# Supplementary material for: Timing of gene expression in a cell‐fate decision system
Source: Mol Syst Biol. 2018 Apr 25;14(4):e8024. doi: 10.15252/msb.20178024 (PMC5916086; doi:10.15252/msb.20178024)
Supplement: Supplementary file 3 — Dataset EV1 [file MSB-14-e8024-s003.zip]

Archive with 69 entries (66 files):
- DatasetEV1/
- DatasetEV1/yDA247_pKAR3_dPSTR_R_NucearEnrichment_FusionSync.csv
- DatasetEV1/ySP614_STE7DS_SKARS_Y_NuclearRatio.csv
- DatasetEV1/ySP614_pFIG1_dPSTR_R_NuclearEnrichment.csv
- DatasetEV1/yDA189_pAGA1_dPSTR_Y_NucearEnrichment_FusionSync.csv
- DatasetEV1/yDA247_pAGA1_dPSTR_Y_NuclearEnrichment.csv
- DatasetEV1/yDA245_pSST2_dPSTR_R_NuclearEnrichment.csv
- DatasetEV1/yDA306_pAGA1_dPSTR_Y_NucearEnrichment_FusionSync.csv
- DatasetEV1/yDA198_pKAR4_dPSTR_R_NuclearEnrichment.csv
- DatasetEV1/yDA249_pPRM3_dPSTR_R_NuclearEnrichment.csv
- DatasetEV1/ySP643_pAGA1_dPSTR_Y_NucearEnrichment_FusionSync.csv
- DatasetEV1/ySP642_pAGA1_dPSTR_Y_NuclearEnrichment.csv
- DatasetEV1/yDA228_pAGA1_dPSTR_Y_NuclearEnrichment.csv
- DatasetEV1/ySP643_pFIG1_dPSTR_R_NuclearEnrichment.csv
- DatasetEV1/yDA234_kar4d_pFIG1_AGA1_dPSTR_R_NuclearEnrichment.csv
- DatasetEV1/yDA244_pAGA1_dPSTR_Y_NuclearEnrichment.csv
- DatasetEV1/yDA348_kar4d_pAGA1_dPSTR_Y_NuclearEnrichment.csv
- DatasetEV1/ySP642_pAGA1_dPSTR_Y_NucearEnrichment_FusionSync.csv
- DatasetEV1/yDA160_kar4d_pFIG1_dPSTR_R_NuclearEnrichment.csv
- DatasetEV1/yDA313_pFIG1_dPSTR_Y_NuclearEnrichment.csv
- DatasetEV1/yDA244_pBAR1_dPSTR_R_NuclearEnrichment.csv
- DatasetEV1/ySP663_pAGA1_dPSTR_Y_NuclearEnrichment.csv
- DatasetEV1/yDA198_pKAR4_dPSTR_R_NucearEnrichment_FusionSync.csv
- DatasetEV1/yDA249_pPRM3_dPSTR_R_NucearEnrichment_FusionSync.csv
- DatasetEV1/yDA358_kar4d_pFIG1_dPSTR_Y_NuclearEnrichment.csv
- DatasetEV1/yDA306_pAGA1_dPSTR_Y_NuclearEnrichment.csv
- DatasetEV1/yDA247_pKAR3_dPSTR_R_NuclearEnrichment.csv
- DatasetEV1/yDA326_kar4d_pFIG1synPREIInctoconsensus_dPSTR_R_NuclearEnrichment.csv
- DatasetEV1/yDA296_pFUS2_dPSTR_R_NucearEnrichment_FusionSync.csv
- DatasetEV1/ySP643_pFIG1_dPSTR_R_NucearEnrichment_FusionSync.csv
- DatasetEV1/yDA198_pAGA1_dPSTR_Y_NuclearEnrichment.csv
- DatasetEV1/yDA189_pFUS1_dPSTR_R_NuclearEnrichment.csv
- DatasetEV1/yDA186_pSTE12_dPSTR_R_NuclearEnrichment.csv
- DatasetEV1/yDA306_pPRM1_dPSTR_R_NuclearEnrichment.csv
- DatasetEV1/yDA352_pFIG1_dPSTR_Y_NuclearEnrichment.csv
- DatasetEV1/ySP642_pAGA1_dPSTR_R_NucearEnrichment_FusionSync.csv
- DatasetEV1/yDA302_pAGA1_dPSTR_Y_NucearEnrichment_FusionSync.csv
- DatasetEV1/yDA249_pAGA1_dPSTR_Y_NuclearEnrichment.csv
- DatasetEV1/ySP642_pAGA1_dPSTR_R_NuclearEnrichment.csv
- DatasetEV1/yDA146_pAGA1_dPSTR_Y_NuclearEnrichment.csv
- DatasetEV1/yDA249_pAGA1_dPSTR_Y_NucearEnrichment_FusionSync.csv
- DatasetEV1/yDA348_kar4d_pAGA1_dPSTR_R_NuclearEnrichment.csv
- DatasetEV1/ySP615_pAGA1_dPSTR_R_NuclearEnrichment.csv
- DatasetEV1/yDA296_pFUS2_dPSTR_R_NuclearEnrichment.csv
- DatasetEV1/ySP643_pAGA1_dPSTR_Y_NuclearEnrichment.csv
- DatasetEV1/ySP663_pPRM5_dPSTR_R_NuclearEnrichment.csv
- DatasetEV1/yDA326_kar4d_pFIG1_dPSTR_Y_NuclearEnrichment.csv
- DatasetEV1/yDA160_kar4d_pAGA1_dPSTR_Y_NuclearEnrichment.csv
- DatasetEV1/yDA302_pAGA1_dPSTR_Y_NuclearEnrichment.csv
- DatasetEV1/yDA245_pAGA1_dPSTR_Y_NuclearEnrichment.csv
- DatasetEV1/yDA189_pFUS1_dPSTR_R_NucearEnrichment_FusionSync.csv
- DatasetEV1/ReadMe.txt
- DatasetEV1/yDA198_pAGA1_dPSTR_Y_NucearEnrichment_FusionSync.csv
- DatasetEV1/yDA313_pFIG1synPREIInctoconsensus_dPSTR_R_NuclearEnrichment.csv
- DatasetEV1/yDA186_pAGA1_dPSTR_Y_NuclearEnrichment.csv
- DatasetEV1/yDA247_pAGA1_dPSTR_Y_NucearEnrichment_FusionSync.csv
- DatasetEV1/yDA189_pAGA1_dPSTR_Y_NuclearEnrichment.csv
- DatasetEV1/yDA302_pFIG2_dPSTR_R_NucearEnrichment_FusionSync.csv
- DatasetEV1/yDA302_pFIG2_dPSTR_R_NuclearEnrichment.csv
- DatasetEV1/ySP615_STE7DS_SKARS_Y_NuclearRatio.csv
- DatasetEV1/yDA296_pAGA1_dPSTR_Y_NuclearEnrichment.csv
- DatasetEV1/yDA306_pPRM1_dPSTR_R_NucearEnrichment_FusionSync.csv
- DatasetEV1/yDA234_kar4d_pAGA1_dPSTR_Y_NuclearEnrichment.csv
- DatasetEV1/yDA146_pFAR1_dPSTR_R_NuclearEnrichment.csv
- __MACOSX/
- __MACOSX/DatasetEV1/
- __MACOSX/DatasetEV1/._yDA146_pAGA1_dPSTR_Y_NuclearEnrichment.csv
- __MACOSX/DatasetEV1/._ySP643_pAGA1_dPSTR_Y_NuclearEnrichment.csv
- __MACOSX/DatasetEV1/._ReadMe.txt
