# Supplementary material for: Timing of gene expression in a cell‐fate decision system
Source: Mol Syst Biol. 2018 Apr 25;14(4):e8024. doi: 10.15252/msb.20178024 (PMC5916086; doi:10.15252/msb.20178024)
Supplement: Supplementary file 3 — Dataset EV1 [file MSB-14-e8024-s003.zip › DatasetEV1/yDA247_pKAR3_dPSTR_R_NucearEnrichment_FusionSync.csv]

-150	-145	-140	-135	-130	-125	-120	-115	-110	-105	-100	-95	-90	-85	-80	-75	-70	-65	-60	-55	-50	-45	-40	-35	-30	-25	-20	-15	-10	-5	0	5	10	15	20	25	30	35	40	45	50	55	60	65	70	75	80	85	90	95
NaN	NaN	NaN	NaN	NaN	NaN	NaN	NaN	NaN	NaN	NaN	NaN	NaN	NaN	NaN	NaN	NaN	121.96	107.11	116.02	141.46	131.54	120.89	113.45	154.94	191.09	215.96	224.07	216.71	198.33	117.15	NaN	NaN	NaN	NaN	NaN	NaN	NaN	NaN	NaN	NaN	NaN	NaN	NaN	NaN	NaN	NaN	NaN	NaN	NaN
NaN	NaN	NaN	NaN	NaN	NaN	NaN	NaN	NaN	NaN	NaN	NaN	NaN	NaN	NaN	NaN	NaN	NaN	NaN	143.27	172.91	183.12	167.16	161.6	153.94	165.93	135.72	145.19	161.18	179.47	179.15	112.06	NaN	NaN	NaN	NaN	NaN	NaN	NaN	NaN	NaN	NaN	NaN	NaN	NaN	NaN	NaN	NaN	NaN	NaN
NaN	NaN	NaN	NaN	NaN	NaN	NaN	NaN	NaN	NaN	NaN	NaN	NaN	NaN	NaN	NaN	NaN	NaN	NaN	260.75	204.19	163.73	127.52	106.66	105.5	112.57	137.42	142.54	195.98	208.35	206.43	111.84	NaN	NaN	NaN	NaN	NaN	NaN	NaN	NaN	NaN	NaN	NaN	NaN	NaN	NaN	NaN	NaN	NaN	NaN
NaN	NaN	NaN	NaN	NaN	NaN	NaN	NaN	NaN	NaN	NaN	NaN	NaN	NaN	NaN	NaN	NaN	NaN	NaN	168.68	159.8	177.21	203.85	209.29	170.97	150.46	149.63	192.95	250.21	271.98	255.44	143.79	NaN	NaN	NaN	NaN	NaN	NaN	NaN	NaN	NaN	NaN	NaN	NaN	NaN	NaN	NaN	NaN	NaN	NaN
NaN	NaN	NaN	NaN	NaN	NaN	NaN	NaN	NaN	NaN	NaN	NaN	NaN	NaN	NaN	NaN	NaN	NaN	NaN	127.91	130.42	120.48	97.031	94.53	93.978	110.21	108.19	128.5	150.46	176.21	174.07	114.24	NaN	NaN	NaN	NaN	NaN	NaN	NaN	NaN	NaN	NaN	NaN	NaN	NaN	NaN	NaN	NaN	NaN	NaN
NaN	NaN	NaN	NaN	NaN	NaN	NaN	NaN	NaN	NaN	NaN	NaN	NaN	NaN	NaN	NaN	NaN	NaN	NaN	NaN	NaN	85.393	78.427	61.993	43.77	48.744	65.909	98.571	115.23	145.75	133.75	89.332	NaN	NaN	NaN	NaN	NaN	NaN	NaN	NaN	NaN	NaN	NaN	NaN	NaN	NaN	NaN	NaN	NaN	NaN
NaN	NaN	NaN	NaN	NaN	NaN	NaN	NaN	NaN	NaN	NaN	NaN	NaN	NaN	NaN	NaN	NaN	168.57	148.87	115.24	125.24	151.95	204.73	218.05	203.82	208.52	218.45	235.53	208.6	194.28	181.4	128.29	NaN	NaN	NaN	NaN	NaN	NaN	NaN	NaN	NaN	NaN	NaN	NaN	NaN	NaN	NaN	NaN	NaN	NaN
NaN	NaN	NaN	NaN	NaN	NaN	NaN	NaN	NaN	NaN	NaN	NaN	NaN	NaN	NaN	NaN	NaN	NaN	NaN	214.76	189.62	169.61	165.17	161.02	162.95	160.14	158.08	182.12	212.36	255.28	177.74	NaN	NaN	NaN	NaN	NaN	NaN	NaN	NaN	NaN	NaN	NaN	NaN	NaN	NaN	NaN	NaN	NaN	NaN	NaN
NaN	NaN	NaN	NaN	NaN	NaN	NaN	NaN	NaN	NaN	NaN	NaN	NaN	NaN	NaN	NaN	NaN	171.79	158.07	141.14	147.19	161.42	196.11	201.31	214.93	206.75	202.73	201.03	198.99	166.03	95.237	NaN	NaN	NaN	NaN	NaN	NaN	NaN	NaN	NaN	NaN	NaN	NaN	NaN	NaN	NaN	NaN	NaN	NaN	NaN
NaN	NaN	NaN	NaN	NaN	NaN	NaN	NaN	NaN	NaN	NaN	NaN	NaN	NaN	NaN	NaN	NaN	NaN	116.12	178.3	185.56	160.32	168.35	164.98	181.42	172.55	183.73	175.56	173.85	210.41	154.19	NaN	NaN	NaN	NaN	NaN	NaN	NaN	NaN	NaN	NaN	NaN	NaN	NaN	NaN	NaN	NaN	NaN	NaN	NaN
NaN	NaN	NaN	NaN	NaN	NaN	NaN	NaN	NaN	NaN	NaN	NaN	NaN	NaN	NaN	NaN	NaN	NaN	NaN	NaN	NaN	46.048	87.974	109.89	142.15	160.6	191.38	202.19	204.99	234.79	227.04	163.87	NaN	NaN	NaN	NaN	NaN	NaN	NaN	NaN	NaN	NaN	NaN	NaN	NaN	NaN	NaN	NaN	NaN	NaN
NaN	NaN	NaN	NaN	NaN	NaN	NaN	129.15	93.352	64.991	57.958	63.432	96.79	121.47	146.89	136.45	132.75	122.16	143.44	145.84	124.17	101.47	98.367	114.37	120.46	124.24	135.97	130.28	143.4	145	164.35	106.87	NaN	NaN	NaN	NaN	NaN	NaN	NaN	NaN	NaN	NaN	NaN	NaN	NaN	NaN	NaN	NaN	NaN	NaN
NaN	NaN	NaN	NaN	NaN	NaN	114.75	108.38	100.69	84.96	81.207	93.556	124.02	155.29	172.12	176.91	195.08	234.82	282.64	291.73	331.14	369.94	453.47	466.94	450.9	360.08	318.23	305.78	374.4	390.73	275.86	NaN	NaN	NaN	NaN	NaN	NaN	NaN	NaN	NaN	NaN	NaN	NaN	NaN	NaN	NaN	NaN	NaN	NaN	NaN
NaN	NaN	NaN	NaN	NaN	NaN	NaN	NaN	NaN	184.37	184	172.98	166.14	170.79	199.73	223.96	227.77	223.27	204.03	193.22	178.76	172.48	143.87	130.56	132.9	168.89	191.75	215.58	246.83	273.19	237.85	216.63	120.31	NaN	NaN	NaN	NaN	NaN	NaN	NaN	NaN	NaN	NaN	NaN	NaN	NaN	NaN	NaN	NaN	NaN
NaN	130.74	136.54	135.95	127.77	113.35	118.91	130.6	139.38	135.18	119.89	123.49	124.53	134.94	117.02	100.68	90.887	108.12	123.48	136.03	139.23	136.26	141.73	136.96	146.21	135.51	147.29	153.04	165.12	180.69	208.52	NaN	NaN	NaN	NaN	NaN	NaN	NaN	NaN	NaN	NaN	NaN	NaN	NaN	NaN	NaN	NaN	NaN	NaN	NaN
NaN	NaN	NaN	NaN	NaN	NaN	NaN	NaN	NaN	NaN	NaN	NaN	NaN	NaN	NaN	110.53	121.19	133.7	149.73	147.37	134.54	121.47	113.8	122.5	117.52	122.42	122.35	140.34	147.65	135.82	94.534	75.646	42.325	NaN	NaN	NaN	NaN	NaN	NaN	NaN	NaN	NaN	NaN	NaN	NaN	NaN	NaN	NaN	NaN	NaN
NaN	NaN	NaN	NaN	NaN	NaN	NaN	NaN	NaN	NaN	NaN	NaN	NaN	NaN	NaN	NaN	NaN	95.328	123.39	128.27	130.89	129.77	149.26	159.48	156.95	171.05	193.89	232.32	264.38	294.7	243.82	186.35	76.455	NaN	NaN	NaN	NaN	NaN	NaN	NaN	NaN	NaN	NaN	NaN	NaN	NaN	NaN	NaN	NaN	NaN
NaN	NaN	NaN	NaN	NaN	NaN	NaN	NaN	NaN	NaN	NaN	NaN	NaN	NaN	NaN	NaN	NaN	NaN	104.98	107.01	116.63	107.59	125.34	117.43	117.37	111.7	116.85	136.83	149.92	186.42	164.09	110.15	NaN	NaN	NaN	NaN	NaN	NaN	NaN	NaN	NaN	NaN	NaN	NaN	NaN	NaN	NaN	NaN	NaN	NaN
NaN	NaN	NaN	NaN	NaN	NaN	NaN	NaN	NaN	NaN	NaN	94.269	119.54	128.06	131.31	130.64	140.23	136.83	129.46	108.26	110.8	113.33	127.71	133.91	136.45	155.18	176.67	207.48	236.4	258.43	270.54	221.49	149.26	62.555	NaN	NaN	NaN	NaN	NaN	NaN	NaN	NaN	NaN	NaN	NaN	NaN	NaN	NaN	NaN	NaN
NaN	NaN	NaN	NaN	NaN	NaN	NaN	NaN	NaN	NaN	NaN	NaN	NaN	NaN	NaN	NaN	NaN	159.6	148.52	134.04	128.23	133.36	165.85	186.88	206.67	245.51	289.21	340.77	363.62	395.79	346.96	214.06	NaN	NaN	NaN	NaN	NaN	NaN	NaN	NaN	NaN	NaN	NaN	NaN	NaN	NaN	NaN	NaN	NaN	NaN
NaN	NaN	NaN	NaN	NaN	NaN	NaN	NaN	NaN	NaN	NaN	NaN	161.26	154.42	155.09	159.49	164	163.91	160.87	146.59	144.97	161.31	186.76	212.51	243.72	231.13	238.83	260.78	315.73	363.23	339.31	318.79	185.15	NaN	NaN	NaN	NaN	NaN	NaN	NaN	NaN	NaN	NaN	NaN	NaN	NaN	NaN	NaN	NaN	NaN
NaN	NaN	NaN	NaN	NaN	NaN	NaN	NaN	NaN	NaN	NaN	NaN	NaN	NaN	NaN	NaN	NaN	141.3	151.96	141.27	134.16	135.54	154.2	184.62	191.61	199.38	204.37	242.74	311.09	376.46	321.64	247.19	102.88	NaN	NaN	NaN	NaN	NaN	NaN	NaN	NaN	NaN	NaN	NaN	NaN	NaN	NaN	NaN	NaN	NaN
NaN	NaN	NaN	NaN	NaN	NaN	NaN	NaN	NaN	NaN	NaN	NaN	NaN	NaN	NaN	NaN	NaN	NaN	NaN	107.8	123.94	116.21	114.96	108.48	137.89	157.02	164.08	164.86	163.7	177.48	180.65	165.27	104.5	NaN	NaN	NaN	NaN	NaN	NaN	NaN	NaN	NaN	NaN	NaN	NaN	NaN	NaN	NaN	NaN	NaN
NaN	NaN	NaN	NaN	NaN	NaN	NaN	NaN	NaN	NaN	NaN	NaN	NaN	NaN	NaN	NaN	NaN	NaN	NaN	247.04	225.5	201.58	193.81	181.67	191.97	170.94	160.88	148.71	172	207.43	245.01	247.24	189.02	94.886	NaN	NaN	NaN	NaN	NaN	NaN	NaN	NaN	NaN	NaN	NaN	NaN	NaN	NaN	NaN	NaN
NaN	NaN	NaN	NaN	NaN	NaN	NaN	NaN	NaN	NaN	NaN	NaN	NaN	NaN	NaN	NaN	NaN	99.437	106.39	104.8	101.18	102.41	106.52	100.31	102.68	98.401	107.13	110.65	134.2	147.41	132.9	77.968	NaN	NaN	NaN	NaN	NaN	NaN	NaN	NaN	NaN	NaN	NaN	NaN	NaN	NaN	NaN	NaN	NaN	NaN
NaN	NaN	NaN	NaN	NaN	NaN	NaN	NaN	NaN	NaN	NaN	NaN	NaN	NaN	NaN	NaN	NaN	NaN	NaN	101.01	120.43	122.1	120.5	120.34	136.82	161.52	169.47	186.64	209.65	245.11	241.97	157.93	NaN	NaN	NaN	NaN	NaN	NaN	NaN	NaN	NaN	NaN	NaN	NaN	NaN	NaN	NaN	NaN	NaN	NaN
NaN	NaN	NaN	NaN	NaN	NaN	88.363	132.98	136.87	149.02	169.3	199.25	190.95	188.52	173.42	192.9	176.59	170.18	168.88	204.03	231.24	248.48	250.38	221.28	218.04	185.36	218.58	221.3	243.86	222.26	186.13	113.04	NaN	NaN	NaN	NaN	NaN	NaN	NaN	NaN	NaN	NaN	NaN	NaN	NaN	NaN	NaN	NaN	NaN	NaN
NaN	NaN	NaN	NaN	NaN	NaN	NaN	NaN	NaN	NaN	77.766	119.14	125.33	130.34	125.28	119.57	113.51	117.35	108.24	106.05	119.5	168.72	196.49	238.49	251.28	234.03	224.22	192.58	219.52	248.99	293.07	297.07	181.81	NaN	NaN	NaN	NaN	NaN	NaN	NaN	NaN	NaN	NaN	NaN	NaN	NaN	NaN	NaN	NaN	NaN
NaN	NaN	NaN	NaN	NaN	NaN	NaN	NaN	NaN	NaN	NaN	NaN	NaN	NaN	NaN	NaN	NaN	94.369	136.2	144.97	144.34	159.73	155.08	163.83	157.8	164.9	172.27	194.44	240.93	244.15	232.6	134.05	NaN	NaN	NaN	NaN	NaN	NaN	NaN	NaN	NaN	NaN	NaN	NaN	NaN	NaN	NaN	NaN	NaN	NaN
NaN	NaN	NaN	NaN	NaN	NaN	NaN	NaN	NaN	NaN	NaN	NaN	NaN	NaN	NaN	NaN	NaN	88.6	124.09	114.5	109.52	110.26	111.68	104.56	96.689	102.34	108.39	119.2	140.18	151.02	139.58	80.15	NaN	NaN	NaN	NaN	NaN	NaN	NaN	NaN	NaN	NaN	NaN	NaN	NaN	NaN	NaN	NaN	NaN	NaN
NaN	NaN	NaN	NaN	NaN	NaN	NaN	NaN	NaN	NaN	NaN	NaN	NaN	NaN	NaN	NaN	64.333	105.57	117.35	119.06	113.61	99.431	99.759	91.099	93.571	92.145	107.26	114.54	127.96	111.72	110.86	92.738	66.756	NaN	NaN	NaN	NaN	NaN	NaN	NaN	NaN	NaN	NaN	NaN	NaN	NaN	NaN	NaN	NaN	NaN
NaN	NaN	NaN	NaN	NaN	NaN	NaN	NaN	NaN	NaN	NaN	NaN	NaN	NaN	NaN	NaN	NaN	NaN	90.326	137.37	143.75	144.03	141.2	121.22	114.92	118.25	125.7	137.98	152.16	179.23	157.64	95.904	NaN	NaN	NaN	NaN	NaN	NaN	NaN	NaN	NaN	NaN	NaN	NaN	NaN	NaN	NaN	NaN	NaN	NaN
NaN	NaN	NaN	NaN	NaN	NaN	NaN	NaN	NaN	NaN	NaN	NaN	NaN	NaN	NaN	NaN	NaN	NaN	NaN	138.31	206.06	194.07	194.73	182.33	193.1	186.59	200.18	186.35	201.47	230.48	243.23	165.12	NaN	NaN	NaN	NaN	NaN	NaN	NaN	NaN	NaN	NaN	NaN	NaN	NaN	NaN	NaN	NaN	NaN	NaN
NaN	NaN	NaN	NaN	NaN	NaN	NaN	NaN	NaN	NaN	NaN	NaN	NaN	NaN	NaN	NaN	NaN	NaN	96.596	147.35	150.21	135.55	101.12	71.71	59.947	75.856	79.581	86.933	81.654	74.254	58.717	31.128	14.905	NaN	NaN	NaN	NaN	NaN	NaN	NaN	NaN	NaN	NaN	NaN	NaN	NaN	NaN	NaN	NaN	NaN
NaN	NaN	NaN	NaN	NaN	NaN	NaN	NaN	NaN	NaN	NaN	NaN	NaN	NaN	NaN	NaN	162.51	154.92	138.83	134.25	124.04	128.86	131.53	137.64	139.15	139.33	131.28	126.77	115.97	133.34	133.31	138.93	119.64	117.48	115.44	115.9	114.24	121.92	128.37	149.79	149.61	153.55	143.71	123.43	109.9	107.31	NaN	NaN	NaN	NaN
NaN	NaN	NaN	NaN	NaN	NaN	NaN	NaN	NaN	NaN	NaN	NaN	NaN	NaN	NaN	193.36	162.4	143.84	125.91	130.4	134.34	157.19	156.71	150.16	143.32	135.92	140.65	125.74	118.16	151.27	182.05	147.42	NaN	NaN	NaN	NaN	NaN	NaN	NaN	NaN	NaN	NaN	NaN	NaN	NaN	NaN	NaN	NaN	NaN	NaN
NaN	NaN	NaN	NaN	NaN	NaN	NaN	NaN	NaN	NaN	NaN	NaN	NaN	NaN	NaN	NaN	NaN	NaN	NaN	NaN	NaN	NaN	85.1	127.96	128.57	138.59	147.52	166.04	192.4	221.83	206.36	196.44	115.23	NaN	NaN	NaN	NaN	NaN	NaN	NaN	NaN	NaN	NaN	NaN	NaN	NaN	NaN	NaN	NaN	NaN
NaN	NaN	NaN	NaN	NaN	NaN	NaN	NaN	NaN	NaN	NaN	NaN	NaN	NaN	NaN	NaN	NaN	NaN	70.343	113.17	117.06	120.27	116.52	109.46	109.71	111.09	109.98	123.18	133.74	158.58	150.18	99.147	NaN	NaN	NaN	NaN	NaN	NaN	NaN	NaN	NaN	NaN	NaN	NaN	NaN	NaN	NaN	NaN	NaN	NaN
NaN	NaN	NaN	NaN	NaN	NaN	NaN	NaN	NaN	NaN	NaN	NaN	NaN	NaN	NaN	NaN	NaN	NaN	NaN	NaN	94.646	142.44	140.11	151.18	168.07	169.53	140.72	114.8	117.22	112.45	91.267	71.371	44.157	NaN	NaN	NaN	NaN	NaN	NaN	NaN	NaN	NaN	NaN	NaN	NaN	NaN	NaN	NaN	NaN	NaN
NaN	NaN	NaN	NaN	NaN	NaN	NaN	NaN	NaN	NaN	NaN	NaN	NaN	NaN	NaN	NaN	NaN	76.934	126.59	150.44	141.5	141	137.96	133.52	123.26	130.55	180.81	256.53	320.49	367.76	321.75	201.93	NaN	NaN	NaN	NaN	NaN	NaN	NaN	NaN	NaN	NaN	NaN	NaN	NaN	NaN	NaN	NaN	NaN	NaN
NaN	NaN	NaN	NaN	NaN	NaN	NaN	NaN	NaN	NaN	NaN	NaN	NaN	NaN	NaN	NaN	NaN	NaN	56.346	97.259	112.08	114.62	104.18	104.65	100.02	108.1	102.21	129.41	178.82	211.63	204.64	116.66	NaN	NaN	NaN	NaN	NaN	NaN	NaN	NaN	NaN	NaN	NaN	NaN	NaN	NaN	NaN	NaN	NaN	NaN
NaN	NaN	NaN	NaN	NaN	NaN	NaN	NaN	NaN	NaN	NaN	NaN	NaN	NaN	NaN	NaN	87.641	147.66	182.38	217.79	243.88	228.77	199.73	164.38	159.32	183.26	216.24	263.53	246.4	264.36	305.11	NaN	NaN	NaN	NaN	NaN	NaN	NaN	NaN	NaN	NaN	NaN	NaN	NaN	NaN	NaN	NaN	NaN	NaN	NaN
NaN	NaN	NaN	NaN	NaN	NaN	NaN	NaN	NaN	NaN	NaN	NaN	NaN	NaN	NaN	NaN	NaN	NaN	59.694	75.279	73.353	76.678	95.581	96.579	87.833	87.153	90.669	109.84	122.91	125.18	80.309	NaN	NaN	NaN	NaN	NaN	NaN	NaN	NaN	NaN	NaN	NaN	NaN	NaN	NaN	NaN	NaN	NaN	NaN	NaN
NaN	NaN	NaN	NaN	NaN	NaN	NaN	NaN	NaN	NaN	NaN	NaN	NaN	NaN	NaN	NaN	NaN	NaN	NaN	NaN	NaN	NaN	112.8	177.7	198.98	234.94	285.12	330.23	393.65	398.94	357.12	301.88	181.52	NaN	NaN	NaN	NaN	NaN	NaN	NaN	NaN	NaN	NaN	NaN	NaN	NaN	NaN	NaN	NaN	NaN
NaN	NaN	NaN	NaN	NaN	NaN	NaN	NaN	NaN	NaN	NaN	NaN	NaN	NaN	NaN	NaN	NaN	NaN	NaN	NaN	78.658	119.63	121.38	127.87	139.5	138.81	137.79	117.57	116.18	106.54	108.32	65.969	NaN	NaN	NaN	NaN	NaN	NaN	NaN	NaN	NaN	NaN	NaN	NaN	NaN	NaN	NaN	NaN	NaN	NaN
NaN	NaN	NaN	NaN	NaN	NaN	NaN	NaN	NaN	NaN	NaN	NaN	NaN	NaN	NaN	88.554	95.565	85.231	70.637	53.55	68.507	87.843	103.56	105.46	107.19	108.04	114.54	113	93.678	68.758	52.846	62.543	44.929	NaN	NaN	NaN	NaN	NaN	NaN	NaN	NaN	NaN	NaN	NaN	NaN	NaN	NaN	NaN	NaN	NaN
NaN	NaN	NaN	NaN	NaN	NaN	NaN	NaN	NaN	NaN	NaN	NaN	NaN	NaN	210.03	162.02	129.3	128.26	130.36	153.24	155.1	162.28	152.21	144.31	150.63	162.97	210.93	215.96	256.79	262.23	258.24	154.97	NaN	NaN	NaN	NaN	NaN	NaN	NaN	NaN	NaN	NaN	NaN	NaN	NaN	NaN	NaN	NaN	NaN	NaN
NaN	NaN	NaN	NaN	124.4	119.45	102.71	95.451	97.489	105.6	107.49	114.59	120.48	113.36	124.05	128.01	136.07	112.21	107.4	110.09	120.69	125.05	125.27	121.55	114.5	122.61	125.48	166.58	204.63	268.6	270.41	183.84	NaN	NaN	NaN	NaN	NaN	NaN	NaN	NaN	NaN	NaN	NaN	NaN	NaN	NaN	NaN	NaN	NaN	NaN
NaN	NaN	NaN	NaN	109.85	98.677	85.203	85.562	104.86	125.75	140.04	149.61	162.98	173.01	158.93	146.86	134.56	138.77	128.86	123.72	126.87	141.32	151.22	158.96	169.46	193.61	221.78	233.47	217.57	255.63	285.39	311.81	279.43	274.68	NaN	NaN	NaN	NaN	NaN	NaN	NaN	NaN	NaN	NaN	NaN	NaN	NaN	NaN	NaN	NaN
NaN	NaN	NaN	NaN	215.18	214.94	207.1	216.48	201.67	212.45	231.01	228.72	224.26	210.73	207.7	226.93	247.6	228.14	206.24	200.28	239.99	254.98	252.56	240.3	201.65	196.89	182.21	225.82	309.87	429.11	455.2	291.93	NaN	NaN	NaN	NaN	NaN	NaN	NaN	NaN	NaN	NaN	NaN	NaN	NaN	NaN	NaN	NaN	NaN	NaN
NaN	NaN	NaN	NaN	NaN	NaN	NaN	NaN	NaN	NaN	NaN	NaN	NaN	NaN	58.857	84.093	78.178	77.001	61.104	66.121	67.478	78.513	72.834	77.924	81.796	75.883	85.927	70.297	94.644	93.24	75.43	NaN	NaN	NaN	NaN	NaN	NaN	NaN	NaN	NaN	NaN	NaN	NaN	NaN	NaN	NaN	NaN	NaN	NaN	NaN
NaN	NaN	NaN	NaN	NaN	NaN	NaN	NaN	NaN	NaN	NaN	NaN	NaN	98.012	97.477	103.28	106.31	125.96	161.26	145.02	149.01	120.44	146.03	121.4	101.57	93.529	95.186	106.81	118.66	131.86	122.64	110.62	110.44	107.14	69.795	NaN	NaN	NaN	NaN	NaN	NaN	NaN	NaN	NaN	NaN	NaN	NaN	NaN	NaN	NaN
NaN	NaN	NaN	NaN	NaN	NaN	NaN	177.39	162.36	145.46	128.48	129.31	142.96	156.86	143.64	117.33	106.44	118.53	132.25	131.37	121.05	124.17	132.27	132.55	123.04	112.93	116.01	113.3	129.49	116.88	113.19	60.886	NaN	NaN	NaN	NaN	NaN	NaN	NaN	NaN	NaN	NaN	NaN	NaN	NaN	NaN	NaN	NaN	NaN	NaN
NaN	NaN	NaN	NaN	NaN	NaN	NaN	NaN	NaN	NaN	NaN	NaN	NaN	NaN	NaN	NaN	NaN	NaN	NaN	NaN	150.59	142.06	141.41	161.1	193.23	241.55	279	267.78	289.36	308.93	312.35	192.9	NaN	NaN	NaN	NaN	NaN	NaN	NaN	NaN	NaN	NaN	NaN	NaN	NaN	NaN	NaN	NaN	NaN	NaN
NaN	NaN	NaN	NaN	NaN	NaN	NaN	NaN	NaN	122.07	134.47	123.67	100.32	101.86	106.83	130.34	126.16	132.18	114.57	119.85	142.61	162.87	156.62	135.6	137.39	163.34	180.77	179.62	189.1	153.35	127.82	53.738	NaN	NaN	NaN	NaN	NaN	NaN	NaN	NaN	NaN	NaN	NaN	NaN	NaN	NaN	NaN	NaN	NaN	NaN
NaN	NaN	NaN	NaN	NaN	NaN	NaN	NaN	NaN	NaN	NaN	NaN	NaN	NaN	NaN	NaN	128.37	136.53	125.91	121.56	137.92	171.19	192.56	182.18	179.53	194.28	220.5	262.12	316.02	302.11	279.8	144.29	NaN	NaN	NaN	NaN	NaN	NaN	NaN	NaN	NaN	NaN	NaN	NaN	NaN	NaN	NaN	NaN	NaN	NaN
NaN	NaN	NaN	NaN	NaN	NaN	NaN	NaN	NaN	NaN	NaN	NaN	NaN	NaN	59.257	99.641	105.67	114.82	104.86	101.49	100.36	109.08	114.68	112.83	109.74	100.04	105.81	115.96	142.8	149.23	135.32	78.534	NaN	NaN	NaN	NaN	NaN	NaN	NaN	NaN	NaN	NaN	NaN	NaN	NaN	NaN	NaN	NaN	NaN	NaN
NaN	NaN	NaN	NaN	NaN	NaN	NaN	NaN	NaN	NaN	NaN	NaN	NaN	NaN	NaN	NaN	NaN	NaN	77.698	116.41	103.96	120.57	117.9	119.49	110.33	97.557	87.096	86.772	107.32	117.39	113.66	114.3	71.408	NaN	NaN	NaN	NaN	NaN	NaN	NaN	NaN	NaN	NaN	NaN	NaN	NaN	NaN	NaN	NaN	NaN
NaN	NaN	NaN	NaN	NaN	NaN	NaN	NaN	NaN	NaN	NaN	NaN	NaN	NaN	NaN	NaN	64.058	107.48	127.64	147.14	160.76	134.32	132.96	102.92	128.72	122.19	182.83	223.84	217.61	199.12	207.43	NaN	NaN	NaN	NaN	NaN	NaN	NaN	NaN	NaN	NaN	NaN	NaN	NaN	NaN	NaN	NaN	NaN	NaN	NaN
NaN	NaN	NaN	NaN	NaN	NaN	NaN	NaN	NaN	NaN	NaN	NaN	NaN	NaN	NaN	NaN	NaN	NaN	NaN	67.045	115.37	127.65	140.69	142.03	138.78	128.56	114.2	122.35	105.46	108.42	71.352	50.194	NaN	NaN	NaN	NaN	NaN	NaN	NaN	NaN	NaN	NaN	NaN	NaN	NaN	NaN	NaN	NaN	NaN	NaN
NaN	NaN	NaN	NaN	NaN	NaN	NaN	NaN	NaN	NaN	NaN	NaN	NaN	NaN	NaN	NaN	NaN	NaN	NaN	NaN	NaN	96.341	142.41	145.86	155.44	163.46	180.9	177.48	198.82	218.55	190.94	115.5	NaN	NaN	NaN	NaN	NaN	NaN	NaN	NaN	NaN	NaN	NaN	NaN	NaN	NaN	NaN	NaN	NaN	NaN
NaN	NaN	NaN	NaN	NaN	NaN	NaN	NaN	NaN	NaN	NaN	NaN	NaN	79.978	86.675	84.087	84.827	88.966	107.17	114.62	117.29	115.9	118.38	126.68	132.9	133.2	132.31	124.48	119.9	119.08	117.61	113.35	70.365	NaN	NaN	NaN	NaN	NaN	NaN	NaN	NaN	NaN	NaN	NaN	NaN	NaN	NaN	NaN	NaN	NaN
NaN	NaN	NaN	NaN	NaN	NaN	NaN	NaN	NaN	57.813	96.098	108.81	98.575	94.143	97.895	96.893	85.39	77.486	73.752	77.527	74.636	80.412	72.326	75.416	79.614	92.473	109.97	123.94	136.43	115.02	88.642	56.861	32.74	NaN	NaN	NaN	NaN	NaN	NaN	NaN	NaN	NaN	NaN	NaN	NaN	NaN	NaN	NaN	NaN	NaN
NaN	NaN	NaN	NaN	NaN	NaN	NaN	NaN	NaN	NaN	NaN	NaN	NaN	NaN	NaN	NaN	NaN	NaN	NaN	NaN	150.25	157.01	156.87	148.64	156.38	159.84	178.86	194.67	273.08	335.51	349.46	217.64	NaN	NaN	NaN	NaN	NaN	NaN	NaN	NaN	NaN	NaN	NaN	NaN	NaN	NaN	NaN	NaN	NaN	NaN
NaN	NaN	NaN	NaN	NaN	NaN	NaN	NaN	NaN	NaN	NaN	NaN	NaN	NaN	NaN	NaN	NaN	NaN	87.975	131.6	146.33	155.64	171.29	196.44	176.01	188.69	184.26	214.13	211.05	196.37	177.29	135.15	75.171	NaN	NaN	NaN	NaN	NaN	NaN	NaN	NaN	NaN	NaN	NaN	NaN	NaN	NaN	NaN	NaN	NaN
NaN	NaN	NaN	NaN	NaN	NaN	NaN	NaN	NaN	NaN	NaN	NaN	NaN	NaN	NaN	NaN	NaN	NaN	NaN	NaN	119.2	114.05	104.99	103.29	119.32	157.24	186.89	231.46	266.62	276.38	231.55	159.27	79.483	NaN	NaN	NaN	NaN	NaN	NaN	NaN	NaN	NaN	NaN	NaN	NaN	NaN	NaN	NaN	NaN	NaN
NaN	NaN	NaN	NaN	NaN	NaN	NaN	NaN	NaN	NaN	NaN	NaN	NaN	NaN	NaN	NaN	NaN	NaN	NaN	NaN	NaN	86.914	135.08	149.26	129.5	138.77	135.23	166.84	158.59	156.51	172.71	148.33	106.03	NaN	NaN	NaN	NaN	NaN	NaN	NaN	NaN	NaN	NaN	NaN	NaN	NaN	NaN	NaN	NaN	NaN
NaN	NaN	NaN	NaN	NaN	NaN	NaN	NaN	NaN	NaN	58.534	74.376	83.701	83.522	82.711	82.993	88.864	97.499	102.75	110.98	108.41	106.41	99.388	89.071	85.783	88.463	108.72	144.72	187.69	230.13	205.4	151.21	65.229	NaN	NaN	NaN	NaN	NaN	NaN	NaN	NaN	NaN	NaN	NaN	NaN	NaN	NaN	NaN	NaN	NaN
NaN	NaN	NaN	NaN	NaN	NaN	NaN	NaN	NaN	NaN	NaN	NaN	151.06	137.42	126.06	143.32	134.4	138.44	122.89	121.53	112.47	111.48	106.1	91.057	84.457	89.124	118.66	140.22	178.37	179.72	197.6	185.31	135.49	NaN	NaN	NaN	NaN	NaN	NaN	NaN	NaN	NaN	NaN	NaN	NaN	NaN	NaN	NaN	NaN	NaN
NaN	NaN	NaN	NaN	NaN	NaN	NaN	NaN	NaN	NaN	NaN	NaN	NaN	NaN	NaN	NaN	NaN	NaN	117.15	124.01	136.02	135.04	130.94	119.59	123.27	141.24	142.52	143.98	143	183.82	211.92	156.39	NaN	NaN	NaN	NaN	NaN	NaN	NaN	NaN	NaN	NaN	NaN	NaN	NaN	NaN	NaN	NaN	NaN	NaN
NaN	NaN	NaN	NaN	NaN	NaN	NaN	NaN	NaN	NaN	NaN	NaN	NaN	NaN	NaN	NaN	NaN	NaN	NaN	NaN	NaN	NaN	NaN	NaN	NaN	58.773	95.837	109.75	122.22	111.13	88.686	52.428	34.95	30.033	52.383	67.7	71.687	39.81	NaN	NaN	NaN	NaN	NaN	NaN	NaN	NaN	NaN	NaN	NaN	NaN
NaN	NaN	NaN	NaN	NaN	NaN	NaN	NaN	NaN	NaN	NaN	146.2	143.89	132.78	117.01	113.05	126.91	163.84	203.32	248.57	282.74	278.91	278.57	296.5	314.98	343.41	380.76	424.7	457.09	444.31	356.61	199.39	NaN	NaN	NaN	NaN	NaN	NaN	NaN	NaN	NaN	NaN	NaN	NaN	NaN	NaN	NaN	NaN	NaN	NaN
NaN	NaN	NaN	NaN	NaN	NaN	NaN	NaN	NaN	153.91	145.26	137.16	134.43	109.09	101.03	104.97	128.63	143.06	124.94	92.968	73.159	94.556	88.345	78.061	55.323	65.499	73.089	87.031	93.95	90.037	82.819	47.892	NaN	NaN	NaN	NaN	NaN	NaN	NaN	NaN	NaN	NaN	NaN	NaN	NaN	NaN	NaN	NaN	NaN	NaN
NaN	NaN	NaN	NaN	NaN	NaN	NaN	NaN	NaN	NaN	NaN	NaN	NaN	NaN	NaN	NaN	NaN	100.19	108.95	111.22	107.41	120.99	126.88	133.72	112.27	113.26	111.49	112.36	104.19	101.18	99.707	107.25	70.325	NaN	NaN	NaN	NaN	NaN	NaN	NaN	NaN	NaN	NaN	NaN	NaN	NaN	NaN	NaN	NaN	NaN
NaN	NaN	NaN	NaN	NaN	NaN	NaN	NaN	NaN	NaN	NaN	NaN	NaN	NaN	NaN	NaN	NaN	NaN	NaN	NaN	57.769	76.302	86.812	89.896	105.18	93.241	93.886	101.45	113.66	83.424	49.206	17.559	14.773	NaN	NaN	NaN	NaN	NaN	NaN	NaN	NaN	NaN	NaN	NaN	NaN	NaN	NaN	NaN	NaN	NaN
NaN	NaN	NaN	NaN	NaN	NaN	NaN	NaN	NaN	NaN	NaN	NaN	NaN	NaN	NaN	NaN	112.96	188.75	180.16	158.02	122.2	116.8	136.11	135.16	118.14	121.97	138.75	152.58	151.72	127.89	111.09	91.556	84.08	98.461	69.57	NaN	NaN	NaN	NaN	NaN	NaN	NaN	NaN	NaN	NaN	NaN	NaN	NaN	NaN	NaN
NaN	NaN	NaN	NaN	NaN	NaN	NaN	NaN	88.428	122.66	104.47	120.48	134.34	142.25	134.59	122.76	122.62	116.67	104	87.131	87.069	99.171	97.121	87.279	77.41	74.35	77.961	97.488	106.36	129.79	149	NaN	NaN	NaN	NaN	NaN	NaN	NaN	NaN	NaN	NaN	NaN	NaN	NaN	NaN	NaN	NaN	NaN	NaN	NaN
NaN	NaN	NaN	NaN	NaN	NaN	NaN	NaN	NaN	NaN	NaN	NaN	NaN	NaN	NaN	NaN	NaN	NaN	NaN	70.93	98.548	86.098	78.037	80.004	87.65	106.42	117.85	119.63	136.98	154.23	154.58	102.91	NaN	NaN	NaN	NaN	NaN	NaN	NaN	NaN	NaN	NaN	NaN	NaN	NaN	NaN	NaN	NaN	NaN	NaN
NaN	NaN	NaN	NaN	NaN	NaN	NaN	NaN	NaN	NaN	85.263	142.97	174.15	173.53	176.02	143.64	140.46	125.15	136.48	140.52	143.36	132.1	118.25	105.31	118.88	141.69	151.3	187.4	232.89	241.19	151.78	NaN	NaN	NaN	NaN	NaN	NaN	NaN	NaN	NaN	NaN	NaN	NaN	NaN	NaN	NaN	NaN	NaN	NaN	NaN
NaN	NaN	NaN	NaN	NaN	NaN	NaN	NaN	NaN	NaN	NaN	NaN	NaN	NaN	NaN	NaN	NaN	NaN	NaN	NaN	NaN	106.04	144.92	135.14	123.29	127.34	135.99	150.67	167.25	156.39	164.6	149.06	115.57	51.903	NaN	NaN	NaN	NaN	NaN	NaN	NaN	NaN	NaN	NaN	NaN	NaN	NaN	NaN	NaN	NaN
NaN	NaN	NaN	NaN	NaN	NaN	NaN	NaN	NaN	NaN	NaN	NaN	NaN	NaN	NaN	NaN	NaN	NaN	113.53	187.94	236.32	250.28	263.5	246.23	232.71	243.08	291.25	311.71	354.49	353.1	257.72	NaN	NaN	NaN	NaN	NaN	NaN	NaN	NaN	NaN	NaN	NaN	NaN	NaN	NaN	NaN	NaN	NaN	NaN	NaN
NaN	NaN	NaN	NaN	NaN	NaN	NaN	NaN	NaN	NaN	NaN	NaN	NaN	NaN	NaN	NaN	NaN	NaN	NaN	NaN	NaN	94.258	130.6	134.74	124.85	124.49	137.24	157.22	213.95	272.93	251.28	147.88	NaN	NaN	NaN	NaN	NaN	NaN	NaN	NaN	NaN	NaN	NaN	NaN	NaN	NaN	NaN	NaN	NaN	NaN
NaN	NaN	NaN	NaN	NaN	NaN	NaN	NaN	NaN	NaN	NaN	NaN	NaN	NaN	NaN	NaN	NaN	NaN	NaN	116.95	122.13	112.84	109.82	108.93	111.79	110.02	88.883	73.014	77.79	98.127	111.23	70.172	NaN	NaN	NaN	NaN	NaN	NaN	NaN	NaN	NaN	NaN	NaN	NaN	NaN	NaN	NaN	NaN	NaN	NaN
NaN	NaN	NaN	NaN	NaN	NaN	NaN	NaN	NaN	NaN	NaN	NaN	NaN	NaN	NaN	NaN	NaN	121.66	131.18	124.34	127.67	132.73	139.91	142.8	137.56	143.2	135.56	133.01	133.92	132.46	90.854	NaN	NaN	NaN	NaN	NaN	NaN	NaN	NaN	NaN	NaN	NaN	NaN	NaN	NaN	NaN	NaN	NaN	NaN	NaN
NaN	NaN	NaN	NaN	NaN	NaN	NaN	NaN	109.59	128.01	129.49	130.04	159.69	164.85	184.61	183.98	187.99	170.5	156.4	163.67	155.35	121.38	120.03	102.61	122.1	116.51	128.79	127.88	127.9	137.47	128.75	120.83	70.665	NaN	NaN	NaN	NaN	NaN	NaN	NaN	NaN	NaN	NaN	NaN	NaN	NaN	NaN	NaN	NaN	NaN
NaN	NaN	NaN	NaN	NaN	NaN	NaN	NaN	NaN	NaN	NaN	NaN	NaN	NaN	NaN	NaN	75.982	144.55	176.78	196.58	187.85	167.68	153.53	138.84	144.19	165.03	208.32	273.3	315.44	341.39	276.87	167.42	NaN	NaN	NaN	NaN	NaN	NaN	NaN	NaN	NaN	NaN	NaN	NaN	NaN	NaN	NaN	NaN	NaN	NaN
NaN	NaN	NaN	NaN	NaN	NaN	NaN	72.632	116.06	116.43	139.59	137.7	139.01	118.39	111.28	104.48	120.06	130.44	129.59	130.89	141.53	164.94	193.88	217.86	256.54	277.68	336.88	347.81	398.25	336.19	323.11	253.42	176.83	NaN	NaN	NaN	NaN	NaN	NaN	NaN	NaN	NaN	NaN	NaN	NaN	NaN	NaN	NaN	NaN	NaN
NaN	NaN	NaN	NaN	NaN	NaN	NaN	NaN	NaN	NaN	NaN	NaN	NaN	NaN	NaN	NaN	NaN	131.48	130.94	110.71	107.73	125.4	162.49	180.58	191.08	201.16	199.19	196.77	213.15	240.14	190.45	109.58	66.442	90.64	84.378	NaN	NaN	NaN	NaN	NaN	NaN	NaN	NaN	NaN	NaN	NaN	NaN	NaN	NaN	NaN
NaN	NaN	NaN	NaN	NaN	NaN	NaN	NaN	NaN	NaN	NaN	NaN	NaN	NaN	NaN	NaN	NaN	NaN	NaN	NaN	93.261	176.56	228.36	252.61	272.28	281.34	315.74	338.32	314.37	370	375.14	393.54	224.79	NaN	NaN	NaN	NaN	NaN	NaN	NaN	NaN	NaN	NaN	NaN	NaN	NaN	NaN	NaN	NaN	NaN
NaN	NaN	NaN	NaN	NaN	NaN	118.47	114.43	109.49	109.18	119.73	130.17	131.15	98.641	73.294	61.532	74.544	84.393	96.491	95.439	100.58	100.45	106.25	108.48	106.4	101.11	96.976	99.968	126.85	140.94	131.26	104.97	58.14	NaN	NaN	NaN	NaN	NaN	NaN	NaN	NaN	NaN	NaN	NaN	NaN	NaN	NaN	NaN	NaN	NaN
NaN	NaN	NaN	NaN	NaN	NaN	NaN	NaN	NaN	NaN	NaN	NaN	62.272	103.44	97.262	95.463	83.476	83.156	91.375	94.407	104.18	99.393	108.17	91.362	109.66	124.31	151.79	152.17	139.59	127.26	75.53	NaN	NaN	NaN	NaN	NaN	NaN	NaN	NaN	NaN	NaN	NaN	NaN	NaN	NaN	NaN	NaN	NaN	NaN	NaN
NaN	NaN	NaN	NaN	NaN	NaN	NaN	NaN	NaN	NaN	NaN	NaN	NaN	NaN	NaN	NaN	NaN	NaN	67.588	109.45	119	112.52	108.61	113.43	125.14	133.43	130.39	117.75	120.94	145.89	155.31	165.47	103.36	NaN	NaN	NaN	NaN	NaN	NaN	NaN	NaN	NaN	NaN	NaN	NaN	NaN	NaN	NaN	NaN	NaN
NaN	NaN	NaN	NaN	NaN	NaN	NaN	NaN	NaN	NaN	NaN	NaN	NaN	NaN	NaN	NaN	NaN	NaN	NaN	NaN	NaN	NaN	190.98	280.95	266.53	272.57	252.33	238.9	196.26	195.61	195.71	204.41	135.34	NaN	NaN	NaN	NaN	NaN	NaN	NaN	NaN	NaN	NaN	NaN	NaN	NaN	NaN	NaN	NaN	NaN
NaN	NaN	NaN	NaN	NaN	NaN	NaN	NaN	NaN	NaN	NaN	NaN	NaN	NaN	NaN	NaN	NaN	102.95	128.96	125.27	121.42	133.6	133.63	130.36	93.77	109.07	121.33	179.17	230.91	310.51	265.52	167.81	NaN	NaN	NaN	NaN	NaN	NaN	NaN	NaN	NaN	NaN	NaN	NaN	NaN	NaN	NaN	NaN	NaN	NaN
NaN	NaN	NaN	NaN	NaN	NaN	NaN	NaN	NaN	NaN	NaN	NaN	NaN	157.24	152.75	138.29	123.17	125.16	126.43	147.68	145.34	151.6	144.77	153.82	142.29	145.46	126.08	146.42	175.15	237.45	238.86	151.16	NaN	NaN	NaN	NaN	NaN	NaN	NaN	NaN	NaN	NaN	NaN	NaN	NaN	NaN	NaN	NaN	NaN	NaN
NaN	NaN	NaN	NaN	NaN	NaN	NaN	NaN	NaN	NaN	NaN	NaN	NaN	NaN	NaN	NaN	NaN	NaN	NaN	116.29	105.4	92.968	92.121	100.29	116.78	107.04	119.46	135.7	165.72	180.74	169.39	108.38	NaN	NaN	NaN	NaN	NaN	NaN	NaN	NaN	NaN	NaN	NaN	NaN	NaN	NaN	NaN	NaN	NaN	NaN
NaN	NaN	NaN	NaN	NaN	NaN	NaN	NaN	NaN	NaN	NaN	NaN	NaN	NaN	NaN	NaN	NaN	NaN	81.837	107.14	120.59	116.52	119.02	115.94	108.44	119.52	133.57	172.77	178.89	182.63	148.11	96.78	NaN	NaN	NaN	NaN	NaN	NaN	NaN	NaN	NaN	NaN	NaN	NaN	NaN	NaN	NaN	NaN	NaN	NaN
NaN	NaN	NaN	NaN	NaN	NaN	NaN	NaN	NaN	NaN	NaN	NaN	158.79	175.7	157.54	152.21	151.89	179.33	175.04	170.69	164.29	162.29	159.22	181.69	191.18	163.66	161.19	173.83	229.19	223.45	196.83	111.77	NaN	NaN	NaN	NaN	NaN	NaN	NaN	NaN	NaN	NaN	NaN	NaN	NaN	NaN	NaN	NaN	NaN	NaN
NaN	NaN	NaN	NaN	NaN	NaN	NaN	NaN	NaN	NaN	NaN	NaN	NaN	202.61	166.93	142.39	138.3	150.62	152.66	159.39	151.37	168.31	191.96	217.65	227.06	214.27	198.4	179.15	202.2	257.02	344.66	372.95	258.14	NaN	NaN	NaN	NaN	NaN	NaN	NaN	NaN	NaN	NaN	NaN	NaN	NaN	NaN	NaN	NaN	NaN
NaN	NaN	NaN	NaN	NaN	NaN	NaN	NaN	NaN	NaN	NaN	NaN	NaN	NaN	NaN	NaN	NaN	NaN	NaN	NaN	123.98	142.62	144.99	136.05	138.03	147.61	170.9	165.04	155.97	149.52	158.35	114.15	NaN	NaN	NaN	NaN	NaN	NaN	NaN	NaN	NaN	NaN	NaN	NaN	NaN	NaN	NaN	NaN	NaN	NaN
NaN	NaN	NaN	NaN	NaN	NaN	NaN	NaN	NaN	NaN	NaN	NaN	NaN	NaN	NaN	NaN	73.322	113.09	97.925	108.61	111.48	118.46	94.834	82.47	86.941	112.41	123.34	133.29	126.59	141.6	139.24	133.28	77.085	NaN	NaN	NaN	NaN	NaN	NaN	NaN	NaN	NaN	NaN	NaN	NaN	NaN	NaN	NaN	NaN	NaN
NaN	NaN	NaN	NaN	NaN	NaN	NaN	NaN	NaN	NaN	NaN	NaN	NaN	NaN	NaN	65.777	101.42	140.65	138.21	147.29	169.6	218.07	256.42	240.82	259.29	236.83	243.57	217.41	235.21	235.13	203.43	125.01	NaN	NaN	NaN	NaN	NaN	NaN	NaN	NaN	NaN	NaN	NaN	NaN	NaN	NaN	NaN	NaN	NaN	NaN
NaN	NaN	NaN	NaN	NaN	NaN	NaN	NaN	NaN	NaN	NaN	70.268	122.87	145.62	158.83	136.33	115.5	107.11	117.22	117.26	113.57	105.37	117.22	135.73	169.73	200.18	225.63	236.09	227.49	225.95	233.32	160.86	NaN	NaN	NaN	NaN	NaN	NaN	NaN	NaN	NaN	NaN	NaN	NaN	NaN	NaN	NaN	NaN	NaN	NaN
NaN	NaN	NaN	NaN	NaN	NaN	NaN	NaN	NaN	NaN	NaN	NaN	NaN	NaN	NaN	NaN	97.582	153.31	180.93	169.89	161.46	133.56	122.53	119.64	128.98	120.7	104.02	98.878	123.07	159.08	166.14	153.92	133.59	85.041	NaN	NaN	NaN	NaN	NaN	NaN	NaN	NaN	NaN	NaN	NaN	NaN	NaN	NaN	NaN	NaN
NaN	NaN	NaN	NaN	NaN	NaN	NaN	NaN	NaN	NaN	NaN	NaN	NaN	NaN	NaN	NaN	NaN	NaN	NaN	NaN	NaN	86.603	134.14	137.57	125.47	122.51	128.72	143.43	140.98	119.07	85.615	43.491	NaN	NaN	NaN	NaN	NaN	NaN	NaN	NaN	NaN	NaN	NaN	NaN	NaN	NaN	NaN	NaN	NaN	NaN
NaN	NaN	NaN	NaN	NaN	NaN	NaN	NaN	NaN	NaN	NaN	NaN	NaN	82.905	122.75	139.6	137.29	155.3	160.19	159.85	146.07	127.45	141.74	161.56	199.18	240.77	280.38	324.42	333.44	330.88	241.69	132.65	NaN	NaN	NaN	NaN	NaN	NaN	NaN	NaN	NaN	NaN	NaN	NaN	NaN	NaN	NaN	NaN	NaN	NaN
NaN	NaN	NaN	NaN	NaN	NaN	NaN	NaN	NaN	NaN	95.151	133.82	129.46	133.25	135.62	133.9	121.99	112.92	107.62	102.08	108.46	115.88	115.05	114.05	96.261	106.21	112.4	140.42	163.26	182.9	179.02	113.77	NaN	NaN	NaN	NaN	NaN	NaN	NaN	NaN	NaN	NaN	NaN	NaN	NaN	NaN	NaN	NaN	NaN	NaN
NaN	NaN	NaN	NaN	NaN	NaN	NaN	NaN	NaN	NaN	NaN	NaN	NaN	NaN	NaN	NaN	NaN	NaN	NaN	NaN	91.204	141.31	145.18	167.48	188.57	221.6	200.93	214.13	247.22	299.96	300.09	184.77	NaN	NaN	NaN	NaN	NaN	NaN	NaN	NaN	NaN	NaN	NaN	NaN	NaN	NaN	NaN	NaN	NaN	NaN
NaN	NaN	NaN	NaN	NaN	NaN	NaN	NaN	NaN	NaN	NaN	NaN	NaN	NaN	NaN	NaN	NaN	NaN	89.977	138.72	146.33	143.97	126.59	136.46	126.33	136.39	125.87	122.75	128.21	103.75	67.449	NaN	NaN	NaN	NaN	NaN	NaN	NaN	NaN	NaN	NaN	NaN	NaN	NaN	NaN	NaN	NaN	NaN	NaN	NaN
NaN	NaN	NaN	NaN	NaN	NaN	NaN	NaN	NaN	NaN	NaN	NaN	NaN	NaN	NaN	NaN	NaN	NaN	105.84	164.6	182.15	185.44	186.76	180.31	181.85	173.17	169.72	169.74	219.7	256.54	192.61	NaN	NaN	NaN	NaN	NaN	NaN	NaN	NaN	NaN	NaN	NaN	NaN	NaN	NaN	NaN	NaN	NaN	NaN	NaN
NaN	NaN	NaN	NaN	NaN	NaN	NaN	NaN	NaN	NaN	NaN	NaN	NaN	NaN	NaN	NaN	NaN	NaN	NaN	NaN	104.9	115.96	117.64	118.81	111.86	114.78	107.11	125.85	147.24	179.82	192.47	187.31	124.14	NaN	NaN	NaN	NaN	NaN	NaN	NaN	NaN	NaN	NaN	NaN	NaN	NaN	NaN	NaN	NaN	NaN
NaN	NaN	NaN	NaN	NaN	NaN	NaN	NaN	NaN	NaN	NaN	NaN	NaN	NaN	NaN	140.56	141.42	148.63	142.27	138.75	130.28	158.18	165.39	182.42	171.87	176.45	178.07	173.41	150.93	167.35	204.7	167.95	NaN	NaN	NaN	NaN	NaN	NaN	NaN	NaN	NaN	NaN	NaN	NaN	NaN	NaN	NaN	NaN	NaN	NaN
NaN	NaN	NaN	NaN	NaN	NaN	NaN	NaN	NaN	NaN	NaN	NaN	NaN	101.21	136.08	136.79	129.5	132.38	153.22	166.53	171.5	184.07	177.61	179.98	178.65	200.98	194.65	216.25	269.47	270.88	246.97	171.55	116.24	NaN	NaN	NaN	NaN	NaN	NaN	NaN	NaN	NaN	NaN	NaN	NaN	NaN	NaN	NaN	NaN	NaN
NaN	NaN	NaN	NaN	NaN	NaN	NaN	NaN	NaN	NaN	NaN	NaN	NaN	NaN	NaN	NaN	NaN	NaN	NaN	NaN	NaN	NaN	147.43	115.73	83.431	88.309	88.499	122.66	140.12	160.37	155.44	127.92	73.421	NaN	NaN	NaN	NaN	NaN	NaN	NaN	NaN	NaN	NaN	NaN	NaN	NaN	NaN	NaN	NaN	NaN
NaN	NaN	NaN	NaN	NaN	NaN	NaN	NaN	NaN	NaN	NaN	NaN	NaN	NaN	NaN	NaN	131.04	126.62	111.77	108.07	121.01	158.24	185.87	198.16	195.16	211.1	202.26	204.46	224.33	260.31	283.72	279.28	179.65	NaN	NaN	NaN	NaN	NaN	NaN	NaN	NaN	NaN	NaN	NaN	NaN	NaN	NaN	NaN	NaN	NaN
NaN	NaN	NaN	NaN	NaN	NaN	NaN	NaN	NaN	NaN	NaN	NaN	NaN	NaN	NaN	NaN	NaN	89.845	96.571	94.268	92.426	112.99	127.07	146.14	146.74	149.35	149.29	148.77	162.82	171.69	133.2	118.9	59.04	NaN	NaN	NaN	NaN	NaN	NaN	NaN	NaN	NaN	NaN	NaN	NaN	NaN	NaN	NaN	NaN	NaN
NaN	NaN	NaN	NaN	NaN	NaN	NaN	NaN	NaN	NaN	NaN	NaN	NaN	NaN	NaN	NaN	NaN	NaN	NaN	121.82	115.36	104.01	101.09	98.128	105.08	112.04	118.12	152.31	179.78	189.84	157.03	90.639	NaN	NaN	NaN	NaN	NaN	NaN	NaN	NaN	NaN	NaN	NaN	NaN	NaN	NaN	NaN	NaN	NaN	NaN
NaN	NaN	NaN	NaN	NaN	NaN	NaN	NaN	NaN	NaN	NaN	NaN	NaN	NaN	84.856	96.676	96.512	91.92	95.476	98.337	92.641	65.555	54.256	54.218	68.8	75.251	72.701	60.969	84.113	106.35	126.63	77.348	NaN	NaN	NaN	NaN	NaN	NaN	NaN	NaN	NaN	NaN	NaN	NaN	NaN	NaN	NaN	NaN	NaN	NaN
NaN	NaN	NaN	NaN	NaN	NaN	NaN	NaN	NaN	NaN	NaN	NaN	NaN	NaN	NaN	NaN	NaN	NaN	71.577	104.79	93.779	87.271	88.167	104.68	119.28	144.59	149.73	133.03	112.27	119.15	157.52	168.05	114.5	NaN	NaN	NaN	NaN	NaN	NaN	NaN	NaN	NaN	NaN	NaN	NaN	NaN	NaN	NaN	NaN	NaN
NaN	NaN	NaN	NaN	NaN	NaN	NaN	NaN	NaN	NaN	NaN	NaN	NaN	NaN	50.297	83.674	99.945	112.39	116.99	109.27	121.44	142.48	142.41	131.88	112.31	116.97	104.24	97.76	101.2	128.41	133.4	117.88	90.416	52.446	NaN	NaN	NaN	NaN	NaN	NaN	NaN	NaN	NaN	NaN	NaN	NaN	NaN	NaN	NaN	NaN
NaN	NaN	NaN	NaN	NaN	NaN	NaN	NaN	NaN	NaN	NaN	NaN	NaN	NaN	NaN	119.07	186.39	207.37	224.09	249.41	248.59	210.96	197.99	153.59	185.15	191.74	270.12	305.69	307.53	351.09	407.15	416.89	268.6	NaN	NaN	NaN	NaN	NaN	NaN	NaN	NaN	NaN	NaN	NaN	NaN	NaN	NaN	NaN	NaN	NaN
NaN	NaN	NaN	NaN	NaN	NaN	NaN	NaN	NaN	NaN	NaN	NaN	86.191	142.8	138.18	134.26	120.25	116.3	98.952	82.811	78.954	88.97	84.705	85.621	94.147	105.63	105.22	102.23	104.1	107	106.01	70.465	NaN	NaN	NaN	NaN	NaN	NaN	NaN	NaN	NaN	NaN	NaN	NaN	NaN	NaN	NaN	NaN	NaN	NaN
NaN	NaN	NaN	NaN	NaN	NaN	NaN	NaN	NaN	NaN	NaN	NaN	NaN	NaN	NaN	NaN	NaN	NaN	NaN	NaN	84.621	122.18	133.2	152.42	164.98	165.59	167.14	186.73	204.43	202.71	173.01	140.2	146.45	166.3	172	158.54	150.26	147.29	164.21	186.22	213.38	205.63	186.14	NaN	NaN	NaN	NaN	NaN	NaN	NaN
NaN	NaN	NaN	NaN	NaN	NaN	NaN	NaN	NaN	NaN	NaN	NaN	NaN	NaN	NaN	NaN	NaN	NaN	NaN	NaN	NaN	68.071	110.66	114.98	118.4	124.46	140.61	166.24	177.85	184.25	160.73	100.48	NaN	NaN	NaN	NaN	NaN	NaN	NaN	NaN	NaN	NaN	NaN	NaN	NaN	NaN	NaN	NaN	NaN	NaN
NaN	NaN	NaN	NaN	NaN	NaN	NaN	NaN	NaN	NaN	NaN	NaN	NaN	NaN	NaN	NaN	NaN	61.461	105.02	110.34	107.83	106.75	126.41	130.45	139.21	140.92	154.02	155.49	169.37	188.64	194.65	126.96	NaN	NaN	NaN	NaN	NaN	NaN	NaN	NaN	NaN	NaN	NaN	NaN	NaN	NaN	NaN	NaN	NaN	NaN
NaN	NaN	NaN	NaN	NaN	NaN	NaN	NaN	NaN	NaN	NaN	NaN	NaN	NaN	NaN	NaN	NaN	55.268	86.706	103.4	108.84	112	108.67	104.49	103.82	104	112.13	133.53	138.15	155.59	161.86	121.51	NaN	NaN	NaN	NaN	NaN	NaN	NaN	NaN	NaN	NaN	NaN	NaN	NaN	NaN	NaN	NaN	NaN	NaN
NaN	NaN	NaN	NaN	NaN	NaN	NaN	NaN	NaN	NaN	NaN	NaN	NaN	NaN	NaN	NaN	NaN	NaN	NaN	NaN	81.602	130.3	131.28	132.78	122.23	142.56	129.81	130.5	127.58	154.87	174.63	120.17	NaN	NaN	NaN	NaN	NaN	NaN	NaN	NaN	NaN	NaN	NaN	NaN	NaN	NaN	NaN	NaN	NaN	NaN
NaN	NaN	NaN	NaN	NaN	NaN	NaN	NaN	NaN	NaN	NaN	NaN	NaN	NaN	NaN	NaN	33.901	86.748	124.31	145.81	131.48	125.29	128.39	126.61	119.19	106.63	116.52	134.92	181.36	196.09	184.04	NaN	NaN	NaN	NaN	NaN	NaN	NaN	NaN	NaN	NaN	NaN	NaN	NaN	NaN	NaN	NaN	NaN	NaN	NaN
NaN	NaN	NaN	NaN	NaN	NaN	NaN	NaN	NaN	NaN	NaN	NaN	NaN	NaN	NaN	NaN	NaN	NaN	NaN	NaN	NaN	64.73	108.87	128.14	133.76	125.6	148.24	159.6	241.45	284.7	307.05	229.6	125.8	NaN	NaN	NaN	NaN	NaN	NaN	NaN	NaN	NaN	NaN	NaN	NaN	NaN	NaN	NaN	NaN	NaN
NaN	NaN	NaN	NaN	NaN	NaN	NaN	95.256	87.409	79.973	79.943	80.284	83.575	69.315	51.499	38.636	31.659	36.768	33.949	36.984	38.952	43.303	39.114	22.163	12.769	22.781	25.774	35.519	38.519	33.938	31.379	40.354	41.355	NaN	NaN	NaN	NaN	NaN	NaN	NaN	NaN	NaN	NaN	NaN	NaN	NaN	NaN	NaN	NaN	NaN
NaN	NaN	NaN	NaN	NaN	NaN	NaN	NaN	NaN	192.98	181.6	171.28	183.45	197.85	192.36	188.8	160.51	160.69	151.16	159.03	173.88	150.12	121.07	105.94	114.8	171.58	198.33	207.92	204.31	216.25	227.99	151.63	NaN	NaN	NaN	NaN	NaN	NaN	NaN	NaN	NaN	NaN	NaN	NaN	NaN	NaN	NaN	NaN	NaN	NaN
NaN	NaN	NaN	NaN	NaN	NaN	NaN	NaN	NaN	NaN	NaN	NaN	NaN	NaN	NaN	NaN	NaN	NaN	NaN	NaN	NaN	108.21	99.421	101.54	116.87	122.73	128.73	140.04	127.61	125.7	113.37	114.08	71.812	NaN	NaN	NaN	NaN	NaN	NaN	NaN	NaN	NaN	NaN	NaN	NaN	NaN	NaN	NaN	NaN	NaN
NaN	NaN	NaN	NaN	NaN	NaN	NaN	NaN	NaN	NaN	NaN	NaN	NaN	NaN	NaN	NaN	NaN	NaN	NaN	80.251	127.45	137.08	145.07	167.73	201.76	242.97	202.94	204.7	209.15	280.71	276.82	176.19	NaN	NaN	NaN	NaN	NaN	NaN	NaN	NaN	NaN	NaN	NaN	NaN	NaN	NaN	NaN	NaN	NaN	NaN
NaN	NaN	NaN	NaN	NaN	NaN	NaN	NaN	NaN	NaN	NaN	NaN	NaN	NaN	219.62	189.93	158.66	162.95	180.81	196.55	194.78	171.12	169.63	158.29	166.41	155.86	146.49	125.52	144.68	152.07	141.87	77.069	NaN	NaN	NaN	NaN	NaN	NaN	NaN	NaN	NaN	NaN	NaN	NaN	NaN	NaN	NaN	NaN	NaN	NaN
NaN	NaN	NaN	NaN	NaN	NaN	NaN	NaN	NaN	NaN	NaN	NaN	NaN	NaN	NaN	NaN	NaN	NaN	72.228	80.943	84.169	97.104	95.177	102.39	101.26	111.56	134.07	179.76	242.8	300.71	274.27	185.75	94.09	60.529	82.278	86.588	89.279	75.583	74.059	76.84	91.523	88.807	81.099	81.788	87.592	96.112	108.26	145.66	NaN	NaN
NaN	NaN	NaN	NaN	NaN	NaN	NaN	NaN	NaN	NaN	NaN	NaN	NaN	NaN	NaN	NaN	NaN	NaN	NaN	85.226	131.46	139.26	139.84	174.41	232.15	321.77	329.53	398.49	491.49	530.05	359.27	NaN	NaN	NaN	NaN	NaN	NaN	NaN	NaN	NaN	NaN	NaN	NaN	NaN	NaN	NaN	NaN	NaN	NaN	NaN
NaN	NaN	NaN	NaN	NaN	NaN	NaN	NaN	NaN	NaN	NaN	NaN	NaN	NaN	NaN	NaN	NaN	NaN	86.051	129.89	136.1	147.54	163.14	147.85	135.56	116.02	121.59	125.88	154.56	216.62	258.24	249.81	145.15	NaN	NaN	NaN	NaN	NaN	NaN	NaN	NaN	NaN	NaN	NaN	NaN	NaN	NaN	NaN	NaN	NaN
NaN	NaN	NaN	NaN	NaN	NaN	NaN	NaN	NaN	NaN	NaN	NaN	NaN	NaN	NaN	NaN	69.918	109.12	115.78	115.75	113.98	108.99	103.76	116.75	131.17	147.43	138.39	149.25	149.92	137.19	101.66	52.548	NaN	NaN	NaN	NaN	NaN	NaN	NaN	NaN	NaN	NaN	NaN	NaN	NaN	NaN	NaN	NaN	NaN	NaN
NaN	NaN	NaN	NaN	NaN	NaN	NaN	NaN	NaN	NaN	NaN	NaN	NaN	NaN	NaN	NaN	NaN	NaN	NaN	NaN	52.262	72.009	57.791	35.773	0.3692	4.2884	1.2856	19.655	-7.5576	312.82	507.47	510.54	NaN	NaN	NaN	NaN	NaN	NaN	NaN	NaN	NaN	NaN	NaN	NaN	NaN	NaN	NaN	NaN	NaN	NaN
NaN	NaN	NaN	NaN	NaN	NaN	NaN	NaN	NaN	139.47	124.54	106.83	116.96	119.15	123.14	124.21	136.82	141.99	133.09	122.42	121.06	106.93	88.257	92.171	95.359	115.77	124.09	136.19	175.22	185.86	185.16	104.48	NaN	NaN	NaN	NaN	NaN	NaN	NaN	NaN	NaN	NaN	NaN	NaN	NaN	NaN	NaN	NaN	NaN	NaN
NaN	NaN	131.65	136.39	127.76	134.69	126.77	129.21	120.42	119.7	130.99	130.73	141.42	154.98	206.06	181.05	159.33	116.43	146.76	160	165.45	166.16	165.81	159.03	150.7	144.84	132.8	138.76	145.38	143.72	90.117	NaN	NaN	NaN	NaN	NaN	NaN	NaN	NaN	NaN	NaN	NaN	NaN	NaN	NaN	NaN	NaN	NaN	NaN	NaN
NaN	NaN	NaN	NaN	NaN	NaN	NaN	NaN	NaN	159.74	144.66	130.33	127.72	127.99	125.81	124.01	112.3	120.73	133.67	147.35	154.02	148.9	126.22	125.8	115.02	133.03	135.59	156.91	187.37	197.26	135.24	NaN	NaN	NaN	NaN	NaN	NaN	NaN	NaN	NaN	NaN	NaN	NaN	NaN	NaN	NaN	NaN	NaN	NaN	NaN
NaN	NaN	NaN	NaN	NaN	NaN	NaN	NaN	NaN	NaN	NaN	NaN	NaN	NaN	NaN	157.93	130.87	114.01	123.07	133.12	135.28	139.73	146.52	157.19	156.24	161.25	182.51	240.65	259.58	310.16	276.59	198.9	NaN	NaN	NaN	NaN	NaN	NaN	NaN	NaN	NaN	NaN	NaN	NaN	NaN	NaN	NaN	NaN	NaN	NaN
NaN	NaN	NaN	NaN	NaN	NaN	NaN	123.96	124.99	121.32	122.36	113.91	121.26	121.11	141.4	156.09	172.06	178.46	188.48	190.14	171.43	151.79	153.15	168.43	190.67	197.15	202.25	180.01	174.12	191.44	215.99	210.02	207.67	133.07	NaN	NaN	NaN	NaN	NaN	NaN	NaN	NaN	NaN	NaN	NaN	NaN	NaN	NaN	NaN	NaN
NaN	NaN	162.98	159.71	141.93	146.54	159.12	181	185.76	154.62	142.43	107.52	129.41	130.57	155.13	125.75	107.74	102.55	143.54	171.55	193.94	200.02	204.69	194.41	180.46	171.69	159.79	159.53	166.49	148.77	89	NaN	NaN	NaN	NaN	NaN	NaN	NaN	NaN	NaN	NaN	NaN	NaN	NaN	NaN	NaN	NaN	NaN	NaN	NaN
NaN	NaN	NaN	NaN	NaN	NaN	NaN	NaN	NaN	NaN	NaN	NaN	NaN	NaN	112.07	112.53	103.3	101.12	118.91	132.96	119.94	106.22	101.97	120.32	152.25	185.56	217.21	180.45	188.26	175.31	180.19	101.15	NaN	NaN	NaN	NaN	NaN	NaN	NaN	NaN	NaN	NaN	NaN	NaN	NaN	NaN	NaN	NaN	NaN	NaN
NaN	NaN	NaN	NaN	NaN	NaN	NaN	NaN	NaN	NaN	137.61	130.94	98.806	94.571	114.34	141.95	162.04	171.05	190.29	203.38	203.33	216.52	230.58	236.45	217.46	209.97	244.78	306.38	328.19	312.38	245.07	139.64	NaN	NaN	NaN	NaN	NaN	NaN	NaN	NaN	NaN	NaN	NaN	NaN	NaN	NaN	NaN	NaN	NaN	NaN
NaN	NaN	NaN	188.13	154.54	130.69	126.71	131.09	131.38	136.9	145.12	162.71	163.85	159.12	149.74	133.1	125.24	113.55	122.4	116.23	111.16	102.86	100.74	100.96	114.86	118.32	135.52	131.65	159.37	193.53	147.76	NaN	NaN	NaN	NaN	NaN	NaN	NaN	NaN	NaN	NaN	NaN	NaN	NaN	NaN	NaN	NaN	NaN	NaN	NaN
NaN	NaN	187.02	182.49	151.05	138.73	141.05	139.14	145.53	140.01	157.89	149.2	127.71	130.46	130.85	134.1	133.15	133.94	140.98	131.31	124.41	131.05	132.24	130.74	127.85	129.41	114.6	106.88	110.17	127.53	90.07	NaN	NaN	NaN	NaN	NaN	NaN	NaN	NaN	NaN	NaN	NaN	NaN	NaN	NaN	NaN	NaN	NaN	NaN	NaN
NaN	NaN	141.62	131.5	113.6	107.69	108.73	107.62	93.738	83.767	88.282	94.967	103.81	111.76	113.65	101.49	94.948	94.793	101.11	94.834	86.529	76.871	86.521	99.346	114.54	108.78	112.32	119.48	129.45	157.6	110.57	NaN	NaN	NaN	NaN	NaN	NaN	NaN	NaN	NaN	NaN	NaN	NaN	NaN	NaN	NaN	NaN	NaN	NaN	NaN
NaN	NaN	155.64	147.11	135.07	140.7	147.25	147.74	137.58	126.81	133.16	130.89	139.58	134.12	140.8	122.08	121.22	115.38	121.73	120.57	122.47	138.36	144.55	145.47	141.07	157.16	142.99	151.37	137.33	119.55	62.987	NaN	NaN	NaN	NaN	NaN	NaN	NaN	NaN	NaN	NaN	NaN	NaN	NaN	NaN	NaN	NaN	NaN	NaN	NaN
NaN	NaN	NaN	NaN	NaN	NaN	NaN	NaN	NaN	NaN	NaN	NaN	NaN	NaN	NaN	NaN	NaN	NaN	149.73	110.76	88.679	98.536	114.08	124.54	140.62	135.15	148.93	142.97	180.91	200.89	148.84	NaN	NaN	NaN	NaN	NaN	NaN	NaN	NaN	NaN	NaN	NaN	NaN	NaN	NaN	NaN	NaN	NaN	NaN	NaN
NaN	NaN	133.25	126.86	120.93	126.3	121.41	122.22	111.2	127.1	132.73	146.15	148.49	158.35	151.06	113.3	86.881	81.037	107.75	117.77	120.34	118.06	117.01	111.93	106.18	92.912	91.463	101.74	132.38	163.58	340.67	663.64	NaN	NaN	NaN	NaN	NaN	NaN	NaN	NaN	NaN	NaN	NaN	NaN	NaN	NaN	NaN	NaN	NaN	NaN
NaN	NaN	NaN	NaN	NaN	NaN	NaN	NaN	NaN	NaN	NaN	NaN	175.2	139.33	92.286	92.195	108.29	144.69	125.92	97.206	85.182	73.396	84.144	74.332	84.701	85.327	79.57	67.997	59.936	78.973	65.197	35.873	NaN	NaN	NaN	NaN	NaN	NaN	NaN	NaN	NaN	NaN	NaN	NaN	NaN	NaN	NaN	NaN	NaN	NaN
NaN	NaN	NaN	124.12	108.29	84.179	73.045	78.978	82.706	89.107	112.87	134.77	137.8	112.35	98.799	103.47	109.43	117.95	132.93	143.21	170.31	182.03	164.86	151.25	164.55	213.17	244.45	215.23	246.08	296.48	398.01	288.35	NaN	NaN	NaN	NaN	NaN	NaN	NaN	NaN	NaN	NaN	NaN	NaN	NaN	NaN	NaN	NaN	NaN	NaN
NaN	NaN	NaN	NaN	NaN	NaN	NaN	NaN	NaN	NaN	NaN	NaN	NaN	NaN	NaN	NaN	NaN	NaN	NaN	NaN	NaN	57.132	88.651	84.925	92.698	106.12	125.39	170.6	211.83	251.47	247.4	248.5	159.09	NaN	NaN	NaN	NaN	NaN	NaN	NaN	NaN	NaN	NaN	NaN	NaN	NaN	NaN	NaN	NaN	NaN
NaN	NaN	NaN	NaN	NaN	NaN	NaN	NaN	NaN	NaN	NaN	NaN	NaN	NaN	NaN	NaN	165.79	143.5	117	106.36	120.83	125.49	136.27	128.3	134.65	131.24	123.03	121.18	117.52	105.73	95.643	56.202	NaN	NaN	NaN	NaN	NaN	NaN	NaN	NaN	NaN	NaN	NaN	NaN	NaN	NaN	NaN	NaN	NaN	NaN
NaN	NaN	NaN	NaN	NaN	NaN	NaN	NaN	NaN	NaN	NaN	NaN	NaN	NaN	NaN	NaN	NaN	180.83	180.03	174.89	180.63	191.21	208.11	200.16	175.07	134.91	106.78	130	184.19	227.77	206.31	157.74	110.5	94.515	57.031	NaN	NaN	NaN	NaN	NaN	NaN	NaN	NaN	NaN	NaN	NaN	NaN	NaN	NaN	NaN
NaN	213.89	189.22	170.57	166.55	189.87	187.92	197.78	185.44	203.68	207.19	222.68	213.86	207.03	160.69	166.82	176.19	217.92	231.63	240.81	268.58	299.05	301.62	308.85	305.33	283.55	276.64	275.04	227.09	178.54	157.66	NaN	NaN	NaN	NaN	NaN	NaN	NaN	NaN	NaN	NaN	NaN	NaN	NaN	NaN	NaN	NaN	NaN	NaN	NaN
NaN	NaN	NaN	NaN	NaN	NaN	NaN	NaN	NaN	NaN	37.045	74.791	96.55	93.444	105.72	114.56	113.06	116.92	117.01	114.44	124.37	135.62	148.4	103.78	77.012	88.263	128.09	157.87	165.71	160.98	128.91	91.16	45.778	NaN	NaN	NaN	NaN	NaN	NaN	NaN	NaN	NaN	NaN	NaN	NaN	NaN	NaN	NaN	NaN	NaN
NaN	NaN	NaN	NaN	NaN	NaN	NaN	NaN	NaN	NaN	NaN	NaN	NaN	53.217	71.332	82.066	84.033	95.418	95.676	109.22	110.26	112.24	98.924	92.153	95.867	95.858	89.183	93.063	108.08	116.68	111.92	109.79	121.81	145.54	144.45	124.86	101.82	60.916	NaN	NaN	NaN	NaN	NaN	NaN	NaN	NaN	NaN	NaN	NaN	NaN
NaN	NaN	NaN	NaN	110.2	143.36	138.21	130.23	135.39	158.22	160.83	181.92	173.83	187.19	194.01	211.09	169.84	148.22	99.939	109.37	120.56	133.03	157.15	168.43	205.89	184.65	173.71	175.59	233.62	288.78	207.37	NaN	NaN	NaN	NaN	NaN	NaN	NaN	NaN	NaN	NaN	NaN	NaN	NaN	NaN	NaN	NaN	NaN	NaN	NaN
NaN	NaN	101.54	133.6	130.36	135.22	135.89	135.8	134.02	156.39	151.89	150.9	154.44	165.1	144.6	126.49	115.65	125.21	134.02	129.56	130.19	122.68	126.4	132.29	145.33	134.9	141.6	140.69	156.03	133.08	92.018	NaN	NaN	NaN	NaN	NaN	NaN	NaN	NaN	NaN	NaN	NaN	NaN	NaN	NaN	NaN	NaN	NaN	NaN	NaN
NaN	NaN	NaN	NaN	NaN	49.421	84.023	97.444	82.937	79.242	67.753	54.092	50.176	59.877	89.051	113.84	118.84	107.98	74.112	66.32	73.452	79.172	78.637	72.972	77.716	88.288	90.334	97.798	96.844	143.42	133.12	76.628	NaN	NaN	NaN	NaN	NaN	NaN	NaN	NaN	NaN	NaN	NaN	NaN	NaN	NaN	NaN	NaN	NaN	NaN
NaN	NaN	NaN	NaN	NaN	NaN	NaN	NaN	NaN	NaN	NaN	NaN	NaN	NaN	NaN	NaN	NaN	NaN	NaN	NaN	NaN	NaN	112.5	153.05	157.74	145.32	153.92	131.87	129.42	117.15	122.16	104.99	105.98	85.589	99.447	61.58	NaN	NaN	NaN	NaN	NaN	NaN	NaN	NaN	NaN	NaN	NaN	NaN	NaN	NaN
NaN	NaN	NaN	NaN	NaN	NaN	NaN	NaN	NaN	NaN	NaN	NaN	NaN	NaN	NaN	NaN	NaN	NaN	NaN	NaN	NaN	NaN	NaN	40.933	70.079	79.802	93.334	104.27	109.89	98.042	69.532	63.664	91.017	125.27	142.57	151.01	150.86	157.09	148.57	145.98	134.8	128.64	116.33	104.98	89.669	95.019	122.83	96.505	NaN	NaN
NaN	NaN	NaN	NaN	NaN	NaN	NaN	NaN	NaN	NaN	NaN	NaN	NaN	NaN	NaN	NaN	NaN	68.345	129.51	167.2	204.59	212.01	220.34	183.66	184.18	170.59	185.35	176.47	176.89	146.23	85.987	NaN	NaN	NaN	NaN	NaN	NaN	NaN	NaN	NaN	NaN	NaN	NaN	NaN	NaN	NaN	NaN	NaN	NaN	NaN
NaN	NaN	NaN	NaN	NaN	NaN	NaN	NaN	77.068	125.6	128.84	142.87	139.9	154.47	157.93	158.54	108.67	98.097	88.931	131.1	141.81	156.39	142.82	132.94	110.08	122.73	113	123.88	123.11	126.51	149.45	149.52	138.24	NaN	NaN	NaN	NaN	NaN	NaN	NaN	NaN	NaN	NaN	NaN	NaN	NaN	NaN	NaN	NaN	NaN
NaN	NaN	NaN	NaN	NaN	NaN	NaN	NaN	NaN	NaN	NaN	NaN	54.412	87.08	102.83	106.43	110.86	105.2	92.736	76.648	85.753	89.475	98.401	73.493	63.014	51.419	61.029	76.041	74.713	70.305	48.277	57.925	35.759	NaN	NaN	NaN	NaN	NaN	NaN	NaN	NaN	NaN	NaN	NaN	NaN	NaN	NaN	NaN	NaN	NaN
NaN	NaN	NaN	NaN	NaN	NaN	NaN	NaN	NaN	NaN	NaN	NaN	NaN	NaN	NaN	NaN	NaN	NaN	85.758	131.5	146.35	143.47	153.15	141.82	140.86	159.54	214.17	226.96	255.83	226.1	171.76	NaN	NaN	NaN	NaN	NaN	NaN	NaN	NaN	NaN	NaN	NaN	NaN	NaN	NaN	NaN	NaN	NaN	NaN	NaN
NaN	NaN	NaN	NaN	NaN	NaN	NaN	NaN	NaN	NaN	NaN	NaN	NaN	NaN	NaN	103.72	156.53	163.25	164.09	168.15	164.85	167.96	194.72	231.69	252.46	277.96	306.29	328.09	350.34	351.34	356.73	225.35	NaN	NaN	NaN	NaN	NaN	NaN	NaN	NaN	NaN	NaN	NaN	NaN	NaN	NaN	NaN	NaN	NaN	NaN
NaN	NaN	NaN	NaN	NaN	NaN	NaN	NaN	NaN	NaN	NaN	NaN	NaN	NaN	NaN	NaN	NaN	50.782	93.808	122.09	135.66	132.44	132.7	132.55	149.64	163.38	178.55	176.06	166.77	196.57	204.49	146.61	NaN	NaN	NaN	NaN	NaN	NaN	NaN	NaN	NaN	NaN	NaN	NaN	NaN	NaN	NaN	NaN	NaN	NaN
NaN	NaN	NaN	NaN	NaN	NaN	NaN	NaN	NaN	NaN	NaN	NaN	NaN	NaN	NaN	NaN	NaN	NaN	NaN	80.574	126.53	129.86	136.58	135.66	120.67	111.29	110.26	136.08	160.03	185.22	187.81	164.28	95.075	NaN	NaN	NaN	NaN	NaN	NaN	NaN	NaN	NaN	NaN	NaN	NaN	NaN	NaN	NaN	NaN	NaN
NaN	NaN	NaN	NaN	NaN	NaN	NaN	NaN	NaN	NaN	NaN	NaN	NaN	NaN	NaN	NaN	NaN	NaN	64.272	99.196	114.41	119.22	108.77	109.83	95.018	103.28	117.77	157.53	202.4	217.69	191.62	114.01	NaN	NaN	NaN	NaN	NaN	NaN	NaN	NaN	NaN	NaN	NaN	NaN	NaN	NaN	NaN	NaN	NaN	NaN
NaN	NaN	NaN	NaN	NaN	NaN	NaN	NaN	NaN	NaN	NaN	NaN	NaN	NaN	NaN	NaN	NaN	NaN	NaN	NaN	67.454	91.665	91.543	81.948	86.141	76.371	82.413	74.252	76.158	73.242	76.817	47.518	NaN	NaN	NaN	NaN	NaN	NaN	NaN	NaN	NaN	NaN	NaN	NaN	NaN	NaN	NaN	NaN	NaN	NaN
NaN	NaN	NaN	NaN	NaN	NaN	NaN	NaN	NaN	NaN	NaN	NaN	NaN	NaN	NaN	NaN	NaN	NaN	50.291	54.877	52.34	68.877	88.252	108.53	121.05	124.59	104.69	76.396	88.056	91.931	86.584	70.593	65.02	48.186	NaN	NaN	NaN	NaN	NaN	NaN	NaN	NaN	NaN	NaN	NaN	NaN	NaN	NaN	NaN	NaN
NaN	NaN	NaN	NaN	NaN	NaN	NaN	NaN	NaN	NaN	NaN	NaN	NaN	NaN	NaN	76.98	117.05	113.8	118.12	122.86	138.39	138.55	131.39	126.28	118.87	126.17	97.158	94.595	72.445	213.45	212.06	93.277	NaN	NaN	NaN	NaN	NaN	NaN	NaN	NaN	NaN	NaN	NaN	NaN	NaN	NaN	NaN	NaN	NaN	NaN
NaN	NaN	NaN	NaN	NaN	NaN	NaN	NaN	NaN	NaN	NaN	NaN	NaN	NaN	NaN	NaN	NaN	NaN	NaN	NaN	98.987	152.57	151.73	139.25	114.02	115.15	122.62	151.45	183.44	189.1	131.91	NaN	NaN	NaN	NaN	NaN	NaN	NaN	NaN	NaN	NaN	NaN	NaN	NaN	NaN	NaN	NaN	NaN	NaN	NaN
NaN	NaN	NaN	NaN	NaN	NaN	NaN	NaN	NaN	NaN	NaN	NaN	NaN	NaN	NaN	NaN	NaN	NaN	NaN	NaN	43.196	70.032	70.623	84.455	97.76	122.91	139.16	147.27	152.57	184.31	187.07	188.17	110.85	NaN	NaN	NaN	NaN	NaN	NaN	NaN	NaN	NaN	NaN	NaN	NaN	NaN	NaN	NaN	NaN	NaN
NaN	NaN	NaN	NaN	NaN	NaN	NaN	NaN	NaN	NaN	NaN	NaN	NaN	NaN	NaN	NaN	NaN	NaN	NaN	57.397	90.859	99.943	141.87	144.85	142.21	141.28	144.24	122.46	127.66	145.82	155.07	94.163	NaN	NaN	NaN	NaN	NaN	NaN	NaN	NaN	NaN	NaN	NaN	NaN	NaN	NaN	NaN	NaN	NaN	NaN
NaN	NaN	NaN	NaN	NaN	NaN	NaN	NaN	NaN	NaN	NaN	NaN	NaN	NaN	131.92	194.47	201.01	190.08	178.93	179.84	183.16	195.95	196.57	190.06	194.35	174.73	176.21	160.58	139.49	184.44	319.62	NaN	NaN	NaN	NaN	NaN	NaN	NaN	NaN	NaN	NaN	NaN	NaN	NaN	NaN	NaN	NaN	NaN	NaN	NaN
NaN	NaN	NaN	NaN	NaN	NaN	NaN	NaN	NaN	NaN	NaN	NaN	NaN	NaN	78.824	108.74	104.23	120.2	140.02	144.96	149.77	149.78	155.81	161.22	166.71	141.37	138.18	128.25	184.33	178	139.4	NaN	NaN	NaN	NaN	NaN	NaN	NaN	NaN	NaN	NaN	NaN	NaN	NaN	NaN	NaN	NaN	NaN	NaN	NaN
NaN	NaN	NaN	NaN	NaN	NaN	NaN	NaN	NaN	NaN	NaN	NaN	NaN	NaN	NaN	NaN	NaN	NaN	NaN	NaN	118.32	199.35	201	227.74	237.9	269.96	293.44	314.42	341.34	345.66	233.5	NaN	NaN	NaN	NaN	NaN	NaN	NaN	NaN	NaN	NaN	NaN	NaN	NaN	NaN	NaN	NaN	NaN	NaN	NaN
NaN	NaN	NaN	NaN	NaN	NaN	NaN	NaN	NaN	NaN	NaN	NaN	NaN	NaN	NaN	NaN	NaN	73.558	109.73	116.21	104.78	92.709	78.471	88.482	105.58	107.92	115.68	118.24	126.65	149.46	105.7	NaN	NaN	NaN	NaN	NaN	NaN	NaN	NaN	NaN	NaN	NaN	NaN	NaN	NaN	NaN	NaN	NaN	NaN	NaN
NaN	NaN	NaN	NaN	NaN	NaN	NaN	NaN	NaN	NaN	NaN	NaN	NaN	NaN	NaN	NaN	63.075	84.57	87.28	90.426	107.56	104.82	102.26	98.843	100.97	98.429	103.58	105.14	129.03	96.37	23.11	NaN	NaN	NaN	NaN	NaN	NaN	NaN	NaN	NaN	NaN	NaN	NaN	NaN	NaN	NaN	NaN	NaN	NaN	NaN
NaN	NaN	NaN	NaN	NaN	NaN	NaN	NaN	NaN	NaN	NaN	NaN	NaN	NaN	NaN	NaN	NaN	74.813	114.75	143.67	156.72	169.19	163.22	168.28	217.18	258.79	246.04	225.34	190.13	222.27	141.67	NaN	NaN	NaN	NaN	NaN	NaN	NaN	NaN	NaN	NaN	NaN	NaN	NaN	NaN	NaN	NaN	NaN	NaN	NaN
NaN	NaN	NaN	NaN	NaN	NaN	NaN	NaN	NaN	NaN	NaN	NaN	NaN	NaN	NaN	NaN	NaN	NaN	NaN	NaN	116.94	175.88	184.87	201.08	203.91	180.72	149.33	175.06	237.57	292.25	264.67	159.96	NaN	NaN	NaN	NaN	NaN	NaN	NaN	NaN	NaN	NaN	NaN	NaN	NaN	NaN	NaN	NaN	NaN	NaN
NaN	NaN	NaN	NaN	NaN	NaN	NaN	NaN	NaN	NaN	NaN	NaN	NaN	NaN	NaN	NaN	NaN	NaN	NaN	NaN	NaN	81.516	116.15	122.94	116.64	125.32	129.4	150.52	151.77	112.99	83.183	38.624	NaN	NaN	NaN	NaN	NaN	NaN	NaN	NaN	NaN	NaN	NaN	NaN	NaN	NaN	NaN	NaN	NaN	NaN
NaN	NaN	NaN	NaN	NaN	NaN	NaN	NaN	NaN	NaN	NaN	NaN	NaN	NaN	NaN	NaN	NaN	NaN	80.181	120.42	118.54	127.26	139.61	159.02	178.08	198.21	198.31	172.39	152.8	158.17	121.49	NaN	NaN	NaN	NaN	NaN	NaN	NaN	NaN	NaN	NaN	NaN	NaN	NaN	NaN	NaN	NaN	NaN	NaN	NaN
NaN	NaN	NaN	NaN	NaN	NaN	NaN	NaN	NaN	NaN	NaN	NaN	NaN	NaN	NaN	NaN	NaN	NaN	80.642	130.66	145.6	160.82	155.26	139.17	131.39	129.49	149.62	144.02	165.82	220.16	254.82	190.45	NaN	NaN	NaN	NaN	NaN	NaN	NaN	NaN	NaN	NaN	NaN	NaN	NaN	NaN	NaN	NaN	NaN	NaN
NaN	NaN	NaN	NaN	NaN	NaN	NaN	NaN	NaN	NaN	NaN	NaN	NaN	NaN	NaN	NaN	NaN	NaN	NaN	NaN	NaN	NaN	NaN	NaN	NaN	NaN	NaN	41.084	58.123	71.79	79.725	103.26	93.338	97.163	78.651	91.433	99.311	113.25	95.307	96.593	121.94	184.05	NaN	NaN	NaN	NaN	NaN	NaN	NaN	NaN
NaN	NaN	NaN	NaN	NaN	NaN	NaN	NaN	NaN	NaN	NaN	NaN	NaN	NaN	NaN	NaN	NaN	NaN	NaN	NaN	NaN	NaN	117.98	177.13	181.02	184.13	176.84	179.44	193.64	195.21	168.61	118.53	65.107	NaN	NaN	NaN	NaN	NaN	NaN	NaN	NaN	NaN	NaN	NaN	NaN	NaN	NaN	NaN	NaN	NaN
NaN	NaN	NaN	NaN	NaN	NaN	NaN	NaN	NaN	NaN	NaN	NaN	NaN	NaN	NaN	NaN	NaN	136.82	211.72	225.67	231.94	228.72	217.1	209.38	198.09	202.44	195.18	197.06	193.61	199.25	172.4	106.26	NaN	NaN	NaN	NaN	NaN	NaN	NaN	NaN	NaN	NaN	NaN	NaN	NaN	NaN	NaN	NaN	NaN	NaN
NaN	NaN	NaN	NaN	NaN	NaN	NaN	NaN	NaN	NaN	NaN	NaN	NaN	NaN	NaN	NaN	NaN	NaN	72.751	123.06	119.04	123.98	114.36	118.64	109.93	97.721	76.638	83.813	97.662	98.602	62.382	NaN	NaN	NaN	NaN	NaN	NaN	NaN	NaN	NaN	NaN	NaN	NaN	NaN	NaN	NaN	NaN	NaN	NaN	NaN
NaN	NaN	NaN	NaN	NaN	NaN	NaN	NaN	NaN	NaN	NaN	NaN	NaN	NaN	NaN	NaN	NaN	NaN	77.328	114.24	111.77	107.46	107.23	117.02	138.85	162.29	138.58	129.62	115.02	412.12	367.5	NaN	NaN	NaN	NaN	NaN	NaN	NaN	NaN	NaN	NaN	NaN	NaN	NaN	NaN	NaN	NaN	NaN	NaN	NaN
NaN	NaN	NaN	NaN	NaN	NaN	NaN	NaN	NaN	NaN	NaN	NaN	NaN	NaN	NaN	NaN	NaN	NaN	NaN	NaN	98.495	138.96	135.5	130.98	137.08	138.61	127.92	132.92	145.07	171.46	172.33	112.22	NaN	NaN	NaN	NaN	NaN	NaN	NaN	NaN	NaN	NaN	NaN	NaN	NaN	NaN	NaN	NaN	NaN	NaN
NaN	NaN	NaN	NaN	NaN	NaN	NaN	NaN	NaN	NaN	NaN	NaN	NaN	NaN	NaN	NaN	NaN	NaN	45.762	110.45	133.49	175.25	177.64	186.64	176.79	169.67	179.69	181.45	188.75	166.42	99.429	NaN	NaN	NaN	NaN	NaN	NaN	NaN	NaN	NaN	NaN	NaN	NaN	NaN	NaN	NaN	NaN	NaN	NaN	NaN
NaN	NaN	NaN	NaN	NaN	NaN	NaN	NaN	NaN	NaN	NaN	NaN	NaN	NaN	NaN	NaN	NaN	NaN	NaN	NaN	59.402	99.911	109.04	114	113.37	112.78	136.5	164.48	155.9	225.39	387.92	NaN	NaN	NaN	NaN	NaN	NaN	NaN	NaN	NaN	NaN	NaN	NaN	NaN	NaN	NaN	NaN	NaN	NaN	NaN
[truncated: 11 more columns]
