# Supplementary material for: Timing of gene expression in a cell‐fate decision system
Source: Mol Syst Biol. 2018 Apr 25;14(4):e8024. doi: 10.15252/msb.20178024 (PMC5916086; doi:10.15252/msb.20178024)
Supplement: Supplementary file 3 — Dataset EV1 [file MSB-14-e8024-s003.zip › DatasetEV1/yDA189_pAGA1_dPSTR_Y_NucearEnrichment_FusionSync.csv]

-150	-145	-140	-135	-130	-125	-120	-115	-110	-105	-100	-95	-90	-85	-80	-75	-70	-65	-60	-55	-50	-45	-40	-35	-30	-25	-20	-15	-10	-5	0	5	10	15	20	25	30	35	40	45	50	55	60	65	70	75	80	85	90	95
NaN	NaN	NaN	NaN	NaN	NaN	NaN	NaN	NaN	NaN	NaN	NaN	NaN	NaN	NaN	46.26	33.471	31.584	31.026	33.333	32.454	39.003	49.217	67.49	96.707	124.39	147.36	163.9	147.64	137.65	102.72	83.221	53.633	44.329	45.83	45.971	43.479	28.503	NaN	NaN	NaN	NaN	NaN	NaN	NaN	NaN	NaN	NaN	NaN	NaN
NaN	NaN	NaN	NaN	NaN	NaN	NaN	NaN	NaN	NaN	NaN	30.53	27.157	32.453	40.118	47.45	55.878	60.721	64.429	64.815	77.235	92.693	120.11	153.65	163.25	173.68	174.03	199.6	214.09	172.18	102.29	26.2	3.5244	1.0082	1.0762	0.61647	NaN	NaN	NaN	NaN	NaN	NaN	NaN	NaN	NaN	NaN	NaN	NaN	NaN	NaN
NaN	NaN	NaN	NaN	NaN	NaN	NaN	NaN	NaN	NaN	NaN	NaN	NaN	NaN	NaN	59.483	48.149	47.302	43.872	55.788	60.55	77.672	130.03	163.53	196.79	183.34	195.28	216.18	205.32	196.8	155.37	128.9	95.275	53.75	NaN	NaN	NaN	NaN	NaN	NaN	NaN	NaN	NaN	NaN	NaN	NaN	NaN	NaN	NaN	NaN
NaN	NaN	NaN	NaN	NaN	NaN	NaN	NaN	NaN	31.108	27.138	27.968	24.921	28.413	30.051	38.374	48.485	45.311	41.687	41.722	53.776	75.276	91.148	116.96	123.24	117.2	100.89	107.23	136.3	143.49	126.51	87.111	70.056	41.695	NaN	NaN	NaN	NaN	NaN	NaN	NaN	NaN	NaN	NaN	NaN	NaN	NaN	NaN	NaN	NaN
NaN	NaN	NaN	NaN	NaN	NaN	NaN	NaN	NaN	NaN	NaN	NaN	NaN	NaN	NaN	NaN	NaN	130.5	109.74	112.25	106.63	111.29	108.13	133.29	146.01	168.96	179.24	185.87	180.02	169.54	137.46	100.37	70.261	43.475	NaN	NaN	NaN	NaN	NaN	NaN	NaN	NaN	NaN	NaN	NaN	NaN	NaN	NaN	NaN	NaN
NaN	NaN	NaN	NaN	NaN	NaN	NaN	NaN	NaN	NaN	37.794	22.11	17.894	18.534	19.73	20.72	21.648	35.17	35.361	46.615	51.719	81.573	127.33	142.47	177.19	174.17	182.58	152.99	147.47	140.54	121.27	66.306	NaN	NaN	NaN	NaN	NaN	NaN	NaN	NaN	NaN	NaN	NaN	NaN	NaN	NaN	NaN	NaN	NaN	NaN
NaN	NaN	NaN	NaN	NaN	NaN	NaN	NaN	NaN	NaN	47.957	44.531	57.65	58.901	68.023	67.432	80.293	107.3	123.14	140.87	144.53	160.07	186.52	186.91	193.2	171.05	175.04	171.7	187.59	176.04	150.09	104.33	74.683	37.776	NaN	NaN	NaN	NaN	NaN	NaN	NaN	NaN	NaN	NaN	NaN	NaN	NaN	NaN	NaN	NaN
NaN	NaN	NaN	NaN	NaN	NaN	NaN	NaN	NaN	NaN	NaN	NaN	NaN	NaN	NaN	NaN	143.17	118.51	121.53	118.34	125.32	120.6	133.61	149.64	160.35	177.69	177.5	180.49	190.85	178.63	143.94	95.177	47.729	NaN	NaN	NaN	NaN	NaN	NaN	NaN	NaN	NaN	NaN	NaN	NaN	NaN	NaN	NaN	NaN	NaN
NaN	NaN	NaN	NaN	NaN	108.43	82.407	68.051	56.991	63.593	78.485	101.41	132.53	145.06	163.51	174.98	195.41	203.14	179.03	167.31	172.55	192.44	203.97	205.66	186.2	163.36	139.12	147.7	172.64	187.54	172.46	134.13	99.726	79.741	59.699	NaN	NaN	NaN	NaN	NaN	NaN	NaN	NaN	NaN	NaN	NaN	NaN	NaN	NaN	NaN
NaN	NaN	NaN	NaN	NaN	NaN	NaN	NaN	NaN	NaN	NaN	40.763	25.471	32.603	41.28	56.107	64.624	90.363	109.72	140.02	136.8	139.22	128.37	131.51	120.06	122.08	159.62	197.24	223.26	207.26	154.51	97.616	38.174	NaN	NaN	NaN	NaN	NaN	NaN	NaN	NaN	NaN	NaN	NaN	NaN	NaN	NaN	NaN	NaN	NaN
NaN	NaN	NaN	NaN	NaN	NaN	NaN	NaN	NaN	NaN	NaN	NaN	NaN	NaN	NaN	NaN	NaN	NaN	93.625	72.84	85.446	99.828	108.38	103.11	102.02	122.28	121.8	146.17	130.79	124.13	87.833	46.85	NaN	NaN	NaN	NaN	NaN	NaN	NaN	NaN	NaN	NaN	NaN	NaN	NaN	NaN	NaN	NaN	NaN	NaN
NaN	NaN	NaN	NaN	NaN	NaN	34.416	34.62	49.121	55.578	63.62	69.784	89.771	123.99	126.92	135.84	115.14	115.89	128.57	121.37	134.03	142.81	184.97	200.94	214.48	199.24	213.14	221.48	250.26	219.53	171.36	114.66	95.387	80.451	83.202	88.708	NaN	NaN	NaN	NaN	NaN	NaN	NaN	NaN	NaN	NaN	NaN	NaN	NaN	NaN
NaN	NaN	NaN	NaN	NaN	NaN	NaN	70.263	39.069	35.652	41.741	52.44	50.044	58.778	60.06	82.3	110.69	136.17	146.92	139.61	119.37	95.283	110.08	135.98	168.53	169.39	154.74	152.13	144.75	147.5	115.59	84.05	43.779	NaN	NaN	NaN	NaN	NaN	NaN	NaN	NaN	NaN	NaN	NaN	NaN	NaN	NaN	NaN	NaN	NaN
NaN	NaN	NaN	NaN	NaN	NaN	NaN	NaN	NaN	NaN	NaN	NaN	NaN	NaN	22.784	16.172	12.381	8.8939	13.351	21.228	27.263	60.203	76.5	106.04	116.27	143.14	148.09	125.94	102.58	114.57	116.77	108.68	78.472	48.074	NaN	NaN	NaN	NaN	NaN	NaN	NaN	NaN	NaN	NaN	NaN	NaN	NaN	NaN	NaN	NaN
NaN	NaN	NaN	NaN	NaN	NaN	NaN	NaN	NaN	NaN	NaN	NaN	NaN	NaN	NaN	NaN	NaN	NaN	NaN	NaN	NaN	NaN	105.39	100.25	98.07	85.585	90.402	105.87	122.13	107.67	75.333	55.839	48.805	51.784	56.075	61.891	57.532	43.493	31.696	29.156	35.132	37.272	39.001	36.79	33.864	26.317	23.971	24.487	26.346	27.463
NaN	NaN	NaN	NaN	NaN	NaN	NaN	NaN	NaN	63.09	53.237	61.67	69.619	95.572	119.77	153.94	160.19	166.35	164.78	175.4	179.98	191.88	183.59	191.21	172.95	181.11	171.35	165.19	159.31	142.55	132.52	115.8	111.54	121.22	114.53	100.6	80.804	71.127	59.231	NaN	NaN	NaN	NaN	NaN	NaN	NaN	NaN	NaN	NaN	NaN
NaN	NaN	NaN	NaN	NaN	NaN	NaN	NaN	NaN	NaN	NaN	NaN	NaN	NaN	NaN	NaN	43.447	38.408	47.14	48.692	58.009	70.21	101.53	154.1	185.49	216.22	228.51	236.56	242.29	210.79	175.49	126.97	73.152	NaN	NaN	NaN	NaN	NaN	NaN	NaN	NaN	NaN	NaN	NaN	NaN	NaN	NaN	NaN	NaN	NaN
NaN	NaN	NaN	NaN	NaN	NaN	NaN	NaN	NaN	NaN	NaN	NaN	NaN	NaN	NaN	NaN	NaN	34.735	32.618	44.842	53.597	63.609	66.326	70.634	98.984	127.18	141.15	120.82	91.941	106.21	105.11	108.76	81.466	68.143	62.035	53.495	54.189	45.817	51.187	49.409	44.89	36.243	29.974	29.486	33.748	35.75	34.64	NaN	NaN	NaN
NaN	NaN	NaN	NaN	NaN	NaN	NaN	NaN	NaN	NaN	NaN	NaN	NaN	NaN	NaN	90.16	80.473	85.444	91.126	120.48	138.12	160.6	168.78	174.25	185.68	185.35	190.66	196.03	201.91	192.33	157.72	120.56	66.69	NaN	NaN	NaN	NaN	NaN	NaN	NaN	NaN	NaN	NaN	NaN	NaN	NaN	NaN	NaN	NaN	NaN
NaN	NaN	NaN	NaN	NaN	NaN	NaN	NaN	NaN	NaN	NaN	NaN	NaN	NaN	NaN	NaN	NaN	NaN	NaN	NaN	NaN	NaN	51.733	43.968	60.379	75.795	98.199	106.9	128.3	165.6	155.77	136.89	60.427	NaN	NaN	NaN	NaN	NaN	NaN	NaN	NaN	NaN	NaN	NaN	NaN	NaN	NaN	NaN	NaN	NaN
NaN	NaN	NaN	NaN	NaN	NaN	NaN	NaN	NaN	NaN	NaN	NaN	NaN	NaN	NaN	NaN	NaN	NaN	NaN	NaN	NaN	37.85	58.542	108.02	150.71	201.41	174.42	161.97	141.45	139.83	127.34	108.44	100.46	90.444	74.202	53.585	46.357	48.854	52.873	44.164	37.24	32.394	32.27	27.212	24.251	23.3	NaN	NaN	NaN	NaN
NaN	NaN	NaN	NaN	NaN	NaN	NaN	NaN	NaN	NaN	NaN	NaN	NaN	NaN	NaN	NaN	NaN	NaN	47.665	67.128	64.657	74.162	117.07	162.56	195.42	178.88	156.74	121.45	119.89	111.08	102.66	77.986	72.431	74.258	70.998	54.659	46.059	38.637	39.366	36.223	NaN	NaN	NaN	NaN	NaN	NaN	NaN	NaN	NaN	NaN
NaN	NaN	NaN	NaN	NaN	NaN	NaN	NaN	NaN	NaN	NaN	NaN	NaN	NaN	NaN	NaN	NaN	44.327	51.282	83.516	103.68	136.83	141.15	145.66	167.73	189.46	228.85	205.34	175.3	134.62	99.575	56.556	NaN	NaN	NaN	NaN	NaN	NaN	NaN	NaN	NaN	NaN	NaN	NaN	NaN	NaN	NaN	NaN	NaN	NaN
NaN	NaN	NaN	NaN	NaN	NaN	NaN	NaN	NaN	NaN	NaN	NaN	NaN	NaN	NaN	179.02	144.5	145.35	130.69	122.66	95.63	103.87	136.78	160.32	203.79	201.77	219.2	218.68	200.84	172.73	137.88	124.19	118.69	75.164	NaN	NaN	NaN	NaN	NaN	NaN	NaN	NaN	NaN	NaN	NaN	NaN	NaN	NaN	NaN	NaN
NaN	NaN	NaN	NaN	NaN	NaN	NaN	NaN	NaN	NaN	NaN	NaN	NaN	NaN	NaN	62.78	78.461	104.71	114.08	118.25	118.36	137.39	155.71	183.9	206.52	235.75	238.09	249.07	244.11	212.83	166.92	110.69	76.187	46.566	25.638	16.038	7.0801	5.0391	3.9154	1.7962	NaN	NaN	NaN	NaN	NaN	NaN	NaN	NaN	NaN	NaN
NaN	NaN	NaN	NaN	NaN	NaN	NaN	NaN	NaN	NaN	33.803	28.376	29.023	27.678	27.728	25.545	30.409	37.659	44.611	44.079	38.104	35.589	53.573	79.727	126.02	151.83	171.79	172.96	179.46	172.27	138.66	99.516	50.491	NaN	NaN	NaN	NaN	NaN	NaN	NaN	NaN	NaN	NaN	NaN	NaN	NaN	NaN	NaN	NaN	NaN
NaN	NaN	NaN	NaN	NaN	NaN	NaN	NaN	91.572	77.467	78.496	76.348	77.963	79.496	89.944	140.17	165.8	202.15	194.16	198.6	180.06	153.52	157.33	182.28	218.95	215.5	211.98	204.11	224.12	201.8	173.23	89.708	NaN	NaN	NaN	NaN	NaN	NaN	NaN	NaN	NaN	NaN	NaN	NaN	NaN	NaN	NaN	NaN	NaN	NaN
NaN	NaN	NaN	NaN	NaN	NaN	NaN	NaN	NaN	NaN	NaN	NaN	NaN	NaN	NaN	NaN	40.348	26.379	26.129	26.475	26.142	25.537	23.894	45.401	62.776	86.114	97.572	93.552	102.71	89.908	75.639	49.23	25.013	NaN	NaN	NaN	NaN	NaN	NaN	NaN	NaN	NaN	NaN	NaN	NaN	NaN	NaN	NaN	NaN	NaN
NaN	NaN	NaN	NaN	NaN	NaN	NaN	NaN	NaN	NaN	NaN	NaN	NaN	NaN	169.44	126.95	110.99	114.1	126.29	141.26	162.64	195.38	196.38	207.37	181.76	194.73	203.78	201.48	206.2	183.95	163.92	89.75	NaN	NaN	NaN	NaN	NaN	NaN	NaN	NaN	NaN	NaN	NaN	NaN	NaN	NaN	NaN	NaN	NaN	NaN
NaN	NaN	NaN	NaN	NaN	NaN	NaN	NaN	NaN	NaN	NaN	NaN	NaN	NaN	NaN	NaN	35.577	26.357	24.835	28.374	41.264	58.346	77.062	98.954	120.45	135.85	134.66	136.26	139.05	125.09	97.559	50.323	NaN	NaN	NaN	NaN	NaN	NaN	NaN	NaN	NaN	NaN	NaN	NaN	NaN	NaN	NaN	NaN	NaN	NaN
NaN	NaN	NaN	NaN	NaN	NaN	NaN	NaN	NaN	NaN	NaN	NaN	14.649	24.326	21.154	24.056	36.682	51.586	79.737	93.993	114.41	122.86	131.11	149.52	145.29	159.24	162.12	181.58	189.29	166.25	119.86	72.339	35.789	NaN	NaN	NaN	NaN	NaN	NaN	NaN	NaN	NaN	NaN	NaN	NaN	NaN	NaN	NaN	NaN	NaN
NaN	NaN	NaN	NaN	NaN	NaN	NaN	NaN	NaN	NaN	10.872	20.273	29.896	52.575	74.647	97.382	91.718	93.18	97.845	93.25	93.977	94.131	117.56	128.83	146.36	149.94	162.49	168.51	170.14	148.78	111.55	83.582	47.454	NaN	NaN	NaN	NaN	NaN	NaN	NaN	NaN	NaN	NaN	NaN	NaN	NaN	NaN	NaN	NaN	NaN
NaN	NaN	NaN	NaN	NaN	NaN	NaN	NaN	NaN	NaN	NaN	NaN	NaN	NaN	37.936	51.392	87.5	129.1	169.57	166.46	162.26	169.56	170.99	165.29	152.1	152.83	168.64	180.64	163.95	148.79	138.99	129.39	109.93	78.425	47.263	NaN	NaN	NaN	NaN	NaN	NaN	NaN	NaN	NaN	NaN	NaN	NaN	NaN	NaN	NaN
NaN	NaN	NaN	NaN	NaN	NaN	NaN	NaN	NaN	NaN	NaN	NaN	NaN	NaN	NaN	NaN	NaN	NaN	NaN	NaN	NaN	15.688	22.854	28.524	44.248	74.859	99.256	127.45	154.45	159.95	142.1	103.78	70.32	48.745	43.931	56.64	62.091	58.278	47.114	40.437	33.256	29.276	24.449	21.572	19.397	17.27	NaN	NaN	NaN	NaN
NaN	NaN	NaN	NaN	NaN	NaN	NaN	NaN	NaN	NaN	NaN	NaN	NaN	NaN	16.671	27.119	27.622	30.218	29.233	38.933	54.44	73.989	67.293	84.068	124.81	182.18	216.06	217.73	193.1	175.77	144.42	118.41	58.988	NaN	NaN	NaN	NaN	NaN	NaN	NaN	NaN	NaN	NaN	NaN	NaN	NaN	NaN	NaN	NaN	NaN
NaN	NaN	NaN	NaN	NaN	NaN	NaN	NaN	NaN	NaN	NaN	NaN	NaN	NaN	56.685	82.538	105.54	129.87	172.52	171.39	165.94	155.06	146.24	158.38	149.46	159.63	157.84	168.77	164.73	162.68	144.91	133	75.469	NaN	NaN	NaN	NaN	NaN	NaN	NaN	NaN	NaN	NaN	NaN	NaN	NaN	NaN	NaN	NaN	NaN
NaN	NaN	NaN	NaN	NaN	NaN	NaN	NaN	NaN	NaN	NaN	NaN	NaN	NaN	NaN	NaN	NaN	45.694	99.735	136.47	167.9	163.26	178.77	201.72	227.99	216.68	175.44	141.75	133.54	138.84	131.1	116.65	95.517	61.277	NaN	NaN	NaN	NaN	NaN	NaN	NaN	NaN	NaN	NaN	NaN	NaN	NaN	NaN	NaN	NaN
NaN	NaN	NaN	NaN	NaN	NaN	NaN	NaN	NaN	NaN	NaN	NaN	NaN	NaN	NaN	NaN	NaN	21.052	39.321	43.015	72.53	85.217	101.66	120.86	148.81	185.25	190.27	186.82	178.59	153.75	127.13	96.226	90.111	78.094	48.811	NaN	NaN	NaN	NaN	NaN	NaN	NaN	NaN	NaN	NaN	NaN	NaN	NaN	NaN	NaN
NaN	NaN	NaN	NaN	NaN	NaN	NaN	NaN	NaN	NaN	NaN	NaN	NaN	NaN	NaN	NaN	NaN	NaN	NaN	89.683	149.31	182.8	168.45	167.39	156.44	143.36	142.18	152.44	174.6	154.75	125.58	93.027	82.882	53.067	NaN	NaN	NaN	NaN	NaN	NaN	NaN	NaN	NaN	NaN	NaN	NaN	NaN	NaN	NaN	NaN
NaN	NaN	NaN	NaN	NaN	NaN	NaN	NaN	NaN	NaN	NaN	NaN	NaN	NaN	NaN	NaN	NaN	92.086	139.3	150.37	161.7	176.18	159.54	163.14	166.75	206.15	222.74	230.27	216.15	203.22	171.97	143.73	80.308	NaN	NaN	NaN	NaN	NaN	NaN	NaN	NaN	NaN	NaN	NaN	NaN	NaN	NaN	NaN	NaN	NaN
NaN	NaN	NaN	NaN	NaN	NaN	NaN	NaN	NaN	NaN	NaN	NaN	NaN	NaN	NaN	30.304	45.388	36.417	41.085	56.593	71.116	90.671	80.646	76.23	57.336	57.159	66.566	79.367	100.2	96.461	75.038	40.519	17.67	15.101	17.561	19.615	14.681	NaN	NaN	NaN	NaN	NaN	NaN	NaN	NaN	NaN	NaN	NaN	NaN	NaN
NaN	NaN	NaN	NaN	NaN	NaN	NaN	NaN	NaN	NaN	NaN	21.23	36.77	54.624	75.012	109.86	134.03	169.4	193.93	218.5	235.97	246.72	252.01	259.53	270.74	270.04	225.52	199.74	159.58	167.51	145.42	152.41	139.76	NaN	NaN	NaN	NaN	NaN	NaN	NaN	NaN	NaN	NaN	NaN	NaN	NaN	NaN	NaN	NaN	NaN
NaN	NaN	NaN	NaN	NaN	NaN	NaN	NaN	NaN	NaN	NaN	NaN	NaN	NaN	NaN	NaN	NaN	NaN	NaN	NaN	NaN	NaN	80.829	127.09	126.86	130.26	148.31	160.4	189.35	174.26	148.23	102.65	53.436	NaN	NaN	NaN	NaN	NaN	NaN	NaN	NaN	NaN	NaN	NaN	NaN	NaN	NaN	NaN	NaN	NaN
NaN	NaN	NaN	NaN	NaN	NaN	NaN	NaN	NaN	NaN	NaN	NaN	NaN	NaN	NaN	NaN	NaN	NaN	NaN	NaN	NaN	NaN	NaN	NaN	NaN	NaN	NaN	96.812	169.5	205.65	178.18	159.74	134.52	175.31	175.81	201.8	182.22	174.8	159.13	155.68	170.92	188.53	189.73	158.53	NaN	NaN	NaN	NaN	NaN	NaN
NaN	NaN	NaN	NaN	NaN	NaN	NaN	NaN	NaN	NaN	NaN	NaN	NaN	NaN	NaN	NaN	NaN	70.471	113.34	134.91	144.79	142.65	140.37	148.22	142.51	127.3	132.61	150.12	184.18	162.4	131.87	66.397	28.359	6.3662	NaN	NaN	NaN	NaN	NaN	NaN	NaN	NaN	NaN	NaN	NaN	NaN	NaN	NaN	NaN	NaN
NaN	NaN	NaN	NaN	NaN	NaN	NaN	NaN	NaN	NaN	NaN	NaN	NaN	NaN	NaN	NaN	29.234	49.102	65.033	88.882	113.62	135.04	155.25	163.04	166.68	163.52	161.87	170.14	173.01	165.6	134.63	73.601	NaN	NaN	NaN	NaN	NaN	NaN	NaN	NaN	NaN	NaN	NaN	NaN	NaN	NaN	NaN	NaN	NaN	NaN
NaN	NaN	NaN	NaN	NaN	NaN	NaN	NaN	NaN	NaN	NaN	NaN	NaN	NaN	NaN	NaN	107.99	157.19	163.26	176.84	191.69	181.08	179.61	167.16	156.56	144.26	153.85	185.49	209.42	193.61	159.98	85.055	NaN	NaN	NaN	NaN	NaN	NaN	NaN	NaN	NaN	NaN	NaN	NaN	NaN	NaN	NaN	NaN	NaN	NaN
NaN	NaN	NaN	NaN	NaN	NaN	NaN	NaN	NaN	NaN	NaN	NaN	NaN	NaN	NaN	NaN	NaN	NaN	99.928	151.68	153.54	127.14	123.43	112.73	134.78	138.89	154.52	167.58	168.71	153.62	118.01	72.676	NaN	NaN	NaN	NaN	NaN	NaN	NaN	NaN	NaN	NaN	NaN	NaN	NaN	NaN	NaN	NaN	NaN	NaN
NaN	NaN	NaN	NaN	NaN	NaN	NaN	NaN	NaN	NaN	NaN	NaN	NaN	NaN	NaN	NaN	NaN	NaN	NaN	NaN	NaN	NaN	NaN	NaN	NaN	108.97	169.88	174.34	174.86	165.17	144.54	122.97	90.213	83.577	77.48	89.078	77.14	74.26	76.027	NaN	NaN	NaN	NaN	NaN	NaN	NaN	NaN	NaN	NaN	NaN
NaN	NaN	NaN	NaN	NaN	NaN	NaN	NaN	NaN	NaN	NaN	NaN	NaN	NaN	NaN	NaN	NaN	NaN	NaN	NaN	NaN	NaN	143.84	215.41	200.76	164.13	169.07	175.84	219.95	181.69	139.18	80.987	42.731	NaN	NaN	NaN	NaN	NaN	NaN	NaN	NaN	NaN	NaN	NaN	NaN	NaN	NaN	NaN	NaN	NaN
NaN	NaN	NaN	NaN	NaN	NaN	NaN	NaN	NaN	NaN	NaN	NaN	NaN	NaN	NaN	NaN	NaN	NaN	NaN	NaN	NaN	NaN	NaN	NaN	NaN	NaN	32.971	51.232	53.852	50.552	43.396	41.263	41.384	50.957	51.238	58.808	65.324	82.766	96.464	NaN	NaN	NaN	NaN	NaN	NaN	NaN	NaN	NaN	NaN	NaN
NaN	NaN	NaN	NaN	NaN	NaN	NaN	NaN	NaN	NaN	NaN	NaN	NaN	NaN	NaN	NaN	NaN	NaN	NaN	NaN	NaN	34.925	49.276	43.155	38.485	30.647	24.434	19.771	18.642	16.506	12.228	3.2584	NaN	NaN	NaN	NaN	NaN	NaN	NaN	NaN	NaN	NaN	NaN	NaN	NaN	NaN	NaN	NaN	NaN	NaN
NaN	NaN	NaN	NaN	NaN	NaN	NaN	NaN	NaN	NaN	NaN	NaN	NaN	NaN	NaN	NaN	NaN	NaN	NaN	88.521	81.768	94.064	97.17	108.41	97.461	110.83	118.12	146.93	177.92	190.45	171.49	128.74	67.76	NaN	NaN	NaN	NaN	NaN	NaN	NaN	NaN	NaN	NaN	NaN	NaN	NaN	NaN	NaN	NaN	NaN
NaN	NaN	NaN	NaN	NaN	NaN	NaN	NaN	NaN	NaN	NaN	NaN	NaN	NaN	NaN	NaN	39.118	29.24	26.328	28.482	34.327	46.047	58.715	76.473	99.789	132.18	161.02	181.78	192.25	154.65	115.76	50.168	NaN	NaN	NaN	NaN	NaN	NaN	NaN	NaN	NaN	NaN	NaN	NaN	NaN	NaN	NaN	NaN	NaN	NaN
NaN	NaN	NaN	NaN	NaN	NaN	NaN	NaN	NaN	NaN	NaN	22.051	11.557	12.522	17.872	24.524	22.629	24.468	34.206	58.687	96.027	127.27	157.87	186.76	188.57	195.75	185.13	192.72	178.94	177.92	137.62	107.02	44.002	NaN	NaN	NaN	NaN	NaN	NaN	NaN	NaN	NaN	NaN	NaN	NaN	NaN	NaN	NaN	NaN	NaN
NaN	NaN	NaN	NaN	NaN	NaN	NaN	NaN	NaN	NaN	NaN	NaN	NaN	NaN	NaN	46.433	30.482	24.37	24.899	26.475	26.636	27.496	37.809	52.267	85.652	117.62	142.67	156.29	159.97	171.17	150.28	95.184	NaN	NaN	NaN	NaN	NaN	NaN	NaN	NaN	NaN	NaN	NaN	NaN	NaN	NaN	NaN	NaN	NaN	NaN
NaN	NaN	NaN	NaN	NaN	NaN	NaN	NaN	NaN	41.439	33.328	29.885	33.472	31.266	28.183	26.136	31.289	43.489	66.831	94.479	125.72	146.99	156.51	171.6	182.53	194.72	173.81	155.34	150.12	169.01	148.5	90.08	NaN	NaN	NaN	NaN	NaN	NaN	NaN	NaN	NaN	NaN	NaN	NaN	NaN	NaN	NaN	NaN	NaN	NaN
NaN	NaN	NaN	NaN	NaN	NaN	NaN	NaN	NaN	NaN	NaN	77.256	54.55	68.272	72.355	84.67	69.355	89.037	122.03	153.03	180.42	176.76	183.91	188.53	163.73	158.52	165.84	186.66	185.52	163.42	136.72	112.83	92.945	64.777	NaN	NaN	NaN	NaN	NaN	NaN	NaN	NaN	NaN	NaN	NaN	NaN	NaN	NaN	NaN	NaN
NaN	NaN	NaN	NaN	NaN	NaN	NaN	NaN	NaN	NaN	NaN	32.299	20.826	18.755	24.479	29.453	34.947	39.96	61.502	79.461	106.25	110.56	127.56	145.17	157.71	165.97	161.13	168.01	165.77	159.14	128.15	96.38	48.899	NaN	NaN	NaN	NaN	NaN	NaN	NaN	NaN	NaN	NaN	NaN	NaN	NaN	NaN	NaN	NaN	NaN
NaN	NaN	NaN	NaN	NaN	NaN	NaN	NaN	20.591	22.306	26.645	21.729	24.111	22.729	30.677	47.56	64.065	88.04	92.828	102.38	111.56	114.74	129.83	135.91	146.02	149.94	162.27	168.53	181.47	183.85	157.78	114.04	69.303	56.176	32.086	NaN	NaN	NaN	NaN	NaN	NaN	NaN	NaN	NaN	NaN	NaN	NaN	NaN	NaN	NaN
NaN	NaN	NaN	NaN	NaN	NaN	NaN	NaN	NaN	NaN	NaN	NaN	46.81	40.786	43.677	43.18	44.993	41.429	44.892	63.49	73.608	96.09	94.151	108.27	110.58	131.41	151.22	165.81	168.37	151.79	132.21	106.29	75.916	67.536	68.376	56.343	NaN	NaN	NaN	NaN	NaN	NaN	NaN	NaN	NaN	NaN	NaN	NaN	NaN	NaN
NaN	NaN	NaN	56.876	42.218	36.521	35.808	34.798	32.478	34.409	35.883	37.176	36.268	34.106	32.802	30.934	29.153	32.543	47.128	75.296	110.79	143.77	159.18	184.78	201.86	224.35	225.87	224.46	220.77	199.05	166.27	132.7	112.56	NaN	NaN	NaN	NaN	NaN	NaN	NaN	NaN	NaN	NaN	NaN	NaN	NaN	NaN	NaN	NaN	NaN
NaN	NaN	NaN	NaN	NaN	NaN	NaN	NaN	NaN	NaN	NaN	NaN	NaN	NaN	NaN	NaN	67.605	52.962	50.017	52.084	62.276	67.52	75.047	75.021	76.914	78.11	81.731	72.76	75	55.228	45.748	16.525	NaN	NaN	NaN	NaN	NaN	NaN	NaN	NaN	NaN	NaN	NaN	NaN	NaN	NaN	NaN	NaN	NaN	NaN
NaN	NaN	NaN	NaN	NaN	NaN	NaN	NaN	NaN	NaN	NaN	NaN	NaN	26.209	24.553	37.051	43.844	64.255	65.791	75.299	88.24	120.11	148.26	131.9	100.42	86.249	101.09	126.05	124.92	110	82.029	64.992	39.599	NaN	NaN	NaN	NaN	NaN	NaN	NaN	NaN	NaN	NaN	NaN	NaN	NaN	NaN	NaN	NaN	NaN
NaN	NaN	NaN	NaN	NaN	NaN	NaN	NaN	NaN	NaN	NaN	NaN	NaN	59.212	44.85	41.036	36.513	36.918	33.533	39.37	43.816	52.011	61.427	79.538	117.86	158.85	156.93	153.45	124.81	129.04	84.715	48.837	NaN	NaN	NaN	NaN	NaN	NaN	NaN	NaN	NaN	NaN	NaN	NaN	NaN	NaN	NaN	NaN	NaN	NaN
NaN	NaN	NaN	NaN	NaN	NaN	NaN	68.128	50.598	43.705	37.429	48.363	74.07	108.99	153.02	176.36	208.67	211.36	213.23	207.29	192.29	190.45	202.35	222.49	236.38	223.69	194.22	170.44	175.83	169.92	114.92	NaN	NaN	NaN	NaN	NaN	NaN	NaN	NaN	NaN	NaN	NaN	NaN	NaN	NaN	NaN	NaN	NaN	NaN	NaN
NaN	NaN	NaN	NaN	NaN	NaN	NaN	NaN	27.433	22.096	30.438	37.203	54.894	66.374	86.895	113.77	116.94	121.79	104.42	128.31	148.94	156.56	159.46	151.37	150.37	137.21	135.85	146.26	145.78	133.7	97.876	52.587	NaN	NaN	NaN	NaN	NaN	NaN	NaN	NaN	NaN	NaN	NaN	NaN	NaN	NaN	NaN	NaN	NaN	NaN
NaN	NaN	NaN	NaN	NaN	NaN	NaN	38.408	24.514	23.438	22.12	29.513	28.911	35.983	43.789	65.365	84.557	97.59	93.379	90.842	80.274	78.204	80.189	102.17	136.24	161.92	181.94	173.58	172.94	140.88	111.39	54.534	NaN	NaN	NaN	NaN	NaN	NaN	NaN	NaN	NaN	NaN	NaN	NaN	NaN	NaN	NaN	NaN	NaN	NaN
NaN	NaN	NaN	NaN	NaN	NaN	NaN	NaN	NaN	NaN	NaN	NaN	NaN	NaN	NaN	NaN	NaN	105.69	66.82	60.321	63.042	70.62	69.862	75.524	101.01	110.01	144.81	165.73	202.7	200.06	163.42	109.5	54.638	NaN	NaN	NaN	NaN	NaN	NaN	NaN	NaN	NaN	NaN	NaN	NaN	NaN	NaN	NaN	NaN	NaN
NaN	NaN	NaN	NaN	NaN	25.439	28.369	45.362	54.605	76.246	75.034	74.986	95.727	116.44	152.92	154.27	167.1	175.47	172.73	181.97	165.3	154.03	134.06	142.4	141.12	150.98	146.49	151.11	129.4	93.939	48.998	NaN	NaN	NaN	NaN	NaN	NaN	NaN	NaN	NaN	NaN	NaN	NaN	NaN	NaN	NaN	NaN	NaN	NaN	NaN
NaN	NaN	NaN	NaN	NaN	53.445	33.765	25.03	25.567	30.706	34.707	33.915	34.498	38.15	57.834	73.392	86.025	100.21	110.73	138.91	163.6	191	198.94	203.97	198.93	204.09	203.88	220.08	208.23	170.99	106.45	47.658	NaN	NaN	NaN	NaN	NaN	NaN	NaN	NaN	NaN	NaN	NaN	NaN	NaN	NaN	NaN	NaN	NaN	NaN
NaN	NaN	NaN	NaN	NaN	NaN	NaN	NaN	68.935	40.259	28.649	28.742	30.773	29.886	26.626	34.933	39.361	52.109	48.419	53.343	63.392	90.873	122.68	134.32	125.03	107.15	130.81	165.04	188.74	183.43	159.25	119.18	77.677	49.998	66.833	70.351	70.898	48.811	NaN	NaN	NaN	NaN	NaN	NaN	NaN	NaN	NaN	NaN	NaN	NaN
NaN	NaN	NaN	NaN	NaN	NaN	NaN	NaN	NaN	NaN	NaN	NaN	NaN	NaN	NaN	NaN	36.585	44.117	61.955	65.886	83.026	85.082	104.59	126.92	157.58	189.77	193.82	196.24	204.77	183.23	146.84	68.401	NaN	NaN	NaN	NaN	NaN	NaN	NaN	NaN	NaN	NaN	NaN	NaN	NaN	NaN	NaN	NaN	NaN	NaN
NaN	NaN	NaN	NaN	NaN	NaN	NaN	NaN	NaN	NaN	NaN	46.227	26.622	20.103	18.977	21.286	19.584	23.402	24.549	29.689	35.695	38.921	45.352	67.423	100.8	151.15	197.78	230.97	250.64	233.15	154.06	NaN	NaN	NaN	NaN	NaN	NaN	NaN	NaN	NaN	NaN	NaN	NaN	NaN	NaN	NaN	NaN	NaN	NaN	NaN
NaN	NaN	NaN	NaN	NaN	NaN	NaN	99.649	80.835	87.849	94.803	112.57	122.81	148.68	164.64	184.93	197.51	212.81	218.77	233.09	238.32	240.83	233.72	223.08	224.48	227.24	228.09	227.2	238.7	237.09	211.26	173.13	104.77	NaN	NaN	NaN	NaN	NaN	NaN	NaN	NaN	NaN	NaN	NaN	NaN	NaN	NaN	NaN	NaN	NaN
NaN	NaN	NaN	NaN	NaN	NaN	NaN	NaN	NaN	31.657	27.92	32.621	34.85	43.233	44.447	54.174	97.886	143.29	194.4	190.43	193.56	209.23	219.14	236.56	244.54	258.34	257.73	250.07	219.05	207.3	158.78	148.71	78.639	NaN	NaN	NaN	NaN	NaN	NaN	NaN	NaN	NaN	NaN	NaN	NaN	NaN	NaN	NaN	NaN	NaN
NaN	NaN	NaN	NaN	NaN	19.365	14.437	16.111	17.797	27.627	39.047	53.425	63.578	69.482	83.451	89.118	95.855	106.22	105.58	119.13	111.88	117.77	118.53	132.23	141.01	136.41	136.34	137.44	131.93	96.326	59.162	22.783	NaN	NaN	NaN	NaN	NaN	NaN	NaN	NaN	NaN	NaN	NaN	NaN	NaN	NaN	NaN	NaN	NaN	NaN
NaN	NaN	NaN	NaN	NaN	NaN	NaN	NaN	NaN	NaN	NaN	NaN	NaN	NaN	NaN	120.81	88.858	102.68	115.18	137.94	123.68	124.93	131.81	158.94	198.69	194.65	189.32	182.25	170.72	137.34	93.389	49.365	NaN	NaN	NaN	NaN	NaN	NaN	NaN	NaN	NaN	NaN	NaN	NaN	NaN	NaN	NaN	NaN	NaN	NaN
NaN	NaN	NaN	NaN	NaN	NaN	29.356	22.598	25.094	29.029	35.186	40.731	48.462	59.652	66.452	68.5	64.648	54.032	50.575	43.432	58.689	52.684	49.463	30.197	48.952	75.599	124.95	181.56	193.64	180.66	117.33	95.203	48.841	NaN	NaN	NaN	NaN	NaN	NaN	NaN	NaN	NaN	NaN	NaN	NaN	NaN	NaN	NaN	NaN	NaN
NaN	NaN	NaN	NaN	NaN	NaN	NaN	NaN	NaN	NaN	NaN	NaN	NaN	NaN	NaN	NaN	NaN	NaN	55.147	46.26	48.607	54.594	62.364	68.454	80.499	105.82	126.88	154.21	157.93	153.25	114.01	61.172	NaN	NaN	NaN	NaN	NaN	NaN	NaN	NaN	NaN	NaN	NaN	NaN	NaN	NaN	NaN	NaN	NaN	NaN
NaN	NaN	NaN	NaN	NaN	NaN	NaN	NaN	NaN	NaN	NaN	NaN	NaN	37.453	26.037	17.273	14.724	15.339	18.647	21.613	25.74	32.357	43.831	68.898	97.697	136.83	146.17	156.26	161.5	151.59	99.058	NaN	NaN	NaN	NaN	NaN	NaN	NaN	NaN	NaN	NaN	NaN	NaN	NaN	NaN	NaN	NaN	NaN	NaN	NaN
NaN	NaN	NaN	NaN	NaN	20.849	32.999	37.16	45.184	57.302	67.403	73.622	76.301	78.014	87.808	79.315	74.342	73.713	91.892	112.29	118.88	100.17	105.59	122.95	155.63	169.47	165.37	171.44	162.35	142.68	102.6	49.812	NaN	NaN	NaN	NaN	NaN	NaN	NaN	NaN	NaN	NaN	NaN	NaN	NaN	NaN	NaN	NaN	NaN	NaN
NaN	NaN	NaN	NaN	NaN	NaN	NaN	NaN	NaN	NaN	NaN	NaN	NaN	NaN	NaN	NaN	NaN	NaN	NaN	NaN	79.095	144.83	170.88	174.61	180.75	185.35	202.69	202.49	207.37	161.9	118.13	55.404	NaN	NaN	NaN	NaN	NaN	NaN	NaN	NaN	NaN	NaN	NaN	NaN	NaN	NaN	NaN	NaN	NaN	NaN
NaN	NaN	NaN	NaN	NaN	NaN	NaN	NaN	NaN	NaN	NaN	NaN	14.404	24.327	27.39	31.035	34.333	40.73	41.273	47.183	62.92	83.55	121.68	155.01	185.61	191.78	191.11	194.27	203.83	192.4	160.2	125.05	74.214	NaN	NaN	NaN	NaN	NaN	NaN	NaN	NaN	NaN	NaN	NaN	NaN	NaN	NaN	NaN	NaN	NaN
NaN	NaN	NaN	NaN	NaN	NaN	NaN	NaN	NaN	NaN	NaN	13.769	18.936	30.617	38.346	48.009	39.255	38.15	50.7	73.209	100.25	111.37	111.78	104.07	118.79	121.87	145.17	141.61	152.26	129.58	96.802	66.052	33.295	NaN	NaN	NaN	NaN	NaN	NaN	NaN	NaN	NaN	NaN	NaN	NaN	NaN	NaN	NaN	NaN	NaN
NaN	NaN	NaN	NaN	NaN	NaN	NaN	NaN	NaN	NaN	NaN	NaN	NaN	NaN	NaN	NaN	NaN	NaN	NaN	NaN	NaN	NaN	47.459	75.333	106.13	142.54	187.73	196.56	198.56	193.53	157.77	124.15	56.124	NaN	NaN	NaN	NaN	NaN	NaN	NaN	NaN	NaN	NaN	NaN	NaN	NaN	NaN	NaN	NaN	NaN
NaN	NaN	NaN	NaN	NaN	NaN	NaN	NaN	NaN	NaN	NaN	NaN	NaN	NaN	NaN	32.096	50.021	89.202	146.84	186.01	176.4	158.03	167.41	167.36	188.88	181	198.35	196.04	211.52	185.2	137.96	63.889	NaN	NaN	NaN	NaN	NaN	NaN	NaN	NaN	NaN	NaN	NaN	NaN	NaN	NaN	NaN	NaN	NaN	NaN
NaN	NaN	NaN	NaN	NaN	NaN	NaN	NaN	NaN	NaN	NaN	NaN	30.596	56.231	93.436	126.56	149.59	142.71	135.73	129.28	121.9	135.5	133.11	136.94	119.32	129.94	142.11	157.89	164.5	145.32	91.148	NaN	NaN	NaN	NaN	NaN	NaN	NaN	NaN	NaN	NaN	NaN	NaN	NaN	NaN	NaN	NaN	NaN	NaN	NaN
NaN	NaN	NaN	NaN	NaN	NaN	NaN	NaN	NaN	NaN	NaN	NaN	NaN	NaN	NaN	NaN	NaN	NaN	NaN	NaN	12.233	21.515	25.946	43.928	59.39	86.064	114.91	138.96	161.56	152.95	133.89	95.626	53.273	NaN	NaN	NaN	NaN	NaN	NaN	NaN	NaN	NaN	NaN	NaN	NaN	NaN	NaN	NaN	NaN	NaN
NaN	NaN	NaN	NaN	NaN	NaN	NaN	NaN	18.215	24.908	28.617	24.064	29.701	32.319	36.202	38.951	44.705	49.677	65.083	93.102	138.88	159.92	180.41	180.48	174.14	145.38	124.36	111.56	131.16	130.52	119.83	65.098	NaN	NaN	NaN	NaN	NaN	NaN	NaN	NaN	NaN	NaN	NaN	NaN	NaN	NaN	NaN	NaN	NaN	NaN
NaN	NaN	NaN	NaN	NaN	NaN	NaN	NaN	NaN	NaN	NaN	NaN	21.689	42.38	46.837	60.946	61.704	71.009	77.199	76.38	85.656	92.361	107.63	118.33	123.29	126.55	124.33	126.72	136.45	122.29	76.951	NaN	NaN	NaN	NaN	NaN	NaN	NaN	NaN	NaN	NaN	NaN	NaN	NaN	NaN	NaN	NaN	NaN	NaN	NaN
NaN	NaN	NaN	NaN	NaN	NaN	NaN	NaN	89.242	138.7	161.58	177.42	196.23	212.55	202.37	208.04	217.15	247.36	255.86	250.93	214.12	214.48	215.24	225.31	224.32	203.23	191.65	172.66	181.1	189.66	172.45	NaN	NaN	NaN	NaN	NaN	NaN	NaN	NaN	NaN	NaN	NaN	NaN	NaN	NaN	NaN	NaN	NaN	NaN	NaN
NaN	NaN	NaN	NaN	NaN	NaN	NaN	NaN	NaN	NaN	NaN	NaN	NaN	NaN	NaN	NaN	NaN	NaN	NaN	104.65	169.33	188.62	170.95	163.89	171.59	151.24	145.08	160.85	205.69	222.9	211.44	166.19	126.93	81.347	85.991	67.631	62.101	51.387	54.939	61.597	52.337	49.485	NaN	NaN	NaN	NaN	NaN	NaN	NaN	NaN
NaN	NaN	NaN	NaN	NaN	NaN	NaN	NaN	NaN	NaN	NaN	NaN	NaN	NaN	NaN	NaN	NaN	NaN	NaN	NaN	115.95	179.04	150.97	178.86	176.29	184.25	180.07	179.47	189.38	177.32	159.47	124.29	72.07	NaN	NaN	NaN	NaN	NaN	NaN	NaN	NaN	NaN	NaN	NaN	NaN	NaN	NaN	NaN	NaN	NaN
NaN	NaN	NaN	NaN	NaN	NaN	NaN	NaN	NaN	NaN	NaN	NaN	15.555	24.132	23.39	26.983	37.394	57.312	88.957	108.82	132.12	155.27	185.76	180.75	180.79	176.72	210.91	227.66	246.36	236.63	198.25	148.77	77.613	NaN	NaN	NaN	NaN	NaN	NaN	NaN	NaN	NaN	NaN	NaN	NaN	NaN	NaN	NaN	NaN	NaN
NaN	NaN	NaN	NaN	NaN	NaN	NaN	NaN	NaN	NaN	NaN	NaN	NaN	NaN	NaN	NaN	NaN	NaN	77.181	140.37	164.08	190.74	204.05	195.18	193.83	167.04	162.66	133.96	128.13	86.862	46.83	NaN	NaN	NaN	NaN	NaN	NaN	NaN	NaN	NaN	NaN	NaN	NaN	NaN	NaN	NaN	NaN	NaN	NaN	NaN
NaN	NaN	NaN	NaN	NaN	NaN	NaN	NaN	NaN	NaN	NaN	NaN	NaN	NaN	NaN	NaN	NaN	29.087	52.878	77.542	112.28	125.75	151.7	184.41	220.28	233.46	228.7	233.15	236.23	241.85	211.74	158.46	118.61	110.99	120.29	113.24	107.36	101.95	NaN	NaN	NaN	NaN	NaN	NaN	NaN	NaN	NaN	NaN	NaN	NaN
NaN	NaN	NaN	NaN	NaN	NaN	NaN	NaN	NaN	NaN	NaN	NaN	NaN	NaN	NaN	NaN	NaN	NaN	NaN	NaN	NaN	84.08	118.41	114.12	133.38	143.62	156.63	138.57	129.9	107.58	88.712	52.807	NaN	NaN	NaN	NaN	NaN	NaN	NaN	NaN	NaN	NaN	NaN	NaN	NaN	NaN	NaN	NaN	NaN	NaN
NaN	NaN	NaN	NaN	NaN	NaN	NaN	NaN	NaN	NaN	NaN	NaN	NaN	NaN	NaN	16.458	22.83	22.589	23.627	27.108	31.224	34.106	45.88	76.053	129.43	169.68	206.66	225.23	249.44	237.48	202.46	155.57	88.57	NaN	NaN	NaN	NaN	NaN	NaN	NaN	NaN	NaN	NaN	NaN	NaN	NaN	NaN	NaN	NaN	NaN
NaN	NaN	NaN	NaN	NaN	NaN	NaN	NaN	NaN	NaN	NaN	34.627	66.867	111.17	140.45	167.32	176.04	190.04	195.71	203.11	206.36	223.55	226.66	243.87	229.05	236.27	230.86	248.51	250.9	257.43	258.89	NaN	NaN	NaN	NaN	NaN	NaN	NaN	NaN	NaN	NaN	NaN	NaN	NaN	NaN	NaN	NaN	NaN	NaN	NaN
NaN	NaN	NaN	NaN	NaN	NaN	NaN	NaN	NaN	NaN	NaN	NaN	NaN	NaN	NaN	NaN	NaN	NaN	NaN	NaN	NaN	NaN	17.407	45.054	70.847	107.69	108.94	112.35	99.01	116.08	97.853	85.354	56.858	49.225	45.303	44.416	50.249	47.192	44.169	36.267	29.796	NaN	NaN	NaN	NaN	NaN	NaN	NaN	NaN	NaN
NaN	NaN	NaN	NaN	NaN	NaN	NaN	NaN	NaN	NaN	NaN	NaN	NaN	NaN	NaN	NaN	NaN	NaN	NaN	22.719	40.952	42.08	63.874	103.73	163.34	203.91	210.35	190.21	172.91	114.9	82.537	47.667	41.146	NaN	NaN	NaN	NaN	NaN	NaN	NaN	NaN	NaN	NaN	NaN	NaN	NaN	NaN	NaN	NaN	NaN
NaN	NaN	NaN	NaN	NaN	NaN	NaN	NaN	NaN	NaN	NaN	NaN	NaN	NaN	NaN	NaN	25.199	42.517	54.902	84.935	104.29	129.6	126.86	144.83	139.82	156.6	151.54	168.54	175.64	176.44	135.52	90.902	40.512	NaN	NaN	NaN	NaN	NaN	NaN	NaN	NaN	NaN	NaN	NaN	NaN	NaN	NaN	NaN	NaN	NaN
NaN	NaN	NaN	NaN	NaN	NaN	NaN	NaN	NaN	NaN	NaN	NaN	NaN	NaN	NaN	NaN	NaN	NaN	NaN	NaN	96.136	138.07	157.77	155.17	177.93	192.98	200.18	169.55	149.76	110.15	96.502	65.791	63.243	42.822	NaN	NaN	NaN	NaN	NaN	NaN	NaN	NaN	NaN	NaN	NaN	NaN	NaN	NaN	NaN	NaN
NaN	NaN	NaN	NaN	NaN	NaN	NaN	NaN	NaN	NaN	NaN	NaN	NaN	NaN	NaN	NaN	NaN	NaN	NaN	93.694	135.11	132.19	132.75	131.65	142.42	141.39	147.39	163.61	170.26	170.85	145.23	106.4	59.494	NaN	NaN	NaN	NaN	NaN	NaN	NaN	NaN	NaN	NaN	NaN	NaN	NaN	NaN	NaN	NaN	NaN
NaN	NaN	NaN	NaN	NaN	NaN	NaN	NaN	NaN	NaN	NaN	NaN	NaN	NaN	NaN	NaN	NaN	NaN	NaN	NaN	NaN	NaN	NaN	NaN	NaN	NaN	NaN	NaN	95.287	144.29	131.79	99.278	81.212	75.647	82.134	79.211	82.165	69.357	57.406	38.069	35.991	26.538	29.495	21.819	19.074	NaN	NaN	NaN	NaN	NaN
NaN	NaN	NaN	NaN	NaN	NaN	NaN	NaN	NaN	NaN	NaN	NaN	NaN	NaN	NaN	NaN	NaN	NaN	NaN	NaN	NaN	55.361	97.934	130.21	150.23	129.74	124.96	114.47	144.7	150.27	139.24	86.913	NaN	NaN	NaN	NaN	NaN	NaN	NaN	NaN	NaN	NaN	NaN	NaN	NaN	NaN	NaN	NaN	NaN	NaN
NaN	NaN	NaN	NaN	NaN	NaN	NaN	NaN	NaN	NaN	NaN	NaN	NaN	NaN	NaN	NaN	NaN	NaN	NaN	NaN	NaN	NaN	NaN	119.8	197.26	217.03	194.44	156.43	134.13	127.18	129.75	116.3	109.48	67.452	NaN	NaN	NaN	NaN	NaN	NaN	NaN	NaN	NaN	NaN	NaN	NaN	NaN	NaN	NaN	NaN
NaN	NaN	NaN	NaN	NaN	NaN	NaN	NaN	NaN	NaN	NaN	NaN	NaN	NaN	NaN	NaN	NaN	NaN	NaN	NaN	93.15	153.71	169.35	147.17	120.96	110.28	122.13	144.1	167.29	190.81	178.14	140.95	94.799	51.149	NaN	NaN	NaN	NaN	NaN	NaN	NaN	NaN	NaN	NaN	NaN	NaN	NaN	NaN	NaN	NaN
NaN	NaN	NaN	NaN	NaN	NaN	NaN	NaN	NaN	NaN	NaN	NaN	NaN	NaN	NaN	NaN	NaN	NaN	NaN	NaN	NaN	119.78	201.39	252.64	255.33	241.93	231.7	229.55	249.64	245.69	218.43	169.2	95.409	NaN	NaN	NaN	NaN	NaN	NaN	NaN	NaN	NaN	NaN	NaN	NaN	NaN	NaN	NaN	NaN	NaN
NaN	NaN	NaN	NaN	NaN	NaN	NaN	NaN	NaN	NaN	NaN	NaN	NaN	NaN	NaN	NaN	NaN	NaN	NaN	NaN	NaN	NaN	100.61	161.51	178.45	175.11	145.72	145.17	139.2	147.95	119.65	86.603	68.42	52.965	55.535	57.689	72.717	NaN	NaN	NaN	NaN	NaN	NaN	NaN	NaN	NaN	NaN	NaN	NaN	NaN
NaN	NaN	NaN	NaN	NaN	NaN	NaN	NaN	NaN	NaN	NaN	NaN	NaN	NaN	NaN	NaN	NaN	NaN	NaN	NaN	123.13	197.08	210.16	191.36	185.88	196.16	220.63	229.33	234.25	227.76	189.62	106.41	NaN	NaN	NaN	NaN	NaN	NaN	NaN	NaN	NaN	NaN	NaN	NaN	NaN	NaN	NaN	NaN	NaN	NaN
NaN	NaN	NaN	NaN	NaN	NaN	NaN	NaN	NaN	NaN	NaN	NaN	NaN	NaN	NaN	NaN	NaN	141.63	202.98	196.86	178.17	176.45	176.21	179.58	176.33	163.68	158.81	162.44	169.22	181.45	181.94	NaN	NaN	NaN	NaN	NaN	NaN	NaN	NaN	NaN	NaN	NaN	NaN	NaN	NaN	NaN	NaN	NaN	NaN	NaN
NaN	NaN	NaN	NaN	NaN	NaN	NaN	NaN	NaN	NaN	NaN	NaN	NaN	NaN	NaN	NaN	NaN	31.628	27.513	25.405	28.277	46.932	84.667	120.15	156.67	186.05	199.77	205.99	192.77	175.87	119.19	56.86	NaN	NaN	NaN	NaN	NaN	NaN	NaN	NaN	NaN	NaN	NaN	NaN	NaN	NaN	NaN	NaN	NaN	NaN
NaN	NaN	NaN	NaN	NaN	NaN	NaN	NaN	NaN	NaN	NaN	NaN	NaN	NaN	NaN	NaN	NaN	NaN	NaN	NaN	62.1	91.096	116.62	133.48	149.35	171.25	180.86	180.28	169.06	148.35	118.81	79.731	44.843	NaN	NaN	NaN	NaN	NaN	NaN	NaN	NaN	NaN	NaN	NaN	NaN	NaN	NaN	NaN	NaN	NaN
NaN	NaN	NaN	NaN	NaN	NaN	NaN	NaN	NaN	NaN	NaN	36.5	30.805	30.776	29.546	29.533	27.557	28.553	30.116	28.16	32.184	33.27	37.533	54.401	83.574	127.36	153.83	154.58	140.64	115.71	95.679	75.556	43.945	NaN	NaN	NaN	NaN	NaN	NaN	NaN	NaN	NaN	NaN	NaN	NaN	NaN	NaN	NaN	NaN	NaN
NaN	NaN	NaN	NaN	NaN	NaN	NaN	NaN	47.075	51.237	70.254	84.221	96.855	102.15	107.7	133.42	147.43	153.25	130.97	131.65	147.11	159.48	160.18	145.13	133.68	116.94	121.26	136.56	142.65	137.48	106.8	79.959	51.144	40.598	43.881	49.718	54.469	51.834	NaN	NaN	NaN	NaN	NaN	NaN	NaN	NaN	NaN	NaN	NaN	NaN
NaN	NaN	NaN	NaN	NaN	NaN	NaN	NaN	NaN	NaN	NaN	NaN	NaN	NaN	NaN	37.962	32.763	36.951	48.941	85.759	139.85	197.27	202.66	214.19	218.62	247.09	251.14	241.66	203.55	166.95	121.71	116.38	66.455	NaN	NaN	NaN	NaN	NaN	NaN	NaN	NaN	NaN	NaN	NaN	NaN	NaN	NaN	NaN	NaN	NaN
NaN	NaN	NaN	NaN	NaN	NaN	NaN	NaN	NaN	NaN	39.288	52.334	68.281	72.696	81.006	85.264	86.912	94.34	97.488	119.94	132.87	147.73	154.51	126.7	115.7	121.66	154.4	178.13	175.44	153.61	127	110.13	111.27	101.48	90.418	54.959	NaN	NaN	NaN	NaN	NaN	NaN	NaN	NaN	NaN	NaN	NaN	NaN	NaN	NaN
NaN	NaN	NaN	NaN	NaN	NaN	NaN	NaN	NaN	NaN	NaN	NaN	NaN	NaN	NaN	NaN	NaN	NaN	NaN	NaN	74.863	94.588	122.11	121.41	145.26	160.26	185.4	190.85	176.66	176.37	137.44	102.24	46.665	NaN	NaN	NaN	NaN	NaN	NaN	NaN	NaN	NaN	NaN	NaN	NaN	NaN	NaN	NaN	NaN	NaN
NaN	NaN	NaN	NaN	NaN	NaN	NaN	NaN	NaN	NaN	NaN	NaN	NaN	NaN	NaN	NaN	NaN	NaN	NaN	NaN	NaN	85.298	76.913	74.71	65.283	77.5	89.53	119.28	123.63	116.34	97.525	76.544	45.577	NaN	NaN	NaN	NaN	NaN	NaN	NaN	NaN	NaN	NaN	NaN	NaN	NaN	NaN	NaN	NaN	NaN
NaN	NaN	NaN	NaN	NaN	NaN	NaN	34.401	75.076	102.48	99.9	84.515	103.81	147.04	173.3	189.44	195.8	220.67	215.21	213.52	174.45	156.46	166.08	206.9	240.68	240.02	230.21	229.49	246.22	243.59	208.49	151.03	131.11	82.285	NaN	NaN	NaN	NaN	NaN	NaN	NaN	NaN	NaN	NaN	NaN	NaN	NaN	NaN	NaN	NaN
NaN	NaN	NaN	NaN	NaN	NaN	NaN	NaN	NaN	NaN	NaN	55.381	46.802	43.537	39.958	37.347	32.647	31.713	33.37	55.975	99.011	145.57	163.65	158.72	121.66	108.82	117.13	157.95	169.05	150.9	98.692	49.25	NaN	NaN	NaN	NaN	NaN	NaN	NaN	NaN	NaN	NaN	NaN	NaN	NaN	NaN	NaN	NaN	NaN	NaN
NaN	NaN	NaN	NaN	NaN	NaN	NaN	NaN	NaN	NaN	67.403	83.826	96.422	99.872	109.22	117.68	113.95	125.17	148.91	178.43	179.24	170.91	175.54	167.25	171.26	173.04	190.54	190.88	210.17	182.12	148.49	63.896	NaN	NaN	NaN	NaN	NaN	NaN	NaN	NaN	NaN	NaN	NaN	NaN	NaN	NaN	NaN	NaN	NaN	NaN
NaN	NaN	NaN	NaN	NaN	NaN	NaN	NaN	NaN	NaN	NaN	NaN	NaN	NaN	NaN	NaN	23.187	21.397	22.558	18.013	22.373	25.166	34.971	59.837	59.893	53.783	26.696	23.765	26.807	37.306	56.287	47.868	NaN	NaN	NaN	NaN	NaN	NaN	NaN	NaN	NaN	NaN	NaN	NaN	NaN	NaN	NaN	NaN	NaN	NaN
NaN	NaN	NaN	NaN	NaN	NaN	NaN	NaN	NaN	114.33	115.03	130.59	156.03	186.35	217.18	235.36	231.8	245.25	256.38	256.68	234.23	235.32	231.29	243.46	244.32	251.71	246.46	232.27	199.77	177.61	148.25	141.96	81.711	NaN	NaN	NaN	NaN	NaN	NaN	NaN	NaN	NaN	NaN	NaN	NaN	NaN	NaN	NaN	NaN	NaN
NaN	NaN	NaN	NaN	NaN	NaN	NaN	NaN	NaN	NaN	NaN	NaN	NaN	NaN	NaN	NaN	NaN	NaN	NaN	NaN	161.01	123.21	122.77	123.03	133.45	150.68	162.23	174.09	130.83	133.32	101.48	74.282	NaN	NaN	NaN	NaN	NaN	NaN	NaN	NaN	NaN	NaN	NaN	NaN	NaN	NaN	NaN	NaN	NaN	NaN
NaN	NaN	NaN	NaN	NaN	NaN	NaN	NaN	NaN	NaN	NaN	NaN	NaN	NaN	NaN	NaN	NaN	NaN	18.346	35.229	54.221	71.983	102.18	151.84	206.66	210.97	229.96	222.89	263.19	215.68	171.4	79.676	NaN	NaN	NaN	NaN	NaN	NaN	NaN	NaN	NaN	NaN	NaN	NaN	NaN	NaN	NaN	NaN	NaN	NaN
NaN	NaN	NaN	NaN	NaN	NaN	NaN	NaN	NaN	NaN	NaN	NaN	NaN	NaN	NaN	NaN	NaN	80.362	120.67	142.76	152.26	182.18	191.79	194.84	189.32	182.97	205.3	204.67	201.56	172.74	143.54	79.039	NaN	NaN	NaN	NaN	NaN	NaN	NaN	NaN	NaN	NaN	NaN	NaN	NaN	NaN	NaN	NaN	NaN	NaN
NaN	NaN	NaN	NaN	NaN	NaN	NaN	NaN	NaN	NaN	35.138	48.141	72.046	87.243	117.07	139.01	158.48	159.41	155.77	165.27	166.77	166.39	147.6	112.74	101.65	125.76	176.98	210.52	208.74	169.46	115.82	52.604	NaN	NaN	NaN	NaN	NaN	NaN	NaN	NaN	NaN	NaN	NaN	NaN	NaN	NaN	NaN	NaN	NaN	NaN
NaN	NaN	NaN	NaN	NaN	NaN	NaN	NaN	NaN	NaN	NaN	NaN	42.828	77.024	88.311	91.062	74.29	58.34	75.124	106.1	135.29	144.37	117.85	107.16	107.68	138.43	153.72	165.33	154.82	132.54	88.839	60.819	42.32	NaN	NaN	NaN	NaN	NaN	NaN	NaN	NaN	NaN	NaN	NaN	NaN	NaN	NaN	NaN	NaN	NaN
NaN	NaN	NaN	NaN	NaN	NaN	NaN	NaN	NaN	NaN	NaN	NaN	NaN	NaN	NaN	NaN	NaN	NaN	NaN	NaN	NaN	45.041	82.142	105.3	136.57	155.61	189.41	191.58	215.1	193.29	148.34	94.041	42.907	NaN	NaN	NaN	NaN	NaN	NaN	NaN	NaN	NaN	NaN	NaN	NaN	NaN	NaN	NaN	NaN	NaN
NaN	NaN	NaN	NaN	NaN	NaN	NaN	NaN	NaN	NaN	NaN	NaN	NaN	NaN	NaN	NaN	NaN	64.465	61.148	82.911	111.68	144.33	156.01	162.97	176.54	173.69	211.37	200.15	221.26	166.66	129.55	56.363	NaN	NaN	NaN	NaN	NaN	NaN	NaN	NaN	NaN	NaN	NaN	NaN	NaN	NaN	NaN	NaN	NaN	NaN
NaN	NaN	NaN	NaN	NaN	NaN	NaN	NaN	NaN	77.195	54.66	49.32	54.471	57.597	67.49	76.719	94.628	111.05	125.81	132.45	129.42	132.74	126.36	113.01	132.25	156.92	193.01	189.8	170.42	148.82	118.1	76.277	NaN	NaN	NaN	NaN	NaN	NaN	NaN	NaN	NaN	NaN	NaN	NaN	NaN	NaN	NaN	NaN	NaN	NaN
NaN	NaN	NaN	NaN	NaN	NaN	NaN	NaN	NaN	NaN	NaN	NaN	NaN	NaN	NaN	NaN	NaN	47.11	36.861	32.78	30.832	46.087	74.481	114.28	176.54	218	253.82	251.77	254.19	233.56	177.65	117.09	53.514	NaN	NaN	NaN	NaN	NaN	NaN	NaN	NaN	NaN	NaN	NaN	NaN	NaN	NaN	NaN	NaN	NaN
NaN	NaN	NaN	NaN	NaN	NaN	NaN	NaN	NaN	NaN	NaN	NaN	NaN	NaN	NaN	NaN	NaN	112.45	105.22	113.83	119.34	127.78	134.19	143.03	155.21	155.19	155.98	147.57	145.73	129.35	98.443	47.791	NaN	NaN	NaN	NaN	NaN	NaN	NaN	NaN	NaN	NaN	NaN	NaN	NaN	NaN	NaN	NaN	NaN	NaN
NaN	NaN	NaN	NaN	NaN	NaN	NaN	NaN	NaN	NaN	NaN	NaN	NaN	NaN	NaN	NaN	35.621	51.577	44.92	44.27	55.828	83.315	125.3	136.99	138.48	113.43	122.12	142.43	156.59	146.51	102.34	53.555	NaN	NaN	NaN	NaN	NaN	NaN	NaN	NaN	NaN	NaN	NaN	NaN	NaN	NaN	NaN	NaN	NaN	NaN
NaN	NaN	NaN	NaN	NaN	NaN	NaN	NaN	NaN	NaN	NaN	NaN	13.732	20.964	26.755	25.377	28.071	30.244	39.18	74.079	112.45	137.82	147.68	149.16	160.96	138.12	124.82	133.07	167.8	182.7	150.16	82.581	NaN	NaN	NaN	NaN	NaN	NaN	NaN	NaN	NaN	NaN	NaN	NaN	NaN	NaN	NaN	NaN	NaN	NaN
NaN	NaN	NaN	NaN	NaN	NaN	NaN	NaN	NaN	NaN	NaN	115.33	114.89	125.35	109.02	118.37	108.94	126.38	124.12	131.53	149.46	173.15	196.38	199.84	170.84	138.36	152.52	187.71	223.88	178.62	105.04	NaN	NaN	NaN	NaN	NaN	NaN	NaN	NaN	NaN	NaN	NaN	NaN	NaN	NaN	NaN	NaN	NaN	NaN	NaN
NaN	NaN	NaN	NaN	NaN	NaN	NaN	NaN	NaN	NaN	NaN	NaN	NaN	32.563	27.836	27.687	27.708	29.336	32.268	33.591	34.598	33.751	41.653	49.307	57.65	51.5	49.124	59.498	100.82	133.14	122.83	70.257	NaN	NaN	NaN	NaN	NaN	NaN	NaN	NaN	NaN	NaN	NaN	NaN	NaN	NaN	NaN	NaN	NaN	NaN
NaN	NaN	NaN	NaN	NaN	NaN	NaN	NaN	NaN	NaN	17.558	27.328	30.862	29.854	30.845	30.593	30.515	30.704	31.446	43.758	54.444	73.119	88.047	103.04	103.38	104.4	103.13	112.18	110.39	90.288	55.119	21.137	7.6379	3.3295	1.235	NaN	NaN	NaN	NaN	NaN	NaN	NaN	NaN	NaN	NaN	NaN	NaN	NaN	NaN	NaN
NaN	NaN	NaN	NaN	NaN	NaN	NaN	NaN	NaN	NaN	NaN	NaN	NaN	NaN	NaN	24.422	36.905	42.055	62.151	75.851	88.641	84.959	93.272	95.793	88.321	85.097	101.07	130.12	150.39	135.94	96.079	60.029	26.395	NaN	NaN	NaN	NaN	NaN	NaN	NaN	NaN	NaN	NaN	NaN	NaN	NaN	NaN	NaN	NaN	NaN
NaN	NaN	NaN	NaN	NaN	NaN	NaN	NaN	NaN	NaN	NaN	NaN	NaN	NaN	NaN	NaN	NaN	NaN	NaN	62.598	97.568	118.62	111.28	121.59	108.99	112.71	109.67	131.91	146.26	139.39	101.95	79.345	55.194	62.373	55.381	64.309	61.01	39.683	NaN	NaN	NaN	NaN	NaN	NaN	NaN	NaN	NaN	NaN	NaN	NaN
NaN	NaN	NaN	NaN	NaN	NaN	NaN	NaN	NaN	NaN	NaN	NaN	NaN	NaN	NaN	NaN	NaN	NaN	NaN	NaN	NaN	55.363	75.154	84.53	90.453	108.78	105.01	126.37	131.2	132.79	112.99	94.864	71.573	52.577	51.554	37.47	NaN	NaN	NaN	NaN	NaN	NaN	NaN	NaN	NaN	NaN	NaN	NaN	NaN	NaN
NaN	NaN	NaN	NaN	NaN	NaN	NaN	NaN	NaN	NaN	NaN	NaN	NaN	NaN	NaN	NaN	NaN	NaN	NaN	NaN	NaN	NaN	27.311	57.459	101.59	148.06	178.42	194.38	205.61	198.98	146.68	94.062	40.182	NaN	NaN	NaN	NaN	NaN	NaN	NaN	NaN	NaN	NaN	NaN	NaN	NaN	NaN	NaN	NaN	NaN
NaN	NaN	NaN	NaN	NaN	NaN	NaN	NaN	NaN	NaN	NaN	NaN	NaN	NaN	NaN	NaN	NaN	70.063	127.07	159.62	184.38	190.34	192.56	173.49	139.33	123.27	155.07	174.69	176.84	158.35	131.25	98.426	60.102	38.78	NaN	NaN	NaN	NaN	NaN	NaN	NaN	NaN	NaN	NaN	NaN	NaN	NaN	NaN	NaN	NaN
NaN	NaN	NaN	NaN	NaN	NaN	NaN	NaN	NaN	NaN	NaN	NaN	NaN	NaN	NaN	NaN	NaN	NaN	NaN	44.633	70.608	86.108	106.62	124.55	131.87	115.23	102.44	99.707	121.85	114.35	82.463	34.234	NaN	NaN	NaN	NaN	NaN	NaN	NaN	NaN	NaN	NaN	NaN	NaN	NaN	NaN	NaN	NaN	NaN	NaN
NaN	NaN	NaN	NaN	NaN	NaN	NaN	NaN	NaN	NaN	NaN	NaN	NaN	NaN	NaN	NaN	NaN	NaN	NaN	NaN	NaN	88.995	141.74	132.46	165.99	160.73	167.37	157.47	160.21	155.14	132.27	106.07	60.592	NaN	NaN	NaN	NaN	NaN	NaN	NaN	NaN	NaN	NaN	NaN	NaN	NaN	NaN	NaN	NaN	NaN
NaN	NaN	NaN	NaN	NaN	NaN	NaN	NaN	NaN	NaN	NaN	NaN	NaN	NaN	NaN	NaN	NaN	NaN	NaN	NaN	NaN	NaN	NaN	100.76	160.78	173.85	174.98	177.11	169.77	158.89	133.88	114.57	88.084	76.182	62.817	72.253	70.683	72.824	67.563	65.912	66.109	65.807	65.2	58.697	48.316	NaN	NaN	NaN	NaN	NaN
NaN	NaN	NaN	NaN	NaN	NaN	NaN	NaN	NaN	NaN	NaN	NaN	NaN	NaN	NaN	NaN	NaN	22.66	38.964	52.787	56.493	56.319	47.072	61.111	82.531	101.74	116.57	127.66	134.5	116.87	87.131	65.433	38.363	NaN	NaN	NaN	NaN	NaN	NaN	NaN	NaN	NaN	NaN	NaN	NaN	NaN	NaN	NaN	NaN	NaN
NaN	NaN	NaN	NaN	NaN	NaN	NaN	NaN	NaN	NaN	NaN	NaN	NaN	NaN	NaN	NaN	NaN	NaN	NaN	78.228	132.35	142.55	168.65	189.56	196.42	196.38	203.25	209.44	210.58	187.04	153.38	102.96	44.597	NaN	NaN	NaN	NaN	NaN	NaN	NaN	NaN	NaN	NaN	NaN	NaN	NaN	NaN	NaN	NaN	NaN
NaN	NaN	NaN	NaN	NaN	NaN	NaN	NaN	NaN	NaN	NaN	NaN	NaN	NaN	NaN	NaN	NaN	25.226	53.658	81.09	121.25	177.75	192.8	201.14	188.6	232.85	245.42	256.65	226.38	191.89	138.76	71.968	NaN	NaN	NaN	NaN	NaN	NaN	NaN	NaN	NaN	NaN	NaN	NaN	NaN	NaN	NaN	NaN	NaN	NaN
NaN	NaN	NaN	NaN	NaN	NaN	NaN	NaN	NaN	NaN	NaN	NaN	NaN	NaN	NaN	NaN	NaN	NaN	NaN	NaN	NaN	142.98	216.54	216.52	202.58	200	217.3	225.95	203.69	165.39	131	119.61	73.715	NaN	NaN	NaN	NaN	NaN	NaN	NaN	NaN	NaN	NaN	NaN	NaN	NaN	NaN	NaN	NaN	NaN
NaN	NaN	NaN	NaN	NaN	NaN	NaN	NaN	NaN	NaN	NaN	NaN	NaN	NaN	NaN	NaN	NaN	NaN	NaN	NaN	162.33	237.39	226.1	217.42	221.12	199.92	188.09	170.93	172.7	148.17	128.51	103.58	89.314	79.658	75.635	76.441	73.32	65.336	60.375	42.503	50.599	55.445	NaN	NaN	NaN	NaN	NaN	NaN	NaN	NaN
NaN	NaN	NaN	NaN	NaN	NaN	NaN	NaN	NaN	NaN	NaN	NaN	NaN	NaN	NaN	NaN	NaN	NaN	NaN	NaN	113.27	154.99	163.96	169.61	174.08	170.65	176.35	188.87	193.47	183.55	153.39	110.93	49.932	NaN	NaN	NaN	NaN	NaN	NaN	NaN	NaN	NaN	NaN	NaN	NaN	NaN	NaN	NaN	NaN	NaN
NaN	NaN	NaN	NaN	NaN	NaN	NaN	NaN	NaN	NaN	NaN	NaN	NaN	NaN	NaN	NaN	NaN	NaN	134.22	209.12	213.87	220.18	186.18	174.41	175.38	195.06	191.32	178.31	175.96	164.96	140.51	117.28	107.01	72.291	NaN	NaN	NaN	NaN	NaN	NaN	NaN	NaN	NaN	NaN	NaN	NaN	NaN	NaN	NaN	NaN
NaN	NaN	NaN	NaN	NaN	NaN	NaN	NaN	NaN	NaN	NaN	NaN	NaN	NaN	NaN	NaN	22.396	36.849	53.345	69.828	94.366	119.2	151.45	171.06	174.09	161.71	164.74	170.09	188.65	162.01	114.03	50.31	NaN	NaN	NaN	NaN	NaN	NaN	NaN	NaN	NaN	NaN	NaN	NaN	NaN	NaN	NaN	NaN	NaN	NaN
NaN	NaN	NaN	NaN	NaN	NaN	NaN	NaN	NaN	NaN	NaN	NaN	NaN	NaN	NaN	NaN	49.516	91.631	110.56	134.31	131.67	142.15	149.93	181.32	184.58	191.97	188.29	200.88	185.74	157.45	93.002	NaN	NaN	NaN	NaN	NaN	NaN	NaN	NaN	NaN	NaN	NaN	NaN	NaN	NaN	NaN	NaN	NaN	NaN	NaN
NaN	NaN	NaN	NaN	NaN	NaN	NaN	NaN	NaN	NaN	NaN	NaN	NaN	NaN	NaN	NaN	NaN	NaN	NaN	NaN	NaN	26.485	46.605	68.337	92.158	121.2	134.04	145.67	158.11	168.28	151.07	89.478	NaN	NaN	NaN	NaN	NaN	NaN	NaN	NaN	NaN	NaN	NaN	NaN	NaN	NaN	NaN	NaN	NaN	NaN
NaN	NaN	NaN	NaN	NaN	NaN	NaN	NaN	NaN	NaN	NaN	NaN	NaN	NaN	51.225	66.02	65.848	75.478	95.32	100.06	94.421	76.679	78.895	87.304	115.26	125.63	123.87	109.75	113.34	113.39	91.32	25.995	NaN	NaN	NaN	NaN	NaN	NaN	NaN	NaN	NaN	NaN	NaN	NaN	NaN	NaN	NaN	NaN	NaN	NaN
NaN	NaN	NaN	NaN	NaN	NaN	NaN	NaN	NaN	NaN	NaN	NaN	NaN	NaN	NaN	NaN	34.895	49.311	69.722	87.697	118.36	137.18	149.48	128.63	117.73	101.95	121.08	134.14	140.42	143.71	109.79	85.032	57.708	57.994	NaN	NaN	NaN	NaN	NaN	NaN	NaN	NaN	NaN	NaN	NaN	NaN	NaN	NaN	NaN	NaN
NaN	NaN	NaN	NaN	NaN	NaN	NaN	NaN	NaN	NaN	NaN	NaN	NaN	NaN	NaN	NaN	NaN	NaN	NaN	NaN	NaN	NaN	23.183	40.331	53.643	65.42	80.986	100.04	121.07	119.04	92.818	56.394	42.294	42.64	46.246	29.666	NaN	NaN	NaN	NaN	NaN	NaN	NaN	NaN	NaN	NaN	NaN	NaN	NaN	NaN
NaN	NaN	NaN	NaN	NaN	NaN	NaN	NaN	NaN	NaN	NaN	NaN	NaN	NaN	NaN	NaN	NaN	NaN	NaN	NaN	NaN	NaN	NaN	NaN	NaN	NaN	NaN	18.852	26.637	28.31	31.105	35.013	40.105	41.383	47.024	46.368	48.962	44.74	42.282	42.441	47.417	53.688	58.891	61.643	NaN	NaN	NaN	NaN	NaN	NaN
NaN	NaN	NaN	NaN	NaN	NaN	NaN	NaN	NaN	NaN	NaN	NaN	NaN	NaN	NaN	NaN	NaN	NaN	NaN	NaN	NaN	NaN	NaN	129.88	202.98	208.49	205.32	179.75	162.77	163.66	172.76	183.85	135.94	126.28	103.54	125.75	106.36	65.918	NaN	NaN	NaN	NaN	NaN	NaN	NaN	NaN	NaN	NaN	NaN	NaN
NaN	NaN	NaN	NaN	NaN	NaN	NaN	NaN	NaN	NaN	NaN	NaN	NaN	NaN	NaN	NaN	NaN	NaN	NaN	NaN	33.531	57.236	79.396	104.69	130.97	150.35	153.49	162.08	151.15	148.22	118.04	85.045	43.526	NaN	NaN	NaN	NaN	NaN	NaN	NaN	NaN	NaN	NaN	NaN	NaN	NaN	NaN	NaN	NaN	NaN
NaN	NaN	NaN	NaN	NaN	NaN	NaN	NaN	NaN	NaN	NaN	NaN	NaN	NaN	NaN	NaN	111.43	174.88	170.67	165.1	145.27	164.77	172.59	193.74	208.03	207.89	211.84	187.63	168.83	140.86	122.27	NaN	NaN	NaN	NaN	NaN	NaN	NaN	NaN	NaN	NaN	NaN	NaN	NaN	NaN	NaN	NaN	NaN	NaN	NaN
NaN	NaN	NaN	NaN	NaN	NaN	NaN	NaN	NaN	NaN	NaN	NaN	NaN	NaN	NaN	NaN	NaN	NaN	NaN	NaN	NaN	NaN	85.56	146.55	193.12	188.32	164.51	143.03	153.07	151.99	113.77	51.189	17.565	7.7443	7.363	4.8844	NaN	NaN	NaN	NaN	NaN	NaN	NaN	NaN	NaN	NaN	NaN	NaN	NaN	NaN
NaN	NaN	NaN	NaN	NaN	NaN	NaN	NaN	NaN	NaN	NaN	NaN	NaN	NaN	NaN	NaN	NaN	NaN	NaN	NaN	NaN	123.1	188.39	195.78	176.13	155.96	132.69	132.07	142.94	159.04	152.73	96.742	NaN	NaN	NaN	NaN	NaN	NaN	NaN	NaN	NaN	NaN	NaN	NaN	NaN	NaN	NaN	NaN	NaN	NaN
NaN	NaN	NaN	NaN	NaN	NaN	NaN	NaN	NaN	NaN	NaN	NaN	NaN	NaN	NaN	NaN	NaN	NaN	NaN	NaN	138.45	215.93	235.64	219.21	207.42	201.37	218.75	235.57	228.38	208.73	180.44	162.68	NaN	NaN	NaN	NaN	NaN	NaN	NaN	NaN	NaN	NaN	NaN	NaN	NaN	NaN	NaN	NaN	NaN	NaN
NaN	NaN	NaN	NaN	NaN	NaN	NaN	NaN	NaN	NaN	NaN	NaN	NaN	NaN	NaN	NaN	NaN	NaN	NaN	NaN	NaN	NaN	80.936	94.507	121.23	124.96	145.74	145.54	150.88	124.67	91.804	67.081	51.037	53.816	56.154	56.328	48.285	47.316	49.89	48.552	43.296	36.133	31.631	27.178	25.61	24.65	21.755	20.568	18.609	19.357
NaN	NaN	NaN	NaN	NaN	NaN	NaN	NaN	NaN	NaN	NaN	NaN	22.98	25.799	18.944	17.341	24.956	28.639	35.012	36.144	40.457	55.15	63.938	78.002	103.38	144.59	171.97	170.04	157.22	138.75	113.34	92.967	87.713	87.604	59.228	NaN	NaN	NaN	NaN	NaN	NaN	NaN	NaN	NaN	NaN	NaN	NaN	NaN	NaN	NaN
NaN	NaN	NaN	NaN	NaN	NaN	31.674	22.231	19.663	18.436	20.146	22.02	25.955	33.615	31.377	32.386	25.885	32.968	30.837	33.991	35.8	51.885	70.67	91.586	106.8	119.74	128.36	140.47	152.33	149.85	122.55	92.686	49.105	NaN	NaN	NaN	NaN	NaN	NaN	NaN	NaN	NaN	NaN	NaN	NaN	NaN	NaN	NaN	NaN	NaN
NaN	NaN	NaN	NaN	NaN	NaN	NaN	NaN	NaN	NaN	NaN	NaN	NaN	NaN	NaN	NaN	NaN	NaN	NaN	30.763	50.671	63.381	84.994	132.61	175.09	191.62	183.08	185.18	196.3	178.83	149.72	145.4	150.89	147.72	137.81	129.96	128.48	113.97	116.75	121.16	115.52	111.38	102.4	100.01	95.9	101.09	NaN	NaN	NaN	NaN
NaN	NaN	NaN	NaN	NaN	NaN	NaN	NaN	NaN	NaN	NaN	NaN	NaN	NaN	NaN	89.231	151.63	156.21	167.9	161.54	179.28	188.39	204.27	182.97	172.79	162.57	187.76	199.14	197.49	180.02	154.31	94.262	NaN	NaN	NaN	NaN	NaN	NaN	NaN	NaN	NaN	NaN	NaN	NaN	NaN	NaN	NaN	NaN	NaN	NaN
NaN	NaN	NaN	NaN	NaN	22.861	24.013	26.198	27.551	43.672	65.414	95.227	128.71	170.07	195.81	210.18	210.83	218.05	202.46	193.99	200.58	224.43	224.77	224.75	204.65	207.01	175.96	171.99	148.39	131.02	107.88	92.926	61.303	NaN	NaN	NaN	NaN	NaN	NaN	NaN	NaN	NaN	NaN	NaN	NaN	NaN	NaN	NaN	NaN	NaN
NaN	NaN	NaN	NaN	NaN	NaN	NaN	NaN	NaN	NaN	NaN	NaN	NaN	NaN	NaN	NaN	NaN	11.915	26.198	39.06	41.616	42.404	42.103	41.736	40.367	53.69	67.457	88.819	93.023	92.207	59.288	NaN	NaN	NaN	NaN	NaN	NaN	NaN	NaN	NaN	NaN	NaN	NaN	NaN	NaN	NaN	NaN	NaN	NaN	NaN
NaN	NaN	NaN	NaN	NaN	NaN	NaN	NaN	28.808	32.687	33.659	32.073	26.442	23.314	21.738	29.404	32.629	33.87	32.421	36.283	47.469	57.11	75.315	100.28	126.35	146.1	161.14	176.19	187.13	176.9	136.51	73.078	NaN	NaN	NaN	NaN	NaN	NaN	NaN	NaN	NaN	NaN	NaN	NaN	NaN	NaN	NaN	NaN	NaN	NaN
NaN	NaN	NaN	NaN	NaN	NaN	NaN	NaN	NaN	NaN	NaN	NaN	NaN	NaN	58.202	42.936	37.781	37.548	46.522	54.709	66.706	68.057	91.363	105.6	129.45	126.71	135.7	121.36	109.89	96.264	89.788	80.807	68.556	65.066	57.748	43.166	39.355	36.45	38.722	31.004	27.91	25.982	23.683	19.716	NaN	NaN	NaN	NaN	NaN	NaN
NaN	NaN	NaN	NaN	NaN	NaN	NaN	NaN	NaN	NaN	NaN	NaN	NaN	NaN	NaN	NaN	NaN	NaN	60.303	57.985	65.993	75.551	98.2	118.51	133.76	137.33	149.88	160.2	179.99	166.02	133.29	67.821	NaN	NaN	NaN	NaN	NaN	NaN	NaN	NaN	NaN	NaN	NaN	NaN	NaN	NaN	NaN	NaN	NaN	NaN
NaN	NaN	NaN	NaN	NaN	NaN	NaN	NaN	NaN	NaN	NaN	NaN	NaN	NaN	NaN	NaN	113.71	101.57	115.04	135.3	162.45	163.59	174.46	148.43	152.26	156.64	182.88	193.21	201.7	176.8	134.33	87.884	68.345	60.836	60.847	58.702	64.636	63.65	68.084	61.574	49.707	40.242	39.356	42.319	37.542	25.753	NaN	NaN	NaN	NaN
NaN	NaN	NaN	NaN	NaN	NaN	NaN	NaN	NaN	NaN	NaN	NaN	NaN	NaN	NaN	NaN	NaN	NaN	142.42	135.34	130.88	115.81	120.63	130.04	156.87	202.01	223.93	254.28	224.9	211.3	160.85	130.07	95.758	82.592	76.759	83.287	93.734	110.76	117.83	105.25	102.4	86.368	84.376	68.875	70.578	71.266	63.711	47.225	NaN	NaN
NaN	NaN	NaN	NaN	NaN	NaN	NaN	NaN	NaN	NaN	NaN	NaN	NaN	NaN	NaN	NaN	49.956	45.489	57.43	79.773	109.34	142.36	176.83	168.47	178.56	159.51	169.99	167.25	171.25	133.31	75.508	35.738	36.906	39.198	25.745	NaN	NaN	NaN	NaN	NaN	NaN	NaN	NaN	NaN	NaN	NaN	NaN	NaN	NaN	NaN
NaN	NaN	NaN	NaN	NaN	NaN	NaN	NaN	NaN	NaN	NaN	NaN	NaN	NaN	NaN	NaN	NaN	NaN	NaN	NaN	NaN	67.229	144.34	195.62	226.36	221.3	202.94	196.85	188.72	168.27	151.77	131.3	132.08	121.73	104.88	87.74	83.674	87.9	89.867	87.153	82.215	74.778	69.457	66.221	67.962	NaN	NaN	NaN	NaN	NaN
NaN	NaN	NaN	NaN	NaN	NaN	NaN	NaN	NaN	NaN	NaN	NaN	NaN	NaN	NaN	NaN	NaN	NaN	NaN	NaN	75.142	116.71	157.97	163.79	184.23	167.56	186.17	193.6	229.78	215.14	182.16	117.01	54.449	NaN	NaN	NaN	NaN	NaN	NaN	NaN	NaN	NaN	NaN	NaN	NaN	NaN	NaN	NaN	NaN	NaN
NaN	NaN	NaN	NaN	NaN	NaN	NaN	NaN	NaN	NaN	NaN	NaN	NaN	NaN	NaN	NaN	NaN	NaN	NaN	NaN	NaN	134.65	140.96	154.46	168.12	170.19	174.25	189.41	173.24	163.59	123.29	114.14	83.628	83.851	85.373	87.813	83.792	73.979	70.768	59.48	53.935	46.864	40.01	37.942	28.317	31.445	23.437	25.276	17.232	19.594
NaN	NaN	NaN	NaN	NaN	NaN	NaN	NaN	NaN	NaN	NaN	NaN	NaN	NaN	NaN	NaN	NaN	NaN	54.36	54.791	71.835	85.705	112.42	133.91	144.09	169.21	182.77	197.79	171.38	148.45	119.91	91.508	62.752	49.216	56.518	64.739	78.224	70.873	60.587	45.775	45.871	38.142	37.686	35.156	33.187	26.844	19.864	18.276	NaN	NaN
NaN	NaN	NaN	NaN	NaN	NaN	NaN	NaN	NaN	NaN	NaN	NaN	NaN	NaN	50.884	50.366	59.055	69.874	84.685	88.076	98.223	123.51	144.66	169.71	171.35	180.89	184.02	164.05	144.25	135.94	132.18	109.84	54.057	NaN	NaN	NaN	NaN	NaN	NaN	NaN	NaN	NaN	NaN	NaN	NaN	NaN	NaN	NaN	NaN	NaN
NaN	NaN	NaN	NaN	NaN	NaN	NaN	NaN	NaN	NaN	NaN	NaN	NaN	NaN	NaN	NaN	NaN	62.926	88.512	95.425	101.74	115.9	133.53	137.8	155.1	144.45	150.61	157.99	164.54	147.8	107.41	74.155	40.665	NaN	NaN	NaN	NaN	NaN	NaN	NaN	NaN	NaN	NaN	NaN	NaN	NaN	NaN	NaN	NaN	NaN
NaN	NaN	NaN	NaN	NaN	NaN	NaN	NaN	NaN	NaN	23.209	23.354	31.77	42.243	61.883	82.73	110.82	126.35	144.59	157.09	168.79	175.34	167.64	151.85	120.98	138.37	154.56	181.36	158.23	121.5	83.812	62.405	63.946	43.905	NaN	NaN	NaN	NaN	NaN	NaN	NaN	NaN	NaN	NaN	NaN	NaN	NaN	NaN	NaN	NaN
NaN	NaN	NaN	NaN	NaN	NaN	NaN	NaN	NaN	NaN	61.351	98.129	128.16	148.91	163.56	171.21	169.33	177.6	146.41	103.6	100.22	131.86	169.28	159.14	144.75	146.39	152.98	156.14	143.06	121.42	107.43	100.26	69.141	NaN	NaN	NaN	NaN	NaN	NaN	NaN	NaN	NaN	NaN	NaN	NaN	NaN	NaN	NaN	NaN	NaN
NaN	NaN	NaN	NaN	NaN	NaN	NaN	NaN	NaN	NaN	NaN	NaN	NaN	NaN	NaN	NaN	NaN	NaN	NaN	52.524	88.776	93.5	118.56	126.43	128.42	87.352	63.679	71.073	118.19	112.31	75.894	23.703	NaN	NaN	NaN	NaN	NaN	NaN	NaN	NaN	NaN	NaN	NaN	NaN	NaN	NaN	NaN	NaN	NaN	NaN
NaN	NaN	NaN	NaN	NaN	NaN	NaN	NaN	NaN	NaN	NaN	NaN	NaN	NaN	NaN	NaN	NaN	NaN	NaN	NaN	NaN	45.224	84.41	101.37	132.41	151.57	144.66	124.77	114.98	118.7	109.23	84.302	66.647	59.517	62.326	43.49	NaN	NaN	NaN	NaN	NaN	NaN	NaN	NaN	NaN	NaN	NaN	NaN	NaN	NaN
NaN	NaN	NaN	NaN	NaN	NaN	NaN	NaN	NaN	NaN	NaN	NaN	NaN	NaN	NaN	NaN	NaN	NaN	NaN	NaN	NaN	NaN	NaN	94.615	161.27	196.73	191.11	165.15	145.44	137.42	129.72	116.08	86.312	53.313	NaN	NaN	NaN	NaN	NaN	NaN	NaN	NaN	NaN	NaN	NaN	NaN	NaN	NaN	NaN	NaN
NaN	NaN	NaN	NaN	NaN	NaN	NaN	NaN	NaN	NaN	NaN	NaN	NaN	20.04	45.3	61.956	83.777	117.26	151.27	180.2	164.25	144.62	122.08	122.87	128.39	134.79	117.81	112.91	121.62	139.95	127.54	82.598	NaN	NaN	NaN	NaN	NaN	NaN	NaN	NaN	NaN	NaN	NaN	NaN	NaN	NaN	NaN	NaN	NaN	NaN
NaN	NaN	NaN	NaN	NaN	NaN	NaN	NaN	NaN	NaN	NaN	NaN	NaN	NaN	NaN	NaN	NaN	NaN	15.613	23.001	29.789	61.924	103.74	139.11	161.79	169.4	177.19	162.5	157.29	144.47	124.45	95.071	49.956	NaN	NaN	NaN	NaN	NaN	NaN	NaN	NaN	NaN	NaN	NaN	NaN	NaN	NaN	NaN	NaN	NaN
NaN	NaN	NaN	NaN	NaN	NaN	NaN	NaN	NaN	NaN	NaN	NaN	NaN	NaN	NaN	NaN	NaN	NaN	NaN	NaN	NaN	NaN	NaN	NaN	NaN	NaN	NaN	22.205	33.099	31.709	33.118	32.618	35.174	36.379	38.277	40.548	41.043	41.054	37.868	36.833	38.621	40.79	47.727	57.932	NaN	NaN	NaN	NaN	NaN	NaN
NaN	NaN	NaN	NaN	NaN	NaN	NaN	NaN	NaN	NaN	NaN	NaN	NaN	NaN	NaN	NaN	NaN	NaN	NaN	NaN	NaN	74.714	136.35	170.12	176.95	177.41	186.31	194.41	194.75	155.87	97.288	37.677	11.269	7.2456	6.6975	6.8126	NaN	NaN	NaN	NaN	NaN	NaN	NaN	NaN	NaN	NaN	NaN	NaN	NaN	NaN
NaN	NaN	NaN	NaN	NaN	NaN	NaN	NaN	NaN	NaN	NaN	NaN	NaN	NaN	NaN	NaN	NaN	NaN	NaN	NaN	NaN	NaN	NaN	NaN	114.2	177.65	181.3	167.44	173.79	184.72	188.67	158.72	125.79	114.11	102.28	87.834	81.151	98.031	NaN	NaN	NaN	NaN	NaN	NaN	NaN	NaN	NaN	NaN	NaN	NaN
NaN	NaN	NaN	NaN	NaN	NaN	NaN	NaN	NaN	NaN	NaN	NaN	NaN	NaN	NaN	NaN	NaN	NaN	NaN	NaN	NaN	166.85	239.21	220.81	203.84	205.52	214.46	238.35	256.05	218.46	154.94	88.029	44.826	NaN	NaN	NaN	NaN	NaN	NaN	NaN	NaN	NaN	NaN	NaN	NaN	NaN	NaN	NaN	NaN	NaN
NaN	NaN	NaN	NaN	NaN	NaN	NaN	NaN	NaN	NaN	NaN	NaN	NaN	NaN	NaN	NaN	NaN	NaN	NaN	NaN	NaN	NaN	116.83	169.7	158.54	139.36	146.31	164.99	176.57	173.78	154.74	134.69	77.657	NaN	NaN	NaN	NaN	NaN	NaN	NaN	NaN	NaN	NaN	NaN	NaN	NaN	NaN	NaN	NaN	NaN
NaN	NaN	NaN	NaN	NaN	NaN	NaN	NaN	NaN	NaN	NaN	NaN	NaN	NaN	NaN	NaN	NaN	NaN	31.642	30.414	35.529	35.32	36.972	39.01	49.746	71.707	95.049	123.3	141.05	136.88	116.02	85.408	65.368	66.291	44.849	NaN	NaN	NaN	NaN	NaN	NaN	NaN	NaN	NaN	NaN	NaN	NaN	NaN	NaN	NaN
NaN	NaN	NaN	NaN	NaN	69.369	68.486	76.107	83.831	100.8	117.83	127.43	124.39	115.19	113.37	109.85	105.73	97.043	97.761	91.936	113.93	130.8	152.61	145.59	124.94	107.39	113.53	129.02	147.89	133.43	109.23	77.925	43.104	NaN	NaN	NaN	NaN	NaN	NaN	NaN	NaN	NaN	NaN	NaN	NaN	NaN	NaN	NaN	NaN	NaN
NaN	NaN	NaN	34.01	31.838	36.59	39.817	40.763	40.177	43.259	54.027	59.45	64.13	59.851	54.205	53.851	55.656	69.17	91.575	111.19	127.82	122.12	121.68	116.88	138.47	158.11	173.7	160.88	148.43	118.4	99.883	53.371	NaN	NaN	NaN	NaN	NaN	NaN	NaN	NaN	NaN	NaN	NaN	NaN	NaN	NaN	NaN	NaN	NaN	NaN
NaN	NaN	NaN	NaN	NaN	NaN	NaN	NaN	NaN	NaN	NaN	NaN	NaN	30.182	60.78	102.11	122.94	153.45	157.67	174.42	183.98	186.8	194.19	194.09	195.08	181.21	187.88	202.13	188.61	150.16	112.48	97.974	92.572	76.465	68.161	68.064	80.258	64.484	NaN	NaN	NaN	NaN	NaN	NaN	NaN	NaN	NaN	NaN	NaN	NaN
NaN	NaN	NaN	NaN	NaN	NaN	NaN	NaN	NaN	NaN	NaN	NaN	NaN	NaN	NaN	NaN	NaN	NaN	29.157	40.894	47.744	54.37	70.693	83.529	97.072	100.24	117.8	123.87	129.45	113.76	92.916	62.879	43.834	38.93	47.81	52.63	52.102	43.856	38.103	34.34	35.27	32.928	29.516	24.075	19.796	37.479	29.223	NaN	NaN	NaN
NaN	NaN	NaN	NaN	NaN	NaN	NaN	NaN	NaN	NaN	NaN	NaN	NaN	NaN	NaN	NaN	NaN	NaN	NaN	NaN	35.125	27.65	23.678	20.727	25.09	30.862	49.698	79.453	119.67	143.12	132.75	107.92	60.085	NaN	NaN	NaN	NaN	NaN	NaN	NaN	NaN	NaN	NaN	NaN	NaN	NaN	NaN	NaN	NaN	NaN
NaN	NaN	NaN	NaN	NaN	NaN	NaN	NaN	NaN	NaN	NaN	NaN	NaN	NaN	60.817	52.448	47.582	41.901	43.206	41.242	41.516	37.218	39.023	43.458	54.768	79.118	116.51	131.93	116.87	98.447	82.914	74.302	55.822	56.371	64.325	61.978	38.178	NaN	NaN	NaN	NaN	NaN	NaN	NaN	NaN	NaN	NaN	NaN	NaN	NaN
NaN	NaN	NaN	NaN	NaN	NaN	NaN	NaN	NaN	NaN	NaN	NaN	NaN	NaN	NaN	NaN	NaN	NaN	NaN	NaN	124.53	123.07	131.71	134.82	143.49	144.38	148.24	143.24	147.08	152.53	142.62	113.12	85.349	48.112	NaN	NaN	NaN	NaN	NaN	NaN	NaN	NaN	NaN	NaN	NaN	NaN	NaN	NaN	NaN	NaN
NaN	NaN	77.705	66.509	66.922	83.645	80.304	71.809	55.78	85.385	126.4	155.86	161.09	152.85	149.64	130.9	110.24	97.494	94.572	91.554	94.025	91.278	96.301	89.277	86.795	76.876	64.875	66.21	77.943	74.875	47.638	NaN	NaN	NaN	NaN	NaN	NaN	NaN	NaN	NaN	NaN	NaN	NaN	NaN	NaN	NaN	NaN	NaN	NaN	NaN
NaN	NaN	NaN	NaN	NaN	NaN	NaN	NaN	NaN	NaN	NaN	NaN	39.763	40.607	54.911	68.432	91.192	110.93	140.36	176.11	203.46	219.8	214.91	210.55	206.19	190.34	183.14	160.25	173.63	163.44	146.39	99.069	86.197	71.834	76.937	62.457	64.557	63.865	54.778	59.029	39.041	11.308	NaN	NaN	NaN	NaN	NaN	NaN	NaN	NaN
NaN	NaN	NaN	NaN	NaN	NaN	NaN	NaN	NaN	NaN	NaN	NaN	NaN	NaN	NaN	NaN	NaN	NaN	NaN	38.374	37.276	52.5	61.655	86.551	97.273	115.45	126.54	139.47	158.08	145.45	115.62	74.691	53.734	44.492	27.25	NaN	NaN	NaN	NaN	NaN	NaN	NaN	NaN	NaN	NaN	NaN	NaN	NaN	NaN	NaN
NaN	NaN	NaN	NaN	NaN	NaN	NaN	NaN	NaN	NaN	NaN	NaN	NaN	NaN	NaN	41.522	73.007	89.745	98.261	94.209	97.706	85.017	78.243	71.697	78.229	67.14	47.637	56.789	92.647	104.37	76.06	30.632	NaN	NaN	NaN	NaN	NaN	NaN	NaN	NaN	NaN	NaN	NaN	NaN	NaN	NaN	NaN	NaN	NaN	NaN
NaN	NaN	NaN	NaN	NaN	NaN	NaN	NaN	51.645	41.839	44.96	47.136	74.096	99.7	131.22	183.46	216.85	244.71	230.34	232.15	240.96	236.19	207.72	210.24	220.86	264.47	263.56	255.06	240.08	237.06	212.2	130.91	NaN	NaN	NaN	NaN	NaN	NaN	NaN	NaN	NaN	NaN	NaN	NaN	NaN	NaN	NaN	NaN	NaN	NaN
NaN	NaN	NaN	NaN	NaN	NaN	NaN	NaN	NaN	88.772	65.782	62.47	58.493	59.956	62.504	81.028	134.6	161.4	211.03	220.28	239.76	224.58	198.76	165.07	175.45	188.6	223.58	219.41	228.98	212.61	172.23	129.3	69.257	NaN	NaN	NaN	NaN	NaN	NaN	NaN	NaN	NaN	NaN	NaN	NaN	NaN	NaN	NaN	NaN	NaN
NaN	NaN	NaN	NaN	NaN	NaN	NaN	NaN	NaN	NaN	NaN	NaN	NaN	NaN	NaN	NaN	NaN	NaN	49.349	43.679	55.907	62.154	73.963	76.479	87.368	127.51	151.94	180.28	175.67	161.75	126.55	65.213	NaN	NaN	NaN	NaN	NaN	NaN	NaN	NaN	NaN	NaN	NaN	NaN	NaN	NaN	NaN	NaN	NaN	NaN
NaN	NaN	NaN	NaN	NaN	NaN	NaN	NaN	NaN	NaN	NaN	38.637	38.336	50.521	60.866	78.671	95.772	123.24	158.92	186.67	202.77	200.4	195.72	212.64	205.67	198.18	181.93	187.12	199.46	178.26	148.24	78.155	NaN	NaN	NaN	NaN	NaN	NaN	NaN	NaN	NaN	NaN	NaN	NaN	NaN	NaN	NaN	NaN	NaN	NaN
NaN	NaN	41.837	39.678	40.652	40.307	47.796	57.861	72.592	86.034	106.37	126.92	139.88	143.23	161.35	181.57	185.51	190.49	177.75	191.24	191.35	202.76	189.91	185.86	179.46	175.01	130.02	95.95	80.542	70.295	45.314	NaN	NaN	NaN	NaN	NaN	NaN	NaN	NaN	NaN	NaN	NaN	NaN	NaN	NaN	NaN	NaN	NaN	NaN	NaN
NaN	NaN	NaN	NaN	NaN	NaN	NaN	NaN	NaN	NaN	35.426	56.881	92.329	118.83	143	159.99	171.8	176.41	186.81	197.59	206.74	207.93	205.78	161.95	110.42	116.6	169.51	209.44	194.28	153.12	123.42	103.22	98.657	64.12	NaN	NaN	NaN	NaN	NaN	NaN	NaN	NaN	NaN	NaN	NaN	NaN	NaN	NaN	NaN	NaN
NaN	NaN	NaN	NaN	NaN	NaN	NaN	NaN	NaN	NaN	NaN	NaN	NaN	NaN	NaN	NaN	NaN	NaN	NaN	70.607	71.265	90.143	109.43	144.05	186.23	234.06	267.05	288.03	299.01	278.18	220.55	164.28	91.867	NaN	NaN	NaN	NaN	NaN	NaN	NaN	NaN	NaN	NaN	NaN	NaN	NaN	NaN	NaN	NaN	NaN
NaN	NaN	NaN	NaN	NaN	NaN	NaN	NaN	16.57	20.16	43.023	69.143	113.02	136.86	158.24	168.18	172.33	181.82	182.82	193.31	198.87	186.53	172.29	164.07	188.12	197.62	186.09	146.47	124.43	105.77	88.547	65.521	35.276	NaN	NaN	NaN	NaN	NaN	NaN	NaN	NaN	NaN	NaN	NaN	NaN	NaN	NaN	NaN	NaN	NaN
NaN	NaN	NaN	NaN	NaN	NaN	NaN	NaN	NaN	NaN	NaN	NaN	NaN	NaN	NaN	NaN	62.041	94.925	130.63	142.82	160.28	156.1	154.67	144.34	142.52	159.21	170.52	174.43	170.06	159.31	140.36	113.06	83.238	47.908	NaN	NaN	NaN	NaN	NaN	NaN	NaN	NaN	NaN	NaN	NaN	NaN	NaN	NaN	NaN	NaN
NaN	NaN	NaN	NaN	NaN	NaN	NaN	NaN	NaN	NaN	NaN	NaN	NaN	NaN	NaN	NaN	NaN	NaN	NaN	105.24	128.07	165.78	167.24	180.68	174.29	193.6	193.84	201.26	201.94	203.94	169.56	122.4	57.753	NaN	NaN	NaN	NaN	NaN	NaN	NaN	NaN	NaN	NaN	NaN	NaN	NaN	NaN	NaN	NaN	NaN
NaN	NaN	NaN	NaN	NaN	NaN	NaN	NaN	NaN	NaN	NaN	NaN	NaN	NaN	NaN	NaN	NaN	NaN	191.03	175.87	165.23	149.97	149.84	173.8	207.52	224.19	230.02	237.26	235.36	213.22	181.96	107.12	NaN	NaN	NaN	NaN	NaN	NaN	NaN	NaN	NaN	NaN	NaN	NaN	NaN	NaN	NaN	NaN	NaN	NaN
NaN	NaN	NaN	NaN	NaN	NaN	NaN	NaN	NaN	NaN	NaN	NaN	27.634	25.912	31.039	42.056	71.679	106.09	137.35	155.21	175.24	193.81	180.88	152.86	135.26	150.26	165.2	173.44	168.41	159.98	129.83	76.189	NaN	NaN	NaN	NaN	NaN	NaN	NaN	NaN	NaN	NaN	NaN	NaN	NaN	NaN	NaN	NaN	NaN	NaN
NaN	NaN	NaN	NaN	NaN	21.154	23.199	24.907	22.465	34.93	47.117	65.963	89.297	105.01	122.67	122.31	135.62	141.91	142.79	138.71	140.49	158.38	169.45	168.36	148.19	134.06	138.89	146.35	158.95	138.3	113.58	83.355	50.63	NaN	NaN	NaN	NaN	NaN	NaN	NaN	NaN	NaN	NaN	NaN	NaN	NaN	NaN	NaN	NaN	NaN
NaN	NaN	NaN	NaN	NaN	NaN	NaN	NaN	NaN	NaN	NaN	NaN	47.542	56.775	84.773	115.2	143.98	158.06	177.8	173.36	183.15	179.73	193.24	197.77	211.13	215.54	205.78	188.1	179.66	186.52	174.51	136.83	67.483	NaN	NaN	NaN	NaN	NaN	NaN	NaN	NaN	NaN	NaN	NaN	NaN	NaN	NaN	NaN	NaN	NaN
NaN	NaN	NaN	NaN	NaN	NaN	NaN	42.655	47.173	67.064	83.368	111.91	129.61	145.13	159.27	170.77	193.59	197.58	205.36	204.33	186.59	158.47	157.8	171.07	184.23	167.46	175.08	181.84	184.8	160.29	129.34	75.616	NaN	NaN	NaN	NaN	NaN	NaN	NaN	NaN	NaN	NaN	NaN	NaN	NaN	NaN	NaN	NaN	NaN	NaN
NaN	NaN	30.535	40.369	56.045	69.374	85.487	81.791	80.365	72.732	86.189	103.38	121.59	136.67	148.13	143.78	120.68	116.89	126.23	145.46	141.71	120.23	102.36	94.678	98.93	122.86	125.79	141.48	144.44	126.05	76.301	NaN	NaN	NaN	NaN	NaN	NaN	NaN	NaN	NaN	NaN	NaN	NaN	NaN	NaN	NaN	NaN	NaN	NaN	NaN
NaN	NaN	46.775	41.789	43.278	39.675	42.276	50.903	71.828	83.919	91.197	91.264	91.972	87.772	89.3	94.565	98.924	120.31	140.69	159.62	154.52	146.09	123.08	131.72	141.05	160.54	140.65	131.7	126.11	113.25	66.148	NaN	NaN	NaN	NaN	NaN	NaN	NaN	NaN	NaN	NaN	NaN	NaN	NaN	NaN	NaN	NaN	NaN	NaN	NaN
NaN	NaN	NaN	NaN	NaN	NaN	NaN	NaN	NaN	NaN	41.79	37.746	38.305	39.759	40.229	38.324	40.408	56.528	82.269	121.83	141.91	147.41	150.6	151.09	144.93	133.96	146.1	169.07	184.42	162.18	122.05	78.958	39.674	NaN	NaN	NaN	NaN	NaN	NaN	NaN	NaN	NaN	NaN	NaN	NaN	NaN	NaN	NaN	NaN	NaN
NaN	NaN	NaN	NaN	NaN	NaN	NaN	NaN	NaN	NaN	NaN	NaN	53.874	48.885	64.92	79.746	100.8	99.969	106.02	108.62	124.62	143.96	164.41	181.47	196.75	195.55	174.81	175.11	174.83	178.94	128.66	68.803	NaN	NaN	NaN	NaN	NaN	NaN	NaN	NaN	NaN	NaN	NaN	NaN	NaN	NaN	NaN	NaN	NaN	NaN
NaN	NaN	NaN	NaN	NaN	NaN	NaN	NaN	NaN	NaN	NaN	NaN	NaN	NaN	NaN	17.514	31.024	34.907	42.389	53.68	78.707	95.843	117.89	127.31	136.14	132.79	136.19	122.48	103.34	82.143	70.782	46.424	NaN	NaN	NaN	NaN	NaN	NaN	NaN	NaN	NaN	NaN	NaN	NaN	NaN	NaN	NaN	NaN	NaN	NaN
NaN	NaN	NaN	NaN	NaN	NaN	NaN	NaN	NaN	NaN	NaN	NaN	NaN	NaN	NaN	NaN	NaN	NaN	NaN	NaN	NaN	NaN	65.686	99.709	110.89	116.84	142.18	193.94	226.66	228.92	177.34	126.59	64.968	NaN	NaN	NaN	NaN	NaN	NaN	NaN	NaN	NaN	NaN	NaN	NaN	NaN	NaN	NaN	NaN	NaN
NaN	NaN	NaN	NaN	NaN	NaN	NaN	NaN	NaN	NaN	NaN	NaN	NaN	23.623	35.435	36.282	37.398	39.746	36.7	35.352	38.501	50.038	69.679	89.311	106.82	116.78	122.4	124.46	130.73	132.43	110.03	81.97	37.714	NaN	NaN	NaN	NaN	NaN	NaN	NaN	NaN	NaN	NaN	NaN	NaN	NaN	NaN	NaN	NaN	NaN
NaN	NaN	NaN	NaN	NaN	NaN	30.15	49.733	62.31	76.883	93.373	107.92	121.17	122.49	118.67	109.12	127.61	160.06	197.11	207.46	196.79	178.95	181.11	182.96	201.62	180.94	168.78	150.22	162.94	132.75	59.427	NaN	NaN	NaN	NaN	NaN	NaN	NaN	NaN	NaN	NaN	NaN	NaN	NaN	NaN	NaN	NaN	NaN	NaN	NaN
NaN	NaN	NaN	NaN	NaN	NaN	NaN	NaN	NaN	NaN	22.541	32.974	35.963	34.798	37.518	33.513	29.296	28.599	44.005	71.819	81.559	81.743	77.834	103.17	125.91	146.46	146.97	152.68	160.87	150.48	125.08	98.346	98.502	105.73	106.59	NaN	NaN	NaN	NaN	NaN	NaN	NaN	NaN	NaN	NaN	NaN	NaN	NaN	NaN	NaN
NaN	NaN	NaN	NaN	NaN	NaN	NaN	NaN	NaN	NaN	NaN	NaN	NaN	NaN	NaN	NaN	NaN	NaN	30.92	51.891	68.865	87.078	117.19	146.61	168.72	178.7	161.68	157.17	176.01	164.05	111.68	NaN	NaN	NaN	NaN	NaN	NaN	NaN	NaN	NaN	NaN	NaN	NaN	NaN	NaN	NaN	NaN	NaN	NaN	NaN
NaN	NaN	NaN	NaN	NaN	NaN	NaN	NaN	16.909	23.964	19.054	18.637	20.566	23.141	27.412	35.857	46.791	66.671	84.15	89.356	93.148	113.35	147.56	174.88	186.73	189.81	168	158.78	155.58	151.08	93.328	NaN	NaN	NaN	NaN	NaN	NaN	NaN	NaN	NaN	NaN	NaN	NaN	NaN	NaN	NaN	NaN	NaN	NaN	NaN
NaN	NaN	NaN	NaN	NaN	NaN	NaN	NaN	NaN	NaN	NaN	NaN	NaN	NaN	NaN	NaN	NaN	NaN	NaN	23.504	40.041	61.98	91.897	128.97	160.35	183.19	169.46	148.27	153.97	157.09	136.42	62.603	NaN	NaN	NaN	NaN	NaN	NaN	NaN	NaN	NaN	NaN	NaN	NaN	NaN	NaN	NaN	NaN	NaN	NaN
NaN	NaN	NaN	NaN	NaN	NaN	NaN	NaN	NaN	NaN	NaN	NaN	NaN	100.89	164.88	165.79	176.52	191.53	207.33	197.91	182.37	179.33	199.79	209.26	207.19	190.56	168.81	144.81	147.39	150.2	152.29	95.875	NaN	NaN	NaN	NaN	NaN	NaN	NaN	NaN	NaN	NaN	NaN	NaN	NaN	NaN	NaN	NaN	NaN	NaN
NaN	NaN	NaN	NaN	NaN	NaN	NaN	NaN	NaN	NaN	NaN	NaN	NaN	NaN	NaN	NaN	NaN	18.402	32.514	33.384	61.552	103.25	147.49	174.94	184.26	174.61	175.41	175.23	210.84	186.09	141.01	61.223	NaN	NaN	NaN	NaN	NaN	NaN	NaN	NaN	NaN	NaN	NaN	NaN	NaN	NaN	NaN	NaN	NaN	NaN
NaN	NaN	NaN	NaN	NaN	NaN	NaN	NaN	NaN	NaN	NaN	NaN	NaN	NaN	NaN	NaN	NaN	16.369	27.051	27.263	31.846	33.68	37.773	38.822	43.577	79.292	123.96	167.48	159.72	128.31	84.07	61.856	56.637	62.547	61.545	58.981	56.244	39.073	NaN	NaN	NaN	NaN	NaN	NaN	NaN	NaN	NaN	NaN	NaN	NaN
NaN	NaN	NaN	NaN	NaN	NaN	NaN	NaN	NaN	NaN	NaN	NaN	NaN	NaN	NaN	NaN	NaN	NaN	NaN	NaN	NaN	NaN	NaN	NaN	NaN	107.74	173	196.34	193.57	163.67	127.85	68.841	51.51	53.821	63.597	62.335	46.343	34.973	29.061	34.285	28.604	23.619	12.323	NaN	NaN	NaN	NaN	NaN	NaN	NaN
NaN	NaN	NaN	NaN	NaN	NaN	NaN	NaN	NaN	NaN	145.97	218.55	206.66	235.18	242.82	243.66	204.95	178.74	156.85	155.32	134.76	119.03	92.663	89.391	80.808	77.733	63.954	59.545	57.21	64.268	43.078	NaN	NaN	NaN	NaN	NaN	NaN	NaN	NaN	NaN	NaN	NaN	NaN	NaN	NaN	NaN	NaN	NaN	NaN	NaN
NaN	NaN	NaN	NaN	NaN	NaN	NaN	NaN	NaN	27.904	46.278	49.39	43.888	33.129	31.79	33.924	44.036	48.512	52.181	53.332	57.245	73.114	87.741	106.45	114.13	110.32	105.55	104.18	107.95	82.127	28.412	NaN	NaN	NaN	NaN	NaN	NaN	NaN	NaN	NaN	NaN	NaN	NaN	NaN	NaN	NaN	NaN	NaN	NaN	NaN
NaN	NaN	NaN	NaN	NaN	NaN	NaN	NaN	NaN	NaN	NaN	NaN	NaN	NaN	NaN	NaN	NaN	NaN	NaN	NaN	NaN	65.332	112.59	135.47	153.4	171.56	181.32	186.6	168.87	150.87	116.24	68.546	NaN	NaN	NaN	NaN	NaN	NaN	NaN	NaN	NaN	NaN	NaN	NaN	NaN	NaN	NaN	NaN	NaN	NaN
NaN	NaN	NaN	NaN	NaN	NaN	NaN	NaN	NaN	NaN	NaN	NaN	NaN	NaN	NaN	NaN	NaN	NaN	NaN	NaN	106.18	170.65	178.82	202.64	204.44	198.07	195.37	194.58	194.2	157.39	118.4	70.028	40.921	NaN	NaN	NaN	NaN	NaN	NaN	NaN	NaN	NaN	NaN	NaN	NaN	NaN	NaN	NaN	NaN	NaN
NaN	NaN	NaN	NaN	NaN	NaN	NaN	NaN	NaN	NaN	NaN	NaN	NaN	NaN	NaN	NaN	NaN	NaN	NaN	NaN	NaN	NaN	NaN	NaN	15.803	28.44	33.678	36.886	39.855	38.922	38.466	35.101	36.818	36.419	41.207	40.595	46.167	41.1	29.503	NaN	NaN	NaN	NaN	NaN	NaN	NaN	NaN	NaN	NaN	NaN
NaN	NaN	NaN	NaN	NaN	NaN	NaN	NaN	NaN	NaN	NaN	NaN	NaN	NaN	NaN	NaN	13.955	24.5	36.103	57.288	76.696	87.706	117.78	143.79	162.46	155.04	144.86	123.09	150.15	146.51	143.5	85.543	43.394	NaN	NaN	NaN	NaN	NaN	NaN	NaN	NaN	NaN	NaN	NaN	NaN	NaN	NaN	NaN	NaN	NaN
NaN	NaN	NaN	NaN	NaN	NaN	NaN	NaN	NaN	NaN	NaN	NaN	NaN	NaN	NaN	NaN	NaN	NaN	NaN	17.583	27.531	33.548	42.728	49.958	93.488	126.73	153.14	140.29	131.69	109.16	84.046	63.871	42.814	NaN	NaN	NaN	NaN	NaN	NaN	NaN	NaN	NaN	NaN	NaN	NaN	NaN	NaN	NaN	NaN	NaN
NaN	NaN	NaN	NaN	NaN	NaN	NaN	NaN	NaN	NaN	NaN	NaN	NaN	NaN	NaN	NaN	NaN	NaN	NaN	33.716	53.481	66.505	92.803	124.2	142.35	139.53	132.6	148.31	153.26	128.54	71.358	NaN	NaN	NaN	NaN	NaN	NaN	NaN	NaN	NaN	NaN	NaN	NaN	NaN	NaN	NaN	NaN	NaN	NaN	NaN
NaN	NaN	NaN	NaN	NaN	NaN	NaN	NaN	NaN	NaN	NaN	102.31	136.42	127.17	136.08	153.06	144.43	127.61	111.59	97.288	86.6	76.625	71.306	62.3	63.068	71.78	98.049	123.39	114.27	96.525	74.592	NaN	NaN	NaN	NaN	NaN	NaN	NaN	NaN	NaN	NaN	NaN	NaN	NaN	NaN	NaN	NaN	NaN	NaN	NaN
NaN	NaN	NaN	NaN	NaN	NaN	NaN	NaN	NaN	NaN	NaN	NaN	NaN	31.461	57.421	78.68	86.907	96.153	98.899	115.16	120.37	124.71	118.74	130.17	134.92	157.68	160.97	175.39	155.86	128.19	68.838	NaN	NaN	NaN	NaN	NaN	NaN	NaN	NaN	NaN	NaN	NaN	NaN	NaN	NaN	NaN	NaN	NaN	NaN	NaN
NaN	NaN	NaN	NaN	NaN	NaN	NaN	NaN	NaN	NaN	NaN	NaN	NaN	NaN	NaN	NaN	NaN	NaN	NaN	NaN	NaN	NaN	75.957	126.98	148.56	155.77	155.81	153.62	153.39	154.37	148.72	119.66	67.623	NaN	NaN	NaN	NaN	NaN	NaN	NaN	NaN	NaN	NaN	NaN	NaN	NaN	NaN	NaN	NaN	NaN
NaN	NaN	NaN	NaN	NaN	NaN	NaN	NaN	NaN	NaN	NaN	NaN	NaN	NaN	40.77	60.87	59.203	72.652	84.728	100.67	92.143	82.619	68.455	90.687	118.25	157.53	172.49	184.77	184.44	152.18	89.684	NaN	NaN	NaN	NaN	NaN	NaN	NaN	NaN	NaN	NaN	NaN	NaN	NaN	NaN	NaN	NaN	NaN	NaN	NaN
NaN	NaN	NaN	NaN	NaN	NaN	NaN	NaN	NaN	NaN	NaN	NaN	NaN	NaN	NaN	NaN	NaN	NaN	NaN	NaN	NaN	NaN	NaN	NaN	NaN	NaN	NaN	NaN	26.131	37.114	36.594	38.717	42.335	42.688	41.839	45.4	49.166	52.433	47.139	45.274	42.281	89.16	73.875	NaN	NaN	NaN	NaN	NaN	NaN	NaN
NaN	NaN	NaN	NaN	NaN	NaN	NaN	NaN	NaN	NaN	NaN	NaN	NaN	NaN	NaN	NaN	NaN	NaN	NaN	NaN	NaN	93.117	166.59	216.97	216.84	218.25	212.57	212.14	211.45	195.99	163.62	127.65	102.28	73.032	NaN	NaN	NaN	NaN	NaN	NaN	NaN	NaN	NaN	NaN	NaN	NaN	NaN	NaN	NaN	NaN
NaN	NaN	NaN	NaN	NaN	NaN	NaN	NaN	NaN	NaN	NaN	NaN	NaN	NaN	NaN	NaN	NaN	NaN	NaN	46.601	73.487	68.103	52.832	36.69	34.976	21.16	20.479	18.941	21.644	15.345	9.6471	4.6619	NaN	NaN	NaN	NaN	NaN	NaN	NaN	NaN	NaN	NaN	NaN	NaN	NaN	NaN	NaN	NaN	NaN	NaN
NaN	NaN	NaN	NaN	NaN	NaN	NaN	NaN	NaN	NaN	NaN	NaN	NaN	NaN	NaN	NaN	NaN	NaN	NaN	NaN	118.6	179.19	162.63	169.32	167.68	194.75	185.75	208.78	181.87	174.57	130.72	88.988	NaN	NaN	NaN	NaN	NaN	NaN	NaN	NaN	NaN	NaN	NaN	NaN	NaN	NaN	NaN	NaN	NaN	NaN
NaN	NaN	NaN	NaN	37.849	36.766	53.66	63.26	80.574	90.049	92.362	113.81	130.87	161.22	151.59	141.57	122.27	108.23	82.687	80.868	79.974	87.044	77.079	69.479	58.548	58.202	55.73	57.295	53.364	51.122	32.926	NaN	NaN	NaN	NaN	NaN	NaN	NaN	NaN	NaN	NaN	NaN	NaN	NaN	NaN	NaN	NaN	NaN	NaN	NaN
NaN	NaN	NaN	NaN	NaN	NaN	NaN	NaN	NaN	NaN	NaN	NaN	NaN	NaN	NaN	52.657	43.922	57.649	66.081	90.449	96.824	120.67	147.3	167.96	182.7	172.02	170.92	176.78	175.71	151.22	131.44	111.21	104.82	73.853	39.691	NaN	NaN	NaN	NaN	NaN	NaN	NaN	NaN	NaN	NaN	NaN	NaN	NaN	NaN	NaN
NaN	NaN	NaN	NaN	NaN	NaN	NaN	NaN	NaN	NaN	NaN	NaN	NaN	NaN	NaN	NaN	NaN	26.974	30.708	37.874	39.5	58.387	84.041	114.45	117.63	118.36	107.28	111.17	117.96	118.58	101.19	51.856	NaN	NaN	NaN	NaN	NaN	NaN	NaN	NaN	NaN	NaN	NaN	NaN	NaN	NaN	NaN	NaN	NaN	NaN
NaN	NaN	NaN	NaN	NaN	26.865	30.444	44.397	62.067	93.178	126.54	163.36	191.75	207.76	219.5	218.9	185.17	160.74	163.21	188.81	197.15	185.87	181.18	173.99	154.84	126.78	115	107.9	111.84	115.29	113.06	77.727	NaN	NaN	NaN	NaN	NaN	NaN	NaN	NaN	NaN	NaN	NaN	NaN	NaN	NaN	NaN	NaN	NaN	NaN
NaN	NaN	NaN	NaN	NaN	NaN	NaN	NaN	NaN	NaN	NaN	NaN	25.647	34.008	55.787	72.27	88.616	97.523	106.37	114.39	119.29	125.42	136.57	148.85	164.24	139.6	101.93	101.86	132.98	151.15	119.34	83.356	69.583	60.897	53.835	52.066	36.985	NaN	NaN	NaN	NaN	NaN	NaN	NaN	NaN	NaN	NaN	NaN	NaN	NaN
NaN	NaN	NaN	NaN	NaN	NaN	NaN	NaN	NaN	NaN	75.575	75.254	90.242	101.5	109.18	115.05	118.43	147.17	163.4	196.28	181.51	193.08	205.13	256.95	277.22	295.05	287.91	279.6	246.65	222.99	175.4	110.31	NaN	NaN	NaN	NaN	NaN	NaN	NaN	NaN	NaN	NaN	NaN	NaN	NaN	NaN	NaN	NaN	NaN	NaN
NaN	NaN	NaN	NaN	NaN	NaN	NaN	NaN	NaN	NaN	NaN	53.536	76.629	99.656	101.52	101.75	88.774	80.116	78.323	79.663	94.307	98.378	109.57	126.81	150.11	170.72	166.59	156.94	150.88	150.23	131.85	101.11	84.114	55.618	NaN	NaN	NaN	NaN	NaN	NaN	NaN	NaN	NaN	NaN	NaN	NaN	NaN	NaN	NaN	NaN
NaN	NaN	NaN	NaN	NaN	216.01	191.74	191.1	177.47	179.16	171.53	183.52	186.03	178.65	172.79	173.34	196.82	233.8	260.86	252.31	251.15	244.21	260.72	248.13	234	208.32	197.11	185.44	173.63	112	51.53	NaN	NaN	NaN	NaN	NaN	NaN	NaN	NaN	NaN	NaN	NaN	NaN	NaN	NaN	NaN	NaN	NaN	NaN	NaN
NaN	NaN	NaN	NaN	NaN	NaN	NaN	NaN	37.206	32.142	31.823	30.082	30.016	28.051	31.947	34.171	38.313	43.96	53.659	70.855	94.572	112.17	111.09	127.35	138.09	172.27	177.36	193.96	179.56	176.07	154.93	104.76	NaN	NaN	NaN	NaN	NaN	NaN	NaN	NaN	NaN	NaN	NaN	NaN	NaN	NaN	NaN	NaN	NaN	NaN
NaN	NaN	NaN	NaN	NaN	NaN	NaN	NaN	NaN	NaN	NaN	NaN	NaN	NaN	NaN	NaN	NaN	NaN	NaN	149.02	112.03	103.6	105.54	122.65	124.08	142.7	149.39	165.02	168.49	145.96	109.46	72.946	37.95	NaN	NaN	NaN	NaN	NaN	NaN	NaN	NaN	NaN	NaN	NaN	NaN	NaN	NaN	NaN	NaN	NaN
NaN	NaN	NaN	NaN	NaN	NaN	NaN	NaN	NaN	NaN	NaN	NaN	NaN	NaN	NaN	NaN	NaN	NaN	NaN	NaN	52.138	56.88	60.121	51.691	49.66	56.609	71.113	93.789	105.78	115.15	91.102	68.249	43.164	36.914	33.812	42.536	44.805	46.955	41.385	36.523	29.726	28.245	23.586	23.844	23.582	28.944	33.757	54.473	44.281	NaN
NaN	NaN	NaN	NaN	NaN	NaN	NaN	NaN	NaN	NaN	NaN	NaN	NaN	NaN	NaN	NaN	NaN	108.59	95.964	107.92	110.98	113.81	118.89	139.46	171.15	189.57	200.8	196.28	189.78	177.77	140.15	104.89	55.126	NaN	NaN	NaN	NaN	NaN	NaN	NaN	NaN	NaN	NaN	NaN	NaN	NaN	NaN	NaN	NaN	NaN
NaN	NaN	NaN	NaN	NaN	NaN	NaN	NaN	NaN	NaN	27.212	24.446	31.702	35.112	40.878	46.231	54.352	59.278	54.581	53.658	54.58	55.972	52.448	55.706	67.474	87.844	97.957	129.96	183.9	224.09	197.49	128.39	54.906	NaN	NaN	NaN	NaN	NaN	NaN	NaN	NaN	NaN	NaN	NaN	NaN	NaN	NaN	NaN	NaN	NaN
NaN	NaN	NaN	NaN	NaN	NaN	NaN	NaN	NaN	NaN	NaN	NaN	NaN	NaN	NaN	NaN	NaN	71.143	87.408	109.18	102.28	112.22	113.9	132.47	136.71	148.25	160.95	171.94	173.87	164.11	131.48	70.844	NaN	NaN	NaN	NaN	NaN	NaN	NaN	NaN	NaN	NaN	NaN	NaN	NaN	NaN	NaN	NaN	NaN	NaN
NaN	NaN	NaN	NaN	NaN	NaN	NaN	NaN	NaN	NaN	NaN	NaN	NaN	38.966	30.216	34.897	47.663	84.246	136.38	190.31	230.73	262.56	286.57	304.85	297.99	282.3	261.91	232.03	228.38	213.04	201.19	164.86	136.61	126.19	113.15	109.68	94.29	63.948	NaN	NaN	NaN	NaN	NaN	NaN	NaN	NaN	NaN	NaN	NaN	NaN
NaN	NaN	NaN	NaN	NaN	NaN	NaN	NaN	26.165	40.379	60.963	72.512	84.396	97.762	116.08	133.21	143.49	150.32	169.4	189.28	209.43	204.26	189.52	190.83	204.28	221.17	229.08	242.83	238.46	221.94	190.42	164.4	116.14	85.566	40.972	NaN	NaN	NaN	NaN	NaN	NaN	NaN	NaN	NaN	NaN	NaN	NaN	NaN	NaN	NaN
NaN	NaN	NaN	NaN	NaN	NaN	NaN	NaN	NaN	NaN	NaN	NaN	NaN	NaN	33.632	23.539	25.257	24.622	39.449	59.423	83.804	108.1	132.33	132.9	137.56	136.69	163.78	177.91	181.14	188.7	177.29	153.58	108.73	80.479	44.697	NaN	NaN	NaN	NaN	NaN	NaN	NaN	NaN	NaN	NaN	NaN	NaN	NaN	NaN	NaN
NaN	NaN	NaN	NaN	NaN	NaN	NaN	NaN	NaN	NaN	NaN	NaN	32.237	38.241	56.192	72.557	96.159	124.7	134.6	135.88	106.96	121.51	144.62	160.94	160.3	158.36	172.75	176.12	157.44	129.81	99.061	75.74	65.275	67.179	77.904	81.67	64.06	54.754	54.788	46.833	NaN	NaN	NaN	NaN	NaN	NaN	NaN	NaN	NaN	NaN
NaN	NaN	NaN	NaN	NaN	NaN	NaN	NaN	NaN	NaN	NaN	NaN	NaN	NaN	199.92	123.27	99.608	95.871	111.88	122.18	140.47	136	117.49	123.28	137.62	150.35	152.84	174.25	179.92	180.81	140.16	105.11	75.21	81.38	99.289	102.69	98.567	86.723	55.657	NaN	NaN	NaN	NaN	NaN	NaN	NaN	NaN	NaN	NaN	NaN
NaN	NaN	NaN	NaN	NaN	NaN	NaN	NaN	NaN	51.435	62.999	85.138	90.479	105.86	116.22	132.28	147.9	145.03	154.4	146.16	152.5	160.49	161.13	141.08	147.89	166.89	206.72	224.97	252.42	239.4	193.46	133.23	106.91	69.721	NaN	NaN	NaN	NaN	NaN	NaN	NaN	NaN	NaN	NaN	NaN	NaN	NaN	NaN	NaN	NaN
NaN	NaN	NaN	NaN	NaN	NaN	NaN	NaN	NaN	NaN	NaN	NaN	NaN	NaN	NaN	25.653	20.492	25.242	28.752	39.565	50.848	65.909	82.637	96.483	118.52	136.39	148.42	151.74	151.63	138	122.57	88.488	51.65	NaN	NaN	NaN	NaN	NaN	NaN	NaN	NaN	NaN	NaN	NaN	NaN	NaN	NaN	NaN	NaN	NaN
NaN	NaN	NaN	NaN	NaN	NaN	NaN	NaN	NaN	NaN	NaN	NaN	NaN	NaN	NaN	NaN	NaN	41.938	43.133	56.857	59.965	74.511	82.533	102.75	129.07	144.84	164.3	157.38	150.43	128.27	96.518	58.18	44.128	47.368	64.578	64.546	60.044	46.854	39.82	34.995	39.079	26.533	NaN	NaN	NaN	NaN	NaN	NaN	NaN	NaN
NaN	NaN	NaN	NaN	NaN	NaN	NaN	NaN	NaN	NaN	NaN	NaN	NaN	NaN	NaN	NaN	NaN	NaN	122.94	120.56	152.64	169.19	204.9	219.87	249.61	242.58	249.14	237.29	244.1	223.18	194.95	145.21	71.538	NaN	NaN	NaN	NaN	NaN	NaN	NaN	NaN	NaN	NaN	NaN	NaN	NaN	NaN	NaN	NaN	NaN
NaN	NaN	NaN	NaN	NaN	35.024	35.376	33.701	30.803	33.808	35.728	36.399	34.201	34.418	31.093	24.951	24.795	27.844	26.571	17.06	14.834	18.188	24.661	23.582	19.236	13.093	9.892	12.782	18.991	28.458	22.27	NaN	NaN	NaN	NaN	NaN	NaN	NaN	NaN	NaN	NaN	NaN	NaN	NaN	NaN	NaN	NaN	NaN	NaN	NaN
NaN	NaN	NaN	NaN	NaN	NaN	NaN	NaN	NaN	NaN	NaN	64.557	48.094	52.126	61.732	87.617	117.6	150.23	167.15	163.93	174.25	165.59	160.16	157.47	170.82	190.67	188.23	185.71	180.98	188.4	165.91	132.41	66.82	NaN	NaN	NaN	NaN	NaN	NaN	NaN	NaN	NaN	NaN	NaN	NaN	NaN	NaN	NaN	NaN	NaN
NaN	NaN	NaN	NaN	NaN	NaN	NaN	NaN	NaN	NaN	43.289	44.887	62.201	74.513	96.925	108.1	124.92	128.29	130.1	126.57	130.01	118.25	120.12	107.47	101.61	108.57	127.05	157.4	158.1	136.05	94.463	63.298	34.115	NaN	NaN	NaN	NaN	NaN	NaN	NaN	NaN	NaN	NaN	NaN	NaN	NaN	NaN	NaN	NaN	NaN
NaN	NaN	NaN	NaN	NaN	NaN	NaN	NaN	NaN	NaN	NaN	NaN	87.829	98.399	129.28	140.72	152.09	149.02	159.38	180.26	182.01	192.55	178.15	173.9	168.77	176.72	183.76	169.31	147.31	128.22	118.77	107.19	81.795	47.815	NaN	NaN	NaN	NaN	NaN	NaN	NaN	NaN	NaN	NaN	NaN	NaN	NaN	NaN	NaN	NaN
NaN	NaN	NaN	NaN	NaN	NaN	NaN	NaN	NaN	NaN	NaN	42.384	32.007	32.373	31.322	31.787	25.338	26.665	30.953	32.513	36.755	37.19	42.104	37.939	47.476	73.437	98.52	110.11	109.45	127.22	125.45	101.46	60.472	42.566	43.913	32.299	NaN	NaN	NaN	NaN	NaN	NaN	NaN	NaN	NaN	NaN	NaN	NaN	NaN	NaN
NaN	NaN	NaN	NaN	NaN	NaN	NaN	NaN	NaN	NaN	NaN	NaN	NaN	NaN	NaN	NaN	17.039	28.724	36.603	37.489	41.169	41.421	42.2	46.118	67.113	95.441	118.85	133.08	138.34	108.61	65.771	33.047	27.331	39.07	32.805	24.614	NaN	NaN	NaN	NaN	NaN	NaN	NaN	NaN	NaN	NaN	NaN	NaN	NaN	NaN
NaN	NaN	NaN	NaN	NaN	NaN	NaN	NaN	NaN	NaN	NaN	NaN	NaN	NaN	22.932	22.563	29.97	39.649	53.616	71.363	88.102	110.67	132.68	150.74	156.85	161.93	160.6	146.78	118.43	116.52	102.73	92.84	61.487	50.632	28.984	NaN	NaN	NaN	NaN	NaN	NaN	NaN	NaN	NaN	NaN	NaN	NaN	NaN	NaN	NaN
NaN	NaN	NaN	NaN	NaN	NaN	NaN	NaN	NaN	NaN	NaN	NaN	NaN	NaN	NaN	NaN	NaN	NaN	NaN	29.54	35.124	62.347	82.8	93.43	99.387	120.87	161.06	193.27	219.22	212.17	158.31	103.73	55.68	53.507	54.505	58.335	49.286	43.281	39.504	44.961	37.325	39.35	36.34	56.506	44.139	31.541	NaN	NaN	NaN	NaN
NaN	NaN	NaN	NaN	40.474	35.345	45.746	62.408	100.32	134.33	167.46	180.65	188.95	207.16	218.51	224.01	232.77	225.79	211.17	195.07	188.58	188.47	170.99	156.61	136.08	122.79	114.31	115.51	101.42	77.811	40.167	NaN	NaN	NaN	NaN	NaN	NaN	NaN	NaN	NaN	NaN	NaN	NaN	NaN	NaN	NaN	NaN	NaN	NaN	NaN
NaN	NaN	NaN	NaN	NaN	NaN	NaN	NaN	NaN	NaN	25.348	35.02	38.829	37.789	41.491	42.638	42.869	40.587	36.309	28.274	17.048	12.257	18.219	42.185	70.294	101.49	117.29	126.81	117.63	115.18	93.41	58.757	NaN	NaN	NaN	NaN	NaN	NaN	NaN	NaN	NaN	NaN	NaN	NaN	NaN	NaN	NaN	NaN	NaN	NaN
NaN	NaN	NaN	NaN	NaN	NaN	NaN	NaN	NaN	NaN	NaN	NaN	NaN	NaN	NaN	NaN	NaN	NaN	NaN	NaN	NaN	78.042	126.6	170.6	199.69	240.37	251.01	241.29	238.5	203.96	162.55	117.36	68.52	NaN	NaN	NaN	NaN	NaN	NaN	NaN	NaN	NaN	NaN	NaN	NaN	NaN	NaN	NaN	NaN	NaN
NaN	NaN	NaN	NaN	NaN	NaN	NaN	NaN	NaN	NaN	NaN	NaN	NaN	NaN	NaN	NaN	NaN	NaN	65.579	96.975	148.72	188.71	239.99	221.48	212.66	202.56	208.23	208.08	213.11	174.62	135.62	79.391	67.561	59.904	62.417	65.12	67.714	43.834	NaN	NaN	NaN	NaN	NaN	NaN	NaN	NaN	NaN	NaN	NaN	NaN
NaN	NaN	NaN	NaN	NaN	NaN	NaN	NaN	NaN	NaN	NaN	NaN	NaN	NaN	NaN	NaN	NaN	NaN	NaN	NaN	46.17	99.767	143.12	181.13	195.51	171.46	162.38	155.41	167.89	167.15	132.91	89.711	70.408	55.324	58.064	53.978	59.757	62.761	53.245	35.778	NaN	NaN	NaN	NaN	NaN	NaN	NaN	NaN	NaN	NaN
NaN	NaN	NaN	NaN	NaN	NaN	NaN	NaN	NaN	NaN	NaN	NaN	NaN	NaN	NaN	NaN	NaN	NaN	NaN	NaN	NaN	73.379	131.24	143.06	156.74	148.46	154.28	163.54	167.51	154.01	141.42	119.99	78.873	NaN	NaN	NaN	NaN	NaN	NaN	NaN	NaN	NaN	NaN	NaN	NaN	NaN	NaN	NaN	NaN	NaN
NaN	NaN	NaN	NaN	NaN	NaN	NaN	NaN	NaN	NaN	NaN	NaN	NaN	NaN	NaN	NaN	NaN	NaN	NaN	NaN	NaN	78.403	123.73	151.34	150.93	150.13	138.13	136.78	150.01	134.53	109.13	51.375	NaN	NaN	NaN	NaN	NaN	NaN	NaN	NaN	NaN	NaN	NaN	NaN	NaN	NaN	NaN	NaN	NaN	NaN
NaN	NaN	NaN	NaN	NaN	NaN	NaN	NaN	NaN	NaN	NaN	18.858	31.611	34.837	43.49	43.026	45.584	40.736	38.435	36.63	33.844	38.066	37.405	39.787	33.264	31.185	30	35.438	34.145	42.412	29.288	NaN	NaN	NaN	NaN	NaN	NaN	NaN	NaN	NaN	NaN	NaN	NaN	NaN	NaN	NaN	NaN	NaN	NaN	NaN
NaN	NaN	NaN	NaN	NaN	NaN	NaN	NaN	NaN	NaN	NaN	NaN	38.759	61.542	62.258	59.464	58.531	56.815	59.851	59.355	66.677	73.66	81.768	82.981	74.773	69.503	68.634	70.056	61.261	47.05	26.342	NaN	NaN	NaN	NaN	NaN	NaN	NaN	NaN	NaN	NaN	NaN	NaN	NaN	NaN	NaN	NaN	NaN	NaN	NaN
NaN	NaN	NaN	NaN	NaN	NaN	NaN	NaN	NaN	NaN	NaN	NaN	NaN	NaN	NaN	NaN	NaN	NaN	NaN	NaN	98.594	155.71	165.52	167.5	176.56	161.72	153.38	152.93	171.12	190.27	154.52	110.72	65.686	35.707	NaN	NaN	NaN	NaN	NaN	NaN	NaN	NaN	NaN	NaN	NaN	NaN	NaN	NaN	NaN	NaN
NaN	NaN	NaN	NaN	NaN	NaN	NaN	NaN	NaN	NaN	NaN	NaN	NaN	NaN	NaN	NaN	NaN	NaN	NaN	NaN	NaN	38.629	68.094	77.994	96.354	91.697	90.631	121.81	156.17	174.29	135.91	97.494	75.705	47.237	NaN	NaN	NaN	NaN	NaN	NaN	NaN	NaN	NaN	NaN	NaN	NaN	NaN	NaN	NaN	NaN
NaN	NaN	NaN	NaN	NaN	NaN	NaN	NaN	NaN	NaN	NaN	NaN	NaN	NaN	NaN	NaN	20.73	32.889	36.101	36.243	40.059	39.861	46.448	46.192	47.962	42.706	43.338	47.953	53.715	56.182	35.52	NaN	NaN	NaN	NaN	NaN	NaN	NaN	NaN	NaN	NaN	NaN	NaN	NaN	NaN	NaN	NaN	NaN	NaN	NaN
NaN	NaN	NaN	NaN	NaN	NaN	NaN	NaN	NaN	NaN	NaN	NaN	NaN	NaN	NaN	NaN	NaN	101.37	138.58	118.2	101.77	96.082	99.675	102.38	97.715	88.925	79.664	75.4	64.388	52.63	30.033	NaN	NaN	NaN	NaN	NaN	NaN	NaN	NaN	NaN	NaN	NaN	NaN	NaN	NaN	NaN	NaN	NaN	NaN	NaN
NaN	37.023	33.329	34.709	34.56	29.447	30.074	33.342	43.232	40.612	42.275	48.167	57.318	74.132	90.93	109.06	127.09	134.49	148.38	143.36	144.45	132.96	131.71	132.01	128.37	110.37	111.97	113.6	91.564	64.352	65.007	NaN	NaN	NaN	NaN	NaN	NaN	NaN	NaN	NaN	NaN	NaN	NaN	NaN	NaN	NaN	NaN	NaN	NaN	NaN
NaN	NaN	NaN	NaN	NaN	NaN	NaN	NaN	NaN	NaN	NaN	NaN	18.259	28.586	34.999	31.113	33.911	33.38	35.481	34.162	30.265	29.779	36.527	50.657	73.632	96.88	111.02	117.6	88.611	69.779	87.607	74.794	NaN	NaN	NaN	NaN	NaN	NaN	NaN	NaN	NaN	NaN	NaN	NaN	NaN	NaN	NaN	NaN	NaN	NaN
NaN	NaN	NaN	NaN	NaN	NaN	NaN	NaN	NaN	NaN	NaN	NaN	NaN	NaN	NaN	50.842	63.608	83.985	81.788	93.722	95.406	108.07	117.26	108.05	117.01	113.59	118.41	118.75	127.48	130.05	102.51	66.499	29.312	NaN	NaN	NaN	NaN	NaN	NaN	NaN	NaN	NaN	NaN	NaN	NaN	NaN	NaN	NaN	NaN	NaN
NaN	NaN	NaN	NaN	NaN	NaN	NaN	NaN	NaN	NaN	NaN	14.779	16.597	20.966	21.635	21.498	22.801	27.513	36.878	52.727	87.438	117.26	139.17	140.89	144.51	132.22	148.24	159.71	199.73	171.76	127.37	76.632	51.443	50.171	30.499	27.59	29.039	23.362	NaN	NaN	NaN	NaN	NaN	NaN	NaN	NaN	NaN	NaN	NaN	NaN
NaN	NaN	NaN	NaN	NaN	NaN	NaN	NaN	NaN	NaN	NaN	NaN	22.602	17.485	17.411	17.052	19.858	24.896	27.52	35.623	54.082	91.026	138.3	179.38	191.77	188.69	157.64	162.78	173.4	185.61	160.86	106.59	81.202	74.083	86.827	73.332	66.629	57.822	61.928	38.651	NaN	NaN	NaN	NaN	NaN	NaN	NaN	NaN	NaN	NaN
NaN	NaN	NaN	NaN	NaN	NaN	NaN	NaN	NaN	NaN	NaN	NaN	NaN	NaN	NaN	NaN	NaN	NaN	NaN	98.811	113.72	141.15	151.93	189.34	212.8	229.08	240.15	232.93	238.12	184.24	139.89	67.305	NaN	NaN	NaN	NaN	NaN	NaN	NaN	NaN	NaN	NaN	NaN	NaN	NaN	NaN	NaN	NaN	NaN	NaN
NaN	NaN	NaN	NaN	NaN	26.899	20.285	18.565	20.455	18.363	16.911	13.859	16.437	14.996	18.942	17.908	27.23	33.544	41.438	43.245	63.674	91.447	126.87	138.25	143.07	134.1	140.29	137.66	135.68	96.977	67.467	27.516	NaN	NaN	NaN	NaN	NaN	NaN	NaN	NaN	NaN	NaN	NaN	NaN	NaN	NaN	NaN	NaN	NaN	NaN
NaN	NaN	NaN	NaN	NaN	NaN	NaN	NaN	NaN	NaN	NaN	NaN	NaN	NaN	NaN	NaN	NaN	36.075	40.914	53.406	51.998	67.188	74.338	96.367	124.94	154.14	173.39	157.89	156.28	132.78	112.4	64.852	48.166	28.987	NaN	NaN	NaN	NaN	NaN	NaN	NaN	NaN	NaN	NaN	NaN	NaN	NaN	NaN	NaN	NaN
NaN	NaN	NaN	NaN	NaN	NaN	NaN	NaN	NaN	40.266	43.686	47.377	45.842	45.972	47.555	73.402	79.154	90.352	89.337	108.3	114.95	122.81	119.52	113.69	116.13	128.57	148.66	142.92	140.49	117.86	99.167	64.119	35.933	NaN	NaN	NaN	NaN	NaN	NaN	NaN	NaN	NaN	NaN	NaN	NaN	NaN	NaN	NaN	NaN	NaN
NaN	NaN	NaN	NaN	NaN	NaN	NaN	NaN	NaN	NaN	NaN	NaN	NaN	NaN	NaN	NaN	82.222	145.19	196.79	203.06	213.37	211.49	222.19	216.05	202.53	199.89	190.36	139.69	124.24	109.77	119.62	69.438	NaN	NaN	NaN	NaN	NaN	NaN	NaN	NaN	NaN	NaN	NaN	NaN	NaN	NaN	NaN	NaN	NaN	NaN
NaN	NaN	NaN	NaN	NaN	NaN	NaN	NaN	NaN	NaN	53.333	58.287	72.762	74.249	80.72	83.253	101.3	125.74	144.36	142.32	124.54	112.5	123.83	144.62	140.28	138.42	135.5	141.23	137.65	121.51	94.966	75.843	39.044	NaN	NaN	NaN	NaN	NaN	NaN	NaN	NaN	NaN	NaN	NaN	NaN	NaN	NaN	NaN	NaN	NaN
NaN	NaN	NaN	NaN	NaN	NaN	NaN	NaN	NaN	NaN	NaN	NaN	NaN	94.824	95.954	114.62	131.35	152.32	156.23	173.29	169.15	170.63	161.25	170.17	176.57	176.6	164.53	132.66	151.34	148.91	145.92	104.68	83.219	84.884	86.259	87.326	79.168	47.318	NaN	NaN	NaN	NaN	NaN	NaN	NaN	NaN	NaN	NaN	NaN	NaN
NaN	NaN	NaN	NaN	NaN	NaN	NaN	NaN	NaN	NaN	39.45	34.359	33.843	35.667	47.68	67.007	98.154	132.48	168.83	189.86	190.97	181.15	191.1	185.83	166.55	158.81	165.51	187.4	171.68	137.61	92.583	42.254	NaN	NaN	NaN	NaN	NaN	NaN	NaN	NaN	NaN	NaN	NaN	NaN	NaN	NaN	NaN	NaN	NaN	NaN
NaN	NaN	NaN	NaN	NaN	NaN	NaN	NaN	NaN	NaN	NaN	NaN	NaN	NaN	NaN	NaN	103.81	80.983	88.619	98.192	123.06	112.93	111.2	116.72	132.61	171.51	176.31	188.27	183.05	182.24	143.51	104.26	46.813	NaN	NaN	NaN	NaN	NaN	NaN	NaN	NaN	NaN	NaN	NaN	NaN	NaN	NaN	NaN	NaN	NaN
NaN	NaN	NaN	NaN	NaN	NaN	NaN	NaN	NaN	NaN	28.904	26.353	24.656	19.31	16.542	15.955	19.812	25.44	26.33	26.915	29.454	53.048	98.055	130.73	126.17	144.21	168.03	196.71	182.38	153.75	123.09	88.408	67.225	41.914	NaN	NaN	NaN	NaN	NaN	NaN	NaN	NaN	NaN	NaN	NaN	NaN	NaN	NaN	NaN	NaN
NaN	NaN	NaN	NaN	NaN	NaN	NaN	NaN	NaN	NaN	41.163	37.373	35.216	29.521	39.962	53.487	68.543	77.213	78.141	76.682	75.479	80.63	94.901	100.47	86.99	87.827	104.63	130.95	132.08	125.62	102.08	80.206	38.875	NaN	NaN	NaN	NaN	NaN	NaN	NaN	NaN	NaN	NaN	NaN	NaN	NaN	NaN	NaN	NaN	NaN
NaN	7.1531	29.632	32.54	25.404	41.83	70.8	98.774	105.1	119.81	135.84	156.41	163.62	162.53	156.21	136.41	123.82	114.03	108.35	96.051	79.845	61.921	61.075	56.225	58.655	56.199	66.95	76.26	82.383	65.607	32.642	NaN	NaN	NaN	NaN	NaN	NaN	NaN	NaN	NaN	NaN	NaN	NaN	NaN	NaN	NaN	NaN	NaN	NaN	NaN
NaN	NaN	NaN	NaN	NaN	NaN	NaN	NaN	39.192	39.82	56.739	79.873	107.13	140.48	172.95	185.8	187.05	194.47	218	221.91	219.89	215.6	208.47	225.85	223.59	234.9	218.87	220.57	194.9	175.65	130.79	83.793	NaN	NaN	NaN	NaN	NaN	NaN	NaN	NaN	NaN	NaN	NaN	NaN	NaN	NaN	NaN	NaN	NaN	NaN
NaN	NaN	NaN	NaN	NaN	NaN	NaN	NaN	NaN	NaN	NaN	NaN	NaN	NaN	NaN	55.089	51.189	57.635	59.85	59.941	58.465	62.554	95.029	120.89	145.94	149.55	163.2	180.49	177.92	132.51	97.005	44.636	NaN	NaN	NaN	NaN	NaN	NaN	NaN	NaN	NaN	NaN	NaN	NaN	NaN	NaN	NaN	NaN	NaN	NaN
NaN	NaN	NaN	NaN	NaN	NaN	NaN	NaN	74.235	59.68	62.019	61.723	64.522	62.03	64.416	65.906	60.724	63.906	56.624	52.768	63.085	95.97	115.89	154.99	178.96	214.06	206.75	206.38	182.88	169.26	131.7	112.33	61.821	NaN	NaN	NaN	NaN	NaN	NaN	NaN	NaN	NaN	NaN	NaN	NaN	NaN	NaN	NaN	NaN	NaN
NaN	NaN	NaN	NaN	NaN	NaN	NaN	NaN	NaN	NaN	NaN	NaN	128.45	120.26	141.58	158.2	183.88	204.44	225.32	229.7	245.12	277.38	296.96	267.61	234.82	230.09	245.16	257.89	259.49	235.78	202.89	149.26	137.27	87.246	NaN	NaN	NaN	NaN	NaN	NaN	NaN	NaN	NaN	NaN	NaN	NaN	NaN	NaN	NaN	NaN
NaN	NaN	NaN	67.328	50.499	51.28	53.886	60.22	73.71	91.347	117.4	125.48	135.35	138.93	137.31	131.58	115.99	99.454	113.51	132.14	155.15	142.18	137.06	116.3	134.29	143.83	145.72	110	79.099	93.934	71.999	NaN	NaN	NaN	NaN	NaN	NaN	NaN	NaN	NaN	NaN	NaN	NaN	NaN	NaN	NaN	NaN	NaN	NaN	NaN
NaN	NaN	NaN	84.433	75.189	77.688	80.695	81.508	79.152	81.196	80.192	71.788	71.059	68.178	69.647	73.204	74.924	74.782	96.997	118.89	139.04	134.44	132.48	124.99	128.36	133.97	146.82	136.59	130.26	100.48	61.047	NaN	NaN	NaN	NaN	NaN	NaN	NaN	NaN	NaN	NaN	NaN	NaN	NaN	NaN	NaN	NaN	NaN	NaN	NaN
NaN	NaN	29.564	43.953	54.054	51.907	50.452	43.419	43.759	43.936	50.203	54.43	66.575	77.315	97.482	102.67	95.134	90.962	101.38	119.99	126.63	123.76	106.69	96.374	94.005	101.97	88.368	78.174	66.607	54.051	43.906	54.104	NaN	NaN	NaN	NaN	NaN	NaN	NaN	NaN	NaN	NaN	NaN	NaN	NaN	NaN	NaN	NaN	NaN	NaN
NaN	NaN	NaN	NaN	NaN	NaN	NaN	NaN	NaN	NaN	NaN	NaN	NaN	NaN	NaN	NaN	NaN	80.05	94.502	124.89	134.31	156.89	162.8	170.92	177.24	174.98	190.86	173.36	163.99	131.29	102.66	51.319	NaN	NaN	NaN	NaN	NaN	NaN	NaN	NaN	NaN	NaN	NaN	NaN	NaN	NaN	NaN	NaN	NaN	NaN
NaN	NaN	NaN	NaN	NaN	NaN	NaN	NaN	NaN	NaN	NaN	NaN	NaN	NaN	NaN	NaN	NaN	44.827	65.274	91.889	111.5	137.45	154.36	174.2	162.22	150.16	140.29	145.66	155.83	158.65	111.88	NaN	NaN	NaN	NaN	NaN	NaN	NaN	NaN	NaN	NaN	NaN	NaN	NaN	NaN	NaN	NaN	NaN	NaN	NaN
NaN	NaN	NaN	NaN	NaN	NaN	NaN	NaN	NaN	NaN	NaN	36.337	25.849	23.528	26.515	37.267	52.574	81.269	120.88	163.44	198.73	197.1	174.84	163.08	171.21	183.08	186.11	182.09	196.01	184.06	152.31	103.55	51.226	NaN	NaN	NaN	NaN	NaN	NaN	NaN	NaN	NaN	NaN	NaN	NaN	NaN	NaN	NaN	NaN	NaN
NaN	NaN	NaN	39.076	41.019	48.1	55.284	68.111	90.468	103.36	122.42	118.82	129.34	113.94	117.45	116.31	122.41	112.7	130.78	150.99	177.91	177.15	196.4	185.39	193.32	204.68	226.95	205.51	139.06	91.36	45.418	NaN	NaN	NaN	NaN	NaN	NaN	NaN	NaN	NaN	NaN	NaN	NaN	NaN	NaN	NaN	NaN	NaN	NaN	NaN
NaN	NaN	NaN	NaN	NaN	NaN	NaN	NaN	NaN	NaN	NaN	NaN	60.659	61.379	62.091	58.2	54.403	51.236	48.368	51.482	52.412	51.936	47.187	47.267	57.557	72.257	85.892	109.61	135.5	140.27	110.28	71.197	53.585	50.756	54.246	53.401	48.756	40.423	58.83	48.883	NaN	NaN	NaN	NaN	NaN	NaN	NaN	NaN	NaN	NaN
NaN	NaN	NaN	NaN	NaN	NaN	NaN	NaN	48.057	53.226	66.306	75.691	87.602	94.279	105.51	101.89	104.99	103.13	106.72	96.118	85.527	83.754	76.142	60.446	55.285	65.877	105.92	125.02	149.23	137.38	130.14	110.02	93.916	59.114	NaN	NaN	NaN	NaN	NaN	NaN	NaN	NaN	NaN	NaN	NaN	NaN	NaN	NaN	NaN	NaN
NaN	NaN	NaN	NaN	NaN	NaN	NaN	NaN	14.014	20.988	24.308	22.747	19.756	13.869	15.235	22.473	27.877	27.23	27.673	40.124	69.859	109.06	137.58	159.82	176.65	191.29	187.44	191.62	184.18	174.26	120.35	93.724	47.602	NaN	NaN	NaN	NaN	NaN	NaN	NaN	NaN	NaN	NaN	NaN	NaN	NaN	NaN	NaN	NaN	NaN
NaN	NaN	NaN	NaN	NaN	NaN	NaN	NaN	NaN	NaN	NaN	NaN	NaN	NaN	63.687	67.473	86.974	91.702	102.5	105.73	116.81	144.93	152.56	178.09	176.34	182.51	168.29	165.09	170.03	156.33	112.38	73.451	62.302	74.904	74.726	73.56	64.793	59.92	43.544	31.576	38.194	34.262	NaN	NaN	NaN	NaN	NaN	NaN	NaN	NaN
NaN	NaN	NaN	NaN	NaN	NaN	NaN	NaN	NaN	NaN	NaN	NaN	NaN	NaN	NaN	NaN	NaN	NaN	NaN	NaN	NaN	NaN	NaN	NaN	119.11	182.64	185.17	169.14	162.62	163.87	152.22	130.76	95.4	91.755	87.369	57.28	NaN	NaN	NaN	NaN	NaN	NaN	NaN	NaN	NaN	NaN	NaN	NaN	NaN	NaN
NaN	NaN	NaN	NaN	NaN	NaN	NaN	NaN	51.318	45.955	43.74	41.903	39.878	37.133	39.434	38.723	36.528	35.445	36.912	56.895	89.685	123.65	130.09	164.35	195.27	241.85	232.28	231.76	197.69	203.08	163.04	146.44	89.837	50.14	NaN	NaN	NaN	NaN	NaN	NaN	NaN	NaN	NaN	NaN	NaN	NaN	NaN	NaN	NaN	NaN
NaN	NaN	NaN	NaN	NaN	NaN	NaN	NaN	NaN	NaN	46.702	45.016	44.898	49.839	56.201	69.841	79.87	77.424	75.895	71.314	80.497	93.306	93.845	94.573	94.522	113	115.33	106.09	107.64	117	111.86	91.151	72.295	46.351	NaN	NaN	NaN	NaN	NaN	NaN	NaN	NaN	NaN	NaN	NaN	NaN	NaN	NaN	NaN	NaN
NaN	NaN	NaN	NaN	NaN	NaN	NaN	NaN	NaN	NaN	37.945	57.917	85.357	105.94	128.31	137.23	136.88	121.63	124.97	140.93	163.97	160.27	157.1	152.65	144.98	144.17	131.63	120.65	111.79	110.83	103.02	74.627	35.588	NaN	NaN	NaN	NaN	NaN	NaN	NaN	NaN	NaN	NaN	NaN	NaN	NaN	NaN	NaN	NaN	NaN
NaN	NaN	NaN	NaN	NaN	NaN	NaN	NaN	NaN	NaN	NaN	NaN	NaN	NaN	NaN	NaN	NaN	41.404	73.319	99.568	146.37	172.11	186.64	168.35	164.15	153.87	170.69	178.47	178.42	141.36	109.77	98.608	90.465	86.25	51.504	NaN	NaN	NaN	NaN	NaN	NaN	NaN	NaN	NaN	NaN	NaN	NaN	NaN	NaN	NaN
NaN	NaN	NaN	NaN	NaN	NaN	NaN	NaN	NaN	NaN	NaN	NaN	NaN	NaN	NaN	NaN	NaN	NaN	49.887	53.609	66.906	77.362	107.37	147.08	187.54	197.64	196.17	193.19	192.29	166.64	123.78	88.707	65.386	64.366	57.892	60.482	59.52	63.216	59.309	50.349	43.343	34.447	29.807	14.826	NaN	NaN	NaN	NaN	NaN	NaN
NaN	NaN	NaN	NaN	NaN	NaN	NaN	NaN	NaN	NaN	NaN	NaN	NaN	NaN	NaN	NaN	NaN	NaN	90.798	93.769	117.15	116.93	128.94	124.9	137.81	158.55	172.45	193.9	188.13	148.3	108.84	48.013	NaN	NaN	NaN	NaN	NaN	NaN	NaN	NaN	NaN	NaN	NaN	NaN	NaN	NaN	NaN	NaN	NaN	NaN
NaN	NaN	NaN	NaN	NaN	NaN	NaN	30.32	29.746	31.555	27.922	32.409	34.332	40.492	42.745	41.242	41.949	40.544	44.004	54.514	76.395	93.957	124.65	137.4	143.92	137.67	136.12	157.78	156.39	160.63	109.27	64.838	40.078	55.588	52.703	NaN	NaN	NaN	NaN	NaN	NaN	NaN	NaN	NaN	NaN	NaN	NaN	NaN	NaN	NaN
NaN	NaN	NaN	NaN	NaN	NaN	28.632	28.288	27.711	24.097	24.221	25.976	31.325	30.865	29.074	30.187	29.365	32.062	30.067	38.466	44.024	74.423	108.73	145.87	150.35	164.56	158.01	171.31	179.33	184.74	126.97	NaN	NaN	NaN	NaN	NaN	NaN	NaN	NaN	NaN	NaN	NaN	NaN	NaN	NaN	NaN	NaN	NaN	NaN	NaN
NaN	NaN	NaN	NaN	NaN	NaN	NaN	NaN	NaN	NaN	NaN	NaN	NaN	NaN	23.296	19.58	18.31	16.154	22.092	35.493	47.815	61.345	63.408	65.041	61.259	65.393	77.806	105.11	115.83	112.79	88.566	74.309	64.782	63.047	58.889	57.083	50.066	42.687	33.262	30.001	18.975	NaN	NaN	NaN	NaN	NaN	NaN	NaN	NaN	NaN
NaN	NaN	NaN	NaN	NaN	64.361	67.485	88.451	100.49	133	153.87	183.18	189.24	205.02	203.99	203.13	193.94	198.24	191.25	153.1	141.22	140.44	156.53	143.45	136.82	119.15	114.38	99.537	106.4	78.664	46.544	NaN	NaN	NaN	NaN	NaN	NaN	NaN	NaN	NaN	NaN	NaN	NaN	NaN	NaN	NaN	NaN	NaN	NaN	NaN
NaN	NaN	NaN	NaN	NaN	27.516	38.007	42.002	38.107	39.478	37.183	32.648	36.522	48.38	69.656	88.908	101.15	103.39	109.56	109.65	111.19	96.018	73.083	62.529	56.038	64.099	65.326	61.712	60.786	51.378	54.583	34.715	NaN	NaN	NaN	NaN	NaN	NaN	NaN	NaN	NaN	NaN	NaN	NaN	NaN	NaN	NaN	NaN	NaN	NaN
NaN	NaN	NaN	NaN	NaN	NaN	NaN	NaN	NaN	NaN	27.21	23.745	24.066	29.71	46.881	66.9	81.619	89.499	98.301	109.37	117.69	121.32	122.55	116.7	104.07	104.74	111.04	116.62	120.29	100.76	77.239	44.98	23.537	NaN	NaN	NaN	NaN	NaN	NaN	NaN	NaN	NaN	NaN	NaN	NaN	NaN	NaN	NaN	NaN	NaN
NaN	NaN	NaN	NaN	NaN	NaN	NaN	NaN	NaN	NaN	NaN	NaN	NaN	NaN	NaN	NaN	NaN	NaN	NaN	NaN	76.722	122.53	122.61	142.16	146.94	148.55	140.6	130.51	133.85	117.57	98.989	48.573	NaN	NaN	NaN	NaN	NaN	NaN	NaN	NaN	NaN	NaN	NaN	NaN	NaN	NaN	NaN	NaN	NaN	NaN
NaN	NaN	NaN	NaN	NaN	NaN	NaN	NaN	NaN	NaN	NaN	NaN	NaN	NaN	45.205	81.06	86.624	109.25	125.38	136.22	143.81	128.64	125.12	124.43	141.62	144.53	137.26	122.91	123.36	139.96	138.95	125.29	70.065	NaN	NaN	NaN	NaN	NaN	NaN	NaN	NaN	NaN	NaN	NaN	NaN	NaN	NaN	NaN	NaN	NaN
NaN	NaN	NaN	NaN	NaN	NaN	NaN	NaN	NaN	NaN	NaN	NaN	NaN	NaN	NaN	28.125	46.541	53.351	68.928	87.08	97.763	91.084	81.364	81.719	110.32	114	91.104	80.98	104.99	138.36	112.62	70.821	24.768	NaN	NaN	NaN	NaN	NaN	NaN	NaN	NaN	NaN	NaN	NaN	NaN	NaN	NaN	NaN	NaN	NaN
NaN	NaN	NaN	NaN	NaN	NaN	NaN	NaN	NaN	13.369	22.581	24.325	28.636	30.658	35.068	38.318	39.732	54.038	71.958	80.716	98.241	111.81	140.26	131.73	134.47	112.68	121.56	112.14	132.49	114.95	95.714	47.301	NaN	NaN	NaN	NaN	NaN	NaN	NaN	NaN	NaN	NaN	NaN	NaN	NaN	NaN	NaN	NaN	NaN	NaN
NaN	NaN	NaN	NaN	NaN	NaN	NaN	NaN	NaN	NaN	NaN	NaN	NaN	NaN	NaN	NaN	NaN	93.304	147.89	191.45	210.33	212.06	170.67	158.15	172.65	189.76	175.92	171.62	188.49	186.05	144	71.627	NaN	NaN	NaN	NaN	NaN	NaN	NaN	NaN	NaN	NaN	NaN	NaN	NaN	NaN	NaN	NaN	NaN	NaN
NaN	NaN	NaN	NaN	NaN	NaN	NaN	NaN	NaN	NaN	NaN	NaN	NaN	NaN	NaN	NaN	NaN	NaN	NaN	NaN	NaN	NaN	NaN	NaN	68.613	126.71	161.9	179.22	178.9	163.78	145.69	113.07	82.29	64.927	64.166	76.833	70.899	60.986	49.171	49.217	61.625	69.871	71.959	56.193	48.543	28.064	NaN	NaN	NaN	NaN
NaN	NaN	NaN	NaN	NaN	NaN	NaN	NaN	29.008	40.915	47.444	49.726	60.038	63.513	67.814	73.092	79.578	75.416	73.858	71.548	79.307	76.687	73.027	60.74	59.615	55.324	61.267	58.137	80.705	85.899	66.836	NaN	NaN	NaN	NaN	NaN	NaN	NaN	NaN	NaN	NaN	NaN	NaN	NaN	NaN	NaN	NaN	NaN	NaN	NaN
NaN	NaN	NaN	NaN	NaN	NaN	NaN	NaN	NaN	NaN	NaN	NaN	NaN	NaN	63.077	113.59	141.96	172.66	182.84	178.02	160.85	146.77	149.14	159.25	173.07	169.46	162.65	148.82	152.52	134.65	115.82	84.135	65.294	37.525	NaN	NaN	NaN	NaN	NaN	NaN	NaN	NaN	NaN	NaN	NaN	NaN	NaN	NaN	NaN	NaN
NaN	NaN	NaN	NaN	NaN	NaN	NaN	NaN	NaN	NaN	NaN	NaN	NaN	NaN	NaN	NaN	NaN	NaN	NaN	NaN	NaN	NaN	NaN	NaN	NaN	109.04	180.97	200.46	222.32	196.35	153.08	103.17	85.088	79.509	68.634	53.337	31.003	NaN	NaN	NaN	NaN	NaN	NaN	NaN	NaN	NaN	NaN	NaN	NaN	NaN
NaN	NaN	NaN	NaN	NaN	NaN	NaN	NaN	NaN	NaN	NaN	NaN	NaN	NaN	NaN	89.327	151.75	164.31	174.45	161.04	155.73	138.75	126.9	117.56	128.44	161.52	192.84	193.38	185.57	157.19	147.93	85.486	NaN	NaN	NaN	NaN	NaN	NaN	NaN	NaN	NaN	NaN	NaN	NaN	NaN	NaN	NaN	NaN	NaN	NaN
NaN	NaN	NaN	NaN	NaN	NaN	NaN	NaN	NaN	NaN	NaN	NaN	NaN	NaN	NaN	NaN	NaN	NaN	NaN	NaN	NaN	NaN	83.52	157.41	191.96	222.88	228.2	223.87	211.89	178.07	134.28	86.629	41.237	NaN	NaN	NaN	NaN	NaN	NaN	NaN	NaN	NaN	NaN	NaN	NaN	NaN	NaN	NaN	NaN	NaN
NaN	NaN	NaN	NaN	NaN	NaN	NaN	NaN	NaN	NaN	NaN	NaN	NaN	NaN	NaN	103.96	168.92	180.92	194.81	189.13	179.96	170.38	171.23	177.93	196.88	196.52	192.98	180.46	179.31	179.54	163.5	137.55	122.5	74.172	NaN	NaN	NaN	NaN	NaN	NaN	NaN	NaN	NaN	NaN	NaN	NaN	NaN	NaN	NaN	NaN
NaN	NaN	NaN	NaN	NaN	NaN	NaN	NaN	NaN	NaN	NaN	NaN	NaN	NaN	NaN	NaN	22.015	31.361	36.469	43.188	44.01	37.44	32.133	36.085	60.978	93.978	133.62	176.3	196.84	188.9	142.72	73.726	NaN	NaN	NaN	NaN	NaN	NaN	NaN	NaN	NaN	NaN	NaN	NaN	NaN	NaN	NaN	NaN	NaN	NaN
NaN	NaN	NaN	NaN	NaN	NaN	NaN	NaN	NaN	NaN	NaN	NaN	NaN	NaN	NaN	NaN	NaN	67.998	116.07	128.34	131.43	137.01	144.16	159.99	170.91	178.55	169.53	161.4	172.86	212.99	194.52	162.59	107.54	108.44	74.088	NaN	NaN	NaN	NaN	NaN	NaN	NaN	NaN	NaN	NaN	NaN	NaN	NaN	NaN	NaN
NaN	NaN	NaN	NaN	NaN	NaN	NaN	NaN	NaN	NaN	NaN	NaN	NaN	NaN	NaN	NaN	NaN	105.82	158.73	157.45	146.43	144.09	148.85	158.25	177.84	178.46	176.17	157.2	141.75	147.43	132.52	118.69	64.752	NaN	NaN	NaN	NaN	NaN	NaN	NaN	NaN	NaN	NaN	NaN	NaN	NaN	NaN	NaN	NaN	NaN
NaN	NaN	NaN	NaN	NaN	NaN	NaN	NaN	NaN	121.28	191.43	199.03	205.57	206.9	213.96	207.41	201	179.42	170.22	147.86	127.9	105.17	86.957	74.915	71.057	63.413	65.147	101.02	106.79	91.357	24.764	NaN	NaN	NaN	NaN	NaN	NaN	NaN	NaN	NaN	NaN	NaN	NaN	NaN	NaN	NaN	NaN	NaN	NaN	NaN
NaN	NaN	NaN	NaN	NaN	NaN	NaN	NaN	NaN	NaN	NaN	NaN	NaN	NaN	NaN	NaN	NaN	94.598	155.95	174.2	202.75	214.34	215.65	202	178.14	156.83	137.46	142.59	147.73	156.61	141.99	125.4	76.31	NaN	NaN	NaN	NaN	NaN	NaN	NaN	NaN	NaN	NaN	NaN	NaN	NaN	NaN	NaN	NaN	NaN
NaN	NaN	NaN	NaN	NaN	NaN	NaN	NaN	NaN	NaN	NaN	NaN	NaN	NaN	NaN	NaN	22.849	28.411	23.872	31.684	51.513	73.168	93.505	125.19	151.58	173.75	160.35	158.81	134.48	135.87	115.17	113.51	96.835	92.844	102.59	95.772	65.034	NaN	NaN	NaN	NaN	NaN	NaN	NaN	NaN	NaN	NaN	NaN	NaN	NaN
NaN	NaN	NaN	NaN	NaN	NaN	NaN	NaN	NaN	NaN	NaN	NaN	NaN	NaN	NaN	NaN	NaN	NaN	NaN	NaN	30.232	55.589	70.558	76.116	76.382	94.833	125.33	174.93	197.13	195.23	144.05	106.24	79.145	55.107	NaN	NaN	NaN	NaN	NaN	NaN	NaN	NaN	NaN	NaN	NaN	NaN	NaN	NaN	NaN	NaN
NaN	NaN	NaN	NaN	NaN	NaN	NaN	NaN	NaN	NaN	NaN	NaN	16.56	41.779	61.447	78.752	85.801	100.46	114.38	118.72	103.91	102	101.65	100.3	92.315	82.051	79.567	74.174	67.206	62.486	38.553	NaN	NaN	NaN	NaN	NaN	NaN	NaN	NaN	NaN	NaN	NaN	NaN	NaN	NaN	NaN	NaN	NaN	NaN	NaN
NaN	NaN	NaN	NaN	NaN	NaN	NaN	NaN	NaN	NaN	NaN	NaN	NaN	NaN	NaN	NaN	44.569	78.126	94.223	106.57	113.5	130.35	158.44	181.61	189.48	201.52	202.6	205.06	170.75	173.48	142.3	122.9	55.434	NaN	NaN	NaN	NaN	NaN	NaN	NaN	NaN	NaN	NaN	NaN	NaN	NaN	NaN	NaN	NaN	NaN
NaN	NaN	NaN	NaN	NaN	NaN	NaN	NaN	NaN	NaN	NaN	NaN	95.923	148.56	144.18	154.72	133.57	110.41	94.37	94.469	100.7	93.208	99.343	97.854	98.532	91.031	88.3	74.411	67.162	69.528	51.536	NaN	NaN	NaN	NaN	NaN	NaN	NaN	NaN	NaN	NaN	NaN	NaN	NaN	NaN	NaN	NaN	NaN	NaN	NaN
NaN	NaN	NaN	NaN	NaN	NaN	NaN	NaN	NaN	NaN	NaN	NaN	NaN	18.18	32.654	31.941	34.803	32.929	32.672	35.197	37.571	45.17	56.806	60.189	64.722	48.817	43.385	31.846	37.342	47.566	38.032	NaN	NaN	NaN	NaN	NaN	NaN	NaN	NaN	NaN	NaN	NaN	NaN	NaN	NaN	NaN	NaN	NaN	NaN	NaN
NaN	NaN	NaN	NaN	NaN	NaN	NaN	NaN	NaN	NaN	NaN	NaN	NaN	NaN	NaN	NaN	NaN	NaN	30.054	51.148	75.834	95.345	109.24	117.06	117.36	115.43	114.78	113.56	120.45	93.787	60.896	22.4	4.1715	NaN	NaN	NaN	NaN	NaN	NaN	NaN	NaN	NaN	NaN	NaN	NaN	NaN	NaN	NaN	NaN	NaN
NaN	NaN	NaN	NaN	NaN	NaN	NaN	NaN	NaN	NaN	NaN	NaN	NaN	37.142	51.019	56.323	46.028	59.073	52.458	56.043	43.992	42.248	51.417	55.016	78.482	91.355	114.16	103.48	93.595	72.848	48.526	NaN	NaN	NaN	NaN	NaN	NaN	NaN	NaN	NaN	NaN	NaN	NaN	NaN	NaN	NaN	NaN	NaN	NaN	NaN
NaN	NaN	NaN	NaN	NaN	NaN	NaN	NaN	NaN	NaN	NaN	NaN	NaN	NaN	NaN	NaN	66.429	101.32	103.42	123.66	116.65	122.45	110.24	131.69	134.42	132.73	128.58	117.54	123.71	106.44	74.076	NaN	NaN	NaN	NaN	NaN	NaN	NaN	NaN	NaN	NaN	NaN	NaN	NaN	NaN	NaN	NaN	NaN	NaN	NaN
NaN	NaN	NaN	NaN	NaN	NaN	NaN	NaN	NaN	NaN	NaN	NaN	NaN	NaN	30.223	45.203	49.209	55.126	78.134	97.171	118.78	124.98	130.55	128.65	133.15	135.46	158.3	142.99	148.19	99.404	66.021	NaN	NaN	NaN	NaN	NaN	NaN	NaN	NaN	NaN	NaN	NaN	NaN	NaN	NaN	NaN	NaN	NaN	NaN	NaN
NaN	NaN	NaN	NaN	NaN	NaN	NaN	NaN	NaN	NaN	NaN	NaN	NaN	NaN	NaN	NaN	NaN	NaN	NaN	NaN	NaN	NaN	NaN	38.071	73.727	101.48	111.89	135.57	154.73	166.47	140.85	114.05	102.89	97.214	84.948	71.773	43.734	NaN	NaN	NaN	NaN	NaN	NaN	NaN	NaN	NaN	NaN	NaN	NaN	NaN
NaN	NaN	NaN	NaN	NaN	NaN	NaN	NaN	NaN	NaN	NaN	NaN	NaN	19.547	38.651	39.699	50.389	55.163	71.266	79.504	91.247	83.706	86.588	77.29	85.722	74.537	74.655	74.709	67.727	66.179	74.677	NaN	NaN	NaN	NaN	NaN	NaN	NaN	NaN	NaN	NaN	NaN	NaN	NaN	NaN	NaN	NaN	NaN	NaN	NaN
NaN	NaN	NaN	NaN	NaN	NaN	NaN	NaN	NaN	NaN	NaN	NaN	NaN	NaN	NaN	NaN	NaN	20.747	35.054	42.441	52.741	56.511	56.291	51.563	49.753	51.021	42.955	41.06	41.501	50.308	35.934	NaN	NaN	NaN	NaN	NaN	NaN	NaN	NaN	NaN	NaN	NaN	NaN	NaN	NaN	NaN	NaN	NaN	NaN	NaN
NaN	NaN	NaN	NaN	NaN	NaN	NaN	NaN	NaN	NaN	NaN	NaN	NaN	NaN	NaN	NaN	NaN	NaN	NaN	70.691	107.3	110.98	109.69	92.69	94.591	88.641	98.21	92.861	91.156	102.16	97.542	67.315	NaN	NaN	NaN	NaN	NaN	NaN	NaN	NaN	NaN	NaN	NaN	NaN	NaN	NaN	NaN	NaN	NaN	NaN
NaN	NaN	NaN	NaN	NaN	NaN	NaN	NaN	NaN	NaN	NaN	NaN	NaN	NaN	NaN	NaN	NaN	NaN	NaN	NaN	NaN	NaN	36.396	51.514	50.452	48.674	58.891	83.42	116.95	142.38	112.12	79.219	28.456	NaN	NaN	NaN	NaN	NaN	NaN	NaN	NaN	NaN	NaN	NaN	NaN	NaN	NaN	NaN	NaN	NaN
NaN	NaN	NaN	NaN	NaN	NaN	NaN	NaN	NaN	NaN	NaN	NaN	NaN	NaN	NaN	NaN	NaN	NaN	NaN	27.859	49.671	58.136	64.161	51.508	45.665	39.701	49.28	51.698	49.421	44.567	26.933	NaN	NaN	NaN	NaN	NaN	NaN	NaN	NaN	NaN	NaN	NaN	NaN	NaN	NaN	NaN	NaN	NaN	NaN	NaN
NaN	NaN	NaN	NaN	NaN	NaN	NaN	NaN	NaN	NaN	NaN	NaN	NaN	NaN	NaN	NaN	NaN	NaN	83.435	133.89	139.63	139.23	119.26	115.94	108.57	112.32	83.377	69.177	66.766	67.2	68.734	69.337	NaN	NaN	NaN	NaN	NaN	NaN	NaN	NaN	NaN	NaN	NaN	NaN	NaN	NaN	NaN	NaN	NaN	NaN
NaN	NaN	NaN	NaN	NaN	NaN	NaN	NaN	NaN	NaN	NaN	NaN	NaN	NaN	NaN	NaN	NaN	NaN	NaN	NaN	NaN	NaN	NaN	NaN	NaN	NaN	NaN	137.16	190.36	182.09	149.78	103.56	46.765	21.877	18.243	13.512	7.6786	4.336	NaN	NaN	NaN	NaN	NaN	NaN	NaN	NaN	NaN	NaN	NaN	NaN
NaN	NaN	NaN	NaN	NaN	NaN	NaN	NaN	NaN	NaN	NaN	NaN	NaN	NaN	NaN	NaN	NaN	NaN	NaN	93.724	150.85	152.53	149.25	112.68	113.76	106.02	129.71	110.23	118.11	93.741	68.865	NaN	NaN	NaN	NaN	NaN	NaN	NaN	NaN	NaN	NaN	NaN	NaN	NaN	NaN	NaN	NaN	NaN	NaN	NaN
NaN	NaN	NaN	NaN	NaN	NaN	NaN	NaN	NaN	NaN	NaN	NaN	NaN	NaN	NaN	NaN	NaN	NaN	NaN	31.53	46.2	49.193	57.559	70.347	94.47	122.31	145.26	130.22	122	89.052	60.394	NaN	NaN	NaN	NaN	NaN	NaN	NaN	NaN	NaN	NaN	NaN	NaN	NaN	NaN	NaN	NaN	NaN	NaN	NaN
NaN	NaN	NaN	NaN	NaN	NaN	NaN	NaN	NaN	NaN	NaN	NaN	NaN	NaN	NaN	NaN	NaN	NaN	NaN	73.689	104.75	98.112	91.483	84.017	75.205	69.733	69.016	59.478	55.582	46.862	32.266	NaN	NaN	NaN	NaN	NaN	NaN	NaN	NaN	NaN	NaN	NaN	NaN	NaN	NaN	NaN	NaN	NaN	NaN	NaN
[truncated: 11 more columns]
