# Supplementary material for: Timing of gene expression in a cell‐fate decision system
Source: Mol Syst Biol. 2018 Apr 25;14(4):e8024. doi: 10.15252/msb.20178024 (PMC5916086; doi:10.15252/msb.20178024)
Supplement: Supplementary file 3 — Dataset EV1 [file MSB-14-e8024-s003.zip › DatasetEV1/yDA306_pAGA1_dPSTR_Y_NucearEnrichment_FusionSync.csv]

-210	-205	-200	-195	-190	-185	-180	-175	-170	-165	-160	-155	-150	-145	-140	-135	-130	-125	-120	-115	-110	-105	-100	-95	-90	-85	-80	-75	-70	-65	-60	-55	-50	-45	-40	-35	-30	-25	-20	-15	-10	-5	0	5	10	15	20	25	30	35
NaN	NaN	NaN	NaN	NaN	NaN	NaN	NaN	NaN	NaN	NaN	NaN	NaN	NaN	NaN	NaN	NaN	NaN	NaN	NaN	NaN	NaN	NaN	NaN	NaN	NaN	NaN	NaN	NaN	NaN	NaN	69.245	79.896	89.089	92.527	95.469	92.491	99.138	107.69	108.37	103.22	78.228	59.543	41.359	23.916	NaN	NaN	NaN	NaN	NaN
NaN	NaN	NaN	NaN	NaN	NaN	NaN	NaN	NaN	NaN	NaN	NaN	NaN	NaN	NaN	NaN	NaN	NaN	NaN	NaN	NaN	NaN	NaN	16.829	20.842	19.405	14.489	17.592	22.247	24.806	28.391	28.6	31.066	34.125	39.892	41.442	55.062	80.036	116.49	142.24	163.06	155.26	127.86	91.216	65.786	56	49.183	45.709	37.975	27.461
NaN	NaN	NaN	NaN	NaN	NaN	NaN	NaN	NaN	NaN	NaN	NaN	NaN	NaN	NaN	NaN	NaN	NaN	35.048	35.691	54.827	85.082	97.448	101.09	90.501	89.479	84.987	90.502	102.18	118.27	140.17	159.28	172.05	176.14	174	171.8	174.05	170.4	154.25	132.62	119.44	110.14	95.736	55.322	NaN	NaN	NaN	NaN	NaN	NaN
NaN	NaN	NaN	NaN	NaN	NaN	NaN	NaN	NaN	NaN	NaN	NaN	NaN	NaN	NaN	NaN	NaN	NaN	NaN	NaN	NaN	NaN	NaN	NaN	NaN	NaN	13.04	17.24	19.195	26.281	40.512	60.214	81.276	90.789	106.01	118.93	136.29	141.56	148.32	139.11	130.64	103.26	72.506	34.48	NaN	NaN	NaN	NaN	NaN	NaN
NaN	NaN	NaN	NaN	NaN	NaN	NaN	NaN	NaN	NaN	NaN	NaN	NaN	NaN	NaN	NaN	NaN	NaN	NaN	NaN	NaN	NaN	NaN	NaN	NaN	146.88	164.05	178.41	185.5	187.33	170.52	166.11	152.22	151.1	143.32	135.94	132.31	124.2	125.43	126.8	130.88	110.23	89.55	66.052	43.759	NaN	NaN	NaN	NaN	NaN
NaN	NaN	NaN	NaN	NaN	NaN	NaN	NaN	NaN	NaN	NaN	NaN	NaN	NaN	NaN	NaN	NaN	NaN	NaN	NaN	NaN	NaN	NaN	NaN	NaN	NaN	NaN	NaN	NaN	69.72	101.48	152.4	207.04	230.51	239.97	237.52	246.15	256.34	251.61	247.02	225.64	211.43	165.61	93.175	NaN	NaN	NaN	NaN	NaN	NaN
NaN	NaN	NaN	NaN	NaN	NaN	NaN	NaN	NaN	NaN	NaN	NaN	NaN	NaN	NaN	NaN	NaN	NaN	NaN	NaN	NaN	NaN	NaN	NaN	NaN	NaN	NaN	NaN	NaN	NaN	NaN	NaN	NaN	64.167	98.335	126.29	119.14	127.09	119.79	130.34	131.33	114.16	79.73	35.388	NaN	NaN	NaN	NaN	NaN	NaN
NaN	NaN	NaN	NaN	NaN	NaN	NaN	NaN	NaN	NaN	NaN	NaN	NaN	NaN	NaN	NaN	NaN	NaN	NaN	NaN	NaN	NaN	NaN	NaN	NaN	NaN	NaN	NaN	NaN	95.936	82.811	78.533	93.945	91.99	103.83	96.786	106.19	122.39	143.97	167.28	155.42	125.15	87.661	43.77	NaN	NaN	NaN	NaN	NaN	NaN
NaN	NaN	NaN	NaN	NaN	NaN	NaN	NaN	NaN	NaN	NaN	NaN	NaN	NaN	NaN	NaN	NaN	NaN	NaN	NaN	NaN	NaN	NaN	NaN	NaN	NaN	NaN	56.219	63.78	73.979	96.995	128.34	177.42	203.37	224.88	210.26	211.65	204.19	203.74	183.15	161.82	129.5	105.4	77.165	67.473	60.811	50.425	46.963	35.428	26.548
NaN	NaN	NaN	NaN	NaN	NaN	NaN	NaN	NaN	NaN	NaN	NaN	NaN	NaN	NaN	NaN	NaN	NaN	NaN	NaN	NaN	NaN	NaN	NaN	NaN	NaN	NaN	NaN	NaN	NaN	146.07	159.43	175.88	177.04	187.22	185.13	191.22	194.01	195.2	198.69	191.19	164.54	127.1	94.519	56.916	NaN	NaN	NaN	NaN	NaN
NaN	NaN	NaN	NaN	NaN	NaN	NaN	NaN	NaN	NaN	NaN	NaN	NaN	NaN	NaN	NaN	NaN	NaN	NaN	NaN	NaN	NaN	NaN	NaN	NaN	NaN	NaN	NaN	NaN	NaN	NaN	186.98	217.17	235.61	237.03	232.2	226.9	215.94	195.33	181.64	166.27	161.91	139.66	92.123	NaN	NaN	NaN	NaN	NaN	NaN
NaN	NaN	NaN	NaN	NaN	NaN	NaN	NaN	NaN	NaN	NaN	NaN	NaN	NaN	NaN	NaN	NaN	NaN	NaN	NaN	NaN	NaN	NaN	NaN	NaN	NaN	NaN	NaN	NaN	NaN	NaN	NaN	NaN	164.48	189.88	203.34	209.37	204.94	214.02	223.15	231.03	198.24	151.5	76.133	NaN	NaN	NaN	NaN	NaN	NaN
NaN	NaN	NaN	NaN	NaN	NaN	NaN	NaN	NaN	NaN	NaN	NaN	NaN	NaN	NaN	NaN	NaN	NaN	NaN	NaN	38.113	39.099	42.983	51.499	55.67	55.867	50.235	44.726	39.415	40.561	36.98	39.043	39.267	53.658	63.24	70.11	78.607	97.227	124.26	146.23	161.3	146.31	104.89	61.675	38.716	25.105	NaN	NaN	NaN	NaN
NaN	NaN	NaN	NaN	NaN	NaN	NaN	NaN	NaN	NaN	NaN	NaN	NaN	NaN	NaN	NaN	NaN	NaN	NaN	NaN	NaN	NaN	NaN	NaN	NaN	NaN	NaN	23.373	29.418	32.508	27.536	23.844	23.016	21.937	23.546	38.753	74.425	117.8	155.82	189.43	216.42	219.32	189.1	146.12	95.139	68.961	55.887	62.053	62.106	49.477
NaN	NaN	NaN	NaN	NaN	NaN	NaN	NaN	NaN	NaN	NaN	NaN	NaN	NaN	NaN	NaN	NaN	NaN	NaN	NaN	NaN	NaN	NaN	NaN	NaN	NaN	NaN	NaN	NaN	NaN	NaN	NaN	NaN	124.29	137.9	136.65	145.59	152.31	169.96	169.63	193.23	201.61	180.72	125.99	59.778	NaN	NaN	NaN	NaN	NaN
NaN	NaN	NaN	NaN	NaN	NaN	NaN	NaN	NaN	NaN	NaN	NaN	NaN	NaN	NaN	NaN	NaN	NaN	NaN	NaN	NaN	NaN	NaN	NaN	NaN	NaN	NaN	NaN	NaN	NaN	NaN	NaN	NaN	70.129	142.4	196	218.74	232.12	239.18	244.43	244.2	233.96	198.48	119.41	NaN	NaN	NaN	NaN	NaN	NaN
NaN	NaN	NaN	NaN	NaN	NaN	NaN	NaN	NaN	NaN	NaN	NaN	NaN	NaN	NaN	NaN	NaN	NaN	NaN	NaN	NaN	NaN	NaN	NaN	NaN	NaN	NaN	NaN	NaN	NaN	NaN	NaN	30.894	72.242	110.52	149.48	183.58	206.46	219.99	217.06	216.96	187.76	137.18	65.816	NaN	NaN	NaN	NaN	NaN	NaN
NaN	NaN	NaN	NaN	NaN	NaN	NaN	NaN	NaN	NaN	NaN	NaN	NaN	NaN	NaN	NaN	NaN	NaN	NaN	NaN	NaN	NaN	NaN	NaN	NaN	49.884	56.139	70.945	91.373	116.5	129.9	149.68	154.72	157.23	149.3	141.56	145.39	137.4	146.97	147.22	152.82	120.26	86.809	39.346	NaN	NaN	NaN	NaN	NaN	NaN
NaN	NaN	NaN	NaN	NaN	NaN	NaN	NaN	NaN	NaN	NaN	NaN	NaN	NaN	NaN	NaN	NaN	NaN	NaN	NaN	NaN	NaN	NaN	NaN	NaN	NaN	NaN	NaN	NaN	NaN	NaN	104.78	95.833	89.832	97.151	120.57	148.5	178.58	196.41	211.77	206.22	174.62	107.93	57.476	32.258	39.217	44.328	47.35	43.773	32.817
NaN	NaN	NaN	NaN	NaN	NaN	NaN	NaN	NaN	NaN	NaN	NaN	NaN	NaN	NaN	NaN	NaN	NaN	NaN	NaN	NaN	NaN	NaN	NaN	NaN	NaN	NaN	NaN	NaN	NaN	NaN	NaN	NaN	75.297	108.3	144.64	157.85	184.86	192.6	214.74	222.86	193.38	141.19	83.579	68.262	42.586	NaN	NaN	NaN	NaN
NaN	NaN	NaN	NaN	NaN	NaN	NaN	NaN	NaN	NaN	NaN	NaN	NaN	NaN	NaN	NaN	NaN	162.89	164.18	182.6	190.33	208.36	182.25	161.78	133.82	136.28	124.5	130.61	149.67	184.35	201.3	181.8	166.73	152.44	164.26	172.19	180.17	171.68	144.67	120.97	113.14	103.62	81.265	47.683	40.645	43.144	50.267	48.906	33.536	NaN
NaN	NaN	NaN	NaN	NaN	NaN	NaN	NaN	NaN	NaN	NaN	NaN	NaN	NaN	NaN	NaN	NaN	NaN	NaN	NaN	NaN	NaN	NaN	NaN	79.036	75.978	65.967	59.55	50.331	49.647	52.25	68.227	101.76	137.79	163.53	174.03	176.59	174.01	170.58	163.09	168.49	169.32	133.26	83.825	26.744	NaN	NaN	NaN	NaN	NaN
NaN	NaN	NaN	NaN	NaN	NaN	NaN	NaN	NaN	NaN	NaN	NaN	NaN	NaN	NaN	NaN	NaN	NaN	NaN	NaN	NaN	NaN	NaN	NaN	NaN	NaN	NaN	NaN	NaN	NaN	135.3	146.45	160.03	168.28	176.7	189.51	198.18	199.79	191.23	193.24	194.54	186.11	121.89	NaN	NaN	NaN	NaN	NaN	NaN	NaN
NaN	NaN	NaN	NaN	NaN	NaN	NaN	NaN	NaN	NaN	NaN	NaN	NaN	NaN	NaN	NaN	NaN	NaN	NaN	NaN	NaN	NaN	NaN	NaN	NaN	64.207	57.926	68.566	86.312	108.6	115.06	120.89	123.24	130.29	129.92	135.34	148.28	170.74	181.86	170.65	159.64	128.44	94.859	55.42	27.169	NaN	NaN	NaN	NaN	NaN
NaN	NaN	NaN	NaN	NaN	NaN	NaN	NaN	NaN	NaN	NaN	NaN	NaN	NaN	NaN	NaN	NaN	NaN	NaN	NaN	NaN	NaN	NaN	NaN	NaN	NaN	NaN	NaN	66.345	113.75	130.64	136.02	147.65	174.07	188.73	202.54	207.55	210.55	188.74	167.54	161.49	124.69	74.307	NaN	NaN	NaN	NaN	NaN	NaN	NaN
NaN	NaN	NaN	NaN	NaN	NaN	NaN	NaN	NaN	NaN	NaN	NaN	NaN	NaN	NaN	NaN	NaN	NaN	NaN	NaN	NaN	NaN	NaN	NaN	NaN	NaN	NaN	NaN	NaN	NaN	NaN	NaN	NaN	NaN	NaN	190.69	197.7	209.64	214.91	226	222.33	205.34	165.32	121.24	86.722	51.873	NaN	NaN	NaN	NaN
NaN	NaN	NaN	NaN	NaN	NaN	NaN	NaN	NaN	NaN	NaN	NaN	NaN	NaN	NaN	NaN	NaN	NaN	NaN	NaN	NaN	NaN	NaN	NaN	NaN	NaN	NaN	46.093	53.494	67.9	99.302	131.53	168.48	190.77	208.15	215.57	216.32	218.01	217.75	199.22	171.42	128.54	77.241	NaN	NaN	NaN	NaN	NaN	NaN	NaN
NaN	NaN	NaN	NaN	NaN	NaN	NaN	NaN	NaN	NaN	NaN	NaN	NaN	NaN	NaN	NaN	NaN	NaN	NaN	NaN	NaN	NaN	NaN	NaN	76.139	85.007	96.291	98.692	100.71	102.27	109.23	111.26	103.63	109.36	129.22	148.83	149.97	141.24	147.68	159.99	162.01	117.78	67.186	19.973	NaN	NaN	NaN	NaN	NaN	NaN
NaN	NaN	NaN	NaN	NaN	NaN	NaN	NaN	NaN	NaN	NaN	NaN	NaN	NaN	NaN	NaN	NaN	NaN	NaN	NaN	NaN	NaN	NaN	NaN	NaN	NaN	NaN	NaN	NaN	122.79	151.86	181.88	186	205.5	218.28	224.54	223.51	218.58	225.57	227.81	221.59	172.58	98.181	NaN	NaN	NaN	NaN	NaN	NaN	NaN
NaN	NaN	NaN	NaN	NaN	NaN	NaN	NaN	NaN	NaN	NaN	NaN	NaN	NaN	NaN	NaN	NaN	NaN	NaN	30.085	28.396	34.77	35.841	39.474	39.03	42.924	46.982	42.722	42.061	35.45	39.091	39.514	58.205	80.218	102.09	101.64	93.489	79.757	72.699	68.526	65.431	68.694	58.711	54.708	35.354	20.308	NaN	NaN	NaN	NaN
NaN	NaN	NaN	NaN	NaN	NaN	NaN	NaN	21.11	22.277	21.504	20.573	17.336	14.43	12.694	13.986	18.863	20.975	19.219	17.864	18.445	20.896	22.776	22.421	22.196	20.174	19.42	20.895	21.418	23.313	23.568	24.01	25.808	25.992	27.829	27.225	28.49	27.447	27.908	26.676	26.828	24.063	21.152	19.621	21.045	20.472	16.001	13.565	14.974	19.546
NaN	NaN	NaN	NaN	NaN	NaN	NaN	NaN	NaN	NaN	NaN	NaN	NaN	NaN	NaN	NaN	NaN	16.691	25.202	26.289	27.548	27.774	31.143	37.345	52.12	54.47	62.237	75.249	92.875	107.86	115.83	131.58	117.97	110.21	87.9	94.79	100.62	111	114.61	111.46	119.37	106.32	84.954	59.438	36.423	NaN	NaN	NaN	NaN	NaN
NaN	NaN	NaN	NaN	NaN	NaN	NaN	NaN	NaN	NaN	NaN	NaN	NaN	NaN	NaN	NaN	NaN	NaN	NaN	NaN	NaN	NaN	NaN	NaN	NaN	NaN	29.394	24.806	21.71	21.411	29.518	45.903	75.755	110.71	143.85	147.16	142.36	134.33	126.87	132.05	133.92	136.51	113.93	63.854	NaN	NaN	NaN	NaN	NaN	NaN
NaN	NaN	NaN	NaN	NaN	NaN	NaN	NaN	NaN	NaN	NaN	NaN	NaN	NaN	NaN	NaN	NaN	NaN	NaN	NaN	NaN	NaN	NaN	NaN	NaN	NaN	30.092	26.709	30.474	44.808	65.813	83.64	97.204	103.09	122.24	133.42	143.38	133.2	130.34	131.98	153.17	137.18	109.4	47.613	NaN	NaN	NaN	NaN	NaN	NaN
NaN	NaN	NaN	NaN	NaN	NaN	NaN	NaN	NaN	NaN	NaN	NaN	NaN	NaN	NaN	NaN	NaN	NaN	NaN	NaN	NaN	NaN	NaN	NaN	NaN	NaN	208.24	185.23	172.55	173.76	175	173.93	175.01	180.84	170.94	156.41	136.93	146.12	151.18	158.76	160.64	159.16	103.96	NaN	NaN	NaN	NaN	NaN	NaN	NaN
NaN	NaN	NaN	NaN	NaN	NaN	NaN	NaN	NaN	NaN	NaN	NaN	NaN	NaN	NaN	NaN	NaN	NaN	NaN	NaN	NaN	NaN	NaN	58.494	83.824	75.278	80.867	84.846	93.84	100.52	111.39	117.82	127.89	136.24	151.63	158.17	165	172.24	175.9	184.55	180	150.91	99.983	59.631	42.993	41.273	34.497	29.988	25.546	21.716
NaN	NaN	NaN	NaN	NaN	NaN	NaN	NaN	NaN	NaN	NaN	NaN	NaN	NaN	NaN	NaN	NaN	NaN	NaN	NaN	NaN	NaN	NaN	NaN	NaN	74.502	123.9	131.04	134.57	133.77	142.84	156.92	167.28	174.25	181.18	177.62	176.06	179.53	194.88	207.47	209.49	182.78	135.27	88.219	64.735	40.994	NaN	NaN	NaN	NaN
NaN	NaN	NaN	NaN	NaN	NaN	NaN	NaN	NaN	NaN	NaN	NaN	NaN	NaN	NaN	NaN	NaN	NaN	NaN	68.149	94.323	100.69	86.333	89.367	85.513	105.93	122.82	128.98	127.73	107.6	96.806	84.521	106.04	123.36	128.19	114.46	109.91	112.84	115.07	122.3	133.01	124.44	82.939	34.351	NaN	NaN	NaN	NaN	NaN	NaN
NaN	NaN	NaN	NaN	NaN	NaN	NaN	NaN	NaN	NaN	NaN	NaN	NaN	NaN	NaN	NaN	NaN	NaN	NaN	NaN	NaN	NaN	NaN	NaN	NaN	NaN	NaN	31.173	51.067	66.544	73.882	74.835	65.153	57.669	62.741	71.777	86.691	99.158	119.91	137.52	151.05	147.65	113.34	75.997	48.026	39.199	36.317	30.509	29.581	26.989
NaN	NaN	NaN	NaN	NaN	NaN	NaN	NaN	NaN	NaN	NaN	NaN	NaN	NaN	NaN	NaN	NaN	NaN	NaN	NaN	NaN	NaN	NaN	NaN	NaN	NaN	NaN	NaN	NaN	NaN	NaN	NaN	NaN	30.581	51.591	60.782	76.268	95.945	120.59	154.9	169.21	175.87	158.86	146.91	137.25	89.297	NaN	NaN	NaN	NaN
NaN	NaN	NaN	NaN	NaN	NaN	NaN	NaN	NaN	NaN	NaN	NaN	NaN	NaN	NaN	NaN	NaN	NaN	NaN	NaN	NaN	NaN	NaN	NaN	NaN	NaN	NaN	NaN	NaN	NaN	19.611	29.451	29.179	38.48	45.502	50.113	56.904	78.354	97.864	128.63	146.97	138.83	98.115	60.53	33.646	NaN	NaN	NaN	NaN	NaN
NaN	NaN	NaN	NaN	NaN	NaN	NaN	NaN	NaN	NaN	NaN	NaN	NaN	NaN	NaN	NaN	NaN	NaN	NaN	NaN	NaN	NaN	NaN	NaN	NaN	NaN	18.1	27.411	30.818	30.878	37.48	34.283	38.816	34.528	45.557	53.791	66.187	78.282	84.808	86.754	82.726	69.241	53.835	40.056	36.835	37.364	31.725	24.227	13.139	NaN
NaN	NaN	NaN	NaN	NaN	NaN	NaN	NaN	NaN	NaN	NaN	NaN	NaN	NaN	NaN	NaN	NaN	NaN	NaN	NaN	NaN	NaN	NaN	NaN	NaN	NaN	NaN	123.21	196.48	199.57	176.11	149.53	151.72	166.8	153.51	125.23	114.14	116.97	117.41	108.47	129.97	123.97	105.94	63.605	43.73	22.623	NaN	NaN	NaN	NaN
NaN	NaN	NaN	NaN	NaN	NaN	NaN	NaN	NaN	NaN	NaN	NaN	NaN	NaN	NaN	NaN	NaN	NaN	NaN	NaN	NaN	NaN	NaN	NaN	NaN	NaN	16.166	26.327	27.331	28.072	28.654	29.732	30.216	30.022	33.58	37.493	47.208	67.634	102.66	136.37	159.49	132.07	88.377	31.933	NaN	NaN	NaN	NaN	NaN	NaN
NaN	NaN	NaN	NaN	NaN	NaN	NaN	NaN	NaN	NaN	NaN	NaN	NaN	NaN	NaN	NaN	NaN	NaN	NaN	NaN	NaN	NaN	NaN	NaN	NaN	NaN	NaN	NaN	NaN	NaN	NaN	NaN	NaN	NaN	105.6	157.49	170.07	190.58	204.01	206.86	202.6	180.8	145.11	100.16	72.652	43.569	34.852	21.225	22.175	7.4725
NaN	NaN	NaN	NaN	NaN	NaN	NaN	NaN	NaN	NaN	NaN	NaN	NaN	NaN	NaN	NaN	NaN	NaN	NaN	NaN	NaN	NaN	NaN	NaN	NaN	NaN	NaN	NaN	NaN	NaN	28.296	40.835	37.689	41.091	58.103	87.216	112.53	119.73	127.83	149.46	184.44	180.59	145.57	96.132	74.931	61.376	57.841	49.299	46.688	38.937
NaN	NaN	NaN	NaN	NaN	NaN	NaN	NaN	NaN	NaN	NaN	NaN	NaN	NaN	NaN	NaN	NaN	NaN	NaN	NaN	NaN	NaN	NaN	NaN	NaN	NaN	NaN	NaN	NaN	NaN	NaN	21.141	47.724	71.369	97.993	110.48	119.71	129.77	133.47	138.24	119.61	100.53	62.743	32.687	NaN	NaN	NaN	NaN	NaN	NaN
NaN	NaN	NaN	NaN	NaN	NaN	NaN	NaN	NaN	NaN	NaN	NaN	NaN	NaN	NaN	NaN	NaN	NaN	NaN	NaN	NaN	NaN	NaN	NaN	NaN	NaN	NaN	NaN	NaN	NaN	NaN	38.733	62.873	70.159	80.649	82.033	85.434	95.78	132.33	173.15	208.62	207.04	167.51	112.77	52.272	NaN	NaN	NaN	NaN	NaN
NaN	NaN	NaN	NaN	NaN	NaN	NaN	NaN	NaN	NaN	NaN	NaN	NaN	NaN	NaN	NaN	NaN	NaN	NaN	NaN	NaN	NaN	NaN	NaN	NaN	NaN	NaN	NaN	NaN	NaN	NaN	NaN	NaN	NaN	27.154	49.949	82.66	128.79	163.32	148.91	119.76	79.958	60.943	46.302	28.774	NaN	NaN	NaN	NaN	NaN
NaN	NaN	NaN	NaN	NaN	NaN	NaN	NaN	NaN	NaN	NaN	NaN	NaN	NaN	NaN	NaN	NaN	NaN	NaN	NaN	NaN	NaN	NaN	NaN	NaN	NaN	NaN	NaN	NaN	NaN	NaN	177.79	192.46	196.19	193.9	178.66	167.91	160.55	160.83	173.84	180.49	155.85	90.586	NaN	NaN	NaN	NaN	NaN	NaN	NaN
NaN	NaN	NaN	NaN	NaN	NaN	NaN	NaN	NaN	NaN	NaN	NaN	NaN	NaN	NaN	NaN	NaN	NaN	NaN	NaN	NaN	NaN	NaN	NaN	NaN	44.211	48.773	53.776	52.498	54.474	59.342	69.7	87.232	104.16	138.62	175.92	193.67	182.73	137.35	126.16	118.39	117.85	91.917	69.842	43.172	NaN	NaN	NaN	NaN	NaN
NaN	NaN	NaN	NaN	NaN	NaN	NaN	NaN	NaN	NaN	NaN	NaN	NaN	NaN	NaN	NaN	NaN	NaN	NaN	NaN	NaN	NaN	NaN	NaN	NaN	NaN	NaN	55.186	61.629	80.574	104.24	155.44	196.37	227.39	235.1	231.41	234.69	226	218.39	215.29	222.73	230.11	191.03	141.63	67.29	NaN	NaN	NaN	NaN	NaN
NaN	NaN	NaN	NaN	NaN	NaN	NaN	NaN	NaN	NaN	NaN	NaN	NaN	NaN	NaN	NaN	NaN	NaN	NaN	NaN	NaN	NaN	NaN	NaN	NaN	NaN	NaN	NaN	NaN	NaN	NaN	26.762	34.348	34.903	34.447	47.776	84.651	125.32	158.71	176.77	187.61	183.66	145.07	103.56	48.138	NaN	NaN	NaN	NaN	NaN
NaN	NaN	NaN	NaN	NaN	NaN	NaN	NaN	NaN	NaN	NaN	NaN	NaN	NaN	NaN	NaN	NaN	NaN	NaN	NaN	NaN	NaN	NaN	NaN	NaN	NaN	NaN	NaN	NaN	46.353	51.676	66.858	102.69	136.9	164.32	168.04	162.59	153.06	157.66	170.85	185.84	164.59	124.11	60.597	NaN	NaN	NaN	NaN	NaN	NaN
NaN	NaN	NaN	NaN	NaN	NaN	NaN	NaN	NaN	NaN	NaN	NaN	NaN	NaN	NaN	NaN	NaN	NaN	NaN	NaN	NaN	NaN	NaN	NaN	NaN	NaN	NaN	NaN	NaN	NaN	NaN	NaN	34.296	71.487	113.11	150.94	173.53	184.42	179.98	169.19	162.82	142.47	108.51	70.279	36.438	NaN	NaN	NaN	NaN	NaN
NaN	NaN	NaN	NaN	NaN	NaN	NaN	NaN	NaN	NaN	NaN	NaN	NaN	NaN	NaN	NaN	NaN	12.529	23.033	27.191	28.481	25.846	24.595	28.182	36.946	60.368	90.094	100.37	109.52	108.68	131.4	137.11	134.14	121.06	115.88	118.01	116.25	117.67	120.91	133.37	133.66	121.76	88.548	45.97	NaN	NaN	NaN	NaN	NaN	NaN
NaN	NaN	NaN	NaN	NaN	NaN	NaN	NaN	NaN	NaN	NaN	NaN	NaN	NaN	NaN	NaN	NaN	NaN	NaN	NaN	NaN	NaN	NaN	NaN	NaN	NaN	NaN	NaN	NaN	NaN	NaN	NaN	NaN	NaN	15.283	27.562	30.612	33.062	28.824	30.108	33.009	48.187	50.222	51.833	28.614	NaN	NaN	NaN	NaN	NaN
NaN	NaN	NaN	NaN	NaN	NaN	NaN	NaN	NaN	NaN	NaN	NaN	NaN	NaN	NaN	NaN	NaN	NaN	NaN	NaN	NaN	NaN	NaN	NaN	NaN	NaN	NaN	NaN	NaN	NaN	NaN	NaN	NaN	82.327	125.03	125.16	139.54	162.37	188.42	184.14	178.48	153.42	116.35	56.491	NaN	NaN	NaN	NaN	NaN	NaN
NaN	NaN	NaN	NaN	NaN	NaN	NaN	NaN	NaN	NaN	NaN	NaN	NaN	NaN	NaN	NaN	NaN	NaN	NaN	NaN	NaN	NaN	NaN	NaN	NaN	NaN	NaN	NaN	NaN	NaN	NaN	53.987	90.172	117.63	132.04	133.3	133.72	143.55	149.61	157.57	162.67	157.75	131.44	94.653	72.014	44.483	NaN	NaN	NaN	NaN
NaN	NaN	NaN	NaN	NaN	NaN	NaN	NaN	NaN	NaN	NaN	NaN	NaN	NaN	NaN	44.421	54.99	58.904	55.48	52.825	58.987	73.015	108.07	131.51	159.64	160.07	175.9	161.19	163.39	146.22	156.01	150.05	150.96	155.45	177.76	193.59	203.13	195.49	190.46	176.7	175.74	164.71	143.3	105.29	57.634	NaN	NaN	NaN	NaN	NaN
NaN	NaN	NaN	NaN	NaN	NaN	NaN	NaN	NaN	NaN	NaN	NaN	NaN	NaN	NaN	NaN	NaN	NaN	NaN	NaN	NaN	NaN	NaN	NaN	NaN	NaN	NaN	NaN	NaN	NaN	NaN	26.901	46.805	70.693	88.934	102.03	112.02	134.32	155.58	177.64	194.85	189.67	153.35	103.96	71.169	58.442	35.959	NaN	NaN	NaN
NaN	NaN	NaN	NaN	NaN	NaN	NaN	NaN	NaN	NaN	NaN	NaN	NaN	NaN	NaN	NaN	NaN	NaN	NaN	NaN	NaN	NaN	NaN	NaN	NaN	NaN	NaN	NaN	NaN	NaN	86.8	119.27	142.74	149.93	154.31	148.11	134.08	106.58	92.492	81.234	79.47	75.211	75.673	71.898	44.036	NaN	NaN	NaN	NaN	NaN
NaN	NaN	NaN	NaN	NaN	NaN	NaN	NaN	NaN	NaN	NaN	NaN	NaN	NaN	NaN	NaN	NaN	NaN	NaN	NaN	NaN	NaN	NaN	NaN	NaN	NaN	NaN	NaN	NaN	NaN	NaN	139.21	143.49	140.97	139.27	142.69	151.39	160.51	149.84	143.61	149.46	130.01	102.6	59.224	32.08	NaN	NaN	NaN	NaN	NaN
NaN	NaN	NaN	NaN	NaN	NaN	NaN	NaN	NaN	NaN	NaN	NaN	NaN	NaN	NaN	NaN	NaN	NaN	NaN	NaN	NaN	NaN	NaN	NaN	NaN	24	23.761	24.473	25.982	24.798	23.221	21.899	32.676	53.652	77.212	93.612	91.328	85.932	87.671	104.65	130.31	123.61	93.899	53.616	25.248	NaN	NaN	NaN	NaN	NaN
NaN	NaN	NaN	NaN	NaN	NaN	NaN	NaN	NaN	NaN	NaN	NaN	NaN	NaN	NaN	NaN	NaN	NaN	NaN	NaN	NaN	NaN	NaN	NaN	32.849	32.586	31.537	30.33	28.624	30.965	39.292	46.519	47.044	39.105	36.16	41.785	63.328	91.277	122.65	148.95	168.16	169.01	133.94	86.466	35.839	NaN	NaN	NaN	NaN	NaN
NaN	NaN	NaN	NaN	NaN	NaN	NaN	NaN	NaN	NaN	NaN	NaN	NaN	NaN	NaN	NaN	NaN	NaN	NaN	NaN	NaN	NaN	NaN	NaN	NaN	NaN	NaN	NaN	NaN	NaN	NaN	NaN	48.049	43.724	49.999	62.328	81.815	126.95	191.49	245.55	254.73	248.16	206.25	165.73	117.51	67.712	NaN	NaN	NaN	NaN
NaN	NaN	NaN	NaN	NaN	NaN	NaN	NaN	NaN	NaN	NaN	NaN	NaN	NaN	NaN	NaN	NaN	NaN	NaN	NaN	NaN	NaN	NaN	NaN	NaN	NaN	NaN	NaN	NaN	NaN	NaN	167.19	177.52	177.07	179.9	186.49	199.66	197.16	182.08	159.91	154.88	125.9	99.427	43.247	NaN	NaN	NaN	NaN	NaN	NaN
NaN	NaN	NaN	NaN	NaN	NaN	NaN	NaN	NaN	NaN	NaN	NaN	NaN	NaN	NaN	NaN	NaN	NaN	NaN	NaN	NaN	NaN	NaN	NaN	NaN	NaN	NaN	NaN	NaN	NaN	NaN	NaN	NaN	60.837	95.185	124.78	145.34	165	181.11	195.02	195.25	191.48	168.37	129.49	87.43	58.664	53.933	45.914	53.58	40.413
NaN	NaN	NaN	NaN	NaN	NaN	NaN	NaN	NaN	NaN	NaN	NaN	NaN	NaN	NaN	NaN	NaN	NaN	NaN	NaN	NaN	NaN	NaN	NaN	41.311	66.66	93.139	106.5	122.79	124.94	126.05	124.86	124.27	117.49	125.08	133.22	156.94	160.93	163.13	154.14	150.9	128.08	99.534	63.112	46.448	32.544	25.991	17.263	16.492	10.862
NaN	NaN	NaN	NaN	NaN	NaN	NaN	NaN	NaN	NaN	NaN	NaN	NaN	NaN	NaN	NaN	NaN	NaN	NaN	NaN	NaN	NaN	NaN	NaN	NaN	NaN	NaN	NaN	61.443	69.342	74.038	69.369	64.821	65.911	87.691	116.84	140.97	159.86	171.47	178.83	174.37	145.65	105.31	65.994	46.642	29.223	NaN	NaN	NaN	NaN
NaN	NaN	NaN	NaN	NaN	NaN	NaN	NaN	NaN	NaN	NaN	NaN	NaN	NaN	NaN	NaN	NaN	NaN	NaN	NaN	NaN	43.696	45.622	50.127	48.002	48.565	45.095	45.941	45.087	44.484	42.857	39.485	38.271	38.257	39.017	51.775	74.258	103.99	127.18	141.05	145.5	144.89	130.57	114.82	65.704	NaN	NaN	NaN	NaN	NaN
NaN	NaN	NaN	NaN	NaN	NaN	NaN	NaN	NaN	NaN	NaN	NaN	NaN	NaN	NaN	NaN	NaN	NaN	NaN	NaN	NaN	NaN	NaN	NaN	NaN	NaN	NaN	NaN	NaN	NaN	NaN	30.293	56.117	81.476	102.97	124.65	147.08	168.4	177.33	175.53	163.03	132.98	91.769	44.61	NaN	NaN	NaN	NaN	NaN	NaN
NaN	NaN	NaN	NaN	NaN	NaN	NaN	NaN	NaN	NaN	NaN	NaN	NaN	NaN	NaN	NaN	NaN	NaN	NaN	NaN	NaN	NaN	NaN	NaN	NaN	NaN	NaN	44.446	35.363	24.931	27.277	47.098	82.087	122.16	157.41	179	195.3	198.54	210.05	217.62	232.11	237.2	200.31	148.74	71.172	NaN	NaN	NaN	NaN	NaN
NaN	NaN	NaN	NaN	NaN	NaN	NaN	NaN	NaN	NaN	NaN	NaN	NaN	NaN	NaN	NaN	NaN	NaN	NaN	NaN	NaN	NaN	NaN	NaN	NaN	26.879	33.836	38.073	39.379	45.253	49.489	51.826	57.405	67.632	88.962	99.3	114.89	121.34	137.34	139.93	150.12	116.24	82.523	45.315	40.365	36.783	20.026	NaN	NaN	NaN
NaN	NaN	NaN	NaN	NaN	NaN	NaN	NaN	NaN	NaN	NaN	NaN	NaN	NaN	NaN	NaN	NaN	NaN	NaN	NaN	38.073	37.597	41.93	43.526	50.444	53.52	60.8	66.172	77.268	90.344	102.42	107.2	115.56	123.88	134.05	127.25	120.51	112.05	122.08	128.9	138.3	120.2	87.68	53.238	25.452	NaN	NaN	NaN	NaN	NaN
NaN	NaN	NaN	NaN	NaN	NaN	NaN	NaN	NaN	NaN	NaN	NaN	NaN	NaN	NaN	NaN	NaN	NaN	NaN	NaN	NaN	NaN	NaN	NaN	NaN	NaN	NaN	NaN	37.786	33.671	33.961	29.591	32.758	37.224	48.913	72.809	100.53	128.05	146.95	162.45	182.74	164.09	103.52	NaN	NaN	NaN	NaN	NaN	NaN	NaN
NaN	NaN	NaN	NaN	NaN	NaN	NaN	NaN	NaN	NaN	NaN	NaN	NaN	NaN	NaN	NaN	NaN	NaN	NaN	NaN	NaN	NaN	NaN	NaN	NaN	NaN	NaN	35.334	41.529	55.018	83.591	130.88	164.58	177.02	181.96	186.24	190.15	183.11	182.93	195.67	212.3	184.67	128.59	52.788	NaN	NaN	NaN	NaN	NaN	NaN
NaN	NaN	NaN	NaN	NaN	NaN	NaN	NaN	NaN	NaN	NaN	NaN	NaN	NaN	NaN	NaN	NaN	NaN	NaN	NaN	NaN	NaN	NaN	NaN	NaN	NaN	NaN	NaN	NaN	NaN	NaN	NaN	NaN	59.032	78.872	96.323	115.58	131.39	138.98	148.87	158.96	154.14	121.64	62.15	NaN	NaN	NaN	NaN	NaN	NaN
NaN	NaN	NaN	NaN	NaN	NaN	NaN	NaN	NaN	NaN	NaN	NaN	NaN	NaN	NaN	NaN	NaN	NaN	NaN	NaN	NaN	NaN	NaN	NaN	NaN	NaN	NaN	NaN	35.257	54.01	67.557	65.397	67.394	74.16	102.71	132.42	157.94	170.28	174.92	182.38	191.73	163.55	125.38	79.041	62.27	52.704	48.738	33.005	NaN	NaN
NaN	NaN	NaN	NaN	NaN	NaN	NaN	NaN	NaN	NaN	NaN	NaN	NaN	NaN	NaN	NaN	NaN	NaN	NaN	NaN	NaN	NaN	NaN	NaN	NaN	NaN	NaN	NaN	NaN	35.265	37.096	40.888	45.741	52.936	60.484	68.921	77.58	94.795	108.27	127.74	154.11	146.52	97.708	NaN	NaN	NaN	NaN	NaN	NaN	NaN
NaN	NaN	NaN	NaN	NaN	NaN	NaN	NaN	NaN	NaN	NaN	NaN	NaN	NaN	NaN	NaN	NaN	NaN	NaN	NaN	NaN	NaN	NaN	NaN	NaN	NaN	NaN	NaN	NaN	10.269	21.66	34.714	51.251	69.324	81.366	85.162	87.266	93.245	96.512	99.171	96.795	90.753	67.047	41.065	16.11	NaN	NaN	NaN	NaN	NaN
NaN	NaN	NaN	NaN	NaN	NaN	NaN	NaN	NaN	NaN	NaN	NaN	NaN	NaN	NaN	NaN	NaN	NaN	NaN	NaN	NaN	NaN	NaN	16.198	23.518	24.968	26.114	29.11	28.396	33.066	42.927	62.424	86.79	114.26	116.12	107.45	89.273	97.062	110.6	118.87	113.28	85.186	47.445	NaN	NaN	NaN	NaN	NaN	NaN	NaN
NaN	NaN	NaN	NaN	NaN	NaN	NaN	NaN	NaN	NaN	NaN	NaN	NaN	49.528	67.416	54.233	61.943	72.875	96.231	119.87	145.24	155.25	152.81	140.39	134.92	130.68	128.5	116.76	100.03	77.069	74.929	69.967	84.368	115.5	161.95	203.11	205.27	207.81	211.3	224.4	202.13	162.73	110.96	62.304	NaN	NaN	NaN	NaN	NaN	NaN
NaN	NaN	NaN	NaN	NaN	NaN	NaN	NaN	NaN	NaN	NaN	NaN	NaN	NaN	NaN	NaN	NaN	NaN	NaN	NaN	NaN	NaN	NaN	NaN	NaN	NaN	NaN	NaN	NaN	33.435	60.47	77.313	99.157	101.32	100.99	101.66	99.545	93.518	88.055	87.313	96.028	105.56	98.039	68.82	36.25	22.925	14.719	NaN	NaN	NaN
NaN	NaN	NaN	NaN	NaN	NaN	NaN	NaN	NaN	NaN	NaN	NaN	NaN	NaN	NaN	NaN	NaN	NaN	NaN	NaN	NaN	NaN	NaN	NaN	NaN	NaN	12.466	19.553	27.583	42.006	53.828	57.102	58.052	54.84	56.398	80.959	119.57	151.93	159.82	165.48	181.39	178.47	142.41	90.897	40.953	NaN	NaN	NaN	NaN	NaN
NaN	NaN	NaN	NaN	NaN	NaN	NaN	NaN	NaN	NaN	NaN	NaN	NaN	NaN	NaN	NaN	NaN	NaN	NaN	NaN	NaN	NaN	15.008	24.208	24.871	26.731	28.443	29.664	30.441	30.01	34.431	51.017	77.392	104.67	118.36	125.57	124.3	132.72	133.42	145.85	141.05	143.32	111.47	81.647	39.859	33.577	19.356	NaN	NaN	NaN
NaN	NaN	NaN	NaN	NaN	NaN	NaN	NaN	NaN	NaN	NaN	NaN	NaN	NaN	NaN	NaN	NaN	NaN	NaN	NaN	31.8	56.137	68.368	80.614	81.25	83.675	89.966	106.19	121.29	133.9	139.86	137.21	130.35	144.51	148.44	148.46	119.96	107.37	122.08	133.56	146.08	133.44	120.09	95.556	72.126	61.346	58.837	60.297	58.651	52.897
NaN	NaN	NaN	NaN	NaN	NaN	NaN	NaN	NaN	NaN	NaN	NaN	NaN	NaN	NaN	NaN	NaN	NaN	NaN	NaN	NaN	NaN	NaN	18.221	30.798	28.339	28.465	24.104	28.802	32.089	36.906	36.989	40.157	56.505	87.294	135.25	168.47	189.18	193.65	187.05	180.01	161.19	122.91	78.961	43.779	26.068	NaN	NaN	NaN	NaN
NaN	NaN	NaN	NaN	NaN	NaN	NaN	NaN	NaN	NaN	NaN	NaN	NaN	NaN	NaN	NaN	NaN	NaN	NaN	NaN	NaN	NaN	NaN	NaN	NaN	NaN	NaN	NaN	NaN	NaN	28.662	42.834	48.031	57.119	72.145	87.333	97.418	105.66	97.078	94.929	88.196	82.924	65.65	34.943	NaN	NaN	NaN	NaN	NaN	NaN
NaN	NaN	NaN	NaN	NaN	NaN	NaN	NaN	NaN	NaN	NaN	NaN	NaN	NaN	NaN	NaN	NaN	NaN	NaN	NaN	34.84	50.498	56.664	60.812	63.399	54.267	46.154	42.069	42.647	43.827	40.555	35.589	36.899	54.161	88.715	119.27	159.95	181.43	200.27	209.36	223.34	228.17	186.49	122.47	52.035	NaN	NaN	NaN	NaN	NaN
NaN	NaN	NaN	NaN	NaN	NaN	NaN	NaN	NaN	NaN	NaN	NaN	NaN	NaN	NaN	NaN	NaN	NaN	NaN	NaN	NaN	NaN	NaN	NaN	NaN	NaN	NaN	NaN	NaN	NaN	NaN	NaN	NaN	NaN	NaN	NaN	NaN	84.518	149.92	180.56	184.34	166.75	141.52	110.97	85.981	65.824	57.282	45.704	46.745	40.078
NaN	NaN	NaN	NaN	NaN	NaN	NaN	NaN	NaN	NaN	NaN	NaN	NaN	NaN	NaN	NaN	NaN	NaN	NaN	NaN	NaN	NaN	45.339	63.753	54.227	50.311	50.824	62.599	73.817	84.938	88.141	80.685	88.165	100.47	99.849	82.114	67.804	85.321	116.55	143.73	150.01	124.21	79.797	34.829	NaN	NaN	NaN	NaN	NaN	NaN
NaN	NaN	NaN	NaN	NaN	NaN	NaN	NaN	NaN	NaN	NaN	NaN	NaN	NaN	NaN	NaN	NaN	NaN	NaN	NaN	NaN	NaN	NaN	NaN	NaN	NaN	NaN	NaN	17.041	30.737	49.194	77.929	115.31	146.67	162.13	163.4	170.31	178.17	192.23	194.64	205.71	186.73	147.79	74.744	NaN	NaN	NaN	NaN	NaN	NaN
NaN	NaN	NaN	NaN	NaN	NaN	NaN	NaN	NaN	NaN	NaN	NaN	NaN	NaN	NaN	NaN	NaN	NaN	NaN	NaN	NaN	NaN	NaN	NaN	18.429	29.775	31.625	36.394	42.855	44.113	49.046	42.065	54.639	63.549	84.278	92.506	106.27	117.26	122.64	118.65	139.16	142.67	126.7	63.648	NaN	NaN	NaN	NaN	NaN	NaN
NaN	NaN	NaN	NaN	NaN	NaN	NaN	NaN	NaN	NaN	NaN	NaN	NaN	NaN	NaN	NaN	NaN	NaN	NaN	NaN	NaN	NaN	NaN	NaN	NaN	NaN	NaN	NaN	27.508	40.642	45.809	56.041	75.615	97.159	111.51	115.84	110.74	97.204	90.433	101.23	115.05	112.84	80.36	53.326	25.27	NaN	NaN	NaN	NaN	NaN
NaN	NaN	NaN	NaN	NaN	NaN	NaN	NaN	NaN	NaN	NaN	NaN	NaN	NaN	NaN	NaN	NaN	NaN	NaN	NaN	NaN	NaN	NaN	NaN	NaN	NaN	NaN	NaN	NaN	NaN	NaN	NaN	NaN	26.305	44.189	62.987	90.842	129.81	161.11	189.24	203.66	185.93	138.01	66.731	NaN	NaN	NaN	NaN	NaN	NaN
NaN	NaN	NaN	NaN	NaN	NaN	NaN	NaN	NaN	NaN	NaN	NaN	NaN	NaN	NaN	NaN	NaN	NaN	NaN	NaN	NaN	NaN	NaN	NaN	NaN	NaN	NaN	NaN	NaN	NaN	71.62	74.878	87.526	110.12	128	141.87	147.76	151.84	158.77	160.39	146.69	118.25	82.165	58.046	29.162	NaN	NaN	NaN	NaN	NaN
NaN	NaN	NaN	NaN	NaN	NaN	NaN	NaN	NaN	NaN	NaN	NaN	NaN	NaN	NaN	NaN	NaN	NaN	NaN	NaN	NaN	NaN	NaN	NaN	NaN	NaN	NaN	NaN	NaN	NaN	NaN	NaN	131.14	140.25	157.91	156.93	157.21	149.77	141.67	144.53	145.82	152.27	121.55	66.336	NaN	NaN	NaN	NaN	NaN	NaN
NaN	NaN	NaN	NaN	NaN	NaN	NaN	NaN	NaN	NaN	NaN	NaN	NaN	NaN	NaN	NaN	NaN	NaN	NaN	NaN	NaN	NaN	NaN	NaN	NaN	NaN	NaN	NaN	NaN	NaN	70.209	93.193	104.44	108.01	112.08	121.93	128.89	119.88	114.11	104.65	110.82	105.65	90.463	65.895	32.327	NaN	NaN	NaN	NaN	NaN
NaN	NaN	NaN	NaN	NaN	NaN	NaN	NaN	NaN	NaN	NaN	NaN	NaN	NaN	NaN	NaN	NaN	NaN	NaN	NaN	NaN	NaN	NaN	NaN	NaN	NaN	29.658	28.941	28.291	27.021	21.474	19.585	24.342	33.473	55.672	73.059	92.749	103.61	109.91	100.77	99.555	91.2	75.243	36.054	NaN	NaN	NaN	NaN	NaN	NaN
NaN	NaN	NaN	NaN	NaN	NaN	NaN	NaN	NaN	NaN	NaN	NaN	NaN	NaN	NaN	NaN	NaN	NaN	NaN	NaN	NaN	NaN	NaN	NaN	NaN	34.696	34.004	33.105	29.817	27.394	26.322	27.194	27.777	28.53	27.671	28.129	41.496	71.463	117.27	158.25	188.14	170.12	126.63	58.462	NaN	NaN	NaN	NaN	NaN	NaN
NaN	NaN	NaN	NaN	NaN	NaN	NaN	NaN	NaN	NaN	NaN	NaN	NaN	NaN	NaN	NaN	NaN	NaN	NaN	NaN	NaN	NaN	NaN	NaN	141.42	141.42	154.54	170.53	182.89	180.51	190.51	195.33	204.03	174.06	153.39	146.52	168.57	182.83	185.78	179.66	172.18	141.5	106.71	53.438	NaN	NaN	NaN	NaN	NaN	NaN
NaN	NaN	126.14	88.801	60.837	37.821	46.355	53.663	64.028	72.773	86.708	100.99	102.96	92.639	75.198	67.183	64.94	65.861	64.184	61.62	58.241	49.819	41.991	37.656	38.002	38.848	39.762	39.541	40.2	38.814	36.528	31.005	18.449	23.835	29.717	46.805	45.08	47.928	60.265	76.683	94.903	87.413	74.775	52.866	NaN	NaN	NaN	NaN	NaN	NaN
NaN	NaN	NaN	NaN	NaN	NaN	NaN	NaN	NaN	NaN	NaN	NaN	NaN	NaN	NaN	NaN	NaN	NaN	NaN	NaN	NaN	NaN	NaN	NaN	NaN	38.131	46.554	60.163	71.535	81.917	86.502	103.44	133.78	177.49	204.91	213.08	200.47	206.96	222.05	235.27	227.93	189.55	148	79.207	NaN	NaN	NaN	NaN	NaN	NaN
NaN	NaN	NaN	NaN	NaN	NaN	NaN	NaN	NaN	NaN	NaN	NaN	NaN	NaN	NaN	NaN	NaN	NaN	NaN	NaN	NaN	NaN	NaN	20.775	32.642	40.094	43.188	38.957	36.096	38.886	49.529	65.096	81.205	100.77	110.57	115.19	107.1	101.32	94.238	96.866	102.87	92.488	71.675	34.57	NaN	NaN	NaN	NaN	NaN	NaN
NaN	NaN	NaN	NaN	NaN	NaN	NaN	NaN	NaN	NaN	NaN	NaN	NaN	NaN	NaN	NaN	NaN	NaN	NaN	NaN	NaN	NaN	NaN	NaN	NaN	NaN	NaN	NaN	NaN	NaN	NaN	NaN	NaN	NaN	60.952	61.46	81.385	117.99	146.13	173.94	188.69	176.52	124.98	71.351	29.539	NaN	NaN	NaN	NaN	NaN
NaN	NaN	NaN	NaN	NaN	NaN	NaN	NaN	NaN	NaN	NaN	NaN	NaN	NaN	NaN	NaN	NaN	NaN	NaN	NaN	NaN	NaN	NaN	NaN	NaN	NaN	NaN	NaN	NaN	NaN	NaN	NaN	67.444	106.07	116.2	111.43	104.09	106.58	112.34	123.38	149.92	162.84	165.49	117.62	105.29	98.474	100.93	81.16	61.019	55.565
NaN	NaN	NaN	NaN	NaN	NaN	NaN	NaN	NaN	NaN	NaN	NaN	NaN	NaN	NaN	NaN	NaN	NaN	NaN	NaN	NaN	NaN	NaN	NaN	NaN	104.97	131.23	156.37	148.37	130.82	111.56	110.92	106.32	103.1	114.26	143.06	170.13	196.5	212.13	224.1	238.12	227.51	193.93	146.92	82.101	NaN	NaN	NaN	NaN	NaN
NaN	NaN	NaN	NaN	NaN	NaN	NaN	NaN	NaN	NaN	NaN	NaN	NaN	NaN	NaN	NaN	NaN	NaN	NaN	NaN	NaN	32.906	37.041	42.505	53.732	78.388	98.524	111.75	113.99	116.59	130.25	132.24	134.64	112.19	101.52	98.223	112.14	126.45	129.76	125.67	122.25	109.23	83.099	51.298	31.449	24.91	14.454	NaN	NaN	NaN
NaN	NaN	NaN	NaN	NaN	NaN	NaN	NaN	NaN	NaN	NaN	NaN	NaN	NaN	NaN	NaN	NaN	NaN	NaN	NaN	NaN	NaN	NaN	NaN	64.518	50.547	41.073	36.876	34.622	34.195	34.244	32.371	34.128	39.944	63.541	98.344	141.63	170.57	181.03	175.54	165.35	133.51	102.7	71.212	44.432	NaN	NaN	NaN	NaN	NaN
NaN	NaN	NaN	NaN	NaN	NaN	NaN	NaN	NaN	NaN	NaN	NaN	NaN	NaN	NaN	NaN	NaN	NaN	NaN	NaN	NaN	NaN	NaN	NaN	NaN	NaN	NaN	NaN	NaN	NaN	NaN	NaN	NaN	48.145	58.058	66.578	102.28	123.86	146.63	147.43	157.52	161.19	138.38	82.743	NaN	NaN	NaN	NaN	NaN	NaN
NaN	NaN	NaN	NaN	NaN	NaN	NaN	NaN	NaN	NaN	NaN	NaN	NaN	NaN	NaN	NaN	NaN	NaN	NaN	NaN	NaN	NaN	NaN	NaN	NaN	NaN	NaN	NaN	28.818	33.338	34.359	32.836	29.52	32.268	35.848	43.642	51.667	73.071	99.039	131.56	161.04	177.53	153.8	106.17	46.104	NaN	NaN	NaN	NaN	NaN
NaN	NaN	NaN	NaN	NaN	NaN	NaN	NaN	NaN	NaN	NaN	NaN	NaN	NaN	NaN	NaN	NaN	NaN	NaN	NaN	NaN	NaN	NaN	NaN	NaN	NaN	NaN	NaN	NaN	NaN	21.984	28.135	31.898	32.867	34.511	36.547	36.599	45.131	57.891	76.303	99.586	108.53	97.399	70.381	53.873	49.241	32.988	NaN	NaN	NaN
NaN	NaN	NaN	NaN	NaN	NaN	NaN	NaN	NaN	NaN	NaN	NaN	NaN	NaN	NaN	NaN	NaN	NaN	NaN	NaN	NaN	NaN	NaN	NaN	NaN	30.842	29.505	30.247	33.777	36.2	46.493	69.219	98.46	117.14	121.32	111.99	106.2	106.87	109.69	109.03	102.48	92.57	72.034	61.229	53.409	40.399	NaN	NaN	NaN	NaN
NaN	NaN	NaN	NaN	NaN	NaN	NaN	NaN	NaN	NaN	NaN	NaN	NaN	NaN	NaN	NaN	NaN	NaN	NaN	NaN	NaN	NaN	65.813	63.565	72.664	82.959	90.089	89.9	93.144	95.918	92.613	86.801	85.567	83.911	90.431	90.147	103.72	114.27	132.87	138.56	145.5	130.64	107.94	71.296	47.127	39.953	39.502	44.777	37.935	33.32
NaN	NaN	NaN	NaN	NaN	NaN	NaN	NaN	NaN	NaN	NaN	NaN	NaN	NaN	NaN	NaN	NaN	NaN	NaN	NaN	NaN	NaN	NaN	NaN	NaN	NaN	17.682	11.877	15.822	28.96	41.419	54.37	68.19	72.385	62.984	65.098	90.062	132.06	157.5	170.71	177.74	173.78	134.1	87.991	38.055	NaN	NaN	NaN	NaN	NaN
NaN	NaN	NaN	NaN	NaN	NaN	NaN	NaN	NaN	NaN	NaN	NaN	NaN	NaN	NaN	NaN	NaN	NaN	NaN	NaN	NaN	NaN	NaN	NaN	NaN	215.97	210.42	211.55	219.64	198.61	197.36	184.57	191.95	182.26	189.48	188.16	177.08	175.93	173.56	204.3	193.05	176.55	124.79	86.902	48.139	NaN	NaN	NaN	NaN	NaN
NaN	NaN	NaN	NaN	NaN	NaN	NaN	NaN	NaN	NaN	NaN	NaN	NaN	NaN	NaN	NaN	NaN	NaN	NaN	NaN	NaN	NaN	NaN	NaN	NaN	NaN	NaN	NaN	NaN	135.09	130.64	128.57	124.68	116.01	99.573	87.344	79.151	87.014	105.48	125.53	137.53	116.4	94.43	48.048	NaN	NaN	NaN	NaN	NaN	NaN
NaN	NaN	NaN	NaN	NaN	NaN	NaN	NaN	NaN	NaN	NaN	NaN	NaN	NaN	NaN	NaN	NaN	NaN	NaN	NaN	NaN	NaN	NaN	NaN	NaN	52.413	64.657	70.808	69.894	61.551	52.857	47.733	44.856	43.76	43.954	47.577	64.52	85.57	110.97	138.8	164.29	159.58	117.29	55.259	NaN	NaN	NaN	NaN	NaN	NaN
NaN	NaN	NaN	NaN	NaN	NaN	NaN	NaN	NaN	NaN	NaN	NaN	NaN	NaN	NaN	NaN	NaN	NaN	NaN	NaN	NaN	NaN	NaN	NaN	NaN	NaN	NaN	NaN	NaN	NaN	NaN	NaN	35.236	54.936	73.752	92.037	103	105.93	101.52	104.1	104.06	95.445	70.693	47.811	23.775	NaN	NaN	NaN	NaN	NaN
NaN	NaN	NaN	NaN	NaN	NaN	NaN	NaN	NaN	NaN	NaN	NaN	NaN	NaN	NaN	NaN	NaN	NaN	NaN	NaN	NaN	NaN	NaN	NaN	NaN	NaN	NaN	NaN	NaN	NaN	NaN	132.64	194.71	221.14	215.22	212.88	217.26	232.37	223.99	225.66	202.62	147	84.833	51.817	53.522	48.316	32.469	20.26	16.347	15.271
NaN	NaN	NaN	NaN	NaN	NaN	NaN	NaN	NaN	NaN	NaN	NaN	NaN	NaN	NaN	NaN	NaN	NaN	NaN	NaN	NaN	NaN	NaN	NaN	33.615	42.838	53.181	71.562	90.085	116.7	138.89	161.84	178.38	188.94	185.69	187.19	191.25	205.88	215.93	215.62	207.49	154	107.21	43.912	NaN	NaN	NaN	NaN	NaN	NaN
NaN	NaN	NaN	NaN	NaN	NaN	NaN	NaN	NaN	NaN	NaN	NaN	NaN	NaN	NaN	NaN	NaN	NaN	NaN	NaN	126.97	123.63	124.83	126.47	124.71	123.2	125.82	136.73	142.69	140.62	129.49	110.66	104.64	96.654	100.95	91.662	82.985	74.126	68.262	81.849	97.308	95.666	72.646	41.105	21.618	NaN	NaN	NaN	NaN	NaN
NaN	NaN	NaN	NaN	NaN	NaN	NaN	NaN	NaN	NaN	114.52	157.3	182.09	187.96	185.4	177.19	167.03	148.37	143.04	123.93	126.51	108.14	104.35	84.776	75.636	64.876	52.605	45.276	41.294	49.941	71.793	92.121	107.91	124.45	162.86	196.69	209.42	204.68	196.28	197.26	194.11	170.97	123.13	57.96	NaN	NaN	NaN	NaN	NaN	NaN
NaN	NaN	NaN	NaN	NaN	NaN	NaN	NaN	NaN	NaN	NaN	NaN	NaN	NaN	NaN	NaN	NaN	NaN	NaN	NaN	NaN	NaN	NaN	NaN	NaN	48.836	78.209	83.316	73.47	63.895	55.798	63.121	67.511	82.227	85.07	86.84	88.948	90.453	94.534	90.507	88.259	71.093	50.59	21.346	NaN	NaN	NaN	NaN	NaN	NaN
NaN	NaN	NaN	NaN	NaN	NaN	NaN	NaN	NaN	NaN	NaN	NaN	NaN	NaN	NaN	NaN	NaN	NaN	NaN	NaN	NaN	NaN	NaN	NaN	NaN	NaN	NaN	19.529	29.808	40.474	46.505	46.491	41.601	45.047	53.699	64.492	73.077	85.93	96.104	99.015	110.92	92.391	76.112	32.433	NaN	NaN	NaN	NaN	NaN	NaN
NaN	NaN	NaN	NaN	NaN	NaN	NaN	NaN	NaN	NaN	NaN	NaN	NaN	NaN	NaN	NaN	NaN	NaN	NaN	NaN	NaN	NaN	NaN	NaN	NaN	NaN	NaN	NaN	NaN	101.17	159.85	160.16	165.61	158.85	150.4	142.78	146.39	159.36	181.04	194.29	201.56	167.55	98.779	NaN	NaN	NaN	NaN	NaN	NaN	NaN
NaN	NaN	NaN	NaN	NaN	NaN	NaN	NaN	NaN	NaN	NaN	NaN	NaN	NaN	NaN	NaN	NaN	NaN	NaN	NaN	NaN	NaN	NaN	NaN	32.325	61.283	85.85	98.443	100.97	94.987	90.225	89.166	88.377	90.908	97.592	108.73	122.4	131.45	137.85	137.38	137.58	115.66	88.904	65.499	40.006	NaN	NaN	NaN	NaN	NaN
NaN	NaN	NaN	NaN	NaN	NaN	NaN	NaN	NaN	NaN	NaN	NaN	NaN	NaN	NaN	NaN	NaN	NaN	NaN	NaN	NaN	NaN	NaN	NaN	NaN	NaN	NaN	NaN	NaN	NaN	NaN	NaN	NaN	78.968	126.4	130.69	139.53	130.76	129.77	122.48	121.92	102.81	79.373	41.262	NaN	NaN	NaN	NaN	NaN	NaN
NaN	NaN	NaN	NaN	NaN	NaN	NaN	NaN	NaN	NaN	NaN	NaN	NaN	NaN	NaN	NaN	NaN	NaN	NaN	NaN	NaN	NaN	10.818	18.327	24.324	29.384	40.994	57.507	69.035	79.341	80.901	91.9	85.016	91.578	81.459	85.043	90.858	104.64	115.16	99.315	88.118	72.578	64.502	49.818	28.712	NaN	NaN	NaN	NaN	NaN
NaN	NaN	NaN	NaN	NaN	NaN	NaN	NaN	NaN	NaN	NaN	NaN	NaN	NaN	NaN	NaN	NaN	NaN	NaN	NaN	NaN	NaN	NaN	NaN	NaN	NaN	NaN	27.292	45.149	48.817	49.645	48.59	46.754	43.038	40.787	45.631	68.032	97.144	149.11	172.78	184.54	143.69	101.67	62.685	32.628	NaN	NaN	NaN	NaN	NaN
NaN	NaN	NaN	NaN	NaN	NaN	NaN	NaN	NaN	NaN	NaN	NaN	NaN	NaN	24.894	35.018	34.411	37.091	35.708	34.688	37.675	40.035	41.907	48.732	63.291	88.785	118.63	144.58	155.62	168.39	163.22	162.94	142.02	130.32	105.41	85.029	75.625	87.006	101.39	117.91	117.95	107.84	81.671	59.967	45.782	40.331	29.934	16.805	NaN	NaN
NaN	NaN	NaN	NaN	NaN	NaN	NaN	NaN	NaN	NaN	NaN	NaN	NaN	NaN	NaN	NaN	NaN	NaN	NaN	NaN	NaN	NaN	NaN	NaN	NaN	NaN	NaN	NaN	NaN	22.594	41.185	50.306	59.992	66.527	75.149	84.919	94.478	109.01	123.96	133.05	128.78	110.39	80.575	64.289	54.168	57.57	42.451	36.067	26.382	25.807
NaN	NaN	NaN	NaN	NaN	NaN	NaN	NaN	NaN	NaN	NaN	NaN	NaN	NaN	NaN	NaN	NaN	NaN	NaN	NaN	NaN	NaN	NaN	NaN	NaN	NaN	NaN	NaN	59.273	104.36	137.51	168.02	174.61	172.83	164.69	174.23	167.01	173.02	177.93	197.9	205.71	176.96	106.25	NaN	NaN	NaN	NaN	NaN	NaN	NaN
NaN	NaN	NaN	NaN	NaN	NaN	NaN	NaN	NaN	NaN	NaN	NaN	NaN	NaN	NaN	NaN	NaN	NaN	NaN	NaN	40.561	72.108	87.967	104.49	110.49	108.99	103.92	93.596	80.136	68.013	55.203	48.992	44.823	59.669	82.489	105.16	134.03	172.12	214.61	238.18	245.85	250.57	200.73	140.08	53.652	NaN	NaN	NaN	NaN	NaN
NaN	NaN	NaN	NaN	NaN	NaN	NaN	NaN	NaN	NaN	NaN	NaN	NaN	NaN	NaN	NaN	NaN	NaN	NaN	NaN	NaN	NaN	NaN	NaN	NaN	NaN	NaN	NaN	NaN	NaN	NaN	37.721	57.521	48.007	57.522	58.839	67.067	69.377	76.726	79.847	88.964	95.674	91.097	69.443	48.308	31.948	28.761	19.289	17.931	14.022
NaN	NaN	NaN	NaN	NaN	NaN	NaN	NaN	NaN	NaN	21.924	42.81	57.455	74.786	82.319	90.475	94.932	91.515	84.169	73.488	73.674	71.696	79.947	75.546	73.595	63.359	70.202	72.431	73.075	65.395	60.982	57.211	58.199	62.902	69.734	83.317	103.34	106.74	108	101.51	105.96	102.45	96.833	NaN	NaN	NaN	NaN	NaN	NaN	NaN
NaN	NaN	NaN	NaN	NaN	NaN	NaN	NaN	NaN	NaN	NaN	NaN	NaN	NaN	NaN	NaN	NaN	NaN	NaN	NaN	NaN	NaN	NaN	NaN	NaN	NaN	NaN	NaN	NaN	NaN	NaN	NaN	NaN	NaN	NaN	NaN	40.797	68.965	86.756	96.637	97.748	94.674	84.598	78.771	56.117	45.385	29.875	29.57	20.004	20.017
NaN	NaN	NaN	NaN	NaN	NaN	NaN	NaN	NaN	NaN	NaN	NaN	NaN	NaN	NaN	NaN	NaN	NaN	NaN	NaN	NaN	NaN	NaN	NaN	NaN	19.957	30.236	30.656	26.789	33.743	50.211	80.361	92.565	112.66	126.51	154.23	168.89	158.97	150.5	142.49	157.18	144.33	115.57	59.434	NaN	NaN	NaN	NaN	NaN	NaN
NaN	NaN	NaN	NaN	NaN	NaN	NaN	NaN	NaN	NaN	NaN	NaN	NaN	NaN	NaN	NaN	NaN	NaN	NaN	NaN	NaN	NaN	NaN	NaN	NaN	136.08	196.71	164.04	147.9	129.5	112.66	100.37	85.027	83.511	81.41	86.005	89.553	119.27	156.24	203.24	227.56	214.9	165.22	118.28	62.481	NaN	NaN	NaN	NaN	NaN
NaN	NaN	NaN	NaN	NaN	NaN	NaN	NaN	NaN	NaN	NaN	NaN	NaN	NaN	NaN	NaN	NaN	NaN	NaN	NaN	NaN	NaN	NaN	NaN	NaN	NaN	NaN	101.89	158.6	164.93	152.62	142.19	139.83	151.62	155.5	144.81	150.5	167	204.17	230.98	226.48	190.1	102.64	NaN	NaN	NaN	NaN	NaN	NaN	NaN
NaN	NaN	NaN	NaN	NaN	NaN	NaN	NaN	NaN	NaN	NaN	NaN	NaN	NaN	NaN	NaN	NaN	NaN	NaN	NaN	NaN	NaN	NaN	NaN	NaN	NaN	NaN	NaN	NaN	NaN	93.124	146	144.15	156.54	154.52	151.98	156.18	160	163.37	146.41	141.51	121.05	101.87	71.899	41.742	NaN	NaN	NaN	NaN	NaN
NaN	NaN	NaN	NaN	NaN	NaN	NaN	NaN	NaN	NaN	NaN	NaN	NaN	NaN	NaN	NaN	NaN	NaN	NaN	NaN	NaN	NaN	NaN	NaN	NaN	NaN	NaN	NaN	NaN	NaN	NaN	NaN	14.469	19.055	22.787	30.836	41.76	56.09	68.276	87.761	94.405	84.191	60.331	43.169	45.054	52.476	48.4	40.174	29.325	30.345
NaN	NaN	NaN	NaN	NaN	NaN	NaN	NaN	NaN	NaN	NaN	NaN	NaN	NaN	NaN	NaN	NaN	NaN	NaN	NaN	NaN	NaN	NaN	NaN	NaN	NaN	NaN	NaN	35.92	49.429	43.929	36.644	31.595	41.272	48.102	48.726	38.743	38.588	45.607	51.243	66.548	67.748	68.829	35.256	NaN	NaN	NaN	NaN	NaN	NaN
NaN	NaN	NaN	NaN	NaN	NaN	NaN	NaN	NaN	NaN	NaN	NaN	NaN	NaN	NaN	NaN	NaN	NaN	NaN	NaN	NaN	NaN	NaN	NaN	NaN	NaN	NaN	NaN	NaN	NaN	31.301	55.622	72.299	80.738	79.616	78.303	83.581	97.425	119.57	154.65	190.44	181.43	141.99	84.638	61.874	48.378	47.379	36.334	32.483	25.713
NaN	NaN	NaN	NaN	NaN	NaN	NaN	NaN	NaN	NaN	NaN	NaN	NaN	NaN	NaN	NaN	NaN	NaN	NaN	NaN	NaN	NaN	NaN	NaN	NaN	NaN	NaN	NaN	30.917	48.714	61.569	73.665	88.089	98.349	104.4	120.64	134.56	159.92	171.39	180.33	180.4	154.08	106.26	56.014	22.408	NaN	NaN	NaN	NaN	NaN
NaN	NaN	NaN	NaN	NaN	NaN	NaN	NaN	NaN	NaN	NaN	NaN	NaN	NaN	NaN	NaN	NaN	NaN	NaN	NaN	NaN	NaN	NaN	NaN	NaN	NaN	NaN	NaN	14.264	24.388	27.209	29.216	34.208	42.768	63.73	84.413	112.19	126.02	130.04	128.13	126.23	126.89	101.31	73.251	47.684	38.046	22.481	NaN	NaN	NaN
NaN	NaN	NaN	NaN	NaN	NaN	NaN	NaN	NaN	NaN	NaN	NaN	NaN	NaN	NaN	NaN	NaN	NaN	NaN	NaN	NaN	NaN	NaN	NaN	NaN	NaN	NaN	NaN	28.406	38.701	39.346	33.426	39.785	52.973	75.112	89.655	100.84	98.209	100.16	100.26	96.659	78.381	51.18	23.045	NaN	NaN	NaN	NaN	NaN	NaN
NaN	NaN	NaN	NaN	NaN	NaN	NaN	NaN	NaN	NaN	NaN	NaN	NaN	NaN	NaN	NaN	NaN	NaN	NaN	NaN	NaN	NaN	NaN	NaN	NaN	NaN	NaN	18.066	24.207	40.01	60.676	83.699	93.089	88.79	80.454	87.145	90.437	86.573	91.028	105.69	106.88	115.13	103.32	92.623	42.005	NaN	NaN	NaN	NaN	NaN
NaN	NaN	NaN	NaN	NaN	NaN	NaN	NaN	NaN	NaN	NaN	NaN	NaN	NaN	NaN	NaN	NaN	NaN	NaN	NaN	NaN	NaN	NaN	NaN	NaN	NaN	NaN	NaN	NaN	NaN	NaN	NaN	NaN	NaN	NaN	196.28	190.72	185.19	174.73	176.3	175.44	157.79	122.23	78.614	60.912	34.6	NaN	NaN	NaN	NaN
NaN	NaN	NaN	NaN	NaN	NaN	NaN	NaN	NaN	NaN	NaN	NaN	NaN	NaN	NaN	NaN	NaN	NaN	NaN	NaN	NaN	NaN	NaN	NaN	NaN	NaN	NaN	NaN	NaN	NaN	NaN	NaN	84.356	79.636	77.138	76.915	82.09	95.14	111.33	123.92	128.51	113.72	86.134	42.869	NaN	NaN	NaN	NaN	NaN	NaN
NaN	NaN	NaN	NaN	NaN	NaN	NaN	NaN	NaN	NaN	NaN	NaN	NaN	NaN	NaN	NaN	NaN	NaN	NaN	NaN	NaN	NaN	NaN	68.968	81.23	85.666	90.362	91.494	99.248	107.96	113.92	117.53	109.81	102.85	90.186	83.528	79.039	80.702	81.699	77.263	72.814	68.196	58.774	50.789	42.101	41.219	39.419	34.154	31.514	27.415
NaN	NaN	NaN	NaN	NaN	NaN	NaN	NaN	NaN	NaN	NaN	NaN	NaN	NaN	NaN	NaN	NaN	NaN	NaN	NaN	NaN	NaN	NaN	NaN	NaN	NaN	NaN	NaN	NaN	NaN	NaN	NaN	NaN	48.876	78.547	100.18	110.67	107.88	102.73	93.662	94.133	80.388	62.498	39.733	20.698	NaN	NaN	NaN	NaN	NaN
NaN	NaN	NaN	NaN	NaN	NaN	NaN	NaN	NaN	NaN	NaN	NaN	NaN	NaN	NaN	NaN	NaN	NaN	NaN	NaN	NaN	NaN	NaN	NaN	NaN	NaN	NaN	NaN	NaN	35.672	37.639	41.142	43.663	45.584	49.386	62.015	79.22	92.31	102.58	107.84	111.26	109.64	81.689	58.299	31.849	31.918	25.13	22.957	17.41	17.353
NaN	NaN	NaN	NaN	NaN	NaN	59.385	68.14	69.01	61.132	48.746	38.173	30.098	25.688	22.215	18.629	21.586	31.255	38.34	48.755	61.651	71.69	80.676	80.15	81.964	74.877	69.601	71.88	84.819	94.185	105.78	108.19	104.52	94.052	76.088	78.171	81.763	99.576	112.69	124.77	143.11	132.44	114.21	57.878	NaN	NaN	NaN	NaN	NaN	NaN
NaN	NaN	NaN	NaN	NaN	NaN	NaN	NaN	NaN	NaN	NaN	NaN	NaN	NaN	NaN	NaN	NaN	NaN	NaN	NaN	NaN	NaN	NaN	NaN	NaN	97.976	117.08	119.99	127.56	118.45	121.41	114.07	116.11	107.96	104.63	99.944	100.35	88.337	86.728	85.02	98.918	107.93	102.52	86.131	45.98	NaN	NaN	NaN	NaN	NaN
NaN	NaN	NaN	NaN	NaN	NaN	NaN	NaN	NaN	NaN	NaN	NaN	NaN	NaN	NaN	NaN	NaN	NaN	NaN	NaN	NaN	NaN	NaN	NaN	61.384	60.093	58.306	55.793	59.41	73.51	105.23	136.92	163.71	176.33	191.62	185.2	182.78	169.23	173.89	164.9	163.91	131.79	96.845	57.407	54.039	52.208	49.427	37.213	26.42	21.595
NaN	NaN	NaN	NaN	NaN	NaN	NaN	NaN	NaN	NaN	NaN	NaN	NaN	NaN	NaN	41.174	43.462	44.232	46.663	48.911	52.056	45.926	44.246	36.154	32.705	26.452	26.13	29.887	32.192	35.024	34.133	34.493	30.865	33.932	36.731	45.044	49.861	61.764	88.192	117.53	140.73	127.19	99.079	68.699	59.271	53.463	34.603	NaN	NaN	NaN
NaN	NaN	NaN	NaN	NaN	NaN	NaN	NaN	NaN	NaN	NaN	NaN	NaN	NaN	NaN	NaN	NaN	NaN	NaN	NaN	NaN	NaN	NaN	NaN	NaN	NaN	NaN	NaN	NaN	NaN	NaN	NaN	NaN	8.3538	22.868	39.723	55.95	76.617	96.808	123.09	146.1	156.58	126.84	88.758	38.45	NaN	NaN	NaN	NaN	NaN
NaN	NaN	NaN	NaN	NaN	NaN	NaN	NaN	NaN	NaN	NaN	NaN	NaN	NaN	NaN	NaN	NaN	NaN	NaN	NaN	NaN	NaN	NaN	NaN	NaN	NaN	56.052	58.56	58.829	60.423	66.579	76.574	86.196	95.12	99.691	93.666	87.99	85.295	94.056	91.899	97.831	95.46	84.649	58.057	35.131	29.249	27.548	26.116	22.684	21.55
NaN	NaN	NaN	NaN	NaN	NaN	NaN	NaN	NaN	NaN	NaN	NaN	NaN	NaN	NaN	NaN	NaN	NaN	NaN	NaN	NaN	NaN	NaN	NaN	NaN	NaN	NaN	22.989	23.076	22.093	24.112	33.215	49.373	65.049	69.513	75.166	77.649	98.014	107.92	122.85	129.85	129.81	102.97	77.945	39.582	NaN	NaN	NaN	NaN	NaN
NaN	59.29	69.353	75.121	70.939	65.365	57.428	57.085	61.412	64.034	61.637	62.54	65.274	74.804	79.037	80.579	76.903	65.04	54.755	43.56	41.947	43.277	42.087	41.612	38.732	37.561	39.139	36.398	31.948	26.787	23.731	21.688	17.006	15.931	16.048	20.17	22.988	27.863	30.825	34.99	33.399	28.293	21.691	NaN	NaN	NaN	NaN	NaN	NaN	NaN
NaN	NaN	NaN	NaN	NaN	NaN	NaN	NaN	NaN	NaN	NaN	NaN	NaN	NaN	NaN	NaN	NaN	NaN	NaN	NaN	NaN	NaN	NaN	NaN	NaN	NaN	NaN	NaN	NaN	48.606	40.684	32.404	28.942	28.767	28.634	25.836	30.919	56.71	92.35	116.9	113.75	82.911	53.885	23.464	NaN	NaN	NaN	NaN	NaN	NaN
NaN	NaN	NaN	NaN	NaN	NaN	NaN	NaN	NaN	NaN	NaN	NaN	NaN	NaN	NaN	NaN	NaN	NaN	NaN	NaN	NaN	NaN	NaN	NaN	NaN	NaN	NaN	NaN	NaN	NaN	NaN	47.059	59.834	87.079	127.64	159.79	190.47	218.62	227.76	225.31	230.06	211.78	172.19	109.22	77.565	55.865	41.72	33.714	35.643	38.13
NaN	NaN	NaN	NaN	NaN	NaN	NaN	NaN	NaN	NaN	NaN	NaN	NaN	NaN	NaN	NaN	NaN	NaN	NaN	NaN	NaN	NaN	NaN	NaN	NaN	NaN	NaN	NaN	NaN	27.061	33.026	33.31	31.623	26.855	27.55	27.183	25.063	29.47	56.283	88.956	125.83	119.04	105.05	70.88	52.694	29.768	NaN	NaN	NaN	NaN
NaN	NaN	NaN	NaN	NaN	NaN	NaN	NaN	NaN	NaN	NaN	NaN	NaN	NaN	NaN	NaN	NaN	NaN	NaN	NaN	NaN	NaN	NaN	NaN	NaN	NaN	NaN	NaN	NaN	NaN	NaN	NaN	24.766	27.176	35.236	45.924	69.231	118.97	171.45	224.49	234.72	225.66	168.75	106.6	62.511	53.023	56.574	50.855	41.726	36.003
NaN	NaN	NaN	NaN	NaN	NaN	NaN	NaN	NaN	NaN	NaN	NaN	NaN	NaN	NaN	NaN	NaN	NaN	NaN	NaN	NaN	NaN	NaN	14.525	26.96	35.088	44.598	48.874	55.149	52.191	54.655	56.455	76.962	94.93	99.62	100.2	104.56	130.48	132.98	158.15	162.71	152.95	103.31	66.172	50.81	39.483	27.748	18.747	19.823	19.96
NaN	NaN	NaN	NaN	NaN	NaN	NaN	NaN	NaN	NaN	NaN	NaN	NaN	NaN	NaN	NaN	NaN	NaN	NaN	NaN	NaN	NaN	NaN	NaN	NaN	NaN	NaN	NaN	NaN	NaN	NaN	46.846	91.274	120.65	152.9	143.3	133.13	109.44	117.67	120.65	106.05	83.089	66.785	59.481	51.053	38.796	35.758	32.751	32.482	23.159
NaN	NaN	NaN	NaN	NaN	NaN	NaN	NaN	NaN	NaN	NaN	NaN	NaN	NaN	NaN	NaN	NaN	NaN	NaN	NaN	NaN	NaN	NaN	NaN	NaN	NaN	29.346	25.501	30.929	49.831	75.934	103.3	127.32	150.58	162.33	164.11	157.81	156.43	150.85	157.93	171.56	180.5	148.47	100.37	61.716	49.757	40.31	32.585	30.635	30.561
NaN	NaN	NaN	NaN	NaN	NaN	NaN	NaN	NaN	NaN	NaN	NaN	NaN	NaN	NaN	NaN	NaN	NaN	NaN	NaN	NaN	NaN	NaN	NaN	47.655	44.73	53.148	68.296	81.072	87.528	98.082	94.273	84.112	71.699	70.323	71.487	69.097	66.751	72.476	77.612	85.165	82.137	64.199	34.651	NaN	NaN	NaN	NaN	NaN	NaN
NaN	NaN	NaN	NaN	NaN	NaN	NaN	NaN	NaN	NaN	NaN	NaN	NaN	NaN	NaN	NaN	NaN	NaN	NaN	NaN	NaN	NaN	NaN	NaN	NaN	39.65	37.366	39.545	40.15	39.996	36.348	35.024	35.695	35.748	37.826	46.469	67.036	88.89	98.04	92.236	97.815	86.694	69.863	36.43	17.124	NaN	NaN	NaN	NaN	NaN
NaN	NaN	NaN	NaN	NaN	NaN	NaN	NaN	NaN	NaN	NaN	NaN	NaN	NaN	NaN	NaN	NaN	NaN	NaN	NaN	NaN	NaN	NaN	NaN	35.747	38.854	39.99	37.049	39.651	39.789	40.218	41.762	47.325	56.808	65.74	72.165	78.217	79.38	89.044	101.19	114.52	95.513	67.209	27.751	NaN	NaN	NaN	NaN	NaN	NaN
NaN	NaN	NaN	NaN	NaN	NaN	NaN	NaN	NaN	NaN	NaN	NaN	NaN	NaN	NaN	NaN	NaN	NaN	NaN	NaN	NaN	NaN	NaN	NaN	NaN	NaN	NaN	NaN	NaN	NaN	NaN	88.74	142.05	161.1	163.81	158.55	150.64	136.14	128.62	131.47	133.6	129.11	102.89	65.744	29.698	NaN	NaN	NaN	NaN	NaN
NaN	NaN	NaN	NaN	NaN	NaN	NaN	NaN	NaN	NaN	NaN	NaN	NaN	NaN	NaN	NaN	NaN	NaN	NaN	NaN	NaN	NaN	NaN	NaN	NaN	NaN	NaN	NaN	NaN	NaN	NaN	NaN	22.854	46.506	66.571	94.835	113.19	124.28	129.26	138.88	146.15	135.7	98.029	56.068	20.674	NaN	NaN	NaN	NaN	NaN
NaN	NaN	NaN	NaN	NaN	NaN	NaN	NaN	NaN	NaN	NaN	NaN	NaN	NaN	NaN	NaN	NaN	NaN	NaN	NaN	NaN	43.101	62.141	58.266	51.252	46.186	44.843	41.815	40.44	36.725	32.412	29.478	26.23	26.059	26.047	29.8	41.711	65.124	91.654	110.54	118.22	101.93	78.905	54.864	48.219	31.572	NaN	NaN	NaN	NaN
NaN	NaN	NaN	NaN	NaN	NaN	NaN	NaN	NaN	NaN	NaN	NaN	NaN	NaN	18.103	35.074	43.166	44.356	40.667	39.288	43.352	43.609	43.056	42.004	49.032	58.798	77.901	98.305	114.69	117.57	95.389	96.894	95.355	114.67	110.24	113.59	118.16	134.91	152.96	171.6	184.06	159.17	113.45	62.706	43.643	28.043	NaN	NaN	NaN	NaN
NaN	NaN	NaN	NaN	NaN	NaN	NaN	NaN	NaN	NaN	NaN	NaN	NaN	NaN	NaN	NaN	NaN	NaN	NaN	NaN	NaN	NaN	NaN	NaN	NaN	NaN	NaN	NaN	NaN	NaN	NaN	NaN	NaN	NaN	64.291	101.69	107.01	111.37	114.79	120.3	120.75	117.32	85.107	59.865	37.744	40.37	37.14	28.106	20.521	17.174
NaN	NaN	NaN	NaN	NaN	NaN	NaN	NaN	NaN	NaN	NaN	NaN	NaN	NaN	NaN	NaN	NaN	NaN	NaN	NaN	NaN	20.232	38.343	44.26	54.682	53.776	52.672	45.735	40.027	44.883	59.158	80.347	94.118	106.26	115.08	122.46	127.97	123.54	116.08	110.64	113.66	122.56	104.33	82.492	63.621	56.944	56.234	44.42	43.051	35.68
NaN	NaN	NaN	NaN	NaN	NaN	NaN	NaN	19.724	29.615	35.543	44.098	54.49	61.265	62.934	67.405	73.179	71.064	71.901	70.053	75.53	78.33	81.003	83.621	80.897	79.439	77.221	73.091	70.548	62.742	56.181	50.113	51.889	52.838	55.284	45.305	43.489	34.855	40.896	44.22	64.535	70.754	66.71	NaN	NaN	NaN	NaN	NaN	NaN	NaN
NaN	NaN	NaN	NaN	NaN	NaN	NaN	NaN	NaN	NaN	NaN	NaN	NaN	NaN	NaN	NaN	NaN	NaN	NaN	NaN	NaN	NaN	NaN	NaN	NaN	NaN	NaN	NaN	NaN	NaN	NaN	NaN	18.385	28.752	37.295	49.775	67.967	82.838	87.202	89.558	86.645	72.886	50.22	20.998	NaN	NaN	NaN	NaN	NaN	NaN
NaN	NaN	NaN	NaN	NaN	NaN	NaN	NaN	NaN	NaN	NaN	NaN	NaN	NaN	NaN	NaN	NaN	NaN	NaN	NaN	NaN	NaN	NaN	NaN	NaN	NaN	NaN	NaN	NaN	NaN	NaN	NaN	NaN	15.547	24.145	27.864	33.172	40.915	49.306	69.938	98.541	106.4	88.87	58.287	40.639	35.556	30.536	25.838	19.928	16.125
NaN	NaN	NaN	NaN	NaN	NaN	NaN	NaN	NaN	NaN	NaN	NaN	NaN	NaN	NaN	NaN	NaN	NaN	NaN	NaN	NaN	NaN	NaN	NaN	NaN	NaN	NaN	NaN	NaN	NaN	30.35	43.37	42.882	42.944	44.516	46.299	40.106	45.596	50.785	64.832	66.168	62.327	45.325	23.907	NaN	NaN	NaN	NaN	NaN	NaN
NaN	NaN	NaN	NaN	NaN	NaN	NaN	NaN	NaN	NaN	NaN	NaN	NaN	NaN	NaN	NaN	NaN	NaN	NaN	NaN	NaN	NaN	NaN	NaN	NaN	NaN	NaN	NaN	NaN	NaN	121.44	145.54	153.36	145.19	149.87	147.81	145.08	136.21	132.49	134.17	135.71	125.61	97.2	62.903	39.97	20.665	NaN	NaN	NaN	NaN
NaN	NaN	NaN	NaN	NaN	NaN	NaN	NaN	NaN	NaN	NaN	NaN	NaN	NaN	NaN	NaN	NaN	NaN	NaN	NaN	NaN	NaN	NaN	NaN	32.018	33.86	32.912	29.627	27.762	23.702	27.75	36.609	46.988	46.882	50.043	59.027	89.824	120.77	144.13	157.12	163.3	168.04	137.26	105.46	69.635	56.98	41.399	30.175	25.228	22.43
NaN	NaN	NaN	NaN	NaN	NaN	NaN	NaN	NaN	NaN	NaN	NaN	NaN	NaN	NaN	NaN	NaN	NaN	NaN	NaN	NaN	NaN	NaN	NaN	NaN	70.521	63.931	61.121	62.777	79.617	98.208	111.13	124.09	130.74	141.6	142.43	145.53	130.82	128.29	130.98	152.04	150.29	120.72	77.072	42.291	20.145	NaN	NaN	NaN	NaN
NaN	NaN	NaN	NaN	NaN	NaN	NaN	NaN	NaN	NaN	NaN	NaN	NaN	NaN	NaN	NaN	NaN	NaN	NaN	NaN	NaN	NaN	NaN	NaN	NaN	NaN	NaN	NaN	NaN	NaN	NaN	45.812	51.385	48.2	45.092	46.304	61.583	76.925	88.924	109.12	132.99	130.75	107.43	75.602	46.95	NaN	NaN	NaN	NaN	NaN
NaN	NaN	NaN	NaN	NaN	NaN	NaN	NaN	NaN	NaN	NaN	NaN	NaN	NaN	NaN	NaN	NaN	NaN	NaN	NaN	NaN	NaN	NaN	NaN	NaN	NaN	50.478	54.206	62.723	72.694	88.274	94.584	106.31	109.56	118.56	136.17	161.57	159.07	135.53	122.88	134.23	162.51	139.6	114.9	54.482	NaN	NaN	NaN	NaN	NaN
NaN	NaN	NaN	NaN	NaN	NaN	NaN	NaN	NaN	NaN	NaN	NaN	NaN	NaN	NaN	NaN	NaN	NaN	NaN	NaN	NaN	NaN	NaN	NaN	NaN	NaN	NaN	NaN	NaN	NaN	NaN	151.27	146.83	143.65	147.78	148.4	150.04	147.78	149.97	151.25	155.11	151.9	123.21	87.246	42.359	NaN	NaN	NaN	NaN	NaN
NaN	NaN	NaN	NaN	NaN	NaN	NaN	NaN	NaN	NaN	NaN	NaN	NaN	NaN	NaN	NaN	NaN	NaN	NaN	NaN	NaN	NaN	NaN	NaN	NaN	NaN	13.686	15.976	15.758	20.733	35.621	60.375	89.457	112.6	127.13	137.23	145.16	163.16	172.27	179.87	172.81	156.72	130.94	101.66	58.522	NaN	NaN	NaN	NaN	NaN
NaN	NaN	NaN	NaN	NaN	NaN	NaN	NaN	NaN	NaN	NaN	NaN	NaN	NaN	NaN	NaN	NaN	NaN	NaN	NaN	NaN	NaN	NaN	NaN	NaN	NaN	NaN	NaN	NaN	NaN	NaN	NaN	NaN	34.154	47.181	63.859	85.96	103.5	124.83	155.14	161.93	160.23	117.31	70.802	NaN	NaN	NaN	NaN	NaN	NaN
NaN	NaN	NaN	NaN	NaN	NaN	NaN	NaN	NaN	NaN	NaN	NaN	NaN	NaN	NaN	NaN	NaN	NaN	NaN	NaN	NaN	NaN	NaN	NaN	NaN	NaN	NaN	NaN	NaN	NaN	NaN	NaN	NaN	NaN	133.08	128.59	130.52	137.74	150.83	154.94	158.91	123.25	87.741	48.117	43.146	38.872	33.604	21.811	15.888	12.066
NaN	NaN	NaN	NaN	NaN	NaN	NaN	NaN	NaN	NaN	NaN	NaN	NaN	NaN	NaN	NaN	NaN	NaN	NaN	NaN	NaN	NaN	NaN	NaN	NaN	NaN	NaN	NaN	NaN	NaN	NaN	NaN	NaN	120.8	172.12	198.3	201.31	213.59	235.04	251.28	238.07	223.5	196.96	150.86	77.527	NaN	NaN	NaN	NaN	NaN
NaN	NaN	NaN	NaN	NaN	NaN	NaN	NaN	NaN	NaN	NaN	NaN	NaN	NaN	NaN	NaN	NaN	NaN	NaN	NaN	NaN	NaN	NaN	63.771	65.779	77.329	98.283	122.8	146.4	153.58	165.53	168.72	175.87	177.58	176.16	171.31	161.05	149.22	140.53	139.69	152.71	151.81	121.69	79.971	37.012	NaN	NaN	NaN	NaN	NaN
NaN	NaN	NaN	NaN	NaN	NaN	NaN	NaN	NaN	NaN	NaN	NaN	NaN	NaN	NaN	NaN	NaN	NaN	NaN	NaN	NaN	NaN	NaN	NaN	NaN	NaN	NaN	NaN	NaN	NaN	38.955	45.207	56.048	68.647	86.977	113.38	138.43	157.67	164.33	141.65	110.54	63.9	38.112	25.374	15.133	NaN	NaN	NaN	NaN	NaN
NaN	NaN	NaN	NaN	NaN	NaN	NaN	NaN	NaN	NaN	NaN	NaN	NaN	NaN	NaN	NaN	NaN	NaN	NaN	NaN	NaN	NaN	NaN	45.643	54.361	64.895	77.524	92.87	105.81	111.31	108.11	101.89	100.1	97.982	102.33	109.33	125.85	139.91	143.79	145.6	143.38	114.77	77.826	29.162	NaN	NaN	NaN	NaN	NaN	NaN
NaN	NaN	NaN	NaN	NaN	NaN	NaN	NaN	NaN	NaN	NaN	NaN	NaN	NaN	NaN	NaN	NaN	NaN	NaN	82.601	96.042	109.77	121.16	139.17	151.96	158.31	169.38	166.85	149.55	118.85	106.36	100.25	102.93	101.6	108	137.52	150.44	160.27	147.62	141.07	149.87	132.35	107.02	50.024	NaN	NaN	NaN	NaN	NaN	NaN
NaN	NaN	NaN	NaN	NaN	NaN	NaN	NaN	NaN	NaN	NaN	NaN	NaN	NaN	NaN	NaN	NaN	NaN	NaN	NaN	NaN	NaN	NaN	NaN	NaN	NaN	90.194	89.197	89.119	87.639	97.091	98.298	102.31	106.4	122.33	138.39	140.84	138.42	134.49	123.4	107.59	96.275	77.836	66.924	35.683	NaN	NaN	NaN	NaN	NaN
NaN	NaN	NaN	NaN	NaN	NaN	NaN	NaN	NaN	NaN	NaN	NaN	NaN	NaN	NaN	NaN	NaN	72.031	96.524	119.31	136.92	140.01	126.33	117.12	103.16	94.366	91.475	91.146	104.59	107.6	117.23	119.7	125.27	136.21	150.79	149.37	147.22	153.06	181.36	200.85	214.66	192.43	149.41	93.439	45.837	NaN	NaN	NaN	NaN	NaN
NaN	NaN	NaN	NaN	NaN	NaN	NaN	NaN	NaN	NaN	NaN	NaN	NaN	NaN	NaN	NaN	NaN	NaN	NaN	NaN	NaN	NaN	NaN	NaN	NaN	NaN	NaN	NaN	NaN	NaN	NaN	NaN	NaN	69.832	102.69	135.22	154.88	172.76	185.7	195.95	200.65	172.6	122.93	54.682	NaN	NaN	NaN	NaN	NaN	NaN
NaN	NaN	NaN	NaN	NaN	NaN	NaN	NaN	NaN	NaN	NaN	NaN	NaN	NaN	NaN	NaN	NaN	NaN	NaN	NaN	NaN	NaN	NaN	NaN	NaN	NaN	NaN	NaN	NaN	NaN	NaN	NaN	72.436	120.86	156.7	166	156.43	149.66	147.08	149.49	140.94	125.98	102.94	80.093	63.762	53.628	51.223	50.62	52.786	45.224
NaN	NaN	NaN	NaN	NaN	NaN	NaN	NaN	NaN	NaN	NaN	NaN	NaN	NaN	NaN	NaN	NaN	NaN	NaN	NaN	NaN	NaN	NaN	NaN	NaN	NaN	NaN	108.15	146.06	172.46	187.15	191.55	200.95	218.85	229.13	217.4	214.2	221.43	247.7	226.18	198.37	150.97	129.01	92.879	76.755	62.313	60.479	53.714	48.728	39.256
NaN	NaN	NaN	NaN	NaN	NaN	NaN	NaN	NaN	43.34	43.052	45.924	57.858	79.19	85.347	91.785	96.936	108.26	102.06	101.87	103.04	115.59	122.16	137	136.44	131.94	133.21	143.33	152.64	148.02	136.62	131.27	126.58	131.4	126.18	127.63	121.27	122.7	130.65	152.34	174.74	175.79	150.81	119.92	88.423	72.233	50.713	44.05	38.031	32.288
NaN	NaN	NaN	NaN	NaN	NaN	NaN	NaN	NaN	NaN	NaN	NaN	NaN	NaN	NaN	NaN	NaN	NaN	NaN	NaN	NaN	NaN	NaN	NaN	NaN	NaN	42.7	50.941	51.673	47.95	46.336	44.172	47.755	49.079	54.689	61.35	65.565	76.677	78.865	90.589	100.18	93.495	75.174	36.06	NaN	NaN	NaN	NaN	NaN	NaN
NaN	NaN	NaN	NaN	NaN	NaN	NaN	NaN	NaN	NaN	NaN	NaN	NaN	NaN	NaN	NaN	NaN	NaN	NaN	NaN	NaN	NaN	NaN	NaN	NaN	NaN	NaN	43.161	58.44	74.852	90.507	97.954	92.149	81.77	72.081	73.041	77.265	84.983	93.875	103.02	120.69	119.08	95.53	68.992	35.753	NaN	NaN	NaN	NaN	NaN
NaN	NaN	NaN	NaN	NaN	NaN	NaN	NaN	NaN	NaN	NaN	NaN	NaN	NaN	NaN	NaN	NaN	NaN	NaN	NaN	NaN	NaN	NaN	NaN	NaN	NaN	NaN	NaN	NaN	NaN	45.764	48.483	51.662	61.664	71.035	80.083	93.212	129.23	178.88	219.51	229.28	204.1	146.15	74.887	NaN	NaN	NaN	NaN	NaN	NaN
NaN	NaN	NaN	NaN	NaN	NaN	NaN	NaN	NaN	NaN	NaN	NaN	NaN	NaN	NaN	NaN	NaN	NaN	NaN	NaN	NaN	NaN	NaN	NaN	NaN	NaN	30.31	29.616	43.537	67.72	103.1	134.77	154.76	161.94	155.78	155.03	150.4	153.81	166.28	184.53	203.69	195.72	152.17	80.062	NaN	NaN	NaN	NaN	NaN	NaN
NaN	NaN	NaN	NaN	NaN	NaN	NaN	NaN	NaN	NaN	NaN	NaN	NaN	NaN	NaN	NaN	NaN	NaN	NaN	NaN	NaN	NaN	NaN	NaN	NaN	NaN	NaN	NaN	NaN	76.518	106.4	137.03	158.92	204.81	214.61	207.75	187.96	183.51	159.03	147	159.05	157.5	110.57	NaN	NaN	NaN	NaN	NaN	NaN	NaN
NaN	NaN	NaN	NaN	NaN	NaN	NaN	NaN	NaN	NaN	NaN	NaN	NaN	NaN	NaN	NaN	NaN	NaN	NaN	NaN	NaN	NaN	NaN	NaN	NaN	NaN	NaN	NaN	NaN	41.209	45.681	56.709	66.64	84.462	104.87	127.42	138	137.43	134.95	134.87	136.24	122.06	92.736	60.97	41.506	38.591	30.487	27.968	21.624	22.303
NaN	NaN	NaN	NaN	NaN	NaN	NaN	NaN	NaN	NaN	NaN	NaN	NaN	NaN	NaN	NaN	NaN	NaN	NaN	NaN	NaN	NaN	NaN	NaN	NaN	NaN	NaN	NaN	NaN	NaN	37.227	59.084	68.39	80.323	86.632	105.32	118.27	130.93	139.32	152.44	164.4	174.86	142.93	85.432	NaN	NaN	NaN	NaN	NaN	NaN
NaN	NaN	NaN	NaN	NaN	NaN	NaN	NaN	NaN	NaN	NaN	NaN	NaN	NaN	NaN	NaN	NaN	NaN	NaN	NaN	NaN	NaN	NaN	NaN	NaN	NaN	NaN	NaN	NaN	144.58	162.25	168.2	168.12	156.73	153.48	148.07	151.08	143.34	142.86	152.87	174.49	173.89	140.74	106.53	57.903	NaN	NaN	NaN	NaN	NaN
NaN	NaN	NaN	NaN	NaN	NaN	NaN	NaN	NaN	NaN	NaN	NaN	NaN	NaN	NaN	NaN	NaN	NaN	NaN	NaN	NaN	NaN	NaN	NaN	NaN	26.124	31.646	34.454	32.419	31.608	33.584	37.386	45.691	54.694	75.146	90.79	106.25	123.2	134.67	148.61	150.86	124.57	91.078	54.843	48.633	47.75	47.089	42.9	25.379	NaN
NaN	NaN	NaN	NaN	NaN	NaN	NaN	NaN	NaN	NaN	NaN	NaN	NaN	NaN	NaN	NaN	NaN	NaN	NaN	NaN	NaN	NaN	NaN	NaN	NaN	NaN	NaN	NaN	NaN	NaN	NaN	NaN	NaN	106.65	87.661	85.017	106.48	134.68	158.16	169.74	184.72	173.5	142.66	94.006	48.832	NaN	NaN	NaN	NaN	NaN
NaN	NaN	NaN	NaN	NaN	NaN	NaN	NaN	NaN	NaN	NaN	NaN	NaN	NaN	NaN	NaN	NaN	NaN	NaN	NaN	NaN	NaN	NaN	NaN	NaN	NaN	NaN	NaN	58.182	53.302	56.14	77.519	120.51	168.27	202.31	219.36	232.98	240.57	246.19	253.57	242.02	216.49	148.4	97.641	41.991	NaN	NaN	NaN	NaN	NaN
NaN	NaN	NaN	NaN	NaN	NaN	NaN	NaN	NaN	NaN	NaN	NaN	NaN	NaN	NaN	NaN	NaN	NaN	NaN	92.192	96.581	105.12	116.25	127.74	142.99	146.88	146.15	139.62	150.9	167.68	185.76	193.69	199.9	197.68	198.63	201.74	203.05	210.44	206.87	202.77	210.7	197.78	155.11	86.198	33.012	NaN	NaN	NaN	NaN	NaN
NaN	NaN	NaN	NaN	NaN	NaN	NaN	NaN	NaN	NaN	NaN	NaN	NaN	NaN	NaN	NaN	NaN	NaN	NaN	NaN	NaN	NaN	NaN	NaN	NaN	NaN	NaN	NaN	NaN	NaN	NaN	NaN	NaN	NaN	154.53	152.07	149.06	136.53	142.21	152.46	171	177.27	131.64	89.389	29.453	NaN	NaN	NaN	NaN	NaN
NaN	NaN	NaN	NaN	NaN	NaN	NaN	NaN	NaN	NaN	NaN	NaN	NaN	NaN	NaN	NaN	NaN	NaN	NaN	NaN	NaN	NaN	NaN	NaN	NaN	NaN	NaN	NaN	NaN	NaN	NaN	119.86	149.65	165.04	165.98	170.75	169.94	165.84	164.27	176.07	197.42	174.29	107.96	NaN	NaN	NaN	NaN	NaN	NaN	NaN
NaN	NaN	NaN	NaN	NaN	NaN	NaN	NaN	NaN	NaN	NaN	NaN	NaN	NaN	NaN	42.273	52.836	57.143	59.645	58.124	59.288	59.637	58.486	58.975	61.747	52.3	49.002	38.911	42.374	43.63	55.927	69.68	93.47	119.33	140.4	149.1	144.91	136.86	130.31	132.4	142.69	143.48	117.25	80.308	35.579	NaN	NaN	NaN	NaN	NaN
NaN	NaN	NaN	NaN	NaN	NaN	NaN	NaN	NaN	NaN	NaN	NaN	NaN	NaN	NaN	NaN	NaN	NaN	NaN	NaN	NaN	NaN	NaN	NaN	NaN	NaN	50.244	52.631	54.779	60.915	70.477	80.216	77.697	74.549	67.584	63.802	63.709	71.181	85.511	97.299	99.804	82.613	53.058	28.589	13.321	NaN	NaN	NaN	NaN	NaN
NaN	NaN	NaN	NaN	NaN	NaN	NaN	NaN	NaN	NaN	NaN	NaN	NaN	NaN	NaN	NaN	NaN	NaN	NaN	NaN	NaN	NaN	NaN	NaN	NaN	NaN	NaN	NaN	NaN	NaN	NaN	82.976	89.399	94.378	119.8	139.85	160.28	156.24	159.91	159.59	156.08	127.32	95.864	67.958	39.562	NaN	NaN	NaN	NaN	NaN
NaN	NaN	NaN	NaN	NaN	NaN	NaN	NaN	NaN	NaN	NaN	NaN	NaN	NaN	NaN	NaN	NaN	NaN	NaN	NaN	NaN	NaN	NaN	NaN	NaN	NaN	NaN	NaN	NaN	NaN	NaN	NaN	NaN	130.85	157.46	161.57	169.98	170.21	179.23	188.08	185.42	161.27	114.14	68.478	35.881	NaN	NaN	NaN	NaN	NaN
NaN	NaN	NaN	NaN	NaN	NaN	NaN	NaN	NaN	NaN	NaN	NaN	NaN	NaN	NaN	NaN	NaN	NaN	NaN	NaN	NaN	NaN	NaN	NaN	NaN	NaN	NaN	NaN	NaN	135.51	178.4	186.68	177.72	196.25	217.15	233.02	206.97	203.05	199.88	226.45	231.69	191.09	136.54	81.965	65.248	66.755	71.391	73.858	45.133	NaN
NaN	NaN	NaN	NaN	NaN	NaN	NaN	NaN	NaN	NaN	NaN	NaN	NaN	NaN	NaN	NaN	NaN	NaN	NaN	NaN	NaN	NaN	NaN	NaN	NaN	NaN	NaN	NaN	NaN	NaN	NaN	91.804	119.65	141.63	150.89	169.73	183.7	199.71	207.34	209.66	224.69	197.85	152.69	82.537	43.171	34.089	43.641	44.898	47.048	40.479
NaN	NaN	NaN	NaN	NaN	NaN	NaN	NaN	NaN	NaN	NaN	NaN	NaN	NaN	NaN	NaN	NaN	NaN	NaN	NaN	NaN	NaN	NaN	NaN	NaN	NaN	NaN	34.071	31.471	30.313	30.547	28.785	32.775	51.279	83.712	124.21	156.46	174.91	171.68	170.02	179.58	184.35	171.77	102.3	NaN	NaN	NaN	NaN	NaN	NaN
NaN	NaN	NaN	NaN	NaN	NaN	NaN	NaN	NaN	NaN	NaN	NaN	NaN	NaN	NaN	NaN	NaN	NaN	NaN	NaN	NaN	NaN	NaN	NaN	NaN	NaN	NaN	NaN	NaN	NaN	NaN	NaN	NaN	151.86	163.35	163.08	170.32	178.28	203.69	204.45	202.38	183.29	154.99	117.78	61.104	NaN	NaN	NaN	NaN	NaN
NaN	NaN	NaN	NaN	NaN	NaN	NaN	NaN	NaN	NaN	NaN	NaN	NaN	NaN	NaN	NaN	NaN	NaN	NaN	NaN	NaN	NaN	NaN	NaN	NaN	NaN	NaN	NaN	134.05	139.81	146.29	155.06	166.1	172.13	178.4	181.49	184.61	187.77	191.02	186.69	180.56	150.9	114.29	81.478	67.44	48.078	NaN	NaN	NaN	NaN
NaN	NaN	NaN	NaN	NaN	NaN	NaN	NaN	NaN	NaN	NaN	NaN	NaN	NaN	NaN	176.53	204.39	235.9	237.86	237.84	242.7	251.08	252.47	222.94	178.42	154.64	147.72	173.25	175.14	165.1	148.18	128.78	111.98	97.188	82.299	82.016	105.6	149.98	191.95	219.34	233.7	211.96	156.59	76.38	NaN	NaN	NaN	NaN	NaN	NaN
NaN	NaN	NaN	NaN	NaN	NaN	NaN	NaN	NaN	NaN	NaN	NaN	NaN	NaN	NaN	NaN	NaN	NaN	NaN	NaN	169.63	136.38	129.68	119.12	138.62	138.73	166.92	183.5	216.69	230.21	232.44	206.76	175.71	145.69	122.42	119.64	112.03	133.95	143.57	168.96	169.95	148.61	114.74	57.623	NaN	NaN	NaN	NaN	NaN	NaN
NaN	NaN	NaN	NaN	NaN	NaN	NaN	NaN	NaN	NaN	NaN	NaN	NaN	NaN	NaN	NaN	NaN	NaN	NaN	NaN	NaN	NaN	NaN	NaN	NaN	40.619	40.606	39.734	35.432	35.75	36.436	45.325	57.964	75.306	93.376	106.85	118.87	107.2	91.517	76.333	80.234	81.407	72.534	56.218	46.511	36.618	37.758	29.115	34.155	29.803
NaN	NaN	NaN	NaN	NaN	NaN	NaN	NaN	NaN	NaN	NaN	NaN	NaN	NaN	NaN	NaN	NaN	NaN	NaN	NaN	NaN	NaN	NaN	NaN	NaN	NaN	NaN	NaN	NaN	NaN	NaN	NaN	75.548	133.46	141.22	166.82	165.92	182.34	165.73	155.38	151.41	147.17	127.22	70.726	NaN	NaN	NaN	NaN	NaN	NaN
NaN	NaN	NaN	NaN	NaN	NaN	NaN	NaN	NaN	NaN	NaN	NaN	NaN	NaN	NaN	NaN	NaN	NaN	NaN	NaN	NaN	NaN	NaN	NaN	NaN	47.347	81.432	95.788	106.62	111.56	112.8	111.92	114.93	128.4	139.57	138.93	129.09	132.97	142.86	155.54	162.47	144.88	112.05	74.018	50.288	29.14	NaN	NaN	NaN	NaN
NaN	NaN	NaN	NaN	NaN	64.741	89.981	79.952	74.204	69.65	68.964	65.886	60.954	58.389	55.001	55.721	48.318	43.104	39.848	37.974	39.393	36.903	35.241	35.115	38.636	45.097	49.181	49.156	48.649	44.509	43.297	42.558	58.982	89.706	123.56	153.44	162.61	172.23	168.99	173.99	181.17	174.76	138.35	71.711	NaN	NaN	NaN	NaN	NaN	NaN
NaN	NaN	NaN	NaN	NaN	NaN	NaN	NaN	NaN	NaN	NaN	NaN	NaN	NaN	NaN	NaN	NaN	NaN	NaN	NaN	NaN	NaN	NaN	NaN	NaN	NaN	NaN	NaN	NaN	NaN	49.077	85.512	111.61	138.48	169.87	200.12	219.92	222.71	213.08	212.15	205.49	182.77	132.27	85.953	62.635	50.441	52.113	46.625	44.666	38.851
NaN	NaN	NaN	NaN	NaN	NaN	NaN	NaN	NaN	NaN	NaN	NaN	NaN	NaN	NaN	NaN	NaN	NaN	NaN	NaN	NaN	NaN	NaN	NaN	31.985	54.864	71.726	95.945	100.93	105.45	104.59	115.24	125.5	134.19	143.41	145.26	150.1	147.99	148.11	154.54	167.97	138.58	94.807	48.152	39.66	25.142	NaN	NaN	NaN	NaN
NaN	NaN	NaN	NaN	NaN	NaN	NaN	NaN	NaN	NaN	NaN	NaN	NaN	41.54	60.909	62.091	72.419	80.824	83.564	85.109	83.188	75.22	69.805	65.77	62.66	65.9	74.908	84.407	94.898	96.477	121.43	127.31	139.11	111.79	83.712	60.45	70.506	97.635	118.94	148.18	162.35	144.55	80.446	NaN	NaN	NaN	NaN	NaN	NaN	NaN
NaN	NaN	NaN	NaN	NaN	NaN	NaN	NaN	NaN	NaN	NaN	NaN	NaN	NaN	NaN	NaN	NaN	NaN	NaN	NaN	13.444	29.978	45.574	59.848	76.659	98.212	118.58	126.82	133.71	136.49	143.85	151.79	158.79	162.69	161.06	157.54	149.81	131.06	116.69	109.54	116.79	109.13	90.158	65.929	55.439	36.437	NaN	NaN	NaN	NaN
NaN	NaN	NaN	NaN	NaN	NaN	NaN	NaN	NaN	NaN	NaN	NaN	NaN	NaN	NaN	NaN	NaN	NaN	NaN	NaN	NaN	NaN	NaN	NaN	NaN	NaN	NaN	24.917	37.284	41.504	37.426	36.269	34.616	35.82	43.565	61.627	74.886	89.794	94.824	97.456	98.042	103.58	84.836	61.323	31.838	29.493	18.557	NaN	NaN	NaN
NaN	NaN	NaN	NaN	NaN	NaN	NaN	NaN	NaN	NaN	NaN	NaN	NaN	NaN	NaN	NaN	NaN	NaN	30.755	56.219	68.209	73.594	76.264	76.572	73.425	68.006	63.77	65.07	65.545	71.358	74.37	82.313	90.596	107.22	121.37	130.08	138.44	133.9	127.93	107.19	99.775	89.872	77.859	63.716	52.818	48.747	46.396	30.122	NaN	NaN
NaN	NaN	NaN	NaN	NaN	NaN	NaN	NaN	NaN	NaN	NaN	NaN	NaN	NaN	NaN	NaN	NaN	NaN	NaN	NaN	NaN	NaN	NaN	NaN	NaN	NaN	NaN	NaN	NaN	NaN	NaN	NaN	37.347	64.086	88.74	113.58	141.07	160.73	165.37	174.8	173.9	137.01	82.983	27.822	NaN	NaN	NaN	NaN	NaN	NaN
NaN	NaN	NaN	NaN	NaN	NaN	NaN	NaN	NaN	NaN	NaN	NaN	NaN	NaN	NaN	NaN	NaN	28.727	49.331	56.911	63.811	63.337	63.076	55.551	52.104	53.815	52.075	52.662	47.49	52.501	69.059	96.827	127.42	141.26	135.17	149.9	155.73	176.74	175.67	181.78	178.9	164.09	132.7	101.32	52.967	NaN	NaN	NaN	NaN	NaN
NaN	NaN	NaN	NaN	NaN	NaN	NaN	NaN	NaN	NaN	NaN	NaN	NaN	NaN	NaN	NaN	NaN	NaN	NaN	NaN	NaN	NaN	NaN	NaN	NaN	NaN	NaN	NaN	NaN	NaN	NaN	40.664	64.095	64.719	66.389	61.128	64.986	70.635	78.098	85.312	80.206	71.566	47.118	21.817	NaN	NaN	NaN	NaN	NaN	NaN
NaN	NaN	NaN	NaN	NaN	NaN	NaN	NaN	NaN	NaN	NaN	NaN	NaN	NaN	NaN	NaN	NaN	NaN	NaN	NaN	NaN	NaN	NaN	NaN	NaN	NaN	NaN	NaN	NaN	NaN	62.034	102.28	129.22	149.62	166.72	164.57	160.41	158.59	168.98	168.84	161.08	131.89	101.82	54.058	NaN	NaN	NaN	NaN	NaN	NaN
NaN	NaN	NaN	NaN	NaN	NaN	NaN	NaN	NaN	NaN	NaN	NaN	NaN	NaN	NaN	NaN	NaN	NaN	NaN	NaN	NaN	NaN	NaN	NaN	NaN	24.583	32.6	32.34	39.58	57.533	75.124	87.337	95.049	99.129	104.12	103.42	108.26	117.51	127.28	129.77	124.96	103.5	72.127	39.135	25.802	26.302	26.027	26.222	15.436	NaN
NaN	NaN	NaN	NaN	NaN	NaN	NaN	NaN	NaN	NaN	NaN	NaN	NaN	NaN	NaN	NaN	NaN	NaN	NaN	27.033	44.331	50.028	74.168	93.112	115.19	122.87	129.57	120.81	113.8	108.37	114.17	119.98	127.79	135.7	140.24	143.08	129.85	114.16	95.693	81.953	72.538	53.108	37.294	17.879	NaN	NaN	NaN	NaN	NaN	NaN
NaN	NaN	NaN	NaN	NaN	NaN	NaN	NaN	NaN	NaN	NaN	NaN	NaN	NaN	NaN	NaN	NaN	33.211	59.099	93.436	140.49	200.2	237.03	260.05	260.77	246.86	218.48	191.81	180.9	184.95	183.76	188.29	175.89	186.4	183.8	175.38	153.14	148.61	149.39	156.41	149.03	141.23	87.469	NaN	NaN	NaN	NaN	NaN	NaN	NaN
NaN	NaN	NaN	NaN	NaN	NaN	NaN	NaN	NaN	NaN	NaN	NaN	NaN	NaN	NaN	NaN	NaN	NaN	NaN	NaN	NaN	NaN	NaN	NaN	NaN	39.559	65.848	69.478	73.007	64.661	58.344	54.931	61.128	73.343	78.399	95.813	109.38	119.7	107.36	94.514	83.098	67.805	44.274	19.658	NaN	NaN	NaN	NaN	NaN	NaN
NaN	NaN	NaN	NaN	NaN	NaN	NaN	NaN	NaN	NaN	NaN	NaN	NaN	NaN	NaN	NaN	NaN	NaN	NaN	NaN	NaN	NaN	NaN	NaN	NaN	NaN	28.339	44.544	44.172	54.554	60.729	75.687	92.369	117.31	141.34	159.58	170.57	186.76	200.73	206.4	192.13	151.76	116.14	84.617	81.63	76.871	88.752	90.431	84.875	63.217
NaN	NaN	NaN	NaN	NaN	NaN	NaN	NaN	NaN	NaN	NaN	NaN	NaN	NaN	NaN	NaN	NaN	NaN	NaN	NaN	NaN	NaN	NaN	NaN	NaN	NaN	NaN	NaN	NaN	NaN	NaN	NaN	NaN	NaN	NaN	84.73	125.54	120.56	115.92	115.37	130.26	141.36	122.93	89.118	54.278	45.085	28.044	NaN	NaN	NaN
NaN	NaN	NaN	NaN	NaN	NaN	NaN	NaN	NaN	NaN	NaN	NaN	NaN	NaN	NaN	NaN	NaN	NaN	NaN	NaN	NaN	NaN	NaN	NaN	NaN	NaN	NaN	NaN	NaN	81.544	127.94	154.26	137.43	149.78	147.92	141.34	152.67	145.54	126.65	103.93	131.8	138.77	127.73	92.289	76.001	49.453	32.039	33.224	30.097	25.889
NaN	NaN	NaN	NaN	NaN	NaN	NaN	NaN	NaN	NaN	NaN	NaN	NaN	NaN	NaN	NaN	NaN	NaN	NaN	NaN	NaN	NaN	NaN	NaN	NaN	NaN	NaN	NaN	NaN	NaN	NaN	NaN	NaN	NaN	NaN	NaN	NaN	73.921	111.87	129.54	142.34	145.78	135.48	101.95	85.59	72.054	70.371	56.663	44.356	36.617
NaN	NaN	NaN	NaN	NaN	NaN	NaN	NaN	NaN	NaN	NaN	NaN	NaN	NaN	NaN	NaN	NaN	NaN	NaN	NaN	NaN	NaN	NaN	NaN	NaN	NaN	NaN	NaN	NaN	NaN	24.633	46.332	64.608	89.044	113.66	130.73	140.19	133.78	123.04	120.94	123.72	126.85	105.36	82.065	43.136	NaN	NaN	NaN	NaN	NaN
NaN	NaN	NaN	NaN	NaN	NaN	NaN	NaN	NaN	NaN	NaN	NaN	NaN	NaN	NaN	NaN	NaN	NaN	NaN	NaN	NaN	NaN	NaN	NaN	NaN	NaN	NaN	NaN	NaN	NaN	NaN	32.037	44.461	49.028	65.987	96.341	116.78	125.26	129.01	135.24	142.43	124.32	97.594	65.293	55.512	44.807	35.733	26.393	24.365	20.986
NaN	NaN	NaN	NaN	NaN	NaN	NaN	NaN	NaN	NaN	NaN	NaN	NaN	NaN	NaN	NaN	NaN	NaN	NaN	NaN	NaN	NaN	NaN	NaN	NaN	10.792	17.529	25.061	47.346	84.722	124.35	166.02	193.01	200.77	195.36	185.36	176.84	176.5	171.08	173.01	177.5	183.81	154.48	117.32	55.338	NaN	NaN	NaN	NaN	NaN
NaN	NaN	NaN	NaN	NaN	NaN	NaN	NaN	NaN	NaN	NaN	NaN	NaN	NaN	NaN	NaN	NaN	NaN	NaN	NaN	NaN	NaN	NaN	NaN	NaN	NaN	NaN	NaN	NaN	NaN	NaN	NaN	37.668	59.182	75.221	98.562	121.67	142.33	162.31	169.95	146.82	141.01	106.91	74.16	NaN	NaN	NaN	NaN	NaN	NaN
NaN	NaN	NaN	NaN	NaN	NaN	NaN	NaN	NaN	NaN	NaN	NaN	NaN	NaN	NaN	NaN	NaN	NaN	NaN	NaN	NaN	NaN	NaN	NaN	31.272	60.741	66.347	67.609	64.887	69.885	82.484	88.58	100.09	111.36	124.19	134.13	139.06	141.46	145.2	150.25	147.48	123.6	83.022	37.705	NaN	NaN	NaN	NaN	NaN	NaN
NaN	NaN	NaN	NaN	NaN	NaN	NaN	NaN	NaN	NaN	NaN	NaN	NaN	NaN	NaN	NaN	NaN	NaN	NaN	NaN	NaN	NaN	NaN	NaN	NaN	NaN	30.959	44.693	56.002	85.053	112.03	130.98	132.77	133.5	126.28	122.94	113.75	89.853	81.469	68.565	70.973	69.827	69.109	64.959	53.47	51.23	43.904	43.25	36.641	29.335
NaN	NaN	NaN	NaN	NaN	NaN	NaN	NaN	NaN	NaN	NaN	NaN	NaN	NaN	NaN	NaN	NaN	NaN	NaN	NaN	NaN	NaN	NaN	NaN	NaN	NaN	NaN	NaN	26.527	42.158	44.533	45.93	50.148	63.211	79.929	105.4	132.05	160.45	174.74	169.41	177.65	171.33	145.19	107.36	54.065	NaN	NaN	NaN	NaN	NaN
NaN	NaN	NaN	NaN	NaN	NaN	NaN	NaN	NaN	NaN	NaN	NaN	NaN	NaN	NaN	NaN	NaN	NaN	NaN	NaN	NaN	NaN	NaN	NaN	NaN	NaN	NaN	NaN	NaN	NaN	NaN	NaN	80.057	138.12	145.76	149.91	138.27	156.54	160.13	157.99	132.64	117.63	73.357	NaN	NaN	NaN	NaN	NaN	NaN	NaN
NaN	NaN	NaN	NaN	NaN	NaN	NaN	NaN	NaN	NaN	NaN	NaN	NaN	NaN	NaN	NaN	NaN	NaN	NaN	NaN	NaN	NaN	NaN	NaN	NaN	NaN	NaN	NaN	NaN	NaN	NaN	NaN	9.6118	13.732	12.913	13.825	14.14	13.191	11.027	8.4502	4.2461	7.2292	11.562	11.722	NaN	NaN	NaN	NaN	NaN	NaN
NaN	NaN	NaN	NaN	NaN	NaN	NaN	NaN	NaN	NaN	NaN	NaN	NaN	NaN	NaN	NaN	NaN	NaN	NaN	NaN	NaN	NaN	NaN	NaN	NaN	NaN	NaN	NaN	NaN	NaN	NaN	NaN	NaN	NaN	39.029	67.783	85.555	101.84	116.56	127.2	128.08	104.22	69.339	40.103	29.12	20.044	NaN	NaN	NaN	NaN
[truncated: 35 more columns]
