# Supplementary material for: Timing of gene expression in a cell‐fate decision system
Source: Mol Syst Biol. 2018 Apr 25;14(4):e8024. doi: 10.15252/msb.20178024 (PMC5916086; doi:10.15252/msb.20178024)
Supplement: Supplementary file 3 — Dataset EV1 [file MSB-14-e8024-s003.zip › DatasetEV1/ySP643_pAGA1_dPSTR_Y_NucearEnrichment_FusionSync.csv]

-210	-205	-200	-195	-190	-185	-180	-175	-170	-165	-160	-155	-150	-145	-140	-135	-130	-125	-120	-115	-110	-105	-100	-95	-90	-85	-80	-75	-70	-65	-60	-55	-50	-45	-40	-35	-30	-25	-20	-15	-10	-5	0	5	10	15	20	25	30	35
NaN	NaN	NaN	NaN	NaN	NaN	NaN	NaN	NaN	NaN	NaN	NaN	NaN	NaN	NaN	NaN	NaN	NaN	NaN	NaN	NaN	NaN	NaN	NaN	NaN	NaN	NaN	NaN	NaN	NaN	NaN	93.776	144.75	171.83	179.86	184.79	193.33	210.46	219.04	230.94	225.94	190.98	137.66	68.899	NaN	NaN	NaN	NaN	NaN	NaN
NaN	NaN	NaN	NaN	NaN	NaN	NaN	NaN	NaN	NaN	NaN	NaN	NaN	NaN	NaN	NaN	NaN	NaN	NaN	NaN	NaN	NaN	NaN	NaN	NaN	NaN	NaN	NaN	29.312	29.405	29.184	29.947	30.254	34.152	33.887	38.041	45.16	69.713	113.3	160.27	194.25	165.93	123.55	53.946	NaN	NaN	NaN	NaN	NaN	NaN
NaN	NaN	NaN	NaN	NaN	NaN	NaN	NaN	NaN	NaN	NaN	NaN	NaN	NaN	NaN	NaN	NaN	NaN	NaN	NaN	NaN	NaN	154.09	176.89	202.48	221.04	222.17	229.72	223.7	232.98	210.98	214.27	212.96	230.16	250.12	247.14	238.4	212.14	216.99	240.26	263.53	234.09	184.02	97.591	NaN	NaN	NaN	NaN	NaN	NaN
NaN	NaN	NaN	NaN	NaN	NaN	NaN	NaN	NaN	NaN	NaN	NaN	NaN	NaN	NaN	NaN	NaN	NaN	NaN	NaN	NaN	NaN	NaN	NaN	NaN	132.68	161.04	184.11	183.82	192.58	191.43	204.01	223.52	248.08	263.45	241.02	221.98	221.23	257.77	297.15	312.31	270.28	159.23	NaN	NaN	NaN	NaN	NaN	NaN	NaN
NaN	NaN	NaN	NaN	NaN	NaN	NaN	NaN	NaN	NaN	NaN	NaN	NaN	NaN	NaN	NaN	NaN	NaN	NaN	NaN	NaN	NaN	NaN	NaN	NaN	NaN	NaN	54.026	67.093	101.09	157.08	209.63	234.13	249	243.53	243.81	231.82	237.84	236.57	230.29	214.14	206.66	182.52	150.49	82.45	NaN	NaN	NaN	NaN	NaN
NaN	NaN	NaN	NaN	NaN	NaN	NaN	NaN	NaN	NaN	NaN	NaN	NaN	NaN	NaN	NaN	NaN	NaN	NaN	NaN	NaN	NaN	NaN	NaN	NaN	NaN	NaN	33.338	40.028	46.547	54.097	48.499	43.214	36.398	34.733	45.683	75.346	123.73	166.98	192.47	203.71	206.67	183.34	142.5	95.902	72.899	71.785	71.55	56.023	28.388
NaN	NaN	NaN	NaN	NaN	NaN	NaN	NaN	NaN	NaN	NaN	NaN	NaN	NaN	NaN	NaN	NaN	NaN	NaN	NaN	NaN	NaN	NaN	NaN	NaN	NaN	36.769	38.076	36.93	34.849	31.213	32.32	30.627	42.31	72.454	125.92	178.93	221.17	248.49	267.7	276.05	235.34	175.83	82.873	NaN	NaN	NaN	NaN	NaN	NaN
NaN	NaN	NaN	NaN	NaN	NaN	NaN	NaN	NaN	NaN	NaN	NaN	NaN	NaN	NaN	NaN	NaN	NaN	NaN	NaN	NaN	NaN	NaN	NaN	NaN	NaN	NaN	NaN	55.846	100.85	161.14	202.95	225.25	234.33	252.09	256.67	243.87	246.28	265.95	289.8	313.04	277.36	178.34	NaN	NaN	NaN	NaN	NaN	NaN	NaN
NaN	NaN	NaN	NaN	NaN	NaN	NaN	NaN	NaN	NaN	NaN	NaN	NaN	NaN	NaN	NaN	NaN	NaN	NaN	NaN	NaN	NaN	NaN	NaN	83.343	114.09	146.6	163.76	178.57	168.25	175.23	180.63	180.85	177.83	172.86	171.03	164.43	153.54	167.72	181.76	190.56	202.7	173.83	142.03	67.337	NaN	NaN	NaN	NaN	NaN
NaN	NaN	NaN	NaN	NaN	NaN	NaN	NaN	NaN	NaN	NaN	NaN	NaN	NaN	NaN	NaN	NaN	NaN	NaN	NaN	NaN	NaN	NaN	NaN	NaN	NaN	31.96	28.129	29.098	29.404	27.867	24.656	24.879	28.326	27.439	26.67	35.582	49.728	66.836	94.819	123.11	153.62	141.44	119.07	62.383	NaN	NaN	NaN	NaN	NaN
NaN	NaN	NaN	NaN	NaN	NaN	NaN	NaN	NaN	NaN	NaN	NaN	NaN	NaN	NaN	NaN	NaN	NaN	NaN	NaN	NaN	NaN	NaN	NaN	NaN	NaN	NaN	NaN	NaN	33.64	46.282	55.452	61.826	58.724	60.78	76.359	105.58	135.67	168.03	181.99	177.24	151.53	108.63	60.848	NaN	NaN	NaN	NaN	NaN	NaN
NaN	NaN	NaN	NaN	NaN	NaN	NaN	NaN	NaN	NaN	NaN	NaN	NaN	NaN	NaN	NaN	NaN	NaN	NaN	NaN	NaN	NaN	NaN	NaN	NaN	NaN	NaN	NaN	NaN	NaN	NaN	NaN	NaN	NaN	NaN	NaN	185.04	186.16	188.65	200	184.49	157.48	116.5	67.757	36.44	29.299	45.057	60.05	76.231	99.272
NaN	NaN	NaN	NaN	NaN	NaN	NaN	NaN	NaN	NaN	NaN	NaN	NaN	NaN	NaN	NaN	NaN	NaN	NaN	NaN	NaN	NaN	NaN	NaN	NaN	NaN	NaN	NaN	NaN	31.324	34.876	34.127	31.257	32.194	38.179	52.141	60.657	75.385	88.36	124.01	161.43	171.15	136.52	68.694	NaN	NaN	NaN	NaN	NaN	NaN
NaN	NaN	NaN	NaN	NaN	NaN	NaN	NaN	NaN	NaN	NaN	NaN	NaN	NaN	NaN	NaN	NaN	NaN	NaN	NaN	NaN	NaN	NaN	NaN	NaN	NaN	NaN	NaN	NaN	NaN	NaN	NaN	139.2	185.25	212.5	223.86	219.69	206.27	183.92	186.46	189.07	166.21	97.991	NaN	NaN	NaN	NaN	NaN	NaN	NaN
NaN	NaN	NaN	NaN	NaN	NaN	NaN	NaN	NaN	NaN	NaN	NaN	NaN	NaN	NaN	NaN	NaN	NaN	NaN	NaN	NaN	NaN	NaN	43.182	46.813	45.034	38.887	31.315	30.844	33.888	37.743	39.661	47.534	62.053	77.632	101.25	131.58	170.85	208.32	228.32	209.82	185.17	159.4	158.1	101.99	NaN	NaN	NaN	NaN	NaN
NaN	NaN	NaN	NaN	NaN	NaN	NaN	NaN	NaN	NaN	NaN	NaN	NaN	NaN	NaN	NaN	NaN	NaN	NaN	NaN	NaN	NaN	NaN	NaN	NaN	NaN	20.067	23.96	25.932	27.815	25.418	23.121	22.783	27.351	43.463	66.157	97.375	115.62	139.99	143.44	149.78	141.4	119.74	72.668	NaN	NaN	NaN	NaN	NaN	NaN
NaN	NaN	NaN	NaN	NaN	NaN	NaN	NaN	NaN	NaN	NaN	NaN	NaN	NaN	NaN	NaN	NaN	NaN	NaN	NaN	NaN	NaN	59.59	92.224	102.73	110.21	127.36	143.14	158.22	165.86	167.47	170.32	159.17	143.19	126.13	130.21	154.69	180.87	212.89	243.87	244.14	223.85	157.9	114.11	52.033	NaN	NaN	NaN	NaN	NaN
NaN	NaN	NaN	NaN	NaN	NaN	NaN	NaN	NaN	NaN	NaN	NaN	NaN	NaN	NaN	NaN	NaN	NaN	NaN	26.781	48.767	57.664	65.036	65.797	68.207	65.597	64.468	60.067	59.152	59.372	68.609	85.394	115.18	148.16	173.82	190.46	192.73	191.88	191.59	195.75	197	165.64	112.87	51.344	NaN	NaN	NaN	NaN	NaN	NaN
NaN	NaN	NaN	NaN	NaN	NaN	NaN	NaN	NaN	NaN	NaN	NaN	NaN	NaN	NaN	NaN	NaN	NaN	NaN	NaN	NaN	NaN	NaN	NaN	NaN	NaN	NaN	NaN	NaN	15.516	26.429	33.216	43.061	54.61	61.128	63.708	68.373	79.392	104.34	134.24	163.41	166.9	133.91	95.15	45.472	NaN	NaN	NaN	NaN	NaN
NaN	NaN	NaN	NaN	NaN	NaN	NaN	NaN	NaN	NaN	NaN	NaN	NaN	NaN	NaN	NaN	NaN	NaN	NaN	NaN	NaN	NaN	NaN	NaN	NaN	NaN	NaN	NaN	NaN	NaN	22.437	34.126	34.433	42.857	64.296	105.43	149.37	184.21	203.16	205.35	200.71	173.67	142.31	107.83	61.829	NaN	NaN	NaN	NaN	NaN
NaN	NaN	NaN	NaN	NaN	NaN	NaN	NaN	NaN	NaN	NaN	NaN	NaN	NaN	NaN	NaN	NaN	NaN	NaN	NaN	18.63	30.336	37.879	45.454	59.771	68.064	76.136	74.881	68.571	65.423	69.075	90.752	113.29	145.44	156.93	165.9	157.46	166.15	167.94	178.34	177.89	173.27	148.35	89.296	NaN	NaN	NaN	NaN	NaN	NaN
NaN	NaN	NaN	NaN	NaN	NaN	NaN	NaN	NaN	NaN	NaN	NaN	NaN	NaN	NaN	NaN	20.042	34.375	46.368	76.27	103.69	129.71	140.05	141.48	135.56	127.56	128.96	135.96	163.46	193.18	217.9	227.96	231.35	237.19	237.23	242.78	241.42	239.83	241.36	239.62	237	215.01	172.41	98.411	NaN	NaN	NaN	NaN	NaN	NaN
NaN	NaN	NaN	NaN	NaN	NaN	NaN	NaN	NaN	NaN	NaN	NaN	NaN	NaN	NaN	NaN	NaN	NaN	47.713	76.74	79.889	94.11	101.25	101.26	95.927	89.04	83.14	81.983	75.344	69.974	69.937	88.725	106.76	123.72	144.38	173.83	211.55	229.16	257.14	275.54	294.66	264.37	205.08	106.27	NaN	NaN	NaN	NaN	NaN	NaN
NaN	NaN	NaN	NaN	NaN	NaN	NaN	NaN	NaN	NaN	NaN	NaN	NaN	NaN	NaN	NaN	NaN	NaN	NaN	NaN	NaN	NaN	NaN	NaN	NaN	NaN	NaN	NaN	NaN	NaN	30.577	56.009	73.471	95.34	104.54	95.48	86.599	97.086	132.07	164.8	177.89	172.2	137.73	103.54	52.771	NaN	NaN	NaN	NaN	NaN
NaN	NaN	NaN	NaN	NaN	NaN	NaN	NaN	NaN	NaN	NaN	NaN	NaN	NaN	NaN	NaN	NaN	NaN	NaN	NaN	NaN	NaN	NaN	NaN	NaN	NaN	NaN	NaN	NaN	NaN	98.972	113.74	141.97	163.05	166.83	174.24	183.95	191.63	187.73	173.15	153.06	122.31	73.229	NaN	NaN	NaN	NaN	NaN	NaN	NaN
NaN	NaN	NaN	NaN	NaN	NaN	NaN	NaN	NaN	NaN	NaN	NaN	NaN	NaN	NaN	NaN	NaN	NaN	NaN	NaN	26.286	28.672	31.744	31.287	35.672	37.051	43.37	51.231	52.862	54.279	58.525	83.77	115.27	153.91	167.8	177.1	164	160.01	162.42	154.41	152.39	131.73	103.34	67.228	26.642	NaN	NaN	NaN	NaN	NaN
NaN	NaN	NaN	NaN	NaN	NaN	NaN	NaN	NaN	NaN	NaN	NaN	NaN	NaN	NaN	NaN	NaN	NaN	NaN	NaN	NaN	NaN	NaN	NaN	NaN	NaN	82.273	130.78	157.06	159.4	152.46	155.2	161.47	169.43	164.49	167.24	178.66	183.18	185.58	186.14	189.5	160.1	113.19	53.795	NaN	NaN	NaN	NaN	NaN	NaN
NaN	NaN	NaN	NaN	NaN	NaN	NaN	NaN	NaN	NaN	NaN	NaN	NaN	NaN	NaN	NaN	NaN	NaN	NaN	NaN	51.945	79.271	116.77	168.77	209.57	215.85	207.17	194.77	201.51	186.2	185.91	194.15	214.03	228.27	218.61	225.66	194.62	184.24	159.09	168.93	162.33	163.67	131.45	82.022	NaN	NaN	NaN	NaN	NaN	NaN
NaN	NaN	NaN	NaN	NaN	NaN	NaN	NaN	NaN	NaN	NaN	NaN	NaN	NaN	NaN	NaN	NaN	NaN	NaN	NaN	NaN	NaN	NaN	NaN	NaN	NaN	NaN	208.45	216.88	240.84	244.12	263.16	248.23	249.95	251.8	259.04	258.28	245.45	239.81	234.89	233.93	207.99	160.7	86.626	NaN	NaN	NaN	NaN	NaN	NaN
NaN	NaN	NaN	NaN	NaN	NaN	NaN	NaN	NaN	NaN	NaN	NaN	NaN	NaN	NaN	NaN	NaN	NaN	NaN	NaN	NaN	NaN	NaN	NaN	NaN	NaN	NaN	NaN	NaN	NaN	36.672	46.481	72.371	106.57	140.34	140.11	125.22	104.02	111.46	130.19	144.69	130.1	101.96	54.212	NaN	NaN	NaN	NaN	NaN	NaN
NaN	NaN	NaN	NaN	NaN	NaN	NaN	NaN	NaN	NaN	NaN	NaN	NaN	NaN	NaN	NaN	NaN	NaN	NaN	NaN	NaN	NaN	51.488	44.475	43.17	43.37	45.123	42.144	41.298	34.987	34.149	38.028	45.443	59.116	84.089	115.99	150.86	160.56	165.42	149.02	152.39	139.49	128.46	97.88	56.021	NaN	NaN	NaN	NaN	NaN
NaN	NaN	NaN	NaN	NaN	NaN	NaN	NaN	NaN	NaN	NaN	NaN	NaN	NaN	NaN	NaN	NaN	NaN	NaN	NaN	NaN	NaN	NaN	NaN	NaN	NaN	NaN	NaN	NaN	NaN	NaN	174.96	170.79	165.76	160.64	162.99	158.74	157.11	143.9	160.7	163.35	185.56	143.15	89.839	NaN	NaN	NaN	NaN	NaN	NaN
NaN	NaN	NaN	NaN	NaN	NaN	NaN	NaN	NaN	NaN	NaN	NaN	NaN	NaN	NaN	NaN	NaN	NaN	NaN	NaN	NaN	NaN	50.636	41.168	32.81	26.994	20.336	17.151	13.403	15.445	18.461	24.876	29.557	35.674	50.311	71.561	89.138	111.83	117.83	128.13	145.7	141.37	124.26	59.701	NaN	NaN	NaN	NaN	NaN	NaN
NaN	NaN	NaN	NaN	NaN	NaN	NaN	NaN	NaN	NaN	NaN	NaN	NaN	NaN	NaN	NaN	NaN	NaN	NaN	NaN	NaN	NaN	NaN	NaN	NaN	NaN	NaN	NaN	NaN	40.791	34.677	31.858	33.138	35.465	40.577	56.81	87.994	118.33	132.26	140.66	150.97	162.02	143.65	87.116	NaN	NaN	NaN	NaN	NaN	NaN
NaN	NaN	NaN	NaN	NaN	NaN	NaN	NaN	NaN	NaN	47.279	52.074	53.886	60.985	55.328	50.5	40.347	37.565	36.261	36.649	36.989	40.345	47.853	63.27	75.959	93.037	117.46	145.95	162.65	166.74	169.73	180.8	197.89	208.59	202.44	194.24	197.92	219.22	224.33	205.79	193.48	166	134.97	65.459	NaN	NaN	NaN	NaN	NaN	NaN
NaN	NaN	NaN	NaN	NaN	NaN	NaN	NaN	NaN	NaN	NaN	NaN	NaN	NaN	NaN	NaN	NaN	NaN	NaN	NaN	NaN	NaN	NaN	NaN	NaN	NaN	NaN	NaN	NaN	NaN	NaN	NaN	NaN	90.376	135.3	162.76	168.65	169.18	165	160.89	167.89	153.08	119.01	72.964	34.373	NaN	NaN	NaN	NaN	NaN
NaN	NaN	NaN	NaN	NaN	NaN	NaN	NaN	NaN	NaN	NaN	NaN	NaN	NaN	NaN	NaN	NaN	NaN	NaN	NaN	NaN	NaN	NaN	NaN	NaN	NaN	NaN	NaN	NaN	NaN	NaN	NaN	91.721	157.67	202.58	224.14	236.43	255.74	257.31	256.4	237.64	231.52	195.67	119.64	NaN	NaN	NaN	NaN	NaN	NaN
NaN	NaN	NaN	NaN	NaN	NaN	NaN	NaN	NaN	NaN	NaN	NaN	NaN	NaN	NaN	NaN	NaN	NaN	NaN	NaN	NaN	NaN	NaN	NaN	NaN	NaN	NaN	NaN	96.265	162.13	211.63	243.71	240.28	248.67	264.86	274.37	257.34	224.04	211.52	212.73	223.71	202.78	164.97	87.898	NaN	NaN	NaN	NaN	NaN	NaN
NaN	NaN	NaN	NaN	NaN	NaN	NaN	NaN	NaN	NaN	NaN	NaN	NaN	NaN	NaN	NaN	NaN	NaN	NaN	NaN	NaN	NaN	NaN	NaN	NaN	NaN	NaN	NaN	NaN	NaN	207.76	214.91	232.95	233.35	246.61	226.61	219.35	225.64	240.59	251.75	223.47	191.58	147.21	86.87	NaN	NaN	NaN	NaN	NaN	NaN
NaN	NaN	NaN	NaN	NaN	NaN	NaN	NaN	NaN	NaN	NaN	NaN	NaN	NaN	NaN	NaN	NaN	NaN	NaN	NaN	NaN	NaN	NaN	NaN	NaN	NaN	NaN	NaN	NaN	NaN	NaN	117.69	144.86	163.66	172.17	189.18	196.69	204.19	200	220.39	228.88	216.9	166.7	91.038	NaN	NaN	NaN	NaN	NaN	NaN
NaN	NaN	NaN	NaN	NaN	NaN	NaN	NaN	NaN	NaN	NaN	NaN	NaN	NaN	NaN	NaN	NaN	NaN	NaN	NaN	NaN	NaN	NaN	NaN	NaN	84.537	120.27	148.03	162.74	170.69	166.2	156.06	155.56	154.61	155.9	141.69	140.07	143.2	157.5	162.9	163.82	149.7	119.16	64.04	NaN	NaN	NaN	NaN	NaN	NaN
NaN	NaN	NaN	NaN	NaN	NaN	NaN	NaN	NaN	NaN	NaN	NaN	NaN	NaN	NaN	NaN	NaN	NaN	NaN	NaN	NaN	NaN	NaN	NaN	49.296	55.108	54.33	51.146	50.126	56.518	69.627	83.68	98.732	115.2	133.94	154.35	168.44	178.44	184.14	189.75	197	165.37	100.57	NaN	NaN	NaN	NaN	NaN	NaN	NaN
NaN	NaN	NaN	NaN	NaN	NaN	NaN	NaN	NaN	NaN	NaN	NaN	NaN	NaN	NaN	NaN	NaN	NaN	NaN	NaN	NaN	NaN	NaN	NaN	NaN	NaN	NaN	NaN	NaN	76.3	104.13	128.99	156.03	158.65	168.59	180.63	192.26	199.15	183.99	176.5	164.22	165.63	129.2	74.348	NaN	NaN	NaN	NaN	NaN	NaN
NaN	NaN	NaN	NaN	NaN	NaN	NaN	NaN	NaN	NaN	NaN	NaN	NaN	NaN	NaN	NaN	NaN	NaN	NaN	NaN	NaN	NaN	NaN	NaN	NaN	NaN	NaN	NaN	NaN	NaN	184.49	203.35	225.88	221.25	201.34	165.21	143.36	154.2	180.12	211.42	210.57	191.61	140.18	105.5	50.655	NaN	NaN	NaN	NaN	NaN
NaN	NaN	NaN	NaN	NaN	NaN	NaN	NaN	NaN	NaN	NaN	NaN	NaN	NaN	NaN	NaN	NaN	NaN	NaN	NaN	NaN	NaN	NaN	NaN	NaN	NaN	193.23	213.74	218.02	218.51	229.37	245.71	249.03	250.61	253.24	254.22	263.17	237.98	231.34	207.45	227.28	225.67	189.18	106.87	NaN	NaN	NaN	NaN	NaN	NaN
NaN	NaN	NaN	NaN	NaN	NaN	NaN	NaN	NaN	NaN	NaN	NaN	NaN	NaN	47.429	54.04	69.623	81.481	86.449	83.856	86.983	96.35	95.782	90.931	88.265	90.639	94.464	103.16	130.11	154	167.85	171.22	171.26	168.83	152.18	130.99	123.1	133.05	154.46	176.41	174.98	170.97	139.33	86.541	NaN	NaN	NaN	NaN	NaN	NaN
NaN	NaN	NaN	NaN	NaN	NaN	NaN	NaN	NaN	NaN	NaN	NaN	NaN	NaN	NaN	NaN	NaN	NaN	NaN	NaN	NaN	NaN	NaN	176.64	162.92	162.24	165.6	179.33	191.06	205.22	173.75	157.59	127.42	151.56	140.47	143.88	138.56	148.45	179.06	198.94	212.54	190.05	146.74	80.573	NaN	NaN	NaN	NaN	NaN	NaN
NaN	NaN	NaN	NaN	NaN	NaN	NaN	NaN	NaN	NaN	NaN	NaN	NaN	NaN	NaN	NaN	NaN	NaN	NaN	NaN	NaN	NaN	NaN	NaN	NaN	NaN	NaN	NaN	115.07	195.19	249.88	280.74	278.45	276.07	267.16	252.3	220.92	194.46	172.2	167.64	164.4	147.2	125.33	72.327	NaN	NaN	NaN	NaN	NaN	NaN
NaN	NaN	NaN	NaN	NaN	NaN	NaN	NaN	NaN	NaN	NaN	NaN	NaN	NaN	NaN	NaN	NaN	NaN	NaN	NaN	NaN	NaN	NaN	NaN	NaN	NaN	NaN	NaN	NaN	101.91	140.07	181.08	219.91	239.46	245.73	236.48	222.4	217.76	231.32	234.54	241.16	216.15	179.13	132.66	100.18	92.52	86.329	89.241	59.584	NaN
NaN	NaN	NaN	NaN	NaN	NaN	NaN	NaN	NaN	NaN	NaN	NaN	NaN	NaN	NaN	NaN	NaN	NaN	NaN	NaN	NaN	NaN	NaN	NaN	NaN	NaN	NaN	NaN	NaN	NaN	NaN	NaN	NaN	199.18	262.96	308.1	316.47	311.84	299.07	295.54	301.04	292.42	245.45	142.95	NaN	NaN	NaN	NaN	NaN	NaN
NaN	NaN	NaN	NaN	NaN	NaN	NaN	NaN	NaN	NaN	NaN	NaN	NaN	NaN	NaN	NaN	NaN	NaN	NaN	NaN	NaN	NaN	NaN	NaN	NaN	NaN	60.43	58.865	58.812	70.137	87.835	138.08	190.42	240.18	242.27	242.88	231.85	224.8	216.3	193.28	187.11	149.78	124.68	65.477	NaN	NaN	NaN	NaN	NaN	NaN
NaN	NaN	NaN	NaN	NaN	NaN	NaN	NaN	NaN	NaN	NaN	NaN	NaN	NaN	NaN	NaN	NaN	NaN	NaN	NaN	NaN	NaN	NaN	NaN	NaN	NaN	NaN	NaN	NaN	NaN	146.85	216.41	207.41	221.04	228.36	230.89	226.6	215.61	233.04	236.95	253.59	227.96	198.95	144.98	76.782	NaN	NaN	NaN	NaN	NaN
NaN	NaN	NaN	NaN	NaN	NaN	NaN	NaN	NaN	NaN	NaN	NaN	NaN	NaN	NaN	NaN	NaN	NaN	NaN	NaN	NaN	NaN	NaN	NaN	NaN	NaN	NaN	NaN	NaN	NaN	NaN	49.205	69.224	87.259	99.565	103.33	109.8	127.81	142.68	161.39	142.63	138.34	90.863	69.799	25.171	NaN	NaN	NaN	NaN	NaN
NaN	NaN	NaN	NaN	NaN	NaN	NaN	NaN	NaN	NaN	NaN	NaN	NaN	NaN	NaN	NaN	NaN	NaN	NaN	NaN	NaN	NaN	NaN	35.338	66.997	97.182	137.03	161.06	176.51	175.16	177.12	180.85	171.3	169.53	168.7	178.17	184.8	183.54	196.57	190.43	195.83	170.92	153.45	120.96	73.643	NaN	NaN	NaN	NaN	NaN
NaN	NaN	NaN	NaN	NaN	NaN	NaN	NaN	NaN	NaN	NaN	NaN	NaN	NaN	NaN	NaN	NaN	NaN	NaN	NaN	NaN	NaN	NaN	NaN	NaN	NaN	NaN	NaN	NaN	NaN	NaN	NaN	NaN	NaN	34.879	53.102	54.874	49.528	43.15	39.895	40.708	39.881	39.054	40.958	45.289	44.791	46.416	45.099	46.908	40.131
NaN	NaN	NaN	NaN	NaN	NaN	NaN	NaN	NaN	NaN	NaN	NaN	NaN	NaN	NaN	NaN	NaN	NaN	NaN	NaN	NaN	NaN	NaN	NaN	49.558	34.935	33.318	33.462	39.947	42.944	49.341	66.345	88.384	101.5	106.58	103.56	115.61	127.72	161.12	196.79	245.69	229.92	150.97	NaN	NaN	NaN	NaN	NaN	NaN	NaN
NaN	NaN	NaN	NaN	NaN	NaN	NaN	NaN	NaN	NaN	NaN	NaN	NaN	NaN	NaN	NaN	NaN	NaN	NaN	NaN	NaN	NaN	NaN	NaN	NaN	NaN	NaN	NaN	NaN	NaN	NaN	NaN	NaN	NaN	NaN	114.52	189.39	235.08	260.19	269.14	266.18	253.73	218.82	180.31	132.91	75.291	NaN	NaN	NaN	NaN
NaN	NaN	NaN	NaN	NaN	NaN	NaN	NaN	NaN	NaN	NaN	NaN	NaN	NaN	NaN	NaN	NaN	NaN	NaN	NaN	NaN	NaN	NaN	NaN	NaN	NaN	NaN	NaN	NaN	NaN	38.479	37.604	44.504	59.905	81.53	101.14	123.2	145.47	161.35	160	151.71	129.83	105.69	83.42	69.109	64.27	56.181	56.277	52.217	51.2
NaN	NaN	NaN	NaN	NaN	NaN	NaN	NaN	NaN	NaN	NaN	NaN	NaN	NaN	NaN	NaN	NaN	NaN	NaN	NaN	NaN	40.761	53.615	85.184	132.09	184.98	216.41	234.33	231.55	225.26	214.3	217.55	217	220.39	213.31	216.32	203.57	197.15	193.11	201.2	187.57	182.77	152.17	121.08	57.16	NaN	NaN	NaN	NaN	NaN
NaN	NaN	NaN	NaN	NaN	NaN	NaN	NaN	NaN	NaN	NaN	NaN	NaN	NaN	NaN	NaN	NaN	NaN	NaN	NaN	NaN	NaN	NaN	NaN	NaN	NaN	NaN	NaN	NaN	208.54	213.15	227.06	231.28	233.48	217.57	207.99	203.63	211.88	226.88	240.9	256.88	249.87	213	156.61	82.927	NaN	NaN	NaN	NaN	NaN
NaN	NaN	NaN	NaN	NaN	NaN	NaN	NaN	NaN	NaN	NaN	NaN	NaN	NaN	NaN	NaN	NaN	NaN	NaN	NaN	NaN	NaN	NaN	NaN	NaN	NaN	NaN	NaN	NaN	NaN	NaN	59.016	118.04	159.74	203.55	219.57	234.5	233.72	242.3	242.9	244.8	216.83	184.12	144.14	121.51	105.08	63.117	NaN	NaN	NaN
NaN	NaN	NaN	NaN	NaN	NaN	NaN	NaN	NaN	NaN	NaN	NaN	NaN	NaN	NaN	NaN	NaN	NaN	NaN	NaN	NaN	NaN	NaN	NaN	NaN	NaN	NaN	NaN	NaN	NaN	NaN	62.015	70.127	76.365	87.081	105.99	135.32	164.4	190.61	203.99	206.97	172.97	131.9	66.04	NaN	NaN	NaN	NaN	NaN	NaN
NaN	NaN	NaN	NaN	NaN	NaN	NaN	NaN	NaN	NaN	NaN	NaN	NaN	NaN	NaN	NaN	NaN	NaN	NaN	NaN	NaN	NaN	NaN	188.17	220.05	228.24	231.81	215.18	218.49	227.12	244.57	226.07	207.18	226.91	260.35	293.47	274.99	280.26	272.48	274.75	272.6	263.95	218.45	126.16	NaN	NaN	NaN	NaN	NaN	NaN
NaN	NaN	NaN	NaN	NaN	NaN	NaN	NaN	NaN	NaN	NaN	NaN	NaN	NaN	NaN	NaN	NaN	NaN	NaN	47.453	40.454	38.32	39.242	41.229	36.786	31.498	36.957	55.178	83.347	110.89	141.4	174.66	186.76	195.5	183.3	182.29	175.82	186.49	195.93	196.59	188.35	149.57	88.679	NaN	NaN	NaN	NaN	NaN	NaN	NaN
NaN	NaN	NaN	NaN	NaN	NaN	NaN	NaN	NaN	NaN	NaN	NaN	NaN	NaN	NaN	NaN	NaN	NaN	NaN	NaN	NaN	NaN	NaN	NaN	NaN	NaN	NaN	NaN	127.42	135.35	153.31	162.43	168.65	156.07	145.02	148.43	157.52	176.43	185.84	201.24	206.23	206.17	167.13	96.234	NaN	NaN	NaN	NaN	NaN	NaN
NaN	NaN	NaN	NaN	NaN	NaN	NaN	NaN	NaN	NaN	NaN	NaN	NaN	NaN	NaN	NaN	NaN	NaN	NaN	NaN	NaN	NaN	NaN	NaN	NaN	NaN	71.823	104.81	102.21	112.54	124.28	134.84	139.94	149.13	145.03	141.69	151.79	153.87	150.4	148.25	173.63	152.25	109.57	38.937	NaN	NaN	NaN	NaN	NaN	NaN
NaN	NaN	NaN	NaN	NaN	NaN	NaN	NaN	NaN	NaN	NaN	NaN	NaN	NaN	NaN	NaN	NaN	NaN	NaN	NaN	NaN	29.992	50.098	59.454	65.523	69.142	69.869	87.941	122.03	164.1	201.72	213.46	228.72	231.73	245.66	236.26	247.86	245.91	256.38	239.91	248.95	229.46	193.92	103.35	NaN	NaN	NaN	NaN	NaN	NaN
NaN	NaN	NaN	NaN	NaN	NaN	NaN	NaN	NaN	NaN	NaN	NaN	NaN	NaN	NaN	NaN	NaN	NaN	NaN	NaN	NaN	NaN	NaN	NaN	NaN	NaN	NaN	NaN	NaN	NaN	NaN	NaN	NaN	78.241	115.49	122.55	127.48	137.03	166.46	178.16	191.52	153.32	110.21	50.055	NaN	NaN	NaN	NaN	NaN	NaN
NaN	NaN	NaN	NaN	NaN	NaN	NaN	NaN	NaN	NaN	NaN	NaN	NaN	NaN	NaN	NaN	NaN	NaN	NaN	NaN	NaN	NaN	NaN	NaN	NaN	NaN	NaN	NaN	NaN	49.736	85.697	99.158	118.1	127.73	133.99	132.06	130.86	135.6	148.57	156.56	157.2	143.18	110.48	75.972	57.711	61.625	65.04	58.395	49.768	41.256
NaN	NaN	NaN	NaN	NaN	NaN	NaN	NaN	NaN	NaN	NaN	NaN	NaN	NaN	NaN	NaN	NaN	NaN	NaN	NaN	NaN	NaN	NaN	NaN	NaN	NaN	NaN	NaN	41.313	62.838	60.832	67.256	67.519	72.163	70.371	71.8	68.042	71.485	92.576	126.72	157.89	145.28	107.93	49.847	NaN	NaN	NaN	NaN	NaN	NaN
NaN	NaN	NaN	NaN	NaN	NaN	NaN	NaN	NaN	NaN	NaN	NaN	NaN	NaN	NaN	NaN	NaN	25.917	41.309	44.222	39.16	35.283	31.821	39.494	48.822	76.203	95.376	125.68	135.93	147.94	148.15	153.87	163.34	167.63	177.7	182.8	191.42	182.72	191.1	189.5	209.88	168.42	122.61	47.017	NaN	NaN	NaN	NaN	NaN	NaN
NaN	NaN	NaN	NaN	NaN	NaN	NaN	NaN	NaN	NaN	NaN	NaN	NaN	NaN	NaN	NaN	NaN	NaN	NaN	NaN	NaN	NaN	NaN	NaN	NaN	NaN	NaN	NaN	NaN	NaN	NaN	19.732	29.715	26.033	26.112	39.053	62.035	95.265	130.14	156.41	181.56	165.97	130.32	63.543	NaN	NaN	NaN	NaN	NaN	NaN
NaN	NaN	NaN	NaN	NaN	NaN	NaN	NaN	NaN	NaN	NaN	NaN	NaN	NaN	NaN	NaN	NaN	NaN	NaN	NaN	NaN	NaN	NaN	NaN	NaN	NaN	NaN	NaN	NaN	NaN	NaN	20.198	37.248	47.082	52.693	66.702	89.799	135.13	177.14	216.56	236.1	242.16	223.97	204.21	164.93	102.07	NaN	NaN	NaN	NaN
NaN	NaN	NaN	NaN	NaN	NaN	NaN	NaN	NaN	NaN	NaN	NaN	NaN	NaN	NaN	46.465	72.443	81.24	81.125	94.936	95.376	108.07	111.63	135.85	154.84	168.9	181.9	180.08	184.4	186.85	202.84	218.88	205.52	183.76	167.88	168.25	193.72	194.94	212.62	209.85	216	186.46	136.63	67.373	NaN	NaN	NaN	NaN	NaN	NaN
NaN	NaN	NaN	NaN	NaN	NaN	NaN	NaN	NaN	NaN	NaN	NaN	NaN	NaN	NaN	NaN	NaN	NaN	NaN	NaN	NaN	NaN	NaN	NaN	26.175	48.745	58.541	72.311	77.496	88.57	103.88	120.43	150.78	181.62	214.23	222.54	225.39	219.19	221.71	227.67	238.03	221.24	170.51	89.44	NaN	NaN	NaN	NaN	NaN	NaN
NaN	NaN	NaN	NaN	NaN	NaN	NaN	NaN	NaN	NaN	NaN	NaN	NaN	NaN	NaN	NaN	NaN	NaN	NaN	NaN	NaN	NaN	NaN	48.552	81.512	100.11	117.09	144.57	171.79	202.73	217.13	219.32	214.32	198.57	187.38	183.98	197.67	219.94	233.51	239.64	235.8	201.73	144.6	65.527	NaN	NaN	NaN	NaN	NaN	NaN
NaN	NaN	NaN	NaN	NaN	NaN	NaN	NaN	NaN	NaN	NaN	NaN	NaN	NaN	NaN	NaN	NaN	NaN	NaN	NaN	NaN	NaN	NaN	NaN	NaN	NaN	NaN	NaN	NaN	NaN	NaN	NaN	NaN	100.76	160.82	177.71	172.98	192.05	216.87	249.72	258.05	239.27	192.99	105.52	NaN	NaN	NaN	NaN	NaN	NaN
NaN	NaN	NaN	NaN	NaN	NaN	NaN	NaN	NaN	NaN	NaN	NaN	NaN	NaN	NaN	NaN	19.622	35.969	51.065	62.539	68.389	66.639	70.305	77.467	95.138	119.08	146.42	146.76	140.28	124.41	126.38	121.56	115.33	103.4	103.44	119.84	148.41	165.79	173.77	184.57	198.83	165.44	112.86	43.363	NaN	NaN	NaN	NaN	NaN	NaN
NaN	NaN	NaN	NaN	NaN	NaN	NaN	NaN	NaN	NaN	NaN	NaN	NaN	NaN	NaN	NaN	NaN	NaN	NaN	NaN	NaN	NaN	NaN	NaN	NaN	NaN	23.725	43.323	61.44	81.899	95.453	97.319	90.17	90.595	95.741	103.5	96.743	97.197	105.45	129.64	151.52	141.44	113.88	79.545	70.408	67.412	65.8	59.058	52.046	39.827
NaN	NaN	NaN	NaN	NaN	NaN	NaN	NaN	NaN	NaN	NaN	NaN	NaN	NaN	NaN	NaN	NaN	NaN	NaN	NaN	29.216	46.066	41.346	41.383	39.485	40.765	51.213	66.077	91.42	113.37	114.95	120.92	129.84	139.54	139.89	143.23	156.56	195.87	220.51	246.44	233.52	197.18	153.42	81.692	NaN	NaN	NaN	NaN	NaN	NaN
NaN	NaN	NaN	NaN	NaN	NaN	NaN	NaN	NaN	NaN	NaN	NaN	NaN	NaN	NaN	NaN	NaN	NaN	NaN	NaN	NaN	NaN	NaN	NaN	NaN	NaN	NaN	22.504	40.01	49.283	55.53	55.865	56.007	52.953	56.403	58.226	67.947	77.921	104.19	133.01	156.57	140.03	104.42	49.598	NaN	NaN	NaN	NaN	NaN	NaN
NaN	NaN	NaN	NaN	NaN	NaN	NaN	NaN	NaN	NaN	NaN	NaN	NaN	NaN	NaN	NaN	NaN	NaN	NaN	NaN	NaN	NaN	NaN	NaN	NaN	NaN	NaN	67.789	97.071	94.914	89.847	108.8	143	176.98	209.86	239.13	270.56	297.54	314.07	306.23	285.7	267.5	219.25	131.69	NaN	NaN	NaN	NaN	NaN	NaN
NaN	NaN	NaN	NaN	NaN	NaN	NaN	NaN	NaN	NaN	NaN	NaN	NaN	NaN	NaN	NaN	NaN	NaN	NaN	NaN	NaN	NaN	NaN	NaN	35.819	57.265	60.088	62.993	70.022	76.158	93.683	120.2	166.53	185.75	192.65	188.41	190.84	188.93	173.83	161.83	136.49	110.53	62.619	NaN	NaN	NaN	NaN	NaN	NaN	NaN
NaN	NaN	NaN	NaN	NaN	NaN	NaN	NaN	NaN	NaN	NaN	NaN	NaN	NaN	NaN	NaN	NaN	NaN	NaN	NaN	NaN	NaN	NaN	NaN	NaN	NaN	NaN	NaN	26.089	39.923	37.256	34.413	29.471	32.902	42.313	71.095	109.31	162.31	204.46	249.19	270.24	260.67	207.14	113.81	NaN	NaN	NaN	NaN	NaN	NaN
NaN	NaN	NaN	NaN	NaN	NaN	NaN	NaN	NaN	NaN	NaN	NaN	NaN	NaN	NaN	NaN	NaN	NaN	NaN	NaN	NaN	NaN	NaN	NaN	NaN	NaN	NaN	NaN	NaN	NaN	NaN	NaN	NaN	16.921	30.218	45.708	66.825	101.84	139.84	169.32	168.01	150.21	117.35	95.47	55.677	NaN	NaN	NaN	NaN	NaN
NaN	NaN	NaN	NaN	NaN	NaN	NaN	NaN	NaN	NaN	NaN	NaN	NaN	NaN	NaN	NaN	NaN	NaN	NaN	NaN	NaN	NaN	NaN	NaN	NaN	NaN	NaN	NaN	83.629	93.025	103.4	123.97	128.94	126.73	113.14	97.359	89.753	88.194	100.36	101.1	113.37	104.02	90.867	44.982	NaN	NaN	NaN	NaN	NaN	NaN
NaN	NaN	NaN	NaN	NaN	NaN	NaN	NaN	NaN	NaN	NaN	NaN	NaN	NaN	NaN	NaN	NaN	NaN	NaN	NaN	NaN	NaN	NaN	NaN	NaN	NaN	NaN	NaN	NaN	NaN	NaN	89.964	124.86	161.09	188.23	196.77	199.51	204.5	214.17	217.21	214.76	191.65	149.71	79.968	NaN	NaN	NaN	NaN	NaN	NaN
NaN	NaN	NaN	NaN	NaN	NaN	NaN	NaN	NaN	NaN	NaN	NaN	NaN	NaN	NaN	NaN	NaN	NaN	NaN	NaN	NaN	NaN	NaN	NaN	NaN	NaN	NaN	NaN	NaN	NaN	53.163	66.621	90.91	114.89	140.02	164.53	190.9	207.74	208.98	205.95	205.28	178.83	109.1	NaN	NaN	NaN	NaN	NaN	NaN	NaN
NaN	NaN	NaN	NaN	NaN	NaN	NaN	NaN	NaN	NaN	NaN	NaN	NaN	NaN	NaN	NaN	NaN	NaN	NaN	NaN	NaN	NaN	NaN	NaN	NaN	NaN	NaN	NaN	NaN	NaN	NaN	143.31	151.84	146.7	148.24	135.3	136.92	142.48	146.92	143.23	133.75	124.63	106.12	62.651	NaN	NaN	NaN	NaN	NaN	NaN
NaN	NaN	NaN	NaN	NaN	NaN	NaN	NaN	NaN	NaN	NaN	NaN	NaN	NaN	NaN	NaN	NaN	NaN	NaN	NaN	NaN	NaN	NaN	NaN	NaN	NaN	NaN	NaN	NaN	NaN	51.989	71.617	94.301	121.78	152.08	169.91	180.66	187.59	193.49	191.4	183.76	172.67	145.92	87.037	NaN	NaN	NaN	NaN	NaN	NaN
NaN	NaN	NaN	NaN	NaN	NaN	NaN	NaN	NaN	NaN	NaN	NaN	NaN	NaN	NaN	NaN	NaN	NaN	NaN	NaN	39.472	42.694	55.45	70.107	84.879	89.022	99.305	121.97	146.54	152.55	162.32	166.59	174.78	153.54	145.36	136.24	151.57	160.02	190.9	208.73	232.5	206.39	129.51	NaN	NaN	NaN	NaN	NaN	NaN	NaN
NaN	NaN	NaN	NaN	NaN	NaN	35.541	47.148	61.561	67.732	71.694	66.051	68.737	71.854	80.441	87.77	90.248	88.962	87.687	80.292	79.245	85.132	97.863	99.519	99.45	98.077	106.33	104.29	104.38	103.17	104.36	97.449	92.732	95.728	117.2	137.18	165.74	175.42	190.46	200.32	209.47	168.2	91.743	NaN	NaN	NaN	NaN	NaN	NaN	NaN
NaN	NaN	NaN	NaN	NaN	NaN	NaN	NaN	NaN	NaN	NaN	NaN	NaN	NaN	NaN	NaN	NaN	NaN	NaN	NaN	NaN	NaN	NaN	NaN	NaN	NaN	NaN	NaN	NaN	NaN	125.93	185.13	214.63	217.26	205.22	199.47	195.1	189.03	165.41	153.16	149.36	137.93	87.737	NaN	NaN	NaN	NaN	NaN	NaN	NaN
NaN	NaN	NaN	NaN	NaN	NaN	NaN	NaN	NaN	NaN	NaN	NaN	NaN	NaN	NaN	NaN	NaN	NaN	NaN	NaN	NaN	NaN	NaN	NaN	NaN	NaN	NaN	NaN	NaN	NaN	NaN	30.829	57.319	96.622	151.19	181.41	188.62	189.99	197.1	219.75	224.43	213.79	181.32	105.78	NaN	NaN	NaN	NaN	NaN	NaN
NaN	NaN	NaN	NaN	NaN	NaN	NaN	NaN	NaN	NaN	NaN	NaN	NaN	NaN	NaN	NaN	NaN	NaN	NaN	NaN	NaN	NaN	NaN	NaN	NaN	NaN	NaN	NaN	37.541	33.034	30.719	40.545	56.184	85.274	124.28	153.67	174.16	175.99	184.23	185.53	199.85	171.83	110.74	NaN	NaN	NaN	NaN	NaN	NaN	NaN
NaN	NaN	NaN	NaN	NaN	NaN	NaN	NaN	NaN	NaN	NaN	NaN	NaN	NaN	NaN	NaN	NaN	NaN	NaN	NaN	NaN	NaN	NaN	NaN	NaN	NaN	NaN	NaN	NaN	NaN	NaN	NaN	88.22	126.31	144.78	154.52	151.4	156.78	161.68	162.17	164.53	136.89	106.3	50.698	NaN	NaN	NaN	NaN	NaN	NaN
NaN	NaN	NaN	NaN	NaN	NaN	NaN	NaN	NaN	NaN	NaN	NaN	NaN	NaN	NaN	NaN	NaN	NaN	NaN	NaN	NaN	NaN	NaN	NaN	NaN	NaN	NaN	NaN	NaN	NaN	NaN	NaN	162.05	164.13	171.68	183.38	181.27	184.8	184.95	184.63	188.16	173.96	138.11	69.481	NaN	NaN	NaN	NaN	NaN	NaN
NaN	NaN	NaN	NaN	NaN	NaN	NaN	NaN	NaN	NaN	NaN	NaN	NaN	NaN	NaN	NaN	NaN	NaN	NaN	NaN	NaN	NaN	NaN	NaN	NaN	NaN	NaN	39.839	77.15	126.52	168.31	198.57	191.81	175.46	165.91	165.04	166.64	161.22	170.29	182.13	205.41	212.57	180.42	106.99	NaN	NaN	NaN	NaN	NaN	NaN
NaN	NaN	NaN	NaN	NaN	NaN	NaN	NaN	NaN	NaN	NaN	NaN	NaN	NaN	NaN	NaN	NaN	NaN	NaN	NaN	NaN	72.991	98.762	131.14	154.73	152.5	158.71	167.29	186.21	179.2	175.96	186.44	195.72	201	214.53	224.5	236.07	233.52	228.56	233.03	228.01	208.03	165.12	89.109	NaN	NaN	NaN	NaN	NaN	NaN
NaN	NaN	NaN	NaN	NaN	NaN	NaN	NaN	NaN	NaN	NaN	NaN	NaN	NaN	NaN	NaN	NaN	NaN	NaN	NaN	NaN	NaN	NaN	NaN	NaN	NaN	NaN	NaN	NaN	NaN	NaN	NaN	31.056	36.144	44.264	45.141	42.727	48.641	89.043	128.36	162.41	148.38	112.14	53.697	NaN	NaN	NaN	NaN	NaN	NaN
NaN	NaN	NaN	NaN	NaN	NaN	NaN	NaN	NaN	NaN	NaN	NaN	NaN	NaN	NaN	NaN	NaN	NaN	NaN	NaN	NaN	NaN	NaN	NaN	NaN	NaN	NaN	NaN	107.97	117.89	130.47	154.71	177.02	216.37	245.82	281.35	280.72	268.33	258.38	257.76	251.97	232.59	199.44	163.96	95.35	NaN	NaN	NaN	NaN	NaN
NaN	NaN	NaN	NaN	NaN	NaN	NaN	NaN	NaN	NaN	NaN	NaN	NaN	NaN	NaN	NaN	NaN	NaN	NaN	NaN	NaN	NaN	NaN	NaN	NaN	NaN	NaN	NaN	NaN	NaN	51.979	49.325	73.201	126.91	175.74	205.59	209.85	219.16	242.75	255.71	269.54	242.4	194.42	104.12	NaN	NaN	NaN	NaN	NaN	NaN
NaN	NaN	NaN	NaN	NaN	NaN	NaN	NaN	NaN	NaN	NaN	NaN	NaN	NaN	NaN	NaN	NaN	NaN	NaN	NaN	NaN	NaN	NaN	NaN	NaN	NaN	NaN	NaN	114.29	141.57	159.12	173.51	171.1	176.55	180.15	192.09	197.68	188.9	187.91	165.79	166.03	162.92	145.59	112.75	51.087	NaN	NaN	NaN	NaN	NaN
NaN	NaN	NaN	NaN	NaN	NaN	NaN	NaN	NaN	NaN	NaN	NaN	NaN	NaN	NaN	NaN	NaN	NaN	NaN	NaN	NaN	NaN	NaN	NaN	NaN	NaN	NaN	NaN	NaN	NaN	NaN	NaN	NaN	42.913	50.015	66.391	90.361	107.97	119.92	113.24	120.35	118.45	107.2	75.195	34.464	NaN	NaN	NaN	NaN	NaN
NaN	NaN	NaN	NaN	NaN	NaN	NaN	NaN	NaN	NaN	NaN	NaN	NaN	NaN	NaN	NaN	131.71	152.2	172.06	194.35	201.85	210.79	208.84	219.17	224.87	222.5	208.05	201.37	208.17	216.58	217.41	220.95	224.72	228.17	221.63	210.64	207.64	214.87	223.13	235.86	247.06	202.73	132.76	44.592	NaN	NaN	NaN	NaN	NaN	NaN
NaN	NaN	NaN	NaN	NaN	NaN	NaN	NaN	NaN	NaN	NaN	NaN	NaN	NaN	NaN	NaN	NaN	NaN	NaN	NaN	NaN	NaN	NaN	NaN	NaN	NaN	NaN	NaN	NaN	158.55	187.53	213.71	215.37	211.28	201.92	207.86	213.57	218.81	231.92	236.74	249.6	224.47	192.41	104.64	NaN	NaN	NaN	NaN	NaN	NaN
NaN	NaN	NaN	NaN	NaN	NaN	NaN	NaN	NaN	NaN	NaN	NaN	NaN	NaN	NaN	154.54	138.9	128.45	119.43	115.68	105.21	93.942	87.372	84.176	85.914	92.885	103.35	127.45	149.68	170.27	173.38	165.81	177.41	187.29	191.95	167.72	142.78	139.9	164.73	192.56	202.26	157.85	113.54	52.467	NaN	NaN	NaN	NaN	NaN	NaN
NaN	NaN	NaN	NaN	NaN	NaN	NaN	NaN	NaN	NaN	NaN	NaN	NaN	NaN	NaN	NaN	NaN	NaN	NaN	NaN	NaN	NaN	NaN	NaN	NaN	NaN	NaN	NaN	NaN	NaN	NaN	NaN	NaN	17.556	37.25	57.975	87.469	125.98	171.44	206.41	234.42	227.34	196.56	110.35	NaN	NaN	NaN	NaN	NaN	NaN
NaN	NaN	NaN	NaN	NaN	NaN	NaN	NaN	NaN	NaN	NaN	NaN	NaN	NaN	NaN	NaN	NaN	NaN	NaN	NaN	NaN	NaN	NaN	NaN	NaN	NaN	NaN	NaN	NaN	NaN	NaN	127.9	157.04	195.85	217.23	242.17	255.36	253.43	241.01	221.8	233.43	202.91	127.48	NaN	NaN	NaN	NaN	NaN	NaN	NaN
NaN	NaN	NaN	NaN	NaN	NaN	NaN	NaN	NaN	NaN	NaN	NaN	NaN	NaN	NaN	NaN	NaN	NaN	NaN	NaN	NaN	NaN	NaN	40.185	36.284	42.442	49.55	51.296	39.65	41.852	60.252	109.51	151.6	186.8	197.7	214.73	211.84	220.45	210.5	221.31	212.84	199.62	159.47	122.15	66.877	NaN	NaN	NaN	NaN	NaN
NaN	NaN	NaN	NaN	NaN	NaN	NaN	NaN	NaN	NaN	NaN	NaN	NaN	NaN	NaN	NaN	NaN	NaN	NaN	NaN	NaN	NaN	NaN	NaN	NaN	NaN	NaN	NaN	NaN	NaN	NaN	NaN	NaN	140.04	178.38	182.3	190.38	168.85	170.79	155.85	146.94	146.09	125.56	105	53.315	NaN	NaN	NaN	NaN	NaN
NaN	NaN	NaN	NaN	NaN	NaN	NaN	NaN	NaN	NaN	NaN	NaN	NaN	NaN	NaN	NaN	NaN	NaN	NaN	NaN	NaN	NaN	NaN	NaN	NaN	NaN	NaN	NaN	119.3	157.7	199.46	201.82	200.27	179.8	187.66	185.12	185.76	181.4	194.66	196.19	192	175.01	111.78	NaN	NaN	NaN	NaN	NaN	NaN	NaN
NaN	NaN	NaN	NaN	NaN	NaN	NaN	NaN	NaN	NaN	NaN	NaN	NaN	NaN	NaN	NaN	NaN	NaN	NaN	NaN	NaN	NaN	NaN	NaN	NaN	NaN	NaN	NaN	NaN	NaN	69.413	68.225	66.842	64.246	64.1	84.651	91.678	122.42	152.02	199.46	218.67	200.12	167.16	121.51	68.16	NaN	NaN	NaN	NaN	NaN
NaN	NaN	NaN	NaN	NaN	NaN	NaN	NaN	NaN	NaN	NaN	NaN	NaN	NaN	NaN	NaN	NaN	NaN	NaN	NaN	NaN	22.055	29.504	31.084	23.47	27.764	33.803	35.161	32.292	26.289	25.667	21.527	28.914	40.369	50.762	50.305	47.697	37.394	28.947	33.529	50.614	54.417	56.676	46.617	52.162	47.262	51.266	49.983	49.234	50.55
NaN	NaN	NaN	NaN	NaN	NaN	NaN	NaN	NaN	NaN	NaN	NaN	NaN	NaN	NaN	NaN	NaN	NaN	NaN	NaN	NaN	NaN	NaN	32.716	29.805	32.429	30.899	38.976	43.822	51.363	56.719	54.765	55.427	50.314	51.317	50.389	66.073	105.34	147.59	182.04	198.41	189.51	148.65	99.916	49.723	NaN	NaN	NaN	NaN	NaN
NaN	NaN	NaN	NaN	NaN	NaN	NaN	NaN	NaN	NaN	NaN	NaN	NaN	NaN	NaN	NaN	NaN	NaN	NaN	NaN	NaN	NaN	134.26	138.98	135.15	149.02	138.89	136.85	124.93	129.46	129.74	119.61	114.31	125.56	150.41	158.22	167.2	170.65	172.97	172.33	185.96	175.4	141.12	89.799	44.494	NaN	NaN	NaN	NaN	NaN
NaN	NaN	NaN	NaN	NaN	NaN	NaN	NaN	NaN	NaN	NaN	NaN	NaN	NaN	NaN	NaN	NaN	NaN	NaN	NaN	NaN	NaN	NaN	NaN	NaN	NaN	NaN	NaN	NaN	NaN	NaN	NaN	NaN	188.54	229.89	265.94	292.05	306.7	321.4	344.67	356.42	329.24	253.75	182.78	96.37	NaN	NaN	NaN	NaN	NaN
NaN	NaN	NaN	NaN	NaN	NaN	NaN	NaN	NaN	NaN	NaN	NaN	NaN	NaN	NaN	NaN	NaN	NaN	NaN	NaN	NaN	NaN	NaN	NaN	NaN	NaN	42.651	39.623	41.49	40.161	44.282	55.44	101.02	157.61	207.44	231.97	250.84	269.64	283.92	282.53	271.65	245.64	198.66	113.66	NaN	NaN	NaN	NaN	NaN	NaN
NaN	NaN	NaN	NaN	NaN	NaN	NaN	NaN	NaN	NaN	NaN	NaN	NaN	NaN	NaN	NaN	NaN	NaN	NaN	NaN	NaN	NaN	NaN	NaN	NaN	NaN	114.94	131.38	133.82	133.17	138.08	137.18	137.52	130.44	142.6	166.2	187	189.63	161.84	173.35	195.77	192.99	116.79	NaN	NaN	NaN	NaN	NaN	NaN	NaN
NaN	NaN	NaN	NaN	NaN	NaN	NaN	NaN	NaN	NaN	NaN	NaN	NaN	NaN	NaN	NaN	NaN	NaN	NaN	NaN	NaN	22.84	44.879	55.724	58.905	53.965	61.629	73.411	98.929	112.25	117.44	115.84	116.59	129.49	138.12	149.47	150.13	148.87	145.52	145.99	151.47	123.23	85.394	33.57	NaN	NaN	NaN	NaN	NaN	NaN
NaN	NaN	NaN	NaN	NaN	NaN	NaN	NaN	NaN	NaN	NaN	NaN	NaN	NaN	NaN	NaN	NaN	NaN	NaN	NaN	NaN	NaN	NaN	NaN	NaN	NaN	NaN	NaN	NaN	NaN	33.07	57.467	80.828	118.99	158.61	196.12	199.25	183.66	181.41	190.42	209.08	194.55	156.53	84.247	NaN	NaN	NaN	NaN	NaN	NaN
NaN	NaN	NaN	NaN	NaN	NaN	NaN	NaN	NaN	NaN	NaN	NaN	NaN	NaN	NaN	NaN	NaN	NaN	NaN	NaN	NaN	NaN	NaN	NaN	NaN	NaN	NaN	NaN	NaN	NaN	NaN	26.709	40.834	54.432	72.804	103.84	138.77	154.4	169.27	175.46	192.29	191.95	161.22	95.379	NaN	NaN	NaN	NaN	NaN	NaN
NaN	NaN	NaN	NaN	NaN	NaN	NaN	NaN	NaN	NaN	NaN	NaN	NaN	NaN	NaN	NaN	NaN	NaN	NaN	NaN	NaN	NaN	NaN	NaN	NaN	45.455	44.11	47.218	53.233	48.834	43.786	34.537	34.189	41.729	58.083	91.243	130.92	168.41	203.66	240.18	278	259.57	209.89	107.66	NaN	NaN	NaN	NaN	NaN	NaN
NaN	NaN	NaN	NaN	NaN	NaN	NaN	NaN	NaN	NaN	NaN	NaN	NaN	NaN	NaN	NaN	NaN	NaN	NaN	NaN	NaN	NaN	NaN	NaN	NaN	27.383	22.84	27.346	36.815	43.521	42.211	41.072	39.758	44.319	52.49	69.989	87.138	103.25	124.32	149.69	172.03	143.69	97.743	52.2	28.447	NaN	NaN	NaN	NaN	NaN
NaN	NaN	NaN	NaN	NaN	NaN	NaN	NaN	NaN	NaN	NaN	NaN	NaN	NaN	NaN	NaN	NaN	NaN	NaN	NaN	NaN	NaN	NaN	89.573	112.3	130.17	141.34	155.96	166.31	173.83	185.4	177.45	152.95	146.24	166.96	195.53	216.49	216.04	228.81	240.73	285.95	285.66	243.25	173.78	94.847	NaN	NaN	NaN	NaN	NaN
NaN	NaN	NaN	NaN	NaN	NaN	NaN	NaN	NaN	NaN	NaN	NaN	NaN	NaN	NaN	NaN	NaN	NaN	NaN	NaN	NaN	NaN	NaN	NaN	NaN	NaN	NaN	NaN	83.957	144.65	168.75	172.16	172.16	164.23	177.3	164.52	171.97	174.54	195.32	204.66	229.4	208.65	168.23	77.91	NaN	NaN	NaN	NaN	NaN	NaN
NaN	NaN	NaN	NaN	NaN	NaN	NaN	NaN	NaN	NaN	NaN	NaN	NaN	NaN	NaN	NaN	NaN	NaN	NaN	NaN	NaN	NaN	NaN	NaN	NaN	NaN	NaN	NaN	18.266	28.316	34.101	33.665	30.442	41.442	71.578	113.18	142.31	163.61	160.46	164.27	156.82	164.2	133.09	79.343	NaN	NaN	NaN	NaN	NaN	NaN
NaN	NaN	NaN	NaN	NaN	NaN	NaN	NaN	NaN	NaN	NaN	NaN	NaN	NaN	NaN	NaN	NaN	NaN	NaN	NaN	NaN	NaN	NaN	NaN	NaN	46.077	57.88	66.546	64.853	60.643	62.088	87.877	118.12	159.59	203.59	238.05	247.33	252.19	250.21	256.59	244.63	240.42	195.27	117.96	NaN	NaN	NaN	NaN	NaN	NaN
NaN	NaN	NaN	NaN	NaN	NaN	NaN	NaN	NaN	NaN	NaN	NaN	NaN	NaN	NaN	NaN	NaN	NaN	NaN	NaN	NaN	NaN	NaN	NaN	NaN	NaN	NaN	NaN	NaN	NaN	NaN	136.22	153.99	153.9	162.01	178.24	191.54	193	175.46	174.82	185.29	190.31	169.45	99.825	NaN	NaN	NaN	NaN	NaN	NaN
NaN	NaN	NaN	NaN	NaN	NaN	NaN	NaN	NaN	NaN	NaN	NaN	NaN	NaN	NaN	NaN	NaN	NaN	NaN	NaN	NaN	NaN	NaN	NaN	182.94	189.03	182.45	196.6	192.79	189.9	162.57	154.97	156.43	153.58	149.48	152.87	162.15	149.96	157.27	162.82	179.61	172.09	133.68	100.57	44.428	NaN	NaN	NaN	NaN	NaN
NaN	NaN	NaN	NaN	NaN	NaN	NaN	NaN	NaN	NaN	NaN	NaN	NaN	NaN	NaN	NaN	NaN	NaN	NaN	NaN	NaN	NaN	NaN	NaN	NaN	NaN	154.81	168.85	168.49	187.36	206.29	217.79	225.05	217.41	227.14	224.22	238.52	255.5	283.03	305.44	315.97	273.14	191.07	91.096	NaN	NaN	NaN	NaN	NaN	NaN
NaN	NaN	NaN	NaN	NaN	NaN	NaN	NaN	NaN	NaN	NaN	NaN	NaN	NaN	NaN	NaN	NaN	NaN	NaN	NaN	NaN	NaN	NaN	NaN	NaN	NaN	NaN	NaN	NaN	NaN	149.94	245.74	285.6	274.33	263.18	275.99	287.66	286.17	282.7	256.28	258.65	224.86	160.67	NaN	NaN	NaN	NaN	NaN	NaN	NaN
NaN	NaN	NaN	NaN	NaN	NaN	NaN	NaN	NaN	NaN	NaN	NaN	NaN	NaN	NaN	NaN	NaN	NaN	NaN	NaN	NaN	NaN	NaN	NaN	NaN	35.962	34.876	38.135	41.921	53.718	78.341	117.63	156.27	184.25	202.18	223.84	241.5	248.57	244.62	234.95	225.39	204.96	161.7	91.72	NaN	NaN	NaN	NaN	NaN	NaN
NaN	NaN	NaN	NaN	NaN	NaN	NaN	NaN	NaN	NaN	NaN	NaN	NaN	NaN	NaN	NaN	NaN	NaN	NaN	NaN	NaN	NaN	NaN	NaN	NaN	NaN	NaN	NaN	NaN	NaN	NaN	NaN	70.94	131.09	172.27	192.95	195.67	204.49	203.95	214.07	219.77	212.91	160.47	106.01	49.894	NaN	NaN	NaN	NaN	NaN
NaN	NaN	NaN	NaN	NaN	NaN	NaN	NaN	NaN	NaN	NaN	NaN	NaN	NaN	NaN	NaN	NaN	NaN	NaN	NaN	NaN	NaN	NaN	NaN	NaN	NaN	NaN	NaN	NaN	NaN	NaN	NaN	NaN	86.93	98.141	139.43	199.42	230.1	212.79	193.47	178.16	164.96	124.61	64.065	NaN	NaN	NaN	NaN	NaN	NaN
NaN	NaN	NaN	NaN	NaN	NaN	NaN	NaN	NaN	NaN	NaN	NaN	NaN	NaN	NaN	NaN	NaN	NaN	NaN	NaN	NaN	NaN	NaN	NaN	NaN	NaN	NaN	NaN	NaN	NaN	NaN	NaN	43.149	40.982	45.009	70.56	101.98	151.13	190.24	224.06	237.98	232.61	189.29	107.8	NaN	NaN	NaN	NaN	NaN	NaN
NaN	NaN	NaN	NaN	NaN	NaN	NaN	NaN	NaN	NaN	NaN	NaN	NaN	NaN	NaN	NaN	NaN	NaN	NaN	NaN	NaN	NaN	NaN	NaN	62.473	91.136	113.51	143.85	154.09	161.41	151.46	140.16	132.79	132.4	135.14	144.98	166.4	179.18	172.76	158.5	159.8	154.86	136.43	78.685	NaN	NaN	NaN	NaN	NaN	NaN
NaN	NaN	NaN	NaN	NaN	NaN	NaN	NaN	NaN	NaN	NaN	NaN	NaN	NaN	NaN	NaN	NaN	NaN	NaN	NaN	NaN	NaN	NaN	34.441	35.842	37.102	38.681	34.272	32.549	34.54	42.927	73.569	119.64	177.86	229.33	253.65	279.72	276.6	285.68	284.54	289.5	290.28	267.13	215.3	152.15	74.664	NaN	NaN	NaN	NaN
NaN	NaN	NaN	NaN	NaN	NaN	NaN	NaN	NaN	NaN	NaN	NaN	NaN	NaN	NaN	NaN	NaN	NaN	NaN	NaN	NaN	NaN	NaN	NaN	NaN	NaN	58.855	87.054	113.98	146.1	174.6	193.42	203.88	210.94	214.64	231.73	242.2	252.87	252.3	228.54	197.61	169.28	160.18	160.13	142.59	130.49	111.9	106.82	66.062	NaN
NaN	NaN	NaN	NaN	NaN	NaN	NaN	NaN	NaN	NaN	45.395	51.789	62.417	70.521	76.569	85.342	103.52	129.19	157.99	177.27	193.64	202.01	188.06	178.35	155.3	156.74	141.82	136.08	123.3	121.04	115.93	111.66	102.46	97.305	90.887	82.205	76.213	71.949	68.495	62.632	57.565	45.197	32.67	25.417	23.342	15.066	NaN	NaN	NaN	NaN
NaN	NaN	NaN	NaN	NaN	NaN	NaN	NaN	NaN	NaN	NaN	NaN	NaN	NaN	NaN	NaN	NaN	NaN	NaN	NaN	NaN	NaN	NaN	NaN	NaN	NaN	28.363	43.188	65.459	91.837	127.26	158.11	183.59	186.67	182.63	180.67	187.06	194.67	203.51	207.47	214.59	221.45	180.99	107.72	NaN	NaN	NaN	NaN	NaN	NaN
NaN	NaN	NaN	NaN	NaN	NaN	NaN	NaN	NaN	NaN	NaN	NaN	NaN	NaN	NaN	NaN	NaN	NaN	NaN	NaN	NaN	NaN	NaN	NaN	NaN	NaN	165.76	175.77	199.39	223.85	259.24	264.61	264.81	252.69	237.77	225.19	177.55	169.41	157.74	180.88	186.41	182.84	159.32	92.625	NaN	NaN	NaN	NaN	NaN	NaN
NaN	NaN	NaN	NaN	NaN	NaN	NaN	NaN	NaN	NaN	NaN	NaN	NaN	NaN	NaN	NaN	NaN	NaN	NaN	NaN	85.426	111.56	133.86	151.69	173.35	172.28	162.31	134.89	121.56	108.56	113.03	114.41	112.3	114.46	117.19	132.23	137.64	151.83	158.77	168.6	177.66	170.57	132.02	68.277	NaN	NaN	NaN	NaN	NaN	NaN
NaN	NaN	NaN	NaN	NaN	NaN	NaN	NaN	NaN	NaN	NaN	NaN	NaN	NaN	NaN	NaN	NaN	NaN	58.773	95.597	132.72	156.9	162.24	156.11	148.69	153.84	158.15	164.3	174.23	182.49	189.27	197	210.27	229.1	238.85	239.69	230.79	219.6	203.81	198.93	202.48	191.69	158.57	84.074	NaN	NaN	NaN	NaN	NaN	NaN
NaN	NaN	NaN	NaN	NaN	NaN	NaN	NaN	NaN	NaN	NaN	NaN	NaN	NaN	NaN	NaN	NaN	NaN	NaN	NaN	NaN	NaN	NaN	NaN	NaN	NaN	NaN	NaN	NaN	NaN	NaN	NaN	NaN	NaN	NaN	NaN	25.432	54.042	103.69	157.94	179.18	181.08	152.17	125.02	97.704	94.637	93.063	76.292	64.678	55.083
NaN	NaN	NaN	NaN	NaN	NaN	NaN	NaN	NaN	NaN	NaN	NaN	NaN	NaN	NaN	NaN	NaN	NaN	NaN	NaN	NaN	NaN	NaN	NaN	NaN	NaN	NaN	NaN	NaN	NaN	165.34	183.13	185.72	181.45	183.86	197.73	203.35	191.84	171.03	155.73	151.84	149.5	122.19	90.827	42.415	NaN	NaN	NaN	NaN	NaN
NaN	NaN	NaN	NaN	NaN	NaN	NaN	NaN	NaN	NaN	NaN	NaN	NaN	NaN	NaN	NaN	NaN	NaN	NaN	NaN	NaN	NaN	NaN	NaN	NaN	NaN	NaN	NaN	136.79	163.34	173.69	164.56	154.74	148.76	136.45	124.3	113.33	125.7	155.49	186.68	213.64	217.75	174.57	99.082	NaN	NaN	NaN	NaN	NaN	NaN
NaN	NaN	NaN	NaN	NaN	NaN	NaN	NaN	NaN	NaN	NaN	NaN	NaN	NaN	NaN	NaN	NaN	NaN	NaN	NaN	NaN	NaN	NaN	NaN	NaN	NaN	NaN	NaN	NaN	NaN	NaN	49.224	50.319	49.056	63.221	86.83	117.28	141.55	165.97	188.1	204.5	184.66	144.82	72.687	NaN	NaN	NaN	NaN	NaN	NaN
NaN	NaN	NaN	NaN	NaN	NaN	NaN	NaN	NaN	NaN	NaN	NaN	NaN	NaN	NaN	NaN	NaN	NaN	NaN	NaN	NaN	NaN	NaN	NaN	43.659	37.172	32.719	29.753	29.799	32.634	37.538	38.804	39.687	49.214	52.637	56.722	57.577	100.65	139.8	158.09	158.22	139.61	133.16	76.324	NaN	NaN	NaN	NaN	NaN	NaN
NaN	NaN	NaN	NaN	NaN	NaN	NaN	NaN	NaN	NaN	NaN	NaN	NaN	NaN	NaN	NaN	NaN	NaN	NaN	NaN	70.901	97.899	85.134	72.097	69.581	70.836	57.568	55.384	54.496	60.668	55.92	47.77	42.427	37.949	37.517	40.656	42.846	48.067	48.741	48.406	43.271	36.77	27.769	23.777	13.91	NaN	NaN	NaN	NaN	NaN
NaN	NaN	NaN	NaN	NaN	NaN	NaN	NaN	NaN	NaN	NaN	NaN	NaN	NaN	NaN	NaN	NaN	NaN	NaN	NaN	NaN	NaN	NaN	NaN	NaN	NaN	NaN	NaN	NaN	46.687	43.693	39.701	37.232	36.531	38.855	39.485	50.318	70.815	110.61	166.63	212.46	233.25	190.78	110.57	NaN	NaN	NaN	NaN	NaN	NaN
NaN	NaN	NaN	NaN	NaN	NaN	NaN	NaN	NaN	NaN	NaN	NaN	NaN	NaN	NaN	NaN	NaN	NaN	NaN	NaN	NaN	NaN	NaN	NaN	NaN	NaN	NaN	NaN	NaN	45.264	45.263	47.497	38.593	37.755	32.054	34.119	42.483	69.026	115.75	167.44	195.89	180.51	109.11	NaN	NaN	NaN	NaN	NaN	NaN	NaN
NaN	NaN	NaN	NaN	NaN	NaN	NaN	NaN	NaN	NaN	NaN	NaN	NaN	NaN	NaN	NaN	NaN	NaN	NaN	NaN	NaN	NaN	NaN	NaN	NaN	NaN	NaN	NaN	NaN	38.09	31.056	28.331	38.725	39.645	44.177	45.469	54.277	74.082	109.5	152.23	183.99	163.54	120.21	54.136	NaN	NaN	NaN	NaN	NaN	NaN
NaN	NaN	NaN	NaN	NaN	NaN	NaN	NaN	NaN	NaN	NaN	NaN	NaN	NaN	NaN	NaN	NaN	NaN	NaN	NaN	NaN	NaN	NaN	NaN	NaN	NaN	NaN	62.522	55.115	50.226	46.618	45.361	44.001	51.439	59.203	86.037	125.47	166.75	211.17	236.62	261.82	235.96	179.47	89.428	NaN	NaN	NaN	NaN	NaN	NaN
NaN	NaN	NaN	NaN	NaN	NaN	NaN	NaN	NaN	NaN	NaN	NaN	NaN	NaN	NaN	NaN	NaN	NaN	NaN	NaN	NaN	NaN	NaN	NaN	NaN	NaN	NaN	NaN	NaN	NaN	52.176	67.8	75.655	74.298	83.323	105.52	135.58	160.71	179.59	193.24	199.45	177.69	123.75	58.166	NaN	NaN	NaN	NaN	NaN	NaN
NaN	NaN	NaN	NaN	NaN	NaN	NaN	NaN	NaN	NaN	NaN	NaN	NaN	NaN	NaN	NaN	NaN	NaN	NaN	NaN	NaN	NaN	NaN	NaN	NaN	NaN	42.484	44.089	42.406	42.057	46.749	58.967	69.665	78.124	86.016	109.89	141.95	175.76	193.22	208.82	227.28	246.91	200.98	116.12	NaN	NaN	NaN	NaN	NaN	NaN
NaN	NaN	NaN	NaN	NaN	NaN	NaN	NaN	NaN	NaN	NaN	NaN	NaN	NaN	NaN	NaN	NaN	NaN	NaN	NaN	NaN	NaN	NaN	NaN	NaN	NaN	NaN	NaN	NaN	197.18	200.17	202.88	214.62	217.31	230.39	229.01	209.91	201.54	211.23	235.44	237.62	224.83	173.77	98.441	NaN	NaN	NaN	NaN	NaN	NaN
NaN	NaN	NaN	NaN	NaN	NaN	NaN	NaN	NaN	NaN	NaN	NaN	NaN	NaN	NaN	NaN	NaN	NaN	NaN	NaN	NaN	NaN	NaN	NaN	NaN	NaN	NaN	NaN	NaN	NaN	NaN	36.448	35.179	35.012	39.412	49.676	74.458	118.37	163.61	205.83	235.84	215.76	136.78	NaN	NaN	NaN	NaN	NaN	NaN	NaN
NaN	NaN	NaN	NaN	NaN	NaN	NaN	NaN	NaN	NaN	NaN	NaN	NaN	NaN	NaN	NaN	NaN	NaN	NaN	NaN	NaN	NaN	NaN	NaN	NaN	NaN	NaN	148.35	169.37	172.43	165.4	153.07	147.1	145.45	153.94	148.43	159.29	158.44	181.21	200.75	221.86	193.46	129.35	50.995	NaN	NaN	NaN	NaN	NaN	NaN
NaN	NaN	NaN	NaN	NaN	NaN	NaN	NaN	NaN	NaN	NaN	NaN	NaN	NaN	NaN	NaN	NaN	NaN	NaN	NaN	NaN	NaN	NaN	NaN	NaN	NaN	NaN	NaN	NaN	NaN	224.72	233.7	239.2	231.03	228.29	214	211.55	213.97	227.94	243.79	263.57	260.02	225.6	132.74	NaN	NaN	NaN	NaN	NaN	NaN
NaN	NaN	NaN	NaN	NaN	NaN	NaN	NaN	NaN	NaN	NaN	NaN	NaN	NaN	NaN	NaN	NaN	NaN	NaN	NaN	NaN	NaN	NaN	NaN	NaN	NaN	NaN	NaN	NaN	NaN	NaN	62.196	64.177	76.518	104.24	129.21	143.26	150.09	141.77	136.42	123.81	107.9	89.259	48.688	NaN	NaN	NaN	NaN	NaN	NaN
NaN	NaN	NaN	NaN	NaN	NaN	NaN	NaN	NaN	NaN	NaN	NaN	NaN	NaN	NaN	NaN	NaN	NaN	NaN	NaN	NaN	71.778	103.33	121.75	142.11	167.21	204.43	219.77	201.99	192.73	193.95	215.75	240.06	257.82	260.61	245.3	242.01	234.56	226.04	193.25	197.12	181.72	166.25	95.488	NaN	NaN	NaN	NaN	NaN	NaN
NaN	NaN	NaN	NaN	NaN	NaN	NaN	NaN	NaN	NaN	NaN	NaN	NaN	NaN	NaN	NaN	NaN	NaN	NaN	NaN	NaN	NaN	NaN	NaN	NaN	NaN	NaN	NaN	NaN	NaN	NaN	NaN	100.49	90.722	106.48	157.52	211.08	240.17	233.58	214.77	207.1	181.43	146.62	75.935	NaN	NaN	NaN	NaN	NaN	NaN
NaN	NaN	NaN	NaN	NaN	NaN	NaN	NaN	NaN	NaN	NaN	NaN	NaN	NaN	NaN	NaN	NaN	NaN	NaN	NaN	NaN	NaN	NaN	NaN	55.058	46.548	47.461	46.851	53.154	56.869	48.19	49.635	37.805	51.118	45.331	50.056	49.436	68.874	111.85	167.96	223.26	223.67	188.74	101.03	NaN	NaN	NaN	NaN	NaN	NaN
NaN	NaN	NaN	NaN	NaN	NaN	NaN	NaN	NaN	NaN	NaN	NaN	NaN	NaN	NaN	NaN	NaN	NaN	NaN	NaN	NaN	NaN	72.242	85.809	92.505	92.581	90.976	105.74	126.98	164.46	180.78	190.9	188.59	199.56	221.96	227.92	227.48	209.59	206.53	202.36	208.82	197.34	166.98	119.97	62.484	NaN	NaN	NaN	NaN	NaN
NaN	NaN	NaN	NaN	NaN	NaN	NaN	NaN	NaN	NaN	NaN	NaN	NaN	NaN	NaN	NaN	NaN	NaN	15.793	26.757	31.822	27.754	24.219	21.215	29.469	40.629	55.339	71.569	76.092	83.243	87.941	111.53	135.61	153.84	155.14	147.35	147.02	153.9	164.59	170.04	171.07	172.38	154.96	124.05	66.548	NaN	NaN	NaN	NaN	NaN
NaN	NaN	NaN	NaN	NaN	NaN	NaN	NaN	NaN	NaN	NaN	NaN	NaN	NaN	NaN	NaN	NaN	NaN	NaN	NaN	NaN	NaN	NaN	NaN	71.134	98.408	124.86	139	142.37	132.59	123.91	130.85	153.02	185.05	212.15	229.71	221.72	201.9	158.4	144.08	144.75	123.99	74.724	NaN	NaN	NaN	NaN	NaN	NaN	NaN
NaN	NaN	NaN	NaN	NaN	NaN	NaN	NaN	NaN	NaN	NaN	NaN	NaN	NaN	NaN	NaN	NaN	NaN	NaN	39.209	45.131	47.07	40.147	45.339	69.207	109.31	157.95	196.38	218.28	238.68	243.3	252.43	242.42	224.39	208.15	201.82	204.66	210.74	219.84	235.45	252.9	257.08	210.33	121.01	NaN	NaN	NaN	NaN	NaN	NaN
NaN	NaN	NaN	NaN	NaN	NaN	NaN	NaN	NaN	NaN	NaN	NaN	NaN	NaN	NaN	NaN	NaN	NaN	NaN	NaN	NaN	NaN	NaN	NaN	NaN	NaN	NaN	NaN	NaN	NaN	NaN	132.01	160.76	183.03	197.37	214.22	217.5	215.76	202.17	201.37	206.89	197.77	158.57	82.811	NaN	NaN	NaN	NaN	NaN	NaN
NaN	NaN	NaN	NaN	NaN	NaN	NaN	NaN	NaN	NaN	NaN	NaN	NaN	NaN	NaN	NaN	NaN	NaN	NaN	NaN	NaN	NaN	NaN	NaN	NaN	NaN	95.874	97.39	103.23	133.75	156.58	183.08	193.3	193.12	195.24	199.11	203.19	205.02	211.25	221.7	234.97	221.31	188.91	143.96	80.723	NaN	NaN	NaN	NaN	NaN
NaN	NaN	NaN	NaN	NaN	NaN	NaN	NaN	NaN	NaN	NaN	NaN	NaN	NaN	NaN	NaN	NaN	NaN	NaN	NaN	NaN	NaN	NaN	NaN	NaN	NaN	NaN	NaN	NaN	NaN	39.25	36.142	38.329	60.064	95.797	134.36	158.78	165.62	183.57	187.55	181.75	147.03	84.981	NaN	NaN	NaN	NaN	NaN	NaN	NaN
NaN	NaN	NaN	NaN	NaN	NaN	NaN	NaN	NaN	NaN	NaN	NaN	NaN	NaN	NaN	NaN	NaN	NaN	NaN	NaN	NaN	NaN	NaN	NaN	NaN	NaN	NaN	NaN	NaN	NaN	NaN	NaN	101.03	132.82	148.48	156.66	167.73	167.3	164.53	157.17	164.1	139.21	83.559	NaN	NaN	NaN	NaN	NaN	NaN	NaN
NaN	NaN	NaN	NaN	NaN	NaN	NaN	NaN	NaN	NaN	NaN	NaN	NaN	NaN	NaN	NaN	NaN	NaN	NaN	NaN	NaN	NaN	NaN	NaN	NaN	NaN	NaN	NaN	54.563	67.893	77.022	84.219	92.938	103.64	119.01	133.6	154.8	151.32	161.41	147.23	157.04	129.38	104.96	52.613	NaN	NaN	NaN	NaN	NaN	NaN
NaN	NaN	NaN	NaN	NaN	NaN	NaN	NaN	NaN	NaN	NaN	NaN	NaN	NaN	NaN	NaN	NaN	NaN	NaN	NaN	NaN	NaN	NaN	NaN	NaN	19.983	34.348	50.851	67.276	91.873	109.63	127.59	134.19	127.41	120.35	127.59	133.28	134.9	115.77	118.42	122.78	126.12	107.07	61.459	NaN	NaN	NaN	NaN	NaN	NaN
NaN	NaN	NaN	NaN	NaN	NaN	NaN	NaN	NaN	NaN	NaN	NaN	NaN	NaN	NaN	NaN	NaN	NaN	NaN	NaN	NaN	NaN	NaN	NaN	NaN	NaN	NaN	32.682	45.705	54.701	53.903	62.044	68.705	91.177	113.94	135.03	146.21	174.67	203.6	231.98	249.36	221.7	187.82	129.41	77.165	NaN	NaN	NaN	NaN	NaN
NaN	NaN	NaN	NaN	NaN	NaN	NaN	NaN	NaN	NaN	NaN	NaN	NaN	NaN	NaN	NaN	NaN	NaN	NaN	NaN	NaN	NaN	NaN	NaN	NaN	NaN	NaN	NaN	NaN	NaN	NaN	NaN	NaN	NaN	18.899	32.025	56.731	91.18	127.77	158.24	179.12	162.06	121.6	74	41.342	NaN	NaN	NaN	NaN	NaN
NaN	NaN	NaN	NaN	NaN	NaN	NaN	NaN	NaN	NaN	NaN	NaN	NaN	NaN	NaN	NaN	NaN	NaN	NaN	NaN	NaN	NaN	NaN	NaN	NaN	NaN	NaN	NaN	NaN	NaN	NaN	NaN	19.432	27.798	45.202	76.121	124.35	153.61	183.82	184.79	178.14	163.62	128.44	79.103	NaN	NaN	NaN	NaN	NaN	NaN
NaN	NaN	NaN	NaN	NaN	NaN	NaN	NaN	NaN	NaN	NaN	NaN	NaN	NaN	NaN	NaN	NaN	NaN	NaN	NaN	NaN	NaN	NaN	NaN	NaN	NaN	NaN	NaN	NaN	NaN	NaN	NaN	NaN	47.396	90.348	138.12	169.05	187.98	189.67	202.91	220.87	194.94	141.32	61.481	NaN	NaN	NaN	NaN	NaN	NaN
NaN	NaN	NaN	NaN	NaN	NaN	NaN	NaN	NaN	NaN	NaN	NaN	NaN	NaN	NaN	NaN	NaN	NaN	NaN	NaN	NaN	NaN	NaN	NaN	NaN	NaN	NaN	NaN	NaN	NaN	NaN	NaN	NaN	126.39	209.13	232.11	223.66	207.7	194.98	201.03	214.53	220.49	197.51	161.54	85.419	NaN	NaN	NaN	NaN	NaN
NaN	NaN	NaN	NaN	NaN	NaN	NaN	NaN	NaN	NaN	NaN	NaN	NaN	NaN	NaN	NaN	NaN	NaN	NaN	NaN	NaN	NaN	NaN	NaN	NaN	NaN	NaN	NaN	NaN	NaN	43.782	81.529	96.366	107.02	107.71	118.46	126.56	133.63	144.64	162.94	185.29	160.08	98.204	NaN	NaN	NaN	NaN	NaN	NaN	NaN
NaN	NaN	NaN	NaN	NaN	NaN	NaN	NaN	NaN	NaN	NaN	NaN	NaN	NaN	NaN	NaN	NaN	NaN	NaN	NaN	NaN	NaN	NaN	NaN	NaN	NaN	40.137	77.484	106.58	141.57	172.82	204.95	223.02	231.28	236.63	245.85	253.22	261.64	256.39	244.06	223.52	210.59	181.45	111.49	NaN	NaN	NaN	NaN	NaN	NaN
NaN	NaN	NaN	NaN	NaN	NaN	NaN	NaN	NaN	NaN	NaN	NaN	NaN	NaN	NaN	NaN	NaN	NaN	NaN	NaN	NaN	NaN	NaN	NaN	NaN	NaN	NaN	NaN	NaN	NaN	NaN	43.817	87.948	124.31	169.14	211.63	250.25	274.47	293.9	319.67	334.46	288.18	209.81	100.23	NaN	NaN	NaN	NaN	NaN	NaN
NaN	NaN	NaN	NaN	NaN	NaN	NaN	NaN	NaN	NaN	NaN	NaN	NaN	NaN	NaN	NaN	NaN	NaN	NaN	NaN	NaN	NaN	NaN	NaN	NaN	NaN	NaN	48.265	78.578	89.768	93.298	92.725	92.614	85.622	90.316	93.719	98.839	96.486	90.415	95.263	100.16	100.74	77.874	40.893	NaN	NaN	NaN	NaN	NaN	NaN
NaN	NaN	NaN	NaN	NaN	NaN	NaN	NaN	NaN	NaN	NaN	NaN	NaN	NaN	NaN	NaN	NaN	NaN	NaN	NaN	NaN	NaN	NaN	NaN	NaN	NaN	NaN	NaN	NaN	NaN	NaN	18.137	32.226	41.517	54.55	59.838	70.349	95.69	126.33	159.52	179.41	168.55	123.96	58.103	NaN	NaN	NaN	NaN	NaN	NaN
NaN	NaN	NaN	NaN	NaN	NaN	NaN	NaN	NaN	NaN	NaN	NaN	NaN	NaN	NaN	NaN	NaN	NaN	NaN	NaN	NaN	NaN	22.086	44.033	61.127	82.221	102.27	109.92	114.63	124.19	130.24	147.22	143.48	158.26	169.57	181.72	183.24	168.85	159.32	156.06	146.59	130.29	110.03	95.109	86.98	75.038	65.295	58.268	46.671	41.69
NaN	NaN	NaN	NaN	NaN	NaN	NaN	NaN	NaN	NaN	NaN	NaN	NaN	NaN	NaN	NaN	NaN	NaN	NaN	NaN	NaN	NaN	NaN	NaN	NaN	26.077	44.899	54.314	67.646	71.664	75.93	78.911	86.944	89.82	87.898	96.464	111.7	134.93	140.11	142.17	148.64	140.97	120.6	61.553	NaN	NaN	NaN	NaN	NaN	NaN
NaN	NaN	NaN	NaN	NaN	NaN	NaN	NaN	NaN	NaN	NaN	NaN	NaN	NaN	NaN	NaN	NaN	NaN	NaN	NaN	NaN	NaN	NaN	NaN	21.28	35.643	46.509	58.1	70.906	81.191	86.116	96.886	113.76	135.84	149.13	148.3	139.31	132.16	139.12	148.88	147.61	113.38	71.073	28.257	NaN	NaN	NaN	NaN	NaN	NaN
NaN	NaN	NaN	NaN	NaN	NaN	NaN	NaN	NaN	NaN	NaN	NaN	NaN	NaN	NaN	NaN	NaN	NaN	NaN	NaN	NaN	NaN	NaN	NaN	NaN	NaN	NaN	NaN	NaN	NaN	NaN	NaN	NaN	18.03	28.648	31.836	29.326	29.404	27.944	34.374	47.999	63.575	65.401	41.079	NaN	NaN	NaN	NaN	NaN	NaN
NaN	NaN	NaN	NaN	NaN	NaN	NaN	NaN	NaN	NaN	NaN	NaN	NaN	NaN	NaN	NaN	NaN	NaN	NaN	NaN	NaN	NaN	NaN	NaN	NaN	NaN	34.397	46.856	46.025	53.476	67.11	84.534	94.513	100.11	99.403	107.94	128.17	142.5	155.86	158.54	171.56	140.31	99.756	37.211	NaN	NaN	NaN	NaN	NaN	NaN
NaN	NaN	NaN	NaN	NaN	NaN	NaN	NaN	NaN	NaN	NaN	NaN	NaN	NaN	NaN	NaN	NaN	NaN	NaN	NaN	NaN	NaN	NaN	NaN	NaN	NaN	NaN	NaN	NaN	NaN	NaN	NaN	151.08	223.59	224.71	221.14	231.09	235.66	243.42	233.73	225	195.05	122.28	NaN	NaN	NaN	NaN	NaN	NaN	NaN
NaN	NaN	NaN	NaN	NaN	NaN	NaN	NaN	NaN	NaN	NaN	NaN	NaN	NaN	31.911	57.694	79.481	98.11	112.49	110.02	100.33	87.058	78.216	71.715	64.331	59.483	54.139	47.172	57.097	91.964	148.93	182.07	192.89	199.78	225.51	245.42	255.11	241.67	248.55	239.58	236.37	187.27	110.15	NaN	NaN	NaN	NaN	NaN	NaN	NaN
NaN	NaN	NaN	NaN	NaN	NaN	NaN	NaN	NaN	NaN	NaN	NaN	NaN	NaN	NaN	NaN	NaN	NaN	NaN	NaN	NaN	NaN	NaN	NaN	NaN	NaN	22.629	32.677	27.534	23.558	18.711	15.962	11.125	17.679	36.348	70.224	107.73	139.4	150.18	161.22	177.43	170	109.69	NaN	NaN	NaN	NaN	NaN	NaN	NaN
NaN	NaN	NaN	NaN	NaN	NaN	NaN	NaN	NaN	NaN	NaN	NaN	NaN	NaN	NaN	NaN	NaN	NaN	NaN	NaN	NaN	NaN	NaN	NaN	NaN	NaN	NaN	NaN	NaN	NaN	NaN	89.16	148.88	180.3	184.42	186.87	192.84	222.94	238.13	259.91	255.09	227.92	173.48	125.19	74.984	NaN	NaN	NaN	NaN	NaN
NaN	NaN	NaN	NaN	NaN	NaN	NaN	NaN	NaN	NaN	NaN	NaN	NaN	NaN	NaN	NaN	NaN	NaN	NaN	NaN	NaN	NaN	NaN	NaN	NaN	NaN	37.831	63.22	78.463	81.691	76.386	77.924	95.648	128.29	156.67	169.15	183.12	184.73	189.49	187.85	195.11	202	178.24	132.38	65.342	NaN	NaN	NaN	NaN	NaN
NaN	NaN	NaN	NaN	NaN	NaN	NaN	NaN	NaN	NaN	NaN	NaN	NaN	NaN	NaN	NaN	NaN	NaN	NaN	NaN	NaN	NaN	NaN	NaN	NaN	NaN	NaN	NaN	NaN	NaN	NaN	31.337	48.818	51.174	53.418	54.633	67.874	83.947	105.51	119.09	115.98	105.52	78.178	45.876	NaN	NaN	NaN	NaN	NaN	NaN
NaN	NaN	NaN	NaN	NaN	NaN	NaN	NaN	NaN	NaN	NaN	NaN	NaN	NaN	NaN	NaN	NaN	NaN	NaN	NaN	NaN	NaN	NaN	NaN	NaN	NaN	24.924	47.409	55.909	68.838	72.289	103.43	138.8	173.81	182.55	185.9	180.42	169.58	148.23	159.08	183.01	198	166.45	93.313	NaN	NaN	NaN	NaN	NaN	NaN
NaN	NaN	NaN	NaN	NaN	NaN	NaN	NaN	NaN	NaN	NaN	NaN	NaN	NaN	NaN	NaN	NaN	NaN	NaN	NaN	NaN	NaN	NaN	NaN	NaN	NaN	NaN	NaN	NaN	NaN	NaN	69.797	126.66	158.33	171.26	162.3	155.29	159.01	179.91	200.84	213.79	221.92	188.71	116.87	NaN	NaN	NaN	NaN	NaN	NaN
NaN	NaN	NaN	NaN	NaN	NaN	NaN	NaN	NaN	NaN	NaN	NaN	NaN	NaN	NaN	NaN	NaN	NaN	NaN	NaN	NaN	NaN	NaN	NaN	NaN	NaN	NaN	NaN	NaN	NaN	NaN	NaN	NaN	77.318	97.55	83.13	82.528	112.92	152.9	187.38	200.93	182.32	148.72	84.541	NaN	NaN	NaN	NaN	NaN	NaN
NaN	NaN	NaN	NaN	NaN	NaN	NaN	NaN	NaN	NaN	NaN	NaN	NaN	NaN	NaN	NaN	NaN	NaN	NaN	NaN	NaN	NaN	NaN	NaN	NaN	NaN	NaN	NaN	NaN	17.87	28.91	27.904	35.674	38.409	41.295	50.636	77.539	106.38	150.93	188.86	217.92	188.39	137.75	65.322	NaN	NaN	NaN	NaN	NaN	NaN
NaN	NaN	NaN	NaN	NaN	NaN	NaN	NaN	NaN	NaN	NaN	NaN	NaN	NaN	NaN	NaN	NaN	NaN	NaN	NaN	NaN	NaN	NaN	NaN	NaN	NaN	NaN	NaN	NaN	NaN	NaN	NaN	97.432	144.13	162.56	190.84	243.63	256.66	259.57	249.89	266.56	257.12	216.92	121.05	NaN	NaN	NaN	NaN	NaN	NaN
NaN	NaN	NaN	NaN	NaN	NaN	NaN	NaN	NaN	NaN	NaN	NaN	NaN	NaN	NaN	NaN	NaN	NaN	NaN	NaN	NaN	NaN	NaN	NaN	NaN	NaN	NaN	NaN	NaN	NaN	NaN	50.417	94.025	126.31	149.71	164.31	187.11	188.26	188.18	181.28	198.97	207.03	174.1	117.32	51.131	NaN	NaN	NaN	NaN	NaN
NaN	NaN	NaN	NaN	NaN	NaN	NaN	NaN	NaN	NaN	NaN	NaN	NaN	NaN	NaN	NaN	NaN	NaN	NaN	NaN	NaN	NaN	NaN	NaN	NaN	NaN	NaN	NaN	NaN	NaN	NaN	NaN	83.122	132.51	141.78	154.7	161.09	164.39	172.8	176.67	207.39	183.58	147.85	64.585	NaN	NaN	NaN	NaN	NaN	NaN
NaN	NaN	NaN	NaN	NaN	NaN	NaN	NaN	NaN	NaN	NaN	NaN	NaN	NaN	NaN	NaN	NaN	NaN	NaN	NaN	NaN	NaN	NaN	NaN	NaN	NaN	NaN	NaN	NaN	NaN	NaN	NaN	56.4	116.57	161.53	193.12	196.47	184.06	191.46	197.67	213.22	186.3	134.86	66.368	NaN	NaN	NaN	NaN	NaN	NaN
NaN	NaN	NaN	NaN	NaN	NaN	NaN	NaN	NaN	NaN	NaN	NaN	NaN	NaN	NaN	NaN	NaN	NaN	NaN	NaN	NaN	NaN	NaN	NaN	NaN	NaN	NaN	NaN	NaN	NaN	NaN	NaN	18.02	28.223	32.742	55.225	95.633	134.72	158.19	166.58	187.17	188.72	152.7	101.22	44.9	NaN	NaN	NaN	NaN	NaN
NaN	NaN	NaN	NaN	NaN	NaN	NaN	NaN	NaN	NaN	NaN	NaN	NaN	NaN	NaN	NaN	18.599	27.926	29.042	30.961	35.744	42.898	49.01	55.249	68.32	79.032	99.828	127.14	162.64	194.04	199.84	196.02	193.14	212.75	228.74	225.51	214.35	216.62	223	223.51	195.15	167.28	120.91	85.948	41.022	NaN	NaN	NaN	NaN	NaN
NaN	NaN	NaN	NaN	NaN	NaN	NaN	NaN	NaN	NaN	NaN	NaN	NaN	NaN	NaN	NaN	NaN	NaN	NaN	NaN	NaN	NaN	NaN	43.921	72.271	83.165	96.766	116.47	131.36	138.37	129.86	123.6	115.87	109.73	106.4	99.112	102.09	119.69	127.46	147.96	157.73	190.97	158.42	119.4	48.637	NaN	NaN	NaN	NaN	NaN
NaN	NaN	NaN	NaN	NaN	NaN	NaN	NaN	NaN	NaN	NaN	NaN	NaN	NaN	NaN	NaN	NaN	NaN	NaN	NaN	NaN	NaN	NaN	NaN	NaN	NaN	NaN	NaN	NaN	NaN	65.395	116.36	138.01	149.36	166.58	199.56	220.37	242.56	252.83	262.8	254.46	227.27	161.88	79.844	NaN	NaN	NaN	NaN	NaN	NaN
NaN	NaN	NaN	NaN	NaN	NaN	NaN	NaN	NaN	NaN	NaN	NaN	NaN	NaN	NaN	NaN	NaN	NaN	NaN	NaN	NaN	NaN	NaN	NaN	NaN	NaN	NaN	NaN	NaN	NaN	47.622	74.161	84.144	108.98	139.96	177.5	192.43	201.78	198.79	194.86	207.17	179.21	116.42	NaN	NaN	NaN	NaN	NaN	NaN	NaN
NaN	NaN	NaN	NaN	NaN	NaN	NaN	NaN	NaN	NaN	NaN	NaN	NaN	NaN	NaN	NaN	NaN	NaN	NaN	NaN	NaN	NaN	NaN	NaN	NaN	NaN	NaN	NaN	NaN	NaN	65.678	111.82	142.7	167.64	190.59	204.49	210.92	214.35	210.49	211.75	209.24	189.63	154.82	113.1	88.456	76.824	67.817	61.656	54.959	54.287
NaN	NaN	NaN	NaN	NaN	NaN	NaN	NaN	NaN	NaN	NaN	NaN	NaN	NaN	NaN	NaN	NaN	NaN	NaN	NaN	NaN	NaN	NaN	NaN	NaN	NaN	NaN	NaN	NaN	24.853	36.216	38.34	38.111	42.868	48.117	70.621	100.57	135.44	160.94	172.29	180.94	174.26	149.98	109.76	56.846	NaN	NaN	NaN	NaN	NaN
NaN	NaN	NaN	NaN	NaN	NaN	NaN	NaN	NaN	NaN	NaN	NaN	NaN	NaN	NaN	NaN	NaN	NaN	NaN	NaN	NaN	NaN	NaN	NaN	NaN	145.51	215.15	205.94	189.37	172.07	161.76	150.25	131.91	106.87	100.23	107.45	116.83	112.8	110.77	126.47	156.55	165.5	148.66	83.001	NaN	NaN	NaN	NaN	NaN	NaN
NaN	NaN	NaN	NaN	NaN	NaN	NaN	NaN	NaN	NaN	NaN	NaN	NaN	NaN	NaN	NaN	NaN	NaN	NaN	NaN	NaN	NaN	NaN	NaN	32.46	47.674	48.354	75.836	113.77	153.65	174.9	160.44	156.33	155.31	191.25	209.68	218.38	215	197.68	215.44	224.61	224.32	165.84	85.422	NaN	NaN	NaN	NaN	NaN	NaN
NaN	NaN	NaN	NaN	NaN	NaN	NaN	NaN	NaN	NaN	NaN	NaN	NaN	NaN	NaN	NaN	NaN	NaN	NaN	NaN	NaN	NaN	NaN	NaN	NaN	NaN	NaN	NaN	NaN	NaN	NaN	NaN	63.007	99.422	117.57	144.45	172.28	171.88	188.33	201.99	238.43	221.55	181.18	95.493	NaN	NaN	NaN	NaN	NaN	NaN
NaN	NaN	NaN	NaN	NaN	NaN	NaN	NaN	NaN	NaN	NaN	NaN	NaN	NaN	NaN	NaN	NaN	NaN	NaN	NaN	NaN	NaN	39.84	68.925	71.263	68.539	59.454	57.848	60.025	66.976	87.684	124.82	160.14	191.61	206.35	200.01	194.72	198.18	210.98	223.88	233.11	222.06	170.32	84.022	NaN	NaN	NaN	NaN	NaN	NaN
NaN	NaN	NaN	NaN	NaN	NaN	NaN	NaN	NaN	NaN	NaN	NaN	NaN	NaN	NaN	NaN	NaN	NaN	NaN	NaN	NaN	NaN	NaN	NaN	NaN	NaN	NaN	25.545	51.846	74.828	92.19	103.84	112.55	122.9	128.1	126.4	114.45	124.4	134.58	152.15	151.07	139.42	104.18	68.128	30.14	NaN	NaN	NaN	NaN	NaN
NaN	NaN	NaN	NaN	NaN	NaN	NaN	NaN	NaN	NaN	NaN	NaN	NaN	NaN	NaN	NaN	NaN	NaN	NaN	NaN	NaN	NaN	NaN	NaN	NaN	NaN	NaN	NaN	NaN	NaN	NaN	NaN	NaN	37.9	63.149	68.953	72.399	80.031	99.911	121.91	141.16	132.49	99.88	58.065	24.022	NaN	NaN	NaN	NaN	NaN
NaN	NaN	NaN	NaN	NaN	NaN	NaN	NaN	NaN	NaN	NaN	NaN	NaN	NaN	NaN	NaN	NaN	NaN	100.93	159.77	179.74	186.01	185.45	167.47	150.46	132.09	123.99	105.37	77.742	65.347	64	79.087	93.241	113.05	137.76	153.73	161.34	161.11	168.05	163.48	168.77	134.77	105.08	47.962	NaN	NaN	NaN	NaN	NaN	NaN
NaN	NaN	NaN	NaN	NaN	NaN	NaN	NaN	NaN	NaN	NaN	NaN	NaN	NaN	NaN	NaN	NaN	NaN	NaN	NaN	NaN	NaN	NaN	NaN	NaN	NaN	NaN	NaN	NaN	78.597	126.32	125.4	114.64	94.585	92.505	105.8	127.09	135.94	131.99	118.23	113.88	104.77	95.778	54.178	NaN	NaN	NaN	NaN	NaN	NaN
NaN	NaN	NaN	NaN	NaN	NaN	NaN	NaN	NaN	NaN	NaN	NaN	NaN	NaN	NaN	NaN	NaN	NaN	NaN	NaN	NaN	NaN	NaN	NaN	NaN	NaN	NaN	NaN	NaN	101.14	156.5	157.57	153.99	139.58	122.23	116.24	124.64	144.26	152.02	155.04	146.42	124.35	71.992	NaN	NaN	NaN	NaN	NaN	NaN	NaN
NaN	NaN	NaN	NaN	NaN	NaN	NaN	NaN	NaN	NaN	NaN	NaN	NaN	NaN	NaN	NaN	NaN	NaN	NaN	NaN	NaN	NaN	NaN	NaN	NaN	NaN	NaN	NaN	NaN	NaN	NaN	42.467	67.552	79.773	76.231	73.141	65.43	85.772	120.59	174.33	216.38	191.88	138.71	56.249	NaN	NaN	NaN	NaN	NaN	NaN
NaN	NaN	NaN	NaN	NaN	NaN	NaN	NaN	NaN	NaN	NaN	NaN	NaN	NaN	NaN	NaN	NaN	NaN	NaN	NaN	NaN	NaN	NaN	NaN	NaN	NaN	NaN	NaN	NaN	NaN	NaN	NaN	NaN	36.291	56.659	70.266	67.603	79.526	108.82	146.66	187.44	176.14	138.85	92.86	50.232	NaN	NaN	NaN	NaN	NaN
NaN	NaN	NaN	NaN	NaN	NaN	NaN	NaN	NaN	NaN	NaN	NaN	NaN	NaN	NaN	NaN	NaN	NaN	NaN	NaN	NaN	NaN	NaN	NaN	NaN	NaN	NaN	NaN	NaN	NaN	NaN	NaN	NaN	39.81	66.355	73.625	81.799	81.392	84.423	68.88	64.811	50.158	37.175	20.849	18.382	12.545	NaN	NaN	NaN	NaN
NaN	NaN	NaN	NaN	NaN	NaN	NaN	NaN	NaN	NaN	NaN	NaN	NaN	NaN	NaN	NaN	NaN	NaN	NaN	NaN	NaN	NaN	NaN	NaN	NaN	NaN	NaN	NaN	NaN	NaN	NaN	NaN	48.209	90.592	123.68	150.08	152.37	149.69	152.83	167.05	180.82	164.16	119.33	52.449	NaN	NaN	NaN	NaN	NaN	NaN
NaN	NaN	NaN	NaN	NaN	NaN	NaN	NaN	NaN	NaN	NaN	NaN	NaN	NaN	NaN	NaN	NaN	NaN	NaN	NaN	NaN	NaN	NaN	NaN	NaN	NaN	NaN	NaN	NaN	NaN	NaN	NaN	NaN	NaN	33.36	56.499	75.398	113.93	156.67	200.53	227.11	229.55	189.76	141.56	73.247	NaN	NaN	NaN	NaN	NaN
NaN	NaN	NaN	NaN	NaN	NaN	NaN	NaN	NaN	NaN	NaN	NaN	NaN	NaN	NaN	NaN	NaN	NaN	NaN	NaN	NaN	NaN	NaN	NaN	NaN	NaN	NaN	NaN	NaN	NaN	NaN	NaN	NaN	48.209	76.063	79.696	93.152	105.58	127.67	150.85	183.84	164.85	125.77	62.281	NaN	NaN	NaN	NaN	NaN	NaN
NaN	NaN	NaN	NaN	NaN	47.457	55.029	67.923	72.241	65.884	55.991	60.38	67.212	66.997	55.928	51.002	57.387	68.08	78.153	78.483	75.788	63.599	56.89	56.861	60.745	61.061	56.698	59.798	59.271	62.996	58.855	55.508	49.773	46.466	45.978	44.653	46.386	48.877	52.163	49.668	48.54	36.648	21.822	NaN	NaN	NaN	NaN	NaN	NaN	NaN
NaN	NaN	NaN	NaN	NaN	NaN	NaN	NaN	NaN	NaN	NaN	NaN	NaN	NaN	NaN	NaN	NaN	NaN	NaN	NaN	NaN	NaN	NaN	NaN	NaN	NaN	NaN	NaN	72.823	118.16	153.62	163.69	176.49	173.77	171.53	181.45	191.52	195.11	202.63	204.04	222.73	185.29	143.06	65.2	NaN	NaN	NaN	NaN	NaN	NaN
NaN	NaN	NaN	NaN	NaN	NaN	NaN	NaN	NaN	NaN	NaN	NaN	NaN	NaN	NaN	NaN	NaN	NaN	NaN	NaN	NaN	76.452	76.237	79.75	92.785	96.533	102.3	102.19	116.94	111.89	107.39	94.435	99.922	111.65	106.82	110.8	111.45	132.89	136.59	138.09	131.51	146.24	122.35	78.115	NaN	NaN	NaN	NaN	NaN	NaN
NaN	NaN	NaN	NaN	NaN	NaN	NaN	NaN	NaN	NaN	NaN	NaN	NaN	NaN	NaN	NaN	NaN	NaN	NaN	NaN	61.488	92.645	92.64	85.841	78.019	73.347	71.376	71.273	64.766	58.132	49.645	48.587	46.063	50.829	52.578	62.588	67.879	68.993	66.458	62.033	63.521	45.322	32.93	13.68	9.6567	NaN	NaN	NaN	NaN	NaN
NaN	NaN	NaN	NaN	NaN	NaN	NaN	NaN	NaN	NaN	NaN	NaN	NaN	NaN	NaN	NaN	NaN	NaN	NaN	NaN	NaN	NaN	NaN	NaN	NaN	NaN	NaN	NaN	NaN	NaN	NaN	46.434	56.752	67.588	83.929	114	131.76	143.62	145.06	159.93	172.54	179.38	165.62	131.48	74.12	NaN	NaN	NaN	NaN	NaN
NaN	NaN	NaN	NaN	NaN	NaN	NaN	NaN	NaN	NaN	NaN	NaN	NaN	NaN	NaN	NaN	NaN	NaN	NaN	NaN	NaN	NaN	NaN	NaN	NaN	NaN	NaN	NaN	21.051	29.34	36.366	34.91	33.997	29.709	44.915	76.214	109.61	125.65	138.29	160.28	179.28	166.61	101.47	NaN	NaN	NaN	NaN	NaN	NaN	NaN
NaN	NaN	NaN	NaN	NaN	NaN	NaN	NaN	NaN	NaN	NaN	NaN	NaN	NaN	NaN	NaN	NaN	NaN	NaN	NaN	NaN	NaN	NaN	NaN	NaN	NaN	NaN	NaN	NaN	NaN	39.924	48.493	59.399	64.352	70.58	79.038	98.412	128.94	167.81	190.22	203.43	185.81	158.44	89.45	NaN	NaN	NaN	NaN	NaN	NaN
NaN	NaN	NaN	NaN	NaN	NaN	NaN	NaN	NaN	NaN	NaN	NaN	NaN	NaN	NaN	NaN	NaN	NaN	NaN	NaN	NaN	NaN	NaN	NaN	NaN	NaN	NaN	NaN	NaN	NaN	NaN	NaN	NaN	139.74	157.2	173.67	176.16	161.67	145.52	143.67	171.66	162.65	137.63	67.217	NaN	NaN	NaN	NaN	NaN	NaN
NaN	NaN	NaN	NaN	97.42	130.81	158.77	176.73	177.79	172.37	169.63	182.02	181.23	173.91	158.41	155.4	157.98	148.5	136.67	125.03	119.82	119.38	103.76	95.98	93.45	107.05	114.02	115.14	113.41	111.17	106.55	107.52	109.34	105.91	100.39	95.303	93.985	85.988	74.897	66.063	55.871	40.048	24.616	16.42	11.752	NaN	NaN	NaN	NaN	NaN
NaN	NaN	NaN	NaN	NaN	NaN	NaN	NaN	NaN	NaN	NaN	NaN	NaN	NaN	NaN	NaN	NaN	NaN	NaN	NaN	NaN	NaN	NaN	NaN	29.009	35.794	37.787	43.524	46.731	46.358	41.586	47.206	75.309	116	160.4	184.73	196.84	198.85	204.83	210.74	215.72	189.87	118.89	NaN	NaN	NaN	NaN	NaN	NaN	NaN
NaN	NaN	NaN	NaN	NaN	NaN	NaN	NaN	NaN	NaN	NaN	NaN	NaN	NaN	NaN	NaN	NaN	NaN	NaN	NaN	NaN	NaN	NaN	NaN	NaN	NaN	NaN	NaN	NaN	NaN	NaN	26.111	40.168	73.47	125.21	177.04	213.5	221.03	225.95	217.53	200.4	176.93	106.88	NaN	NaN	NaN	NaN	NaN	NaN	NaN
NaN	NaN	NaN	NaN	NaN	NaN	NaN	NaN	NaN	NaN	NaN	NaN	NaN	NaN	NaN	118.56	122.94	124.3	126.04	128.51	129.77	142.84	147.19	150.16	142.91	145.58	144.12	153.58	150.38	160.55	150.99	150.44	144.53	139.47	137.62	134.59	137.07	142.14	138.21	138.77	132.13	134.67	126.68	105.22	61.752	NaN	NaN	NaN	NaN	NaN
NaN	NaN	NaN	NaN	NaN	NaN	NaN	NaN	NaN	NaN	NaN	NaN	NaN	NaN	NaN	NaN	NaN	NaN	NaN	NaN	NaN	NaN	NaN	NaN	NaN	NaN	NaN	NaN	NaN	NaN	NaN	NaN	NaN	53.695	61.509	73.623	83.113	92.028	102.58	105.92	117.32	107.55	79.669	38.818	NaN	NaN	NaN	NaN	NaN	NaN
NaN	NaN	NaN	NaN	NaN	NaN	NaN	NaN	NaN	NaN	NaN	NaN	NaN	NaN	NaN	NaN	NaN	NaN	NaN	NaN	NaN	NaN	NaN	NaN	NaN	32.185	24.518	22.59	34.926	62.803	93.908	118.59	126.78	126.02	126.27	134.3	147.31	152.82	151.93	141.64	154.94	119.54	77.665	NaN	NaN	NaN	NaN	NaN	NaN	NaN
NaN	NaN	NaN	NaN	NaN	NaN	NaN	NaN	NaN	NaN	NaN	NaN	NaN	NaN	NaN	NaN	NaN	NaN	NaN	NaN	NaN	NaN	NaN	NaN	NaN	NaN	NaN	NaN	NaN	NaN	NaN	33.649	34.429	40.417	55.7	86.694	132.96	175.11	198.35	205.77	211.67	186.12	138.72	64.223	NaN	NaN	NaN	NaN	NaN	NaN
NaN	NaN	NaN	NaN	NaN	NaN	NaN	NaN	NaN	NaN	NaN	NaN	NaN	NaN	NaN	NaN	NaN	NaN	NaN	NaN	NaN	NaN	NaN	NaN	NaN	NaN	NaN	NaN	28.692	26.954	29.395	38.305	49.137	67.897	100.51	146.05	194.82	235.79	247.24	253.79	248.07	233.72	175.33	90.29	NaN	NaN	NaN	NaN	NaN	NaN
NaN	NaN	NaN	NaN	NaN	NaN	NaN	NaN	NaN	NaN	NaN	NaN	NaN	NaN	NaN	NaN	NaN	NaN	NaN	NaN	NaN	NaN	NaN	NaN	44.903	42.168	37.986	35.727	44.383	67.651	117.88	165.79	211.86	227.26	228.53	219.78	219.45	234.72	242.12	253.48	253.2	250.8	231.71	207.23	130.87	NaN	NaN	NaN	NaN	NaN
NaN	NaN	NaN	NaN	77.349	126.29	174.73	195.35	197.39	184.61	175.89	168.53	160.05	153.48	163.85	179.83	195.4	224.98	237.35	247.93	234.76	230.37	219.7	189.48	155	136.83	130.81	125.26	114.41	105.98	100.89	96.229	92.025	79.377	62.833	49.74	46.487	46.258	44.655	48.78	52.798	46.001	30.949	15.776	15.619	21.485	NaN	NaN	NaN	NaN
NaN	NaN	NaN	NaN	NaN	NaN	NaN	NaN	NaN	NaN	NaN	NaN	NaN	NaN	NaN	NaN	NaN	NaN	NaN	NaN	NaN	NaN	NaN	NaN	NaN	NaN	NaN	49.32	97.849	142.44	178.12	204.68	214.7	225.44	237.5	246.06	248.68	245.63	253.1	263.98	274.1	256.33	203.08	108.52	NaN	NaN	NaN	NaN	NaN	NaN
NaN	NaN	NaN	NaN	NaN	NaN	NaN	NaN	NaN	NaN	NaN	NaN	NaN	NaN	NaN	NaN	NaN	NaN	NaN	NaN	NaN	NaN	NaN	NaN	NaN	NaN	NaN	NaN	NaN	51.299	44.488	40.726	46.097	44.333	45.54	43.745	46.339	52.809	71.57	101.98	152.3	190.1	189.1	150.02	76.754	NaN	NaN	NaN	NaN	NaN
NaN	NaN	NaN	NaN	NaN	119.3	139.61	154.26	151.54	145.19	145.52	163.22	165.66	162.98	155.75	162.88	157.51	149.72	133.32	126.39	111.18	102.48	92.26	86.147	85.991	85.632	83.632	72.425	63.462	57.523	53.043	48.713	48.933	48.709	50.148	49.688	51.793	56.025	57.952	57.281	51.306	39.695	22.699	NaN	NaN	NaN	NaN	NaN	NaN	NaN
NaN	NaN	NaN	NaN	NaN	NaN	NaN	154.45	181.25	198.74	198.61	190.47	188.9	180.42	179.16	166.93	163.21	161.26	156.92	162.04	153.31	161.47	158.47	152.74	140.77	124.72	111.87	103.27	99.351	97.495	89.301	89.109	83.981	77.092	69.36	58.194	54.719	49.046	52.759	52.851	49.797	38.855	24.558	11.162	NaN	NaN	NaN	NaN	NaN	NaN
NaN	NaN	NaN	NaN	NaN	NaN	NaN	NaN	NaN	NaN	NaN	NaN	NaN	NaN	NaN	NaN	NaN	NaN	NaN	NaN	NaN	NaN	NaN	NaN	NaN	NaN	NaN	NaN	NaN	NaN	NaN	223.69	232.27	239.43	246.72	228.4	225.01	233.94	267.06	276.21	266.68	258.49	212.4	125.21	NaN	NaN	NaN	NaN	NaN	NaN
NaN	NaN	NaN	NaN	NaN	NaN	NaN	NaN	NaN	NaN	NaN	NaN	NaN	NaN	NaN	NaN	NaN	NaN	NaN	NaN	NaN	NaN	NaN	NaN	NaN	NaN	NaN	NaN	NaN	NaN	190.11	212.18	229.33	237.46	238.1	231.09	203.43	173.37	146.09	142.8	133.91	122.74	98.215	58.334	NaN	NaN	NaN	NaN	NaN	NaN
NaN	NaN	NaN	NaN	NaN	NaN	NaN	NaN	NaN	NaN	NaN	NaN	NaN	NaN	NaN	NaN	NaN	NaN	NaN	NaN	NaN	NaN	NaN	NaN	NaN	NaN	NaN	NaN	NaN	NaN	NaN	172.43	200.3	219.5	215.65	212.59	205.28	201.84	199.87	208.14	222.17	213.19	172.82	99.018	NaN	NaN	NaN	NaN	NaN	NaN
NaN	NaN	NaN	NaN	NaN	NaN	NaN	NaN	NaN	NaN	NaN	NaN	NaN	NaN	NaN	NaN	NaN	NaN	NaN	NaN	NaN	NaN	NaN	NaN	NaN	NaN	NaN	NaN	NaN	NaN	NaN	49.805	81.441	104.59	130.93	134.94	154.47	153.37	182.07	181.02	184.19	160.99	120.57	62.905	NaN	NaN	NaN	NaN	NaN	NaN
NaN	NaN	NaN	NaN	NaN	NaN	NaN	NaN	NaN	NaN	NaN	NaN	NaN	NaN	NaN	41.275	39.959	53.197	73.411	90.078	100.53	114.39	112.78	117.41	124.3	140.67	151.49	160.86	181.78	192.97	195.91	186.04	187.03	169.59	163.89	136.29	123.91	100.41	107.6	117.24	121.61	110.72	98.437	64.443	NaN	NaN	NaN	NaN	NaN	NaN
NaN	NaN	NaN	NaN	NaN	NaN	NaN	NaN	NaN	NaN	NaN	NaN	NaN	NaN	NaN	NaN	NaN	NaN	42.216	54.347	60.347	61.34	55.452	50.109	49.896	57.956	79.068	105.42	129.29	142.17	149.78	153.15	159.18	169.61	175.35	187.58	203.73	208.86	225.06	228.73	256.8	232.49	189.18	129.01	70.144	NaN	NaN	NaN	NaN	NaN
NaN	NaN	NaN	NaN	NaN	NaN	NaN	20.111	20.194	20.363	20.153	22.159	21.921	22.388	19.798	22.18	23.282	25.286	21.808	18.197	15.284	13.207	13.738	19.878	28.747	37.625	36.853	32.491	30.698	32.012	34.894	33.768	33.965	38.141	43.301	48.325	45.934	41.317	33.739	27.991	32.833	32.314	32.642	16.747	NaN	NaN	NaN	NaN	NaN	NaN
NaN	NaN	NaN	NaN	159.84	155.83	154.73	157.72	176.69	193.02	196.72	173.17	155.43	128.92	118.92	96.561	97.447	87.86	90.5	91.899	90.855	85.013	70.837	66.293	62.87	56.549	51.036	44.709	46.018	45.723	56.103	60.893	74.288	66.554	69.133	66.769	58.079	49.084	39.792	48.329	50.764	40.925	27.767	15.745	16.041	19.871	NaN	NaN	NaN	NaN
NaN	NaN	NaN	NaN	NaN	NaN	NaN	NaN	NaN	NaN	NaN	NaN	NaN	NaN	NaN	NaN	NaN	NaN	NaN	NaN	NaN	NaN	NaN	NaN	NaN	NaN	NaN	NaN	NaN	NaN	NaN	NaN	102.36	138.94	164.07	175.31	163.86	145.96	135.87	137.62	154.8	163.8	141.64	83.109	NaN	NaN	NaN	NaN	NaN	NaN
NaN	NaN	NaN	NaN	NaN	NaN	NaN	NaN	NaN	NaN	NaN	NaN	NaN	NaN	NaN	NaN	NaN	NaN	NaN	NaN	68.371	72.322	75.318	77.006	76.554	82.9	102.97	128.04	156.88	176.8	188.25	198.37	209.01	221.98	226.7	241.13	247.64	254.52	252.49	254.45	251.85	225.25	169.36	119.02	89.544	85.152	79.721	69.297	43.665	NaN
NaN	NaN	NaN	NaN	NaN	NaN	NaN	NaN	NaN	NaN	NaN	NaN	NaN	NaN	NaN	NaN	NaN	NaN	NaN	NaN	NaN	NaN	NaN	NaN	NaN	NaN	NaN	NaN	NaN	NaN	NaN	36.545	41.023	60.645	99.307	147.12	177.88	199.19	198.3	203.09	195.24	199.49	155.28	90.848	NaN	NaN	NaN	NaN	NaN	NaN
NaN	NaN	NaN	NaN	NaN	NaN	NaN	NaN	NaN	NaN	NaN	NaN	NaN	NaN	NaN	NaN	NaN	NaN	NaN	NaN	NaN	NaN	NaN	193.8	196.23	188.59	193.25	178.23	182.3	168.51	178.11	172	172.11	174.93	173.56	162.66	158.72	157.34	161.55	153.2	163.64	145.77	95.987	NaN	NaN	NaN	NaN	NaN	NaN	NaN
NaN	NaN	NaN	NaN	NaN	NaN	NaN	NaN	NaN	NaN	NaN	NaN	NaN	NaN	NaN	NaN	NaN	NaN	NaN	NaN	NaN	NaN	NaN	NaN	108.43	178.34	213.73	212.4	200.14	184.71	161.55	142.18	123.63	129.9	145.67	168.57	189.87	201.53	212.12	207.78	209.35	190.17	154.14	83.237	NaN	NaN	NaN	NaN	NaN	NaN
NaN	NaN	NaN	NaN	NaN	NaN	NaN	NaN	NaN	NaN	NaN	NaN	NaN	NaN	NaN	NaN	NaN	NaN	NaN	NaN	NaN	NaN	NaN	NaN	NaN	NaN	NaN	NaN	129.01	142.29	154.75	169.73	171.71	177.92	177.91	174.63	166.69	155.42	150.06	139.96	137.43	136	116.61	95.786	47.938	NaN	NaN	NaN	NaN	NaN
NaN	NaN	NaN	NaN	NaN	NaN	NaN	NaN	NaN	NaN	NaN	NaN	NaN	NaN	NaN	NaN	NaN	NaN	NaN	NaN	NaN	NaN	NaN	NaN	NaN	NaN	NaN	NaN	NaN	39.624	46.951	74.192	115.21	150.63	170.57	179.68	189.76	187.63	172.51	159.09	141.23	146.46	126.06	112.75	60.418	NaN	NaN	NaN	NaN	NaN
NaN	NaN	NaN	NaN	NaN	NaN	NaN	NaN	NaN	NaN	NaN	NaN	NaN	NaN	NaN	NaN	NaN	NaN	NaN	NaN	NaN	NaN	NaN	NaN	NaN	105.33	115.99	132.99	144.22	170.78	187.15	208.42	217.42	221.93	200.9	199.14	195.29	202.84	180.03	155.44	143.32	134.94	117.47	69.955	NaN	NaN	NaN	NaN	NaN	NaN
NaN	NaN	NaN	NaN	NaN	NaN	NaN	NaN	NaN	NaN	NaN	NaN	NaN	NaN	NaN	NaN	NaN	NaN	NaN	NaN	NaN	NaN	NaN	NaN	NaN	NaN	NaN	NaN	NaN	74.076	128.01	181.64	220.41	236.09	221.47	225.66	225.52	238.59	216.31	202.92	228.05	225.51	200.94	99.046	NaN	NaN	NaN	NaN	NaN	NaN
NaN	NaN	NaN	NaN	NaN	NaN	NaN	NaN	NaN	NaN	NaN	NaN	NaN	NaN	NaN	NaN	NaN	NaN	NaN	NaN	NaN	NaN	NaN	NaN	NaN	NaN	209.61	247.6	256.24	252.39	242.42	247.17	244.78	232.69	211.75	196.76	191.55	207.71	231.39	271.6	298.25	264.94	199.06	93.93	NaN	NaN	NaN	NaN	NaN	NaN
NaN	NaN	NaN	NaN	NaN	NaN	NaN	NaN	NaN	NaN	NaN	NaN	NaN	NaN	NaN	NaN	NaN	NaN	NaN	NaN	NaN	NaN	NaN	NaN	NaN	NaN	NaN	NaN	45.287	79.161	118.37	129.28	141.05	135.2	140.14	172.91	207.87	229.09	229.42	222.87	228.62	209.03	159.12	85.534	NaN	NaN	NaN	NaN	NaN	NaN
NaN	NaN	NaN	NaN	NaN	NaN	NaN	NaN	NaN	NaN	NaN	NaN	NaN	NaN	NaN	NaN	NaN	NaN	NaN	NaN	NaN	NaN	NaN	NaN	24.203	23.56	36.507	62.676	88.867	114.73	145.82	174.64	172.43	157.86	144.34	169.84	208.72	230.22	232.9	230.8	229.37	211.91	165.76	92.587	NaN	NaN	NaN	NaN	NaN	NaN
NaN	NaN	NaN	NaN	NaN	NaN	NaN	NaN	NaN	NaN	NaN	NaN	NaN	NaN	NaN	NaN	NaN	NaN	NaN	NaN	NaN	NaN	NaN	NaN	NaN	NaN	NaN	NaN	NaN	NaN	35.189	46.242	69.234	112.14	148.71	170.98	163.26	148.07	130.52	131.83	140.31	146.41	121.1	70.945	NaN	NaN	NaN	NaN	NaN	NaN
NaN	NaN	NaN	NaN	NaN	NaN	NaN	NaN	NaN	NaN	NaN	NaN	NaN	NaN	NaN	NaN	NaN	NaN	NaN	NaN	NaN	NaN	NaN	NaN	NaN	NaN	NaN	NaN	NaN	NaN	97.532	128.45	149.22	160.27	168.11	172.09	168.99	171.71	181.07	185.04	181.33	154.11	121.95	82.079	66.925	67.003	70.959	64.897	57.998	35.932
NaN	NaN	NaN	NaN	NaN	NaN	NaN	NaN	NaN	NaN	NaN	NaN	NaN	NaN	NaN	NaN	NaN	NaN	NaN	NaN	NaN	NaN	NaN	25.412	36.194	43.349	46.794	51.383	50.116	45.798	48.928	44.971	52.102	59.018	69.37	79.707	87.037	108.93	137.75	170.86	199.18	208.19	184.07	143.19	110.44	68.698	NaN	NaN	NaN	NaN
NaN	NaN	NaN	NaN	NaN	NaN	NaN	NaN	NaN	NaN	NaN	NaN	NaN	NaN	NaN	NaN	NaN	NaN	NaN	NaN	NaN	NaN	NaN	NaN	NaN	NaN	NaN	NaN	NaN	NaN	31.312	27.338	39.043	63.251	96.559	129.75	151.93	166.6	175.93	185.03	215.94	206.59	169.65	82.13	NaN	NaN	NaN	NaN	NaN	NaN
NaN	NaN	NaN	NaN	NaN	NaN	NaN	NaN	NaN	NaN	NaN	NaN	NaN	NaN	NaN	NaN	NaN	NaN	NaN	NaN	NaN	NaN	NaN	NaN	NaN	NaN	NaN	NaN	NaN	NaN	NaN	108.46	110.87	125.1	145.42	171.58	186.56	196.01	194.62	195.45	197.63	172.81	120.46	53.064	NaN	NaN	NaN	NaN	NaN	NaN
NaN	NaN	NaN	NaN	28.385	30.138	37.547	60.356	93.82	119.55	134.58	144.05	158.48	160.23	151.93	142.51	129.93	121.54	108.82	101.61	87.696	74.515	67.776	65.43	65.858	60.869	59.105	51.764	46.854	43.135	45.272	46.39	48.774	44.423	43.678	41.448	41.64	37.603	34.026	34.542	34.469	34.668	21.39	NaN	NaN	NaN	NaN	NaN	NaN	NaN
NaN	NaN	NaN	NaN	NaN	NaN	NaN	NaN	NaN	NaN	NaN	NaN	NaN	NaN	NaN	NaN	NaN	NaN	NaN	NaN	NaN	NaN	NaN	NaN	NaN	NaN	NaN	NaN	NaN	NaN	NaN	87.497	115.39	140.68	161.38	172.34	175.76	190.03	196.02	213.13	210.09	186.72	131.2	61.253	NaN	NaN	NaN	NaN	NaN	NaN
NaN	NaN	NaN	NaN	NaN	NaN	NaN	NaN	NaN	NaN	NaN	NaN	NaN	NaN	NaN	NaN	NaN	NaN	NaN	NaN	NaN	NaN	NaN	NaN	NaN	NaN	NaN	NaN	NaN	104.9	127	139.9	146.28	158.46	167.12	179.92	189.81	201.39	212.96	214.73	224.66	226.57	209.28	169.68	93.989	NaN	NaN	NaN	NaN	NaN
NaN	NaN	NaN	NaN	NaN	NaN	NaN	NaN	NaN	NaN	NaN	NaN	NaN	NaN	NaN	NaN	NaN	NaN	NaN	NaN	NaN	NaN	NaN	NaN	NaN	NaN	NaN	NaN	NaN	NaN	NaN	NaN	20.014	24.829	27.341	27.487	25.557	26.979	26.811	29.652	29.069	36.698	36.889	34.384	17.15	NaN	NaN	NaN	NaN	NaN
NaN	NaN	NaN	NaN	NaN	NaN	NaN	NaN	NaN	NaN	NaN	NaN	NaN	NaN	NaN	NaN	NaN	NaN	NaN	NaN	NaN	NaN	NaN	NaN	NaN	NaN	NaN	NaN	NaN	NaN	NaN	51.084	46.829	47.964	65.866	98.31	136.71	169.64	178.26	182.4	186.76	161.49	124.45	55.89	NaN	NaN	NaN	NaN	NaN	NaN
NaN	NaN	NaN	NaN	NaN	NaN	NaN	134.18	177.44	189.06	193.66	183.93	198.19	204.66	203.13	203.77	194.81	191.46	176.51	174.26	185.24	196.59	196.13	182.73	175.73	181.24	172.27	158.02	136.67	128.59	124.36	119.03	112.16	104.64	99.942	97.432	105.41	111.01	127.09	130.86	135.96	118.34	71.937	NaN	NaN	NaN	NaN	NaN	NaN	NaN
NaN	NaN	NaN	NaN	NaN	NaN	NaN	NaN	NaN	NaN	NaN	NaN	NaN	NaN	NaN	NaN	NaN	NaN	NaN	NaN	NaN	NaN	NaN	NaN	NaN	NaN	NaN	238.06	244.2	244.38	236.76	238.43	248.2	259.74	257.81	235.53	225.16	201.1	200.96	209.65	219.12	196.43	108.21	NaN	NaN	NaN	NaN	NaN	NaN	NaN
NaN	NaN	NaN	NaN	NaN	NaN	NaN	NaN	NaN	NaN	NaN	NaN	NaN	NaN	NaN	NaN	NaN	NaN	NaN	NaN	NaN	NaN	NaN	NaN	NaN	NaN	NaN	50.534	63.726	86.927	122.67	151.86	165.2	167.03	165.77	168.32	170.45	174.63	178.72	171.81	162.83	157.9	128.74	76.053	NaN	NaN	NaN	NaN	NaN	NaN
NaN	NaN	NaN	NaN	NaN	NaN	NaN	NaN	NaN	NaN	NaN	NaN	116.63	144.49	169.78	174.08	170.32	144.41	139.74	122.36	116.07	102.89	90.048	74.76	61.418	51.038	52.793	53.583	73.376	100.02	136.86	173.62	191.65	213.28	231.51	260.3	282.74	289.8	285.49	278.13	259.51	230.8	183.35	103.64	NaN	NaN	NaN	NaN	NaN	NaN
NaN	NaN	NaN	NaN	NaN	NaN	NaN	NaN	NaN	NaN	NaN	NaN	NaN	NaN	NaN	NaN	NaN	NaN	NaN	NaN	NaN	NaN	NaN	NaN	NaN	NaN	NaN	NaN	NaN	84.223	117.79	134.16	149.03	164.28	194.45	212.07	226.13	232.13	231.15	231.45	232.83	235.88	210.02	158.95	82.738	NaN	NaN	NaN	NaN	NaN
NaN	NaN	NaN	NaN	NaN	NaN	NaN	NaN	NaN	NaN	NaN	NaN	NaN	NaN	NaN	NaN	NaN	NaN	NaN	NaN	NaN	NaN	NaN	NaN	NaN	NaN	NaN	NaN	NaN	NaN	NaN	NaN	NaN	170.88	196.09	200.3	207.77	207.15	213.32	208.51	210.32	192	145.96	73.933	NaN	NaN	NaN	NaN	NaN	NaN
NaN	NaN	NaN	NaN	NaN	NaN	NaN	NaN	NaN	NaN	NaN	NaN	NaN	NaN	NaN	NaN	NaN	NaN	NaN	NaN	NaN	NaN	NaN	NaN	NaN	NaN	NaN	NaN	NaN	NaN	NaN	144.17	172.67	197.02	210.66	218.8	210.4	210.54	218.84	234.29	239.18	205.68	163.37	86.128	NaN	NaN	NaN	NaN	NaN	NaN
NaN	NaN	NaN	NaN	NaN	NaN	NaN	NaN	NaN	NaN	NaN	NaN	NaN	NaN	NaN	NaN	NaN	NaN	NaN	NaN	NaN	NaN	NaN	NaN	NaN	NaN	NaN	NaN	NaN	NaN	NaN	107.78	136.99	164.27	171.2	182.36	171.59	145.14	128.31	127.18	142.45	136.03	113.11	68.726	NaN	NaN	NaN	NaN	NaN	NaN
NaN	NaN	NaN	NaN	NaN	NaN	NaN	NaN	NaN	NaN	NaN	NaN	NaN	NaN	NaN	NaN	NaN	NaN	NaN	NaN	NaN	NaN	NaN	NaN	NaN	NaN	NaN	34.152	41.16	43.562	42.561	47.206	52.558	55.675	61.983	73.18	108.99	154.13	196.31	220.72	227.19	196.42	143.65	65.962	NaN	NaN	NaN	NaN	NaN	NaN
NaN	NaN	NaN	NaN	NaN	NaN	NaN	NaN	NaN	NaN	NaN	NaN	NaN	37.078	52.487	66.141	79.857	93.961	104.04	110.49	111.82	111.91	110.11	102.34	93.165	85.692	75.559	71.671	62.389	57.389	51.562	51.884	55.189	71.09	88.079	108.43	130.92	162.68	195.94	225.6	233.18	229.49	185.65	111.24	NaN	NaN	NaN	NaN	NaN	NaN
NaN	NaN	NaN	NaN	NaN	NaN	NaN	NaN	NaN	NaN	NaN	NaN	NaN	NaN	NaN	NaN	NaN	NaN	NaN	NaN	NaN	NaN	NaN	NaN	NaN	NaN	NaN	NaN	NaN	NaN	NaN	NaN	NaN	NaN	110.24	137.02	149.29	157.3	151	157.74	165.87	170.52	145.51	114.21	57.951	NaN	NaN	NaN	NaN	NaN
NaN	NaN	NaN	NaN	NaN	NaN	NaN	NaN	NaN	NaN	NaN	NaN	NaN	NaN	NaN	NaN	NaN	NaN	NaN	NaN	NaN	NaN	NaN	NaN	NaN	NaN	NaN	NaN	NaN	NaN	129.72	187.26	224.2	239.45	231.77	214.95	190.47	190.97	189.18	189.14	193.99	193.7	162.9	89.998	NaN	NaN	NaN	NaN	NaN	NaN
NaN	NaN	NaN	NaN	NaN	NaN	NaN	NaN	NaN	NaN	NaN	NaN	NaN	NaN	NaN	NaN	NaN	NaN	NaN	NaN	NaN	NaN	NaN	NaN	NaN	NaN	NaN	NaN	NaN	NaN	NaN	NaN	132.16	154.6	163.27	166.42	165.36	168.09	175.09	181.48	190.2	160.94	121.87	85.292	52.522	NaN	NaN	NaN	NaN	NaN
NaN	NaN	NaN	NaN	NaN	NaN	NaN	NaN	NaN	NaN	NaN	NaN	NaN	NaN	NaN	NaN	NaN	NaN	NaN	NaN	NaN	NaN	NaN	NaN	NaN	NaN	NaN	NaN	NaN	NaN	NaN	111.89	151.67	191.99	219.63	230.41	232.19	233.94	252.89	263.17	264.67	263.28	208.7	130.57	NaN	NaN	NaN	NaN	NaN	NaN
NaN	NaN	NaN	NaN	NaN	NaN	NaN	NaN	NaN	NaN	NaN	NaN	NaN	NaN	NaN	NaN	NaN	NaN	NaN	NaN	NaN	NaN	NaN	NaN	NaN	NaN	NaN	NaN	NaN	46.989	55.144	64.055	72.603	77.468	82.138	102.54	125.51	154.09	158	164.99	151.76	138.12	103.01	79.157	42.065	NaN	NaN	NaN	NaN	NaN
NaN	NaN	NaN	NaN	NaN	NaN	NaN	NaN	NaN	NaN	NaN	NaN	NaN	NaN	NaN	NaN	NaN	NaN	NaN	NaN	NaN	NaN	NaN	NaN	NaN	NaN	NaN	NaN	NaN	NaN	17.323	29.461	44.533	78.347	113.83	144.95	162.26	175.84	169.94	169.89	172.68	189.59	156.73	92.738	NaN	NaN	NaN	NaN	NaN	NaN
NaN	NaN	NaN	NaN	NaN	NaN	NaN	NaN	NaN	NaN	NaN	NaN	NaN	NaN	NaN	NaN	NaN	NaN	NaN	NaN	NaN	NaN	NaN	NaN	NaN	NaN	NaN	NaN	103.89	170.87	193.48	213.29	226.83	237.36	242.75	243.69	244.41	242.31	245.29	231.59	215.36	181.13	140.82	78.775	NaN	NaN	NaN	NaN	NaN	NaN
NaN	NaN	NaN	NaN	NaN	NaN	NaN	NaN	NaN	NaN	NaN	NaN	NaN	NaN	NaN	NaN	NaN	NaN	NaN	NaN	NaN	NaN	NaN	NaN	NaN	NaN	NaN	NaN	19.7	26.954	19.263	23.476	24.203	30.319	23.121	23.487	35.723	62.441	102.01	140.18	177.43	158.1	119.35	50.474	NaN	NaN	NaN	NaN	NaN	NaN
NaN	NaN	NaN	NaN	NaN	NaN	NaN	NaN	NaN	NaN	NaN	NaN	NaN	NaN	NaN	NaN	NaN	NaN	NaN	NaN	NaN	NaN	NaN	NaN	NaN	NaN	NaN	NaN	NaN	NaN	NaN	94.075	146.86	163.08	189.39	212.34	239.68	252.45	267.85	276.46	270.6	262.46	215.44	131.8	NaN	NaN	NaN	NaN	NaN	NaN
NaN	NaN	NaN	NaN	NaN	NaN	NaN	NaN	NaN	NaN	NaN	NaN	NaN	NaN	NaN	NaN	NaN	NaN	NaN	NaN	NaN	NaN	NaN	NaN	NaN	NaN	NaN	NaN	24.962	49.879	72.852	89.577	107.24	102.15	119.96	134.9	152.23	161.45	168.07	176.69	178.75	171.67	147.85	88.243	NaN	NaN	NaN	NaN	NaN	NaN
NaN	NaN	NaN	NaN	NaN	NaN	NaN	NaN	NaN	NaN	NaN	NaN	NaN	NaN	NaN	NaN	NaN	NaN	NaN	NaN	NaN	NaN	NaN	NaN	NaN	NaN	NaN	NaN	16.546	31.571	39.65	45.607	40.947	39.107	30.31	38.624	42.619	81.691	126.16	184.2	209.56	179.81	127.05	55.345	NaN	NaN	NaN	NaN	NaN	NaN
NaN	NaN	NaN	NaN	NaN	NaN	NaN	25.232	40.374	40.722	44.223	46.045	48.233	54.023	63.051	81.475	104.71	129.74	157.35	173.79	186.5	184.71	178.87	183.2	179.96	183.48	172.56	173.36	179.76	179.6	172.94	159.35	150.48	145.44	128.97	114.49	103.48	104.83	99.148	92.955	82.183	59.415	36.989	21.478	23.454	21.512	NaN	NaN	NaN	NaN
NaN	NaN	NaN	NaN	NaN	NaN	NaN	NaN	NaN	NaN	NaN	NaN	NaN	NaN	NaN	NaN	NaN	NaN	NaN	NaN	NaN	NaN	NaN	NaN	NaN	NaN	NaN	NaN	NaN	61.756	95.462	104.9	103.78	110.39	121.03	136.24	154.65	164.32	181.28	192.41	194.94	184.33	141.92	106.27	51.941	NaN	NaN	NaN	NaN	NaN
NaN	NaN	NaN	NaN	NaN	NaN	NaN	NaN	NaN	NaN	NaN	NaN	NaN	NaN	NaN	NaN	NaN	NaN	NaN	NaN	NaN	NaN	NaN	NaN	NaN	NaN	NaN	NaN	NaN	24.366	55.477	88.719	125.98	141.15	146.62	150.88	172.04	189.02	208.33	226.44	241.25	259.43	231.37	196.8	103.75	NaN	NaN	NaN	NaN	NaN
NaN	NaN	NaN	NaN	NaN	NaN	NaN	NaN	NaN	NaN	NaN	NaN	NaN	NaN	NaN	NaN	NaN	NaN	NaN	NaN	NaN	NaN	NaN	NaN	NaN	31.687	56.462	73.784	93.997	102.77	112.82	121.72	134.26	144.6	144	148.34	150.18	157.99	167.99	176.36	182.92	178.1	146.28	113.92	77.119	68.543	61.171	62.88	58.709	53.323
NaN	NaN	NaN	NaN	NaN	NaN	NaN	NaN	NaN	NaN	NaN	NaN	NaN	NaN	NaN	NaN	NaN	NaN	NaN	NaN	NaN	NaN	NaN	NaN	NaN	NaN	NaN	NaN	NaN	NaN	NaN	NaN	NaN	28.47	42.005	52.279	56.133	60.816	65.781	87.994	124.11	139.66	137.46	83.125	NaN	NaN	NaN	NaN	NaN	NaN
NaN	NaN	NaN	NaN	NaN	NaN	NaN	NaN	NaN	NaN	NaN	NaN	NaN	NaN	NaN	NaN	NaN	NaN	NaN	NaN	NaN	NaN	NaN	NaN	35.312	51.306	49.459	46.73	44.301	41.407	40.359	40.066	38.338	34.074	33.011	32.413	39.185	61.274	90.45	125.7	150.63	154.31	123.32	64.1	NaN	NaN	NaN	NaN	NaN	NaN
NaN	NaN	NaN	NaN	NaN	NaN	NaN	NaN	NaN	NaN	NaN	NaN	NaN	NaN	NaN	NaN	NaN	NaN	NaN	NaN	NaN	NaN	NaN	NaN	NaN	NaN	NaN	109.8	158.9	154.58	165.33	178.64	179.58	165.69	163.92	175.92	195.63	199.79	198.83	199.64	190.25	171.02	100.97	NaN	NaN	NaN	NaN	NaN	NaN	NaN
NaN	NaN	NaN	NaN	NaN	NaN	NaN	NaN	NaN	NaN	NaN	NaN	NaN	NaN	NaN	NaN	NaN	NaN	NaN	NaN	NaN	NaN	NaN	NaN	NaN	NaN	NaN	NaN	NaN	NaN	NaN	NaN	NaN	NaN	57.299	101.4	106.02	121.72	115.04	117.26	110.62	109.71	101.8	77.918	41.395	NaN	NaN	NaN	NaN	NaN
NaN	NaN	NaN	NaN	NaN	NaN	NaN	NaN	NaN	58.763	93.335	99.448	93.496	88.611	100.23	114.84	145.5	167.07	184.85	170.4	138.59	111.94	113.5	133.17	148.72	142.86	137.69	149.02	159.5	174.34	155.57	151.11	147.2	185.53	189.41	179.36	142.64	124.89	105.18	91.651	87.386	62.506	38.549	11.673	13.889	17.646	NaN	NaN	NaN	NaN
NaN	NaN	NaN	NaN	NaN	NaN	NaN	NaN	NaN	NaN	NaN	NaN	NaN	NaN	NaN	NaN	NaN	NaN	NaN	NaN	NaN	NaN	NaN	NaN	NaN	NaN	NaN	NaN	NaN	NaN	15.514	28.22	44.057	65.562	86.084	104.73	119.37	138.6	140.03	135.83	133.77	116	90.304	51.602	27.886	NaN	NaN	NaN	NaN	NaN
NaN	NaN	NaN	NaN	NaN	NaN	NaN	NaN	NaN	NaN	NaN	NaN	NaN	NaN	NaN	NaN	NaN	NaN	NaN	NaN	NaN	NaN	NaN	NaN	NaN	NaN	NaN	NaN	NaN	NaN	NaN	NaN	39.779	61.572	80.546	92.063	121.91	148.64	175.07	177.71	167.69	139.97	117.17	63.002	NaN	NaN	NaN	NaN	NaN	NaN
NaN	NaN	NaN	NaN	NaN	NaN	NaN	NaN	NaN	NaN	28.621	44.29	49.059	53.456	51.788	46.938	37.891	38.798	37.557	39.199	38.492	38.529	42.287	45.89	49.089	45.6	45.664	47.33	63.406	73.811	92.583	100.97	107.21	105.38	99.849	93.464	85.084	69.905	58.547	53.715	59.576	50.599	37.568	21.938	20.231	18.25	NaN	NaN	NaN	NaN
NaN	NaN	NaN	NaN	NaN	NaN	NaN	NaN	NaN	NaN	82.411	132.8	153.09	154.47	151.36	134.71	131.67	119.52	116.8	110.34	112.39	108.21	107.19	99.866	90.257	81.917	79.265	76.282	79.311	78.781	77.677	69.789	61.184	52.028	39.72	25.848	24.881	35.989	45.197	40.079	42.17	40.476	41.754	31.649	28.161	24.653	NaN	NaN	NaN	NaN
NaN	NaN	NaN	NaN	NaN	NaN	NaN	NaN	NaN	NaN	NaN	NaN	NaN	NaN	NaN	NaN	NaN	NaN	NaN	NaN	NaN	NaN	NaN	NaN	NaN	NaN	NaN	NaN	28.225	60.588	91.687	116.82	140.52	150.16	157.01	136.52	121.44	112.26	130.47	152.52	166.73	144.02	107.1	50.578	NaN	NaN	NaN	NaN	NaN	NaN
NaN	NaN	NaN	NaN	NaN	NaN	NaN	NaN	NaN	NaN	NaN	NaN	NaN	NaN	36.617	57.508	68.586	79.97	101.14	126.79	141.02	142.43	129.96	118.02	101.82	84.045	74.287	70.268	68.137	62.331	61.391	60.273	55.959	50.087	46.046	43.402	38.817	36.323	40.731	44.413	47.581	35.755	25.565	15.19	10.603	NaN	NaN	NaN	NaN	NaN
NaN	NaN	NaN	NaN	NaN	NaN	NaN	NaN	NaN	NaN	NaN	NaN	NaN	NaN	NaN	NaN	NaN	NaN	NaN	NaN	NaN	NaN	NaN	NaN	NaN	NaN	NaN	NaN	20.394	30.936	35.865	41.48	45.66	47.133	44.619	53.241	76.51	109.18	125.34	126.72	133.23	113.04	73.154	NaN	NaN	NaN	NaN	NaN	NaN	NaN
NaN	NaN	NaN	NaN	NaN	NaN	NaN	NaN	NaN	NaN	NaN	NaN	NaN	46.922	75.507	78.99	81.256	79.646	79.175	73.408	74.188	71.542	69.367	56.714	46.915	38.314	35.919	30.892	25.88	28.288	39.076	51.158	54.448	57.8	54.35	52.262	45.273	41.225	37.151	33.932	36.852	32.234	21.646	NaN	NaN	NaN	NaN	NaN	NaN	NaN
NaN	NaN	NaN	NaN	NaN	NaN	NaN	NaN	NaN	NaN	NaN	NaN	NaN	NaN	NaN	NaN	NaN	NaN	NaN	NaN	NaN	NaN	NaN	NaN	NaN	NaN	NaN	NaN	18.335	29.557	31.521	35.641	49.712	71.45	93.22	106.18	112.29	129.51	146.95	169.07	171.34	145.91	111.8	57.915	NaN	NaN	NaN	NaN	NaN	NaN
NaN	NaN	NaN	NaN	NaN	NaN	NaN	NaN	NaN	NaN	NaN	NaN	NaN	NaN	NaN	NaN	25.722	32.89	21.888	18.213	22.666	33.584	43.711	43.151	50.751	69.795	92.413	101.34	91.65	78.989	64.48	60.638	60.701	58.76	57.219	51.343	46.548	38.952	31.727	25.139	24.027	27.215	29.043	24.663	21.36	23.589	NaN	NaN	NaN	NaN
NaN	NaN	NaN	NaN	NaN	NaN	NaN	NaN	NaN	NaN	NaN	NaN	NaN	NaN	NaN	NaN	NaN	NaN	NaN	NaN	NaN	NaN	NaN	NaN	NaN	NaN	NaN	106.77	167.96	158.06	165.38	156.27	156.25	154.88	136.42	148.1	138.18	155.32	153.43	163.99	160.26	149.81	143.14	129.8	79.104	NaN	NaN	NaN	NaN	NaN
NaN	NaN	NaN	NaN	NaN	NaN	NaN	NaN	NaN	NaN	NaN	NaN	NaN	NaN	NaN	NaN	NaN	NaN	52.274	77.678	75.813	73.309	69.394	64.282	60.044	56.44	52.232	51.03	49.214	50.197	41.598	40.441	36.994	40.637	44.349	56.832	66.594	68.561	64.196	61.684	55.49	42.318	22.203	NaN	NaN	NaN	NaN	NaN	NaN	NaN
NaN	NaN	NaN	NaN	NaN	NaN	NaN	NaN	NaN	NaN	NaN	NaN	NaN	NaN	NaN	NaN	NaN	NaN	NaN	61.127	88.365	81.656	77.079	69.439	53.668	48.094	45.419	54.565	62.023	67.811	70.7	85.809	121.5	155.19	172.34	162.34	150.78	129.75	108.71	89.267	81.378	60.376	42.068	19.754	21.807	25.209	NaN	NaN	NaN	NaN
NaN	NaN	NaN	NaN	NaN	NaN	NaN	NaN	NaN	NaN	NaN	NaN	NaN	NaN	NaN	NaN	NaN	NaN	NaN	NaN	NaN	NaN	20.825	34.795	39.684	41.171	42.652	40.318	35.663	29.155	28.704	34.058	35.745	35.64	35.348	37.497	37.696	34.547	32.604	29.408	30.655	24.357	15.504	NaN	NaN	NaN	NaN	NaN	NaN	NaN
NaN	NaN	NaN	NaN	NaN	NaN	NaN	NaN	NaN	NaN	NaN	NaN	NaN	NaN	NaN	NaN	NaN	NaN	NaN	NaN	NaN	NaN	NaN	NaN	NaN	NaN	NaN	NaN	NaN	NaN	NaN	NaN	NaN	NaN	NaN	NaN	NaN	85.833	118.54	112.36	107.59	100.18	92.281	86.241	89.276	84.524	84.096	97.305	120.36	162.98
NaN	NaN	NaN	NaN	NaN	NaN	NaN	NaN	NaN	NaN	NaN	NaN	NaN	NaN	NaN	NaN	NaN	NaN	NaN	NaN	NaN	NaN	NaN	53.544	81.002	85.535	76.827	72.426	71.324	80.89	83.828	90.589	113.49	128.85	145.32	158.22	191.05	221.64	230.12	237.21	235.08	203.8	153.67	72.477	NaN	NaN	NaN	NaN	NaN	NaN
NaN	NaN	NaN	NaN	NaN	NaN	NaN	NaN	NaN	NaN	NaN	NaN	NaN	NaN	NaN	NaN	NaN	NaN	NaN	NaN	NaN	NaN	NaN	NaN	NaN	NaN	NaN	NaN	NaN	NaN	NaN	NaN	50.157	90.143	120.21	152.37	187.1	208.12	199.5	176.32	154.97	134.19	109.6	61.321	NaN	NaN	NaN	NaN	NaN	NaN
NaN	NaN	NaN	NaN	NaN	NaN	NaN	NaN	NaN	NaN	NaN	NaN	NaN	NaN	NaN	NaN	NaN	NaN	NaN	NaN	NaN	NaN	NaN	NaN	NaN	39.073	62.042	81.628	106.44	143.58	180.95	196.11	194.97	180.35	164.36	151.33	139.4	141.37	141.45	130.73	115.22	75.378	38.421	NaN	NaN	NaN	NaN	NaN	NaN	NaN
NaN	NaN	NaN	NaN	NaN	NaN	NaN	NaN	NaN	NaN	NaN	NaN	NaN	NaN	NaN	NaN	NaN	NaN	NaN	NaN	NaN	NaN	NaN	NaN	NaN	NaN	NaN	NaN	51.349	75.834	70.289	67.571	64.598	68.657	62.619	69.281	70.427	93.82	105.31	125.58	133.55	132.76	104.46	56.755	NaN	NaN	NaN	NaN	NaN	NaN
NaN	NaN	NaN	NaN	NaN	NaN	NaN	NaN	NaN	NaN	NaN	NaN	NaN	NaN	NaN	NaN	NaN	NaN	NaN	NaN	NaN	NaN	NaN	NaN	NaN	NaN	22.853	33.579	33.934	33.639	32.358	34.81	39.479	42.506	52.643	58.468	75.536	80.235	86.714	85.966	86.215	62.044	37.05	13.346	11.194	8.441	NaN	NaN	NaN	NaN
NaN	NaN	NaN	NaN	NaN	NaN	NaN	NaN	NaN	NaN	NaN	NaN	NaN	NaN	NaN	NaN	NaN	NaN	NaN	NaN	NaN	NaN	NaN	NaN	NaN	NaN	NaN	NaN	NaN	NaN	33.842	57.805	62.044	70.609	70.648	82.676	106.47	145.48	186.49	208.42	208.52	202.09	158.2	95.084	NaN	NaN	NaN	NaN	NaN	NaN
NaN	NaN	NaN	NaN	NaN	NaN	NaN	NaN	NaN	NaN	NaN	NaN	NaN	NaN	NaN	NaN	NaN	NaN	NaN	NaN	NaN	NaN	NaN	NaN	NaN	NaN	NaN	NaN	NaN	37.222	56.536	59.729	58.693	57.681	52.189	53.068	53.733	53.163	52.423	50.509	49.865	44.688	36.579	31.06	18.345	NaN	NaN	NaN	NaN	NaN
NaN	NaN	NaN	NaN	NaN	NaN	NaN	NaN	NaN	NaN	NaN	NaN	NaN	NaN	NaN	NaN	NaN	NaN	NaN	NaN	NaN	NaN	NaN	NaN	NaN	NaN	NaN	NaN	NaN	NaN	NaN	33.124	46.41	43.587	43.92	41.378	35.083	28.169	29.772	33.885	35.574	28.107	15.854	NaN	NaN	NaN	NaN	NaN	NaN	NaN
NaN	NaN	NaN	NaN	NaN	NaN	NaN	NaN	NaN	NaN	NaN	NaN	NaN	NaN	NaN	NaN	NaN	NaN	NaN	NaN	NaN	NaN	NaN	NaN	NaN	NaN	NaN	NaN	NaN	NaN	18.066	31.696	31.802	31.96	26.861	39.891	50.801	76.908	88.804	102.61	115.21	142.52	126.18	78.942	NaN	NaN	NaN	NaN	NaN	NaN
NaN	NaN	NaN	NaN	NaN	NaN	NaN	NaN	NaN	NaN	NaN	NaN	NaN	NaN	NaN	NaN	NaN	NaN	NaN	NaN	NaN	NaN	NaN	NaN	NaN	NaN	NaN	NaN	NaN	NaN	26.19	42.2	43.804	45.758	41.025	39.938	36.717	38.39	37.151	34.117	36.312	33.929	29.833	21.341	18.196	13.455	NaN	NaN	NaN	NaN
NaN	NaN	NaN	NaN	NaN	NaN	NaN	NaN	NaN	NaN	NaN	NaN	NaN	NaN	NaN	NaN	NaN	NaN	NaN	NaN	NaN	NaN	NaN	NaN	NaN	NaN	NaN	NaN	NaN	NaN	NaN	NaN	18.451	32.589	43.997	49.176	58.386	62.027	66.177	62.154	65.293	48.811	33.825	14.798	13.706	14.824	NaN	NaN	NaN	NaN
NaN	NaN	NaN	NaN	NaN	NaN	NaN	NaN	NaN	NaN	NaN	NaN	NaN	NaN	NaN	NaN	NaN	NaN	NaN	NaN	NaN	NaN	NaN	NaN	NaN	NaN	NaN	NaN	NaN	NaN	NaN	NaN	31.619	45.356	43.708	46.514	50.455	51.681	48.212	42.793	41.754	37.123	32.186	21.796	21.066	23.312	NaN	NaN	NaN	NaN
NaN	NaN	NaN	NaN	NaN	NaN	NaN	NaN	NaN	NaN	NaN	NaN	NaN	NaN	NaN	NaN	NaN	NaN	NaN	NaN	NaN	NaN	NaN	NaN	NaN	NaN	NaN	NaN	NaN	NaN	NaN	NaN	30.691	44.505	39.681	39.837	36.171	35.316	32.803	34.752	34.598	31.096	23.627	18.051	16.899	17.806	NaN	NaN	NaN	NaN
NaN	NaN	NaN	NaN	NaN	NaN	NaN	NaN	NaN	NaN	NaN	NaN	NaN	NaN	NaN	NaN	NaN	NaN	NaN	NaN	NaN	NaN	NaN	NaN	NaN	NaN	NaN	NaN	NaN	NaN	NaN	NaN	37.845	66.583	61.445	61.052	51.3	56.787	49.379	48.497	36.382	31.356	18.502	16.305	15.471	15.551	NaN	NaN	NaN	NaN
NaN	NaN	NaN	NaN	NaN	NaN	NaN	NaN	NaN	NaN	NaN	NaN	NaN	NaN	NaN	NaN	NaN	NaN	NaN	NaN	NaN	NaN	NaN	NaN	NaN	NaN	NaN	NaN	NaN	29.128	34.076	44.706	67.373	107.81	149.34	185.08	196.79	208.69	217.7	227.26	227.39	188.59	130.66	56.764	NaN	NaN	NaN	NaN	NaN	NaN
NaN	NaN	NaN	NaN	NaN	NaN	NaN	NaN	NaN	NaN	NaN	NaN	NaN	NaN	NaN	NaN	NaN	NaN	NaN	NaN	NaN	NaN	NaN	NaN	NaN	NaN	NaN	NaN	NaN	NaN	NaN	108.18	125.9	149.94	162.12	197.97	202.78	204.07	185.94	173.95	163.8	147.88	94.948	NaN	NaN	NaN	NaN	NaN	NaN	NaN
NaN	NaN	NaN	NaN	NaN	NaN	NaN	NaN	NaN	NaN	NaN	NaN	NaN	NaN	NaN	NaN	NaN	NaN	NaN	NaN	NaN	NaN	NaN	NaN	NaN	NaN	NaN	NaN	NaN	121	101.84	106.38	128.54	148.97	145.8	141.48	132.59	139	130.73	128.88	117.37	109.89	100.8	64.199	NaN	NaN	NaN	NaN	NaN	NaN
NaN	NaN	NaN	NaN	NaN	NaN	NaN	NaN	NaN	NaN	NaN	NaN	NaN	NaN	83.511	116.78	137.52	135.79	120.42	108.71	89.305	81.475	66.296	64.704	51.706	42.111	39.907	41.032	46.398	52.622	61.585	67.048	66.418	66.807	65.826	63.155	56.383	51.227	44.274	42.707	40.922	45.675	32.174	NaN	NaN	NaN	NaN	NaN	NaN	NaN
NaN	NaN	NaN	NaN	NaN	NaN	NaN	NaN	NaN	NaN	NaN	NaN	NaN	NaN	NaN	NaN	NaN	NaN	NaN	NaN	NaN	NaN	NaN	NaN	NaN	NaN	58.57	67.425	73.453	83.503	95.457	112.7	121.97	120.51	113.36	113.51	122.81	142.89	170.25	177.05	175.93	139.76	111.09	56.498	NaN	NaN	NaN	NaN	NaN	NaN
NaN	NaN	NaN	NaN	NaN	NaN	NaN	NaN	NaN	NaN	NaN	NaN	NaN	NaN	107.21	133.12	163.96	183.09	184.91	174.18	168.98	159.18	141.38	126.41	112.83	109.53	92.787	77.335	64.172	62.659	62.991	61.554	65.791	77.503	84.54	86.146	86.065	89.527	89.264	83.132	73.323	50.061	25.244	NaN	NaN	NaN	NaN	NaN	NaN	NaN
NaN	NaN	NaN	NaN	NaN	NaN	NaN	NaN	NaN	NaN	NaN	NaN	NaN	NaN	NaN	NaN	NaN	NaN	NaN	NaN	NaN	NaN	NaN	NaN	NaN	NaN	NaN	NaN	NaN	NaN	NaN	NaN	NaN	NaN	54.84	88.052	117.89	133.13	138.92	147.34	156.64	159.27	125.61	89.867	41.91	NaN	NaN	NaN	NaN	NaN
NaN	NaN	NaN	NaN	NaN	NaN	NaN	NaN	NaN	NaN	NaN	NaN	NaN	NaN	NaN	NaN	NaN	NaN	NaN	NaN	NaN	NaN	NaN	NaN	NaN	34.405	37.898	38.6	36.659	40.237	63.541	84.514	106.92	114.09	129.38	140.72	163.46	186.19	205.8	220.82	231.89	213.38	158.55	77.316	NaN	NaN	NaN	NaN	NaN	NaN
NaN	NaN	NaN	NaN	NaN	NaN	NaN	NaN	NaN	NaN	NaN	NaN	NaN	NaN	NaN	NaN	NaN	NaN	25.262	27.735	30.649	31.926	33.446	32.272	30.641	26.763	22.544	27.809	41.717	63.552	84.623	102.49	120.16	135.19	150.35	149.5	140.62	136.79	147.8	162.93	192.49	186.8	156.79	77.567	NaN	NaN	NaN	NaN	NaN	NaN
NaN	NaN	NaN	NaN	NaN	NaN	NaN	NaN	NaN	NaN	NaN	NaN	NaN	NaN	NaN	48.46	68.273	94.044	116.94	141.09	155.99	167.66	177.09	183.71	187.81	203.65	203.49	196.66	181.4	182.87	195.26	208.76	218.55	222	220.21	225.17	224.52	231.54	234.74	248.12	253.61	240.65	155.04	NaN	NaN	NaN	NaN	NaN	NaN	NaN
NaN	NaN	NaN	NaN	NaN	NaN	NaN	NaN	NaN	NaN	NaN	NaN	NaN	NaN	NaN	NaN	NaN	NaN	NaN	NaN	NaN	NaN	NaN	NaN	NaN	NaN	NaN	NaN	NaN	NaN	NaN	NaN	NaN	NaN	NaN	104.6	122.19	135.64	138.57	137.65	138.55	144.62	136.93	115.9	99.541	59.512	NaN	NaN	NaN	NaN
NaN	NaN	NaN	NaN	NaN	NaN	NaN	NaN	NaN	NaN	NaN	NaN	NaN	NaN	NaN	NaN	NaN	NaN	NaN	NaN	NaN	NaN	NaN	NaN	NaN	NaN	NaN	NaN	NaN	NaN	70.454	100.62	132.84	157.49	172.87	180.42	175.44	177.66	183.27	204.15	199.34	156.34	84.078	NaN	NaN	NaN	NaN	NaN	NaN	NaN
NaN	NaN	NaN	NaN	NaN	NaN	NaN	NaN	NaN	NaN	NaN	NaN	NaN	NaN	NaN	NaN	NaN	NaN	NaN	NaN	NaN	NaN	NaN	NaN	NaN	NaN	32.409	33.743	36.908	42.104	51.089	62.296	66.827	80.29	91.394	117.33	129.35	139.38	150.72	144.66	139.39	114.68	92.948	51.899	NaN	NaN	NaN	NaN	NaN	NaN
NaN	NaN	NaN	NaN	NaN	NaN	NaN	NaN	NaN	NaN	NaN	NaN	NaN	NaN	NaN	NaN	NaN	NaN	NaN	NaN	NaN	NaN	NaN	NaN	NaN	NaN	NaN	NaN	NaN	NaN	NaN	165.9	177.37	186.77	191.89	203.13	223.22	220.68	214.6	199.49	202.18	209.95	181.12	139.99	67.636	NaN	NaN	NaN	NaN	NaN
NaN	NaN	NaN	NaN	NaN	NaN	NaN	NaN	NaN	NaN	NaN	NaN	NaN	NaN	NaN	NaN	NaN	NaN	NaN	NaN	NaN	NaN	NaN	NaN	NaN	NaN	NaN	105.07	126.69	139.32	142.57	141.8	147.97	156.99	164.77	165.26	156.87	135.77	120.23	121.45	136.95	152.53	130.42	81.119	NaN	NaN	NaN	NaN	NaN	NaN
NaN	NaN	NaN	NaN	NaN	NaN	NaN	NaN	NaN	NaN	NaN	NaN	NaN	NaN	NaN	NaN	NaN	NaN	NaN	NaN	NaN	NaN	NaN	NaN	NaN	NaN	NaN	NaN	NaN	NaN	28.54	28.902	35.031	46.143	84.72	122.02	172.59	205.86	231.55	248	248.54	251	201.57	152.27	71.175	NaN	NaN	NaN	NaN	NaN
NaN	NaN	NaN	NaN	NaN	NaN	NaN	NaN	NaN	NaN	NaN	NaN	NaN	NaN	NaN	NaN	NaN	NaN	NaN	NaN	NaN	27.562	31.815	34.416	35.638	34.259	42.477	57.199	69.698	77.906	80.723	82.673	84.926	99.859	118.64	133.18	138.22	136.1	156.08	164.81	173.92	157.47	137.76	113.86	65.309	NaN	NaN	NaN	NaN	NaN
NaN	NaN	NaN	NaN	NaN	NaN	NaN	NaN	NaN	NaN	NaN	NaN	NaN	NaN	NaN	NaN	NaN	NaN	NaN	NaN	NaN	NaN	NaN	NaN	NaN	NaN	NaN	NaN	NaN	NaN	NaN	NaN	NaN	NaN	68.626	84.295	95.308	91.423	82.198	77.845	95.194	111.22	112.73	92.932	54.058	NaN	NaN	NaN	NaN	NaN
NaN	NaN	NaN	NaN	NaN	NaN	NaN	NaN	NaN	NaN	NaN	NaN	NaN	NaN	NaN	NaN	NaN	NaN	NaN	NaN	NaN	NaN	NaN	NaN	NaN	NaN	NaN	NaN	NaN	NaN	NaN	NaN	NaN	NaN	48.954	87.906	136.12	194.39	226.85	246.5	255.79	260.07	228.22	170.6	87.268	NaN	NaN	NaN	NaN	NaN
NaN	NaN	NaN	NaN	NaN	NaN	NaN	NaN	NaN	NaN	NaN	NaN	NaN	NaN	NaN	NaN	NaN	NaN	NaN	NaN	NaN	NaN	NaN	NaN	NaN	NaN	NaN	NaN	NaN	NaN	NaN	NaN	141.11	163.55	194.3	211.19	229.51	220.35	220.76	218.22	222.1	203.12	174.99	102.46	NaN	NaN	NaN	NaN	NaN	NaN
NaN	NaN	NaN	NaN	NaN	NaN	NaN	NaN	NaN	NaN	NaN	NaN	NaN	NaN	NaN	NaN	NaN	NaN	NaN	NaN	NaN	NaN	NaN	NaN	NaN	NaN	NaN	NaN	NaN	NaN	38.272	53.859	72.661	106.3	128.81	156	154.86	167.09	179.06	189.36	212.05	168.67	109.4	NaN	NaN	NaN	NaN	NaN	NaN	NaN
NaN	NaN	NaN	NaN	NaN	NaN	NaN	NaN	NaN	NaN	NaN	NaN	NaN	NaN	NaN	NaN	NaN	NaN	NaN	NaN	NaN	NaN	NaN	NaN	NaN	NaN	NaN	NaN	NaN	NaN	NaN	56.078	55.088	54.109	48.895	53.16	64.29	80.271	99.633	118.01	144.04	142.71	123.47	66.169	NaN	NaN	NaN	NaN	NaN	NaN
NaN	NaN	NaN	NaN	NaN	NaN	NaN	NaN	NaN	NaN	NaN	NaN	NaN	NaN	NaN	NaN	NaN	NaN	NaN	NaN	NaN	NaN	NaN	NaN	NaN	NaN	NaN	NaN	NaN	NaN	72.151	120.65	166.33	212.4	248.17	270.09	260.88	237.52	219.28	214.5	212.49	193.91	120.18	NaN	NaN	NaN	NaN	NaN	NaN	NaN
NaN	NaN	NaN	NaN	NaN	NaN	NaN	NaN	NaN	NaN	NaN	NaN	NaN	NaN	NaN	NaN	NaN	NaN	NaN	NaN	NaN	NaN	NaN	NaN	NaN	NaN	NaN	NaN	73.866	63.522	57.428	53.921	56.84	80.725	120.66	158.6	185.58	203.92	217.64	230.14	240.23	232.6	193.17	140.41	70.988	NaN	NaN	NaN	NaN	NaN
NaN	NaN	NaN	NaN	NaN	NaN	NaN	NaN	NaN	NaN	NaN	NaN	NaN	NaN	NaN	NaN	NaN	NaN	NaN	NaN	NaN	NaN	NaN	NaN	NaN	NaN	NaN	NaN	NaN	NaN	NaN	NaN	NaN	41.639	60.183	90.189	124.98	177.7	218.71	247.17	245.32	215.11	162.37	87.171	NaN	NaN	NaN	NaN	NaN	NaN
NaN	NaN	NaN	NaN	NaN	NaN	NaN	NaN	NaN	NaN	NaN	NaN	NaN	NaN	NaN	NaN	NaN	NaN	NaN	NaN	35.393	29.503	31.941	36.797	40.747	41.746	46.736	54.713	55.458	52.787	49.375	48.67	48.766	55.276	62.935	80.533	101.43	133.75	158.06	178.23	199.71	215.46	219.91	189.05	114.19	NaN	NaN	NaN	NaN	NaN
NaN	NaN	NaN	NaN	NaN	NaN	NaN	NaN	NaN	NaN	NaN	NaN	NaN	NaN	NaN	NaN	NaN	NaN	NaN	NaN	NaN	NaN	NaN	NaN	NaN	NaN	NaN	NaN	NaN	NaN	NaN	45.566	48.166	49.72	50.586	63.342	94.926	122.99	148.47	152.35	162.97	135.02	101.18	43.908	NaN	NaN	NaN	NaN	NaN	NaN
NaN	NaN	NaN	NaN	NaN	NaN	NaN	NaN	NaN	NaN	NaN	NaN	NaN	NaN	NaN	NaN	NaN	NaN	NaN	NaN	NaN	NaN	NaN	NaN	NaN	NaN	NaN	NaN	NaN	NaN	NaN	NaN	60.831	106.19	142.2	169.43	191.8	193.9	194.94	184.38	177.85	146.56	113.65	73.123	39.435	NaN	NaN	NaN	NaN	NaN
NaN	NaN	NaN	NaN	NaN	NaN	NaN	NaN	NaN	NaN	NaN	NaN	NaN	NaN	NaN	NaN	NaN	NaN	NaN	NaN	NaN	NaN	NaN	NaN	NaN	NaN	NaN	NaN	NaN	NaN	31.866	55.567	63.821	78.013	97.069	116.62	139.14	152.44	174.79	204.66	223.77	211.16	166.05	123.07	68.369	NaN	NaN	NaN	NaN	NaN
NaN	NaN	NaN	NaN	NaN	NaN	NaN	NaN	NaN	NaN	NaN	NaN	NaN	NaN	NaN	NaN	NaN	NaN	NaN	NaN	NaN	NaN	NaN	NaN	NaN	NaN	NaN	NaN	NaN	29.797	54.841	66.664	79.527	87.051	95.718	100.49	100.79	99.869	108.46	144.89	186.47	195.15	152.28	106.18	55.298	NaN	NaN	NaN	NaN	NaN
NaN	NaN	NaN	NaN	NaN	NaN	NaN	NaN	NaN	NaN	NaN	NaN	NaN	NaN	NaN	NaN	NaN	NaN	NaN	NaN	NaN	NaN	NaN	NaN	NaN	NaN	25.429	29.66	29.773	26.477	33.866	46.524	74.583	105.01	141.75	173.35	190.69	204.71	205.74	206.28	187.13	170.75	139	112.66	57.025	NaN	NaN	NaN	NaN	NaN
NaN	NaN	NaN	NaN	NaN	NaN	NaN	NaN	NaN	NaN	NaN	NaN	NaN	NaN	NaN	NaN	NaN	NaN	NaN	NaN	NaN	NaN	NaN	NaN	NaN	NaN	NaN	NaN	NaN	NaN	NaN	NaN	NaN	123.15	183.22	173.02	175.24	173.44	172.99	170.77	174.51	159.44	127.42	65.414	NaN	NaN	NaN	NaN	NaN	NaN
NaN	NaN	NaN	NaN	NaN	NaN	NaN	NaN	NaN	NaN	NaN	NaN	NaN	NaN	NaN	NaN	NaN	NaN	NaN	NaN	NaN	NaN	NaN	NaN	NaN	NaN	NaN	NaN	61.224	106.32	118.68	124.99	130.2	134.47	159.41	170.03	177.42	164.49	147.3	139.63	134	134.43	119.66	77.826	NaN	NaN	NaN	NaN	NaN	NaN
NaN	NaN	NaN	NaN	NaN	NaN	NaN	NaN	NaN	NaN	NaN	NaN	NaN	NaN	NaN	NaN	NaN	NaN	NaN	NaN	NaN	NaN	NaN	NaN	NaN	NaN	NaN	NaN	NaN	NaN	NaN	27.416	40.2	40.777	45.237	57.997	77.064	106.66	136.83	157.26	170.27	152.06	114.54	53.548	NaN	NaN	NaN	NaN	NaN	NaN
NaN	NaN	NaN	NaN	NaN	NaN	NaN	NaN	NaN	NaN	NaN	NaN	NaN	NaN	NaN	NaN	NaN	NaN	NaN	NaN	NaN	NaN	NaN	NaN	NaN	NaN	NaN	NaN	NaN	NaN	NaN	31.99	61.124	82.305	106.8	137.98	168.42	191.19	195.7	212	197.42	183.41	143.4	125.5	74.693	NaN	NaN	NaN	NaN	NaN
NaN	NaN	NaN	NaN	NaN	NaN	NaN	NaN	NaN	NaN	NaN	NaN	NaN	NaN	NaN	NaN	NaN	NaN	NaN	NaN	NaN	NaN	NaN	NaN	NaN	NaN	NaN	NaN	NaN	NaN	NaN	NaN	NaN	43.668	73.321	81.203	82.336	85.601	98.333	120.35	158.25	177.01	161.86	117.68	59.882	NaN	NaN	NaN	NaN	NaN
NaN	NaN	NaN	NaN	NaN	NaN	NaN	NaN	NaN	NaN	NaN	NaN	NaN	NaN	NaN	NaN	NaN	NaN	NaN	NaN	76.418	116.64	132.23	126.79	117.63	98.733	88.807	90.483	86.284	95.064	97.627	118.97	128.63	155.53	179.65	212.46	225.81	218.65	206.31	206.83	216.58	185.54	109.48	NaN	NaN	NaN	NaN	NaN	NaN	NaN
NaN	NaN	NaN	NaN	NaN	NaN	NaN	NaN	NaN	NaN	NaN	NaN	NaN	NaN	NaN	NaN	NaN	NaN	NaN	NaN	NaN	NaN	NaN	NaN	47.106	77.951	88.175	106.41	111.3	99.033	97.493	97.291	107.13	109.88	117.27	130.72	139.47	134.94	118.02	105.7	102.85	90.751	74.98	54.986	33.108	NaN	NaN	NaN	NaN	NaN
NaN	NaN	NaN	NaN	NaN	NaN	NaN	NaN	NaN	NaN	NaN	NaN	NaN	NaN	NaN	NaN	NaN	NaN	NaN	37.565	59.617	65.081	72.907	77.604	77.367	86.527	107.27	138.26	156.65	167.82	173.8	179.03	183.04	179.65	182.68	182.92	180.61	141.95	96.482	55.516	86.854	77.024	62.234	NaN	NaN	NaN	NaN	NaN	NaN	NaN
NaN	NaN	NaN	NaN	NaN	NaN	NaN	NaN	NaN	NaN	NaN	NaN	NaN	NaN	NaN	NaN	NaN	NaN	NaN	NaN	NaN	NaN	NaN	NaN	NaN	NaN	NaN	NaN	NaN	NaN	NaN	NaN	NaN	19.914	31.266	30.247	55.569	82.592	114.19	146.01	171.46	164.57	129.42	65.599	NaN	NaN	NaN	NaN	NaN	NaN
NaN	NaN	NaN	NaN	NaN	NaN	NaN	NaN	NaN	NaN	NaN	NaN	NaN	NaN	NaN	NaN	NaN	NaN	NaN	NaN	NaN	NaN	NaN	NaN	NaN	NaN	NaN	NaN	51.691	74.314	70.43	67.681	69.496	71.995	71.632	81.501	87.969	100.1	116.6	138.43	162.75	119.93	73.946	22.205	14.223	NaN	NaN	NaN	NaN	NaN
NaN	NaN	NaN	NaN	NaN	NaN	NaN	NaN	NaN	NaN	NaN	NaN	NaN	NaN	NaN	NaN	NaN	NaN	NaN	NaN	NaN	NaN	NaN	NaN	NaN	NaN	NaN	NaN	NaN	NaN	NaN	NaN	NaN	17.854	28.581	39.123	64.731	115.96	166.64	193.69	197.71	174.12	129.21	63.238	NaN	NaN	NaN	NaN	NaN	NaN
NaN	NaN	NaN	NaN	NaN	NaN	NaN	NaN	NaN	NaN	NaN	NaN	NaN	NaN	NaN	NaN	NaN	NaN	NaN	NaN	NaN	NaN	NaN	NaN	NaN	NaN	NaN	NaN	NaN	NaN	NaN	NaN	49.408	72.012	71.174	59.887	56.38	50.784	49.247	46.71	48.361	40.736	27.245	14.083	8.6443	NaN	NaN	NaN	NaN	NaN
NaN	NaN	NaN	NaN	NaN	NaN	NaN	NaN	NaN	NaN	NaN	NaN	NaN	NaN	NaN	NaN	NaN	NaN	NaN	NaN	NaN	NaN	NaN	NaN	NaN	NaN	NaN	NaN	NaN	NaN	NaN	33.912	49.157	55.855	62.589	78.165	86.78	85.139	77.303	69.481	64.233	48.816	33.289	18.115	13.704	7.7313	NaN	NaN	NaN	NaN
NaN	NaN	NaN	NaN	NaN	NaN	NaN	NaN	NaN	NaN	NaN	NaN	NaN	NaN	NaN	NaN	NaN	NaN	NaN	NaN	NaN	NaN	NaN	NaN	NaN	NaN	NaN	NaN	NaN	NaN	NaN	NaN	NaN	47.558	62.252	68.39	84.503	104.62	142.57	170.67	192.79	199.6	164.47	118.97	52.232	NaN	NaN	NaN	NaN	NaN
NaN	NaN	NaN	NaN	NaN	NaN	NaN	NaN	NaN	NaN	NaN	NaN	NaN	NaN	NaN	NaN	NaN	NaN	NaN	NaN	NaN	NaN	NaN	NaN	NaN	NaN	NaN	NaN	NaN	119.09	140	140.64	153.6	154.3	173.95	153.56	147.25	129.24	141.31	159.4	178.54	160.86	122.01	60.893	NaN	NaN	NaN	NaN	NaN	NaN
NaN	NaN	NaN	NaN	NaN	NaN	NaN	NaN	NaN	NaN	NaN	NaN	NaN	NaN	NaN	NaN	NaN	NaN	NaN	NaN	NaN	NaN	NaN	NaN	NaN	NaN	30.154	60.24	76.579	93.5	95.297	110.38	117.78	132.24	144.76	136.99	129.24	124.45	133.84	134.17	124.77	85.791	46.86	NaN	NaN	NaN	NaN	NaN	NaN	NaN
NaN	NaN	NaN	NaN	NaN	NaN	NaN	NaN	NaN	NaN	NaN	NaN	NaN	NaN	NaN	NaN	NaN	NaN	NaN	NaN	NaN	NaN	NaN	39.447	80.076	109.44	133.87	131.16	135.57	139.82	152.66	158.52	150.52	146.15	132.21	132.44	130.68	146.81	159.63	177.09	174.06	147.63	104.43	52.488	NaN	NaN	NaN	NaN	NaN	NaN
NaN	NaN	NaN	NaN	NaN	NaN	NaN	NaN	NaN	NaN	NaN	NaN	NaN	NaN	NaN	NaN	NaN	NaN	NaN	NaN	NaN	NaN	NaN	NaN	NaN	26.087	31.976	34.659	40.823	55.366	76.992	105.15	128.57	128.86	137.22	138.36	151.32	147.63	155.41	165.96	182.79	158.08	119.73	51.427	NaN	NaN	NaN	NaN	NaN	NaN
NaN	NaN	NaN	NaN	NaN	NaN	NaN	NaN	NaN	NaN	NaN	NaN	NaN	NaN	NaN	NaN	NaN	NaN	NaN	37.758	48.698	48.807	37.242	37.479	37.356	36.727	40.27	41.827	45.653	38.246	39.543	44.097	61.483	87.347	118.54	149.38	179	202.16	228.05	239.32	244.91	216.63	165.41	86.324	NaN	NaN	NaN	NaN	NaN	NaN
NaN	NaN	NaN	NaN	NaN	NaN	NaN	NaN	NaN	NaN	NaN	NaN	NaN	NaN	NaN	NaN	NaN	NaN	NaN	NaN	NaN	NaN	NaN	NaN	NaN	NaN	NaN	NaN	NaN	NaN	30.937	41.184	53.103	59.711	80.139	103.9	142.83	180.57	210.25	231.57	234.7	219.67	170.61	91.369	NaN	NaN	NaN	NaN	NaN	NaN
NaN	NaN	NaN	NaN	NaN	NaN	NaN	NaN	NaN	NaN	NaN	NaN	NaN	NaN	NaN	NaN	NaN	NaN	NaN	NaN	NaN	NaN	NaN	NaN	62.707	84.913	91.306	89.474	75.94	73.117	73.447	74.323	73.136	78.074	77.751	78.536	73.722	78.109	86.489	103.05	115.06	116.14	84.291	43.158	NaN	NaN	NaN	NaN	NaN	NaN
NaN	NaN	NaN	NaN	NaN	NaN	NaN	NaN	NaN	NaN	NaN	NaN	NaN	NaN	NaN	NaN	NaN	NaN	NaN	NaN	NaN	NaN	NaN	NaN	NaN	NaN	NaN	56.541	52.934	40.376	39.316	38.891	46.014	56.499	82.384	128.97	178.81	212.76	236.98	241.72	241.34	206.53	157.11	82.361	NaN	NaN	NaN	NaN	NaN	NaN
NaN	NaN	NaN	NaN	NaN	NaN	NaN	NaN	NaN	NaN	NaN	NaN	NaN	NaN	NaN	NaN	NaN	NaN	NaN	NaN	NaN	NaN	NaN	NaN	NaN	NaN	NaN	NaN	NaN	NaN	NaN	52.149	104.55	157.63	186.69	210.37	206.78	217.99	222.33	247.65	276.88	249.95	187.16	86.913	NaN	NaN	NaN	NaN	NaN	NaN
NaN	NaN	NaN	NaN	NaN	NaN	NaN	NaN	NaN	NaN	NaN	NaN	NaN	NaN	NaN	NaN	NaN	NaN	NaN	NaN	NaN	NaN	NaN	NaN	NaN	NaN	NaN	32.268	30.193	27.364	28.421	29.923	33.219	45.99	67.519	83.177	101.07	125.47	168.04	212.29	245.68	260.9	208.35	117.68	NaN	NaN	NaN	NaN	NaN	NaN
NaN	NaN	NaN	NaN	NaN	NaN	NaN	NaN	NaN	NaN	NaN	NaN	NaN	NaN	NaN	NaN	NaN	NaN	NaN	47.481	35.647	32.804	34.01	38.91	37.185	37.879	37.158	42.062	48.908	65.476	82.153	96.642	110.82	126.24	141.53	165.78	186.71	209.62	207.95	205.74	204.38	188.52	147.01	74.896	NaN	NaN	NaN	NaN	NaN	NaN
NaN	NaN	NaN	NaN	NaN	NaN	NaN	NaN	NaN	NaN	NaN	NaN	NaN	NaN	NaN	NaN	NaN	NaN	NaN	NaN	NaN	NaN	NaN	NaN	NaN	NaN	NaN	147.99	204.07	231.47	224.03	216.04	209.89	204.89	192.84	200.71	211.82	217.67	199.18	198.77	211.15	201.77	161.95	111.61	61.032	NaN	NaN	NaN	NaN	NaN
NaN	NaN	NaN	NaN	NaN	NaN	NaN	NaN	NaN	NaN	NaN	NaN	NaN	NaN	NaN	NaN	NaN	NaN	NaN	NaN	NaN	NaN	NaN	NaN	NaN	NaN	NaN	NaN	NaN	NaN	NaN	NaN	NaN	36.892	40.232	42.539	46.188	60.082	98.169	164.83	211.63	238.64	194.91	118.22	NaN	NaN	NaN	NaN	NaN	NaN
NaN	NaN	NaN	NaN	NaN	NaN	NaN	NaN	NaN	NaN	NaN	NaN	NaN	NaN	NaN	NaN	NaN	NaN	NaN	NaN	NaN	NaN	NaN	NaN	NaN	NaN	30.948	32.582	35.392	44.591	48.095	52.721	48.917	49.338	49.982	61.516	67.519	89.639	122.8	166.8	199.03	187.2	154.17	112.79	65.252	NaN	NaN	NaN	NaN	NaN
NaN	NaN	NaN	NaN	NaN	NaN	NaN	NaN	NaN	NaN	NaN	NaN	NaN	NaN	NaN	NaN	NaN	NaN	NaN	NaN	NaN	NaN	NaN	NaN	NaN	NaN	NaN	NaN	182.29	181.99	180.99	170.91	177.25	188.91	197.02	185.9	167.77	150.16	142.22	137.63	136.7	139.76	116.63	69.914	NaN	NaN	NaN	NaN	NaN	NaN
NaN	NaN	NaN	NaN	NaN	NaN	NaN	NaN	NaN	NaN	NaN	NaN	NaN	NaN	NaN	NaN	NaN	NaN	NaN	NaN	NaN	NaN	NaN	NaN	NaN	NaN	NaN	NaN	NaN	NaN	NaN	NaN	NaN	NaN	83.043	101.44	110.3	103.06	87.923	81.991	98.2	126.87	116.88	86.629	33.807	NaN	NaN	NaN	NaN	NaN
NaN	NaN	NaN	NaN	NaN	NaN	NaN	NaN	NaN	NaN	NaN	NaN	NaN	NaN	NaN	NaN	NaN	NaN	NaN	NaN	NaN	NaN	NaN	NaN	NaN	NaN	NaN	NaN	NaN	NaN	NaN	NaN	209.45	206.33	208.92	220.52	229.11	251.35	264.1	278.73	269.46	262.63	212.23	126.86	NaN	NaN	NaN	NaN	NaN	NaN
NaN	NaN	NaN	NaN	NaN	NaN	NaN	NaN	NaN	NaN	NaN	NaN	NaN	NaN	NaN	NaN	NaN	NaN	NaN	NaN	NaN	NaN	NaN	NaN	NaN	NaN	NaN	NaN	NaN	46.276	46.222	44.857	43.923	46.846	53.674	71.937	93.897	117.57	147.29	164.64	180.48	154.9	117.53	57.119	NaN	NaN	NaN	NaN	NaN	NaN
NaN	NaN	NaN	NaN	NaN	NaN	NaN	NaN	NaN	NaN	NaN	NaN	NaN	NaN	NaN	NaN	NaN	NaN	NaN	NaN	NaN	NaN	NaN	NaN	NaN	NaN	NaN	NaN	87.294	141.43	189.74	219.81	226.23	206.65	173.99	148.32	157.44	149.01	143.21	119.46	129.19	138.89	117.64	69.718	NaN	NaN	NaN	NaN	NaN	NaN
NaN	NaN	NaN	NaN	NaN	NaN	NaN	NaN	NaN	NaN	NaN	NaN	NaN	NaN	NaN	NaN	NaN	NaN	NaN	NaN	NaN	NaN	NaN	NaN	NaN	NaN	NaN	NaN	NaN	NaN	NaN	NaN	170.17	186.46	189.59	180.48	177.88	177.93	182.71	173.63	160.21	139.98	111.54	65.052	NaN	NaN	NaN	NaN	NaN	NaN
NaN	NaN	NaN	NaN	NaN	NaN	NaN	NaN	NaN	NaN	NaN	NaN	NaN	NaN	NaN	NaN	NaN	NaN	NaN	NaN	NaN	NaN	NaN	NaN	NaN	NaN	NaN	62.44	78.17	87.185	93.34	95.144	95.857	104.21	133.69	173.01	187.67	191.16	195.63	218.16	236.03	229.86	177.12	94.939	NaN	NaN	NaN	NaN	NaN	NaN
NaN	NaN	NaN	NaN	NaN	NaN	NaN	NaN	NaN	NaN	NaN	NaN	NaN	NaN	NaN	NaN	NaN	NaN	NaN	NaN	NaN	NaN	NaN	NaN	NaN	NaN	NaN	NaN	NaN	NaN	NaN	NaN	289.16	311.75	320.16	323.76	315.11	312.92	315.44	320.22	323.21	303.89	250.45	189.08	95.266	NaN	NaN	NaN	NaN	NaN
NaN	NaN	NaN	NaN	NaN	NaN	NaN	NaN	NaN	NaN	NaN	NaN	NaN	NaN	NaN	NaN	NaN	NaN	NaN	NaN	NaN	NaN	58.815	67.674	72.302	72.11	69.262	65.181	63.162	72.362	81.204	95.436	97.015	99.394	99.103	111.44	131.09	164.82	183.16	203.42	221.26	221.81	180.59	123.51	58.474	NaN	NaN	NaN	NaN	NaN
NaN	NaN	NaN	NaN	NaN	NaN	NaN	NaN	NaN	NaN	NaN	NaN	NaN	NaN	NaN	NaN	NaN	NaN	NaN	NaN	NaN	NaN	NaN	NaN	NaN	NaN	NaN	NaN	NaN	NaN	54.314	64.747	88.22	116.79	156.19	167.64	172.28	160.34	160.33	159.88	174.62	175.76	143.66	78.558	NaN	NaN	NaN	NaN	NaN	NaN
NaN	NaN	NaN	NaN	NaN	NaN	NaN	NaN	NaN	NaN	NaN	NaN	NaN	NaN	NaN	NaN	NaN	NaN	NaN	NaN	NaN	NaN	NaN	NaN	NaN	NaN	NaN	NaN	NaN	NaN	NaN	NaN	117.72	126.26	135.53	151.43	167.57	176.84	170.3	149.12	140.48	130.39	108.95	59.812	NaN	NaN	NaN	NaN	NaN	NaN
NaN	NaN	NaN	NaN	NaN	NaN	NaN	NaN	NaN	NaN	NaN	NaN	NaN	NaN	NaN	NaN	45.944	42.909	36.958	35.29	34.717	38.749	39.719	37.033	28.656	25.354	24.113	33.649	37.38	47.635	68.351	96.71	126.56	154.86	184.02	204.71	214.32	217.69	218.93	199.17	183.6	130.51	77.093	NaN	NaN	NaN	NaN	NaN	NaN	NaN
NaN	NaN	NaN	NaN	NaN	NaN	NaN	NaN	NaN	NaN	NaN	NaN	NaN	NaN	NaN	NaN	NaN	NaN	NaN	NaN	NaN	NaN	NaN	NaN	NaN	177.19	170.58	158.19	141.17	140.96	149.01	152.2	164.58	145.44	139.72	128.45	131.4	136.75	137.51	160.3	174.48	161.7	125.42	67.324	NaN	NaN	NaN	NaN	NaN	NaN
NaN	NaN	NaN	NaN	NaN	NaN	NaN	NaN	NaN	NaN	NaN	NaN	NaN	NaN	NaN	NaN	NaN	NaN	NaN	NaN	NaN	NaN	NaN	NaN	NaN	NaN	NaN	51.339	65.242	91.494	122.36	137.63	120.67	101.02	87.584	94.528	105.63	120.15	125.84	123.28	120.4	115.41	106.1	89.336	61.45	38.015	13.781	NaN	NaN	NaN
NaN	NaN	NaN	NaN	NaN	NaN	NaN	NaN	NaN	NaN	NaN	NaN	NaN	NaN	NaN	NaN	NaN	NaN	NaN	NaN	NaN	NaN	NaN	NaN	NaN	NaN	NaN	NaN	NaN	42.333	54.873	73.739	91.828	112.17	123.02	131.75	131.43	128.14	126.34	134.52	148.41	125.17	73.6	NaN	NaN	NaN	NaN	NaN	NaN	NaN
NaN	NaN	NaN	NaN	NaN	NaN	NaN	NaN	NaN	NaN	NaN	NaN	NaN	NaN	NaN	NaN	NaN	NaN	NaN	NaN	31.538	45.378	43.06	48.428	50.709	54.969	59.781	71.004	94.409	117.72	145.37	164.22	167.66	160.75	150.31	149.27	148.4	147.33	157.81	175.96	188.27	191.04	167.96	104.98	NaN	NaN	NaN	NaN	NaN	NaN
NaN	NaN	NaN	NaN	NaN	NaN	NaN	NaN	NaN	NaN	NaN	NaN	NaN	NaN	NaN	NaN	NaN	NaN	NaN	NaN	NaN	NaN	NaN	NaN	NaN	NaN	NaN	NaN	NaN	NaN	NaN	33.076	66.758	97.288	121.16	130.54	131.8	144.81	173.43	197	222.44	224.49	199.76	148.28	101.74	82.184	73.969	70.333	65.844	43.936
NaN	NaN	NaN	NaN	NaN	NaN	NaN	NaN	NaN	NaN	NaN	NaN	NaN	NaN	NaN	NaN	NaN	NaN	NaN	NaN	NaN	NaN	NaN	NaN	NaN	56.617	102.79	112.03	123.4	123.51	147.72	174.21	184.38	181.79	174.64	187.13	204.75	187.82	161.78	135.44	137.54	130.24	109.56	62.887	NaN	NaN	NaN	NaN	NaN	NaN
NaN	NaN	NaN	NaN	NaN	NaN	NaN	NaN	NaN	NaN	NaN	NaN	NaN	NaN	NaN	NaN	NaN	NaN	NaN	NaN	NaN	NaN	NaN	NaN	NaN	NaN	NaN	NaN	NaN	NaN	NaN	30.866	53.194	67.874	77.978	80.402	75.96	75.16	96.038	129.7	169.67	150.97	94.057	NaN	NaN	NaN	NaN	NaN	NaN	NaN
NaN	NaN	NaN	NaN	NaN	NaN	NaN	NaN	NaN	NaN	NaN	NaN	NaN	NaN	NaN	NaN	NaN	NaN	NaN	NaN	NaN	NaN	NaN	NaN	NaN	NaN	NaN	NaN	NaN	NaN	NaN	NaN	46.418	82.226	124.2	145.12	161.65	165.48	164.65	171.8	161.77	143.35	83.855	NaN	NaN	NaN	NaN	NaN	NaN	NaN
NaN	NaN	NaN	NaN	NaN	NaN	NaN	NaN	NaN	NaN	NaN	NaN	NaN	NaN	NaN	NaN	NaN	NaN	NaN	NaN	NaN	NaN	NaN	NaN	NaN	NaN	NaN	NaN	NaN	NaN	NaN	NaN	NaN	42.582	65.671	71.417	80.987	100.84	127.86	150.37	174.54	163.32	141.03	108.78	90.097	82.314	63.106	60.068	50.989	48.606
NaN	NaN	NaN	NaN	NaN	NaN	NaN	NaN	NaN	NaN	NaN	NaN	NaN	NaN	NaN	NaN	NaN	NaN	NaN	NaN	NaN	NaN	NaN	NaN	20.55	31.55	33.981	37.21	39.581	39.264	48.497	65.877	92.318	110.61	120.12	125	128.7	143.72	160.88	170.07	164.22	143.91	113.43	84.265	43.041	NaN	NaN	NaN	NaN	NaN
NaN	NaN	NaN	NaN	NaN	NaN	NaN	NaN	NaN	NaN	NaN	NaN	NaN	NaN	NaN	NaN	NaN	NaN	NaN	NaN	NaN	NaN	NaN	NaN	NaN	NaN	NaN	NaN	NaN	NaN	NaN	NaN	13.282	24.115	26.727	28.485	26.568	36.321	53.084	77.488	105.89	101.72	68.4	NaN	NaN	NaN	NaN	NaN	NaN	NaN
NaN	NaN	NaN	NaN	NaN	NaN	NaN	NaN	NaN	NaN	NaN	NaN	NaN	NaN	NaN	NaN	NaN	NaN	NaN	NaN	NaN	NaN	NaN	NaN	NaN	NaN	NaN	NaN	NaN	NaN	23.03	35.942	33.541	38.708	46.21	67.787	92.929	127	155.46	175.44	187.9	160.79	121.42	54.476	NaN	NaN	NaN	NaN	NaN	NaN
NaN	NaN	NaN	NaN	NaN	NaN	NaN	NaN	NaN	NaN	NaN	NaN	NaN	NaN	NaN	NaN	NaN	NaN	NaN	NaN	NaN	NaN	141.14	206.36	209.89	209.01	218.46	211.02	191.52	165.94	154.88	134.6	122.35	111.05	108.7	105.01	92.385	81.662	82.248	80.955	89.655	66.018	43.444	NaN	NaN	NaN	NaN	NaN	NaN	NaN
NaN	NaN	NaN	NaN	NaN	NaN	NaN	NaN	NaN	NaN	NaN	NaN	NaN	NaN	NaN	NaN	NaN	NaN	NaN	NaN	NaN	NaN	NaN	NaN	NaN	NaN	NaN	35.792	55.109	57.96	56.553	50.317	44.361	46.755	52.704	61.457	66.526	80.885	102.66	121.45	130.08	120.79	76.615	NaN	NaN	NaN	NaN	NaN	NaN	NaN
NaN	NaN	NaN	NaN	NaN	NaN	NaN	NaN	NaN	NaN	NaN	NaN	NaN	NaN	NaN	NaN	NaN	NaN	NaN	NaN	NaN	NaN	NaN	NaN	NaN	NaN	NaN	56.677	91.518	97.759	100.69	94.485	90.458	82.459	79.192	80.947	98.76	140.44	175.31	191.03	199.08	176.78	137.84	83.209	41.162	NaN	NaN	NaN	NaN	NaN
NaN	NaN	NaN	NaN	NaN	NaN	NaN	NaN	NaN	NaN	NaN	NaN	NaN	NaN	NaN	NaN	NaN	NaN	NaN	NaN	NaN	NaN	NaN	NaN	NaN	NaN	NaN	NaN	NaN	NaN	NaN	NaN	27.164	46.946	59.293	72.769	94.137	119.21	152.87	172.58	183.79	195.64	181.38	149.2	76.182	NaN	NaN	NaN	NaN	NaN
NaN	NaN	NaN	NaN	NaN	NaN	NaN	NaN	NaN	NaN	NaN	NaN	NaN	NaN	NaN	NaN	NaN	NaN	NaN	NaN	NaN	NaN	NaN	NaN	NaN	NaN	74.879	109.36	108.06	110.62	106.88	95.553	89.084	81.589	76.81	64.009	59.722	55.988	56.014	53.034	62.455	52.408	36.419	NaN	NaN	NaN	NaN	NaN	NaN	NaN
NaN	NaN	NaN	NaN	NaN	NaN	NaN	NaN	NaN	NaN	NaN	NaN	NaN	NaN	NaN	NaN	NaN	NaN	NaN	NaN	NaN	NaN	NaN	NaN	NaN	NaN	NaN	NaN	NaN	NaN	NaN	25.663	40.218	46.301	58.611	72.865	85.93	96.651	113.19	142.96	166.65	195.4	164.1	105.17	NaN	NaN	NaN	NaN	NaN	NaN
NaN	NaN	NaN	NaN	NaN	NaN	NaN	NaN	NaN	NaN	NaN	NaN	NaN	NaN	NaN	NaN	NaN	NaN	NaN	NaN	NaN	NaN	NaN	NaN	NaN	NaN	NaN	NaN	NaN	NaN	NaN	25.139	37.801	37.434	38.903	36.815	34.392	30.217	28.851	29.449	31.438	30.791	18.914	NaN	NaN	NaN	NaN	NaN	NaN	NaN
NaN	NaN	NaN	NaN	NaN	NaN	NaN	NaN	NaN	NaN	NaN	NaN	NaN	NaN	NaN	NaN	NaN	NaN	NaN	NaN	NaN	NaN	NaN	NaN	NaN	NaN	NaN	NaN	NaN	NaN	NaN	NaN	25.128	37.635	35.1	37.606	39.516	44.506	41.15	35.013	29.95	26.646	24.822	20.128	18.218	16.664	30.202	41.528	48.473	40.511
NaN	NaN	NaN	NaN	NaN	NaN	NaN	NaN	NaN	NaN	NaN	NaN	NaN	NaN	NaN	NaN	NaN	NaN	NaN	NaN	NaN	NaN	NaN	NaN	NaN	NaN	NaN	NaN	NaN	NaN	NaN	NaN	NaN	NaN	NaN	NaN	NaN	NaN	26.796	74.138	87.687	83.621	43.048	21.001	43.044	66.507	78.808	64.132	33.9	NaN
NaN	NaN	NaN	NaN	NaN	NaN	NaN	NaN	NaN	NaN	NaN	NaN	NaN	NaN	NaN	NaN	NaN	NaN	NaN	NaN	NaN	NaN	NaN	NaN	NaN	NaN	NaN	NaN	NaN	NaN	NaN	NaN	NaN	NaN	NaN	NaN	96.519	179	165.46	122.85	68.094	60.688	41.314	60.055	84.036	120.86	74.389	NaN	NaN	NaN
NaN	NaN	NaN	NaN	NaN	NaN	NaN	NaN	NaN	NaN	NaN	NaN	NaN	NaN	NaN	NaN	NaN	NaN	NaN	NaN	NaN	NaN	NaN	NaN	NaN	NaN	NaN	NaN	NaN	NaN	NaN	NaN	NaN	NaN	NaN	32.477	41.668	38.033	35.937	46.963	50.418	41.78	26.947	31.894	47.486	59.499	37.715	NaN	NaN	NaN
NaN	NaN	NaN	NaN	NaN	NaN	NaN	NaN	NaN	NaN	NaN	NaN	NaN	NaN	NaN	NaN	NaN	NaN	NaN	NaN	NaN	NaN	NaN	NaN	NaN	NaN	NaN	NaN	NaN	NaN	NaN	NaN	NaN	NaN	NaN	NaN	NaN	27.121	44.96	44.454	44.668	31.09	18.654	26.139	34.824	51.043	48.079	52.223	NaN	NaN
NaN	NaN	NaN	NaN	NaN	NaN	NaN	NaN	NaN	NaN	NaN	NaN	NaN	NaN	NaN	NaN	NaN	NaN	NaN	NaN	NaN	NaN	NaN	NaN	NaN	NaN	NaN	NaN	NaN	NaN	NaN	NaN	NaN	NaN	NaN	29.021	45.405	44.032	43.194	43.891	50.42	40.668	28.792	15.979	33.416	63.491	NaN	NaN	NaN	NaN
[truncated: 35 more columns]
