# Supplementary material for: Timing of gene expression in a cell‐fate decision system
Source: Mol Syst Biol. 2018 Apr 25;14(4):e8024. doi: 10.15252/msb.20178024 (PMC5916086; doi:10.15252/msb.20178024)
Supplement: Supplementary file 3 — Dataset EV1 [file MSB-14-e8024-s003.zip › DatasetEV1/ySP642_pAGA1_dPSTR_Y_NucearEnrichment_FusionSync.csv]

-150	-145	-140	-135	-130	-125	-120	-115	-110	-105	-100	-95	-90	-85	-80	-75	-70	-65	-60	-55	-50	-45	-40	-35	-30	-25	-20	-15	-10	-5	0	5	10	15	20	25	30	35	40	45	50	55	60	65	70	75	80	85	90	95
NaN	NaN	NaN	NaN	NaN	NaN	NaN	50.04	50.194	45.885	41.807	39.338	39.358	41.701	39.651	41.878	38.403	45.063	63.889	89.856	112.76	126.19	143.17	157.02	171.98	172.76	173.13	170.98	173.51	175.98	159.89	101.16	NaN	NaN	NaN	NaN	NaN	NaN	NaN	NaN	NaN	NaN	NaN	NaN	NaN	NaN	NaN	NaN	NaN	NaN
NaN	NaN	NaN	NaN	NaN	NaN	NaN	NaN	NaN	NaN	NaN	NaN	NaN	NaN	NaN	NaN	NaN	NaN	NaN	NaN	NaN	19.855	15.814	14.495	18.707	35.94	60.668	92.757	122.5	117.22	87.506	48.438	43.419	51.289	56.224	51.256	32.013	NaN	NaN	NaN	NaN	NaN	NaN	NaN	NaN	NaN	NaN	NaN	NaN	NaN
NaN	NaN	NaN	NaN	NaN	NaN	NaN	NaN	NaN	NaN	NaN	NaN	NaN	NaN	NaN	NaN	38.5	55.992	85.659	135.34	180.7	198.18	205.35	205.55	215.34	213.55	227.81	240.01	246.24	247.35	195.5	142.16	56.302	NaN	NaN	NaN	NaN	NaN	NaN	NaN	NaN	NaN	NaN	NaN	NaN	NaN	NaN	NaN	NaN	NaN
NaN	NaN	NaN	NaN	NaN	NaN	NaN	NaN	NaN	NaN	NaN	NaN	NaN	NaN	NaN	45.695	81.959	111.03	132.21	129.07	129.64	124.67	123.13	115.99	108.56	124.37	131.4	133.92	116.6	112.2	109.95	98.976	78.573	55.578	52.264	48.707	51.192	49.37	48.436	44.175	38.113	28.026	22.588	20.693	28.374	NaN	NaN	NaN	NaN	NaN
NaN	NaN	66.676	73.932	79.696	92.61	112.19	126.63	121.07	114.38	111.33	112.6	112.87	106.68	112.53	115.12	126.81	129.33	127.07	116.16	115.93	118.58	128.84	138.57	167.12	195.81	231.49	247.44	241.26	189.07	138.36	103.85	NaN	NaN	NaN	NaN	NaN	NaN	NaN	NaN	NaN	NaN	NaN	NaN	NaN	NaN	NaN	NaN	NaN	NaN
NaN	NaN	NaN	NaN	NaN	NaN	NaN	NaN	44.156	40.221	39.511	38.955	37.545	36.466	36.984	41.467	44.456	59.355	70.463	76.481	79.01	73.797	81.44	96.611	120.75	139.87	154.44	168.12	177.92	168.14	134.65	76.155	NaN	NaN	NaN	NaN	NaN	NaN	NaN	NaN	NaN	NaN	NaN	NaN	NaN	NaN	NaN	NaN	NaN	NaN
NaN	NaN	NaN	NaN	NaN	NaN	NaN	NaN	NaN	NaN	NaN	NaN	NaN	NaN	35.382	52.153	71.656	96.552	121.58	125.88	114.82	101.99	97.763	105.46	114.6	124.73	124.72	129.6	128.97	127.45	105.07	64.2	NaN	NaN	NaN	NaN	NaN	NaN	NaN	NaN	NaN	NaN	NaN	NaN	NaN	NaN	NaN	NaN	NaN	NaN
NaN	NaN	NaN	NaN	NaN	NaN	NaN	NaN	NaN	NaN	NaN	NaN	NaN	34.697	45.039	56.349	65.071	69.569	67.58	70.231	85.67	108.08	132.99	153.11	169.9	179.49	181.11	183.09	178.72	168.09	136.3	102.99	79.272	66.181	65.515	62.572	61.022	44.868	33.726	24.91	27.585	26.316	32.49	NaN	NaN	NaN	NaN	NaN	NaN	NaN
NaN	NaN	NaN	NaN	NaN	NaN	NaN	NaN	NaN	NaN	NaN	NaN	NaN	NaN	NaN	NaN	NaN	NaN	NaN	NaN	46.057	49.668	64.574	91.31	103.61	106.17	94.934	98.818	101.45	101.92	94.88	84.295	51.532	NaN	NaN	NaN	NaN	NaN	NaN	NaN	NaN	NaN	NaN	NaN	NaN	NaN	NaN	NaN	NaN	NaN
NaN	NaN	NaN	NaN	NaN	NaN	NaN	NaN	NaN	NaN	NaN	NaN	NaN	NaN	NaN	NaN	NaN	NaN	NaN	NaN	NaN	123.71	188.37	204.55	220.41	244.35	244.76	242.04	245.64	247.1	214.03	121.84	NaN	NaN	NaN	NaN	NaN	NaN	NaN	NaN	NaN	NaN	NaN	NaN	NaN	NaN	NaN	NaN	NaN	NaN
NaN	NaN	NaN	NaN	NaN	NaN	NaN	NaN	NaN	NaN	NaN	NaN	NaN	NaN	NaN	NaN	NaN	NaN	NaN	95.088	131.4	161.09	179.85	188.15	181.93	215.77	244.23	282.13	282.92	296.19	244.09	178.19	72.66	NaN	NaN	NaN	NaN	NaN	NaN	NaN	NaN	NaN	NaN	NaN	NaN	NaN	NaN	NaN	NaN	NaN
NaN	NaN	NaN	NaN	NaN	NaN	NaN	NaN	NaN	NaN	NaN	NaN	NaN	NaN	NaN	31.724	54.348	65.099	70.391	67.618	53.751	45.194	39.352	45.297	57.243	71.988	80.765	84.11	84.162	96.939	85.814	57.008	NaN	NaN	NaN	NaN	NaN	NaN	NaN	NaN	NaN	NaN	NaN	NaN	NaN	NaN	NaN	NaN	NaN	NaN
NaN	NaN	NaN	NaN	NaN	NaN	NaN	NaN	NaN	NaN	NaN	NaN	NaN	NaN	NaN	75.185	114.27	141.3	150.85	180.57	197.49	206.29	207.24	196.9	182.88	180.32	190.85	203.16	209.83	199.98	162.42	90.608	NaN	NaN	NaN	NaN	NaN	NaN	NaN	NaN	NaN	NaN	NaN	NaN	NaN	NaN	NaN	NaN	NaN	NaN
NaN	NaN	NaN	NaN	NaN	NaN	NaN	55.48	90.193	98.392	102.21	89.179	75.213	62.547	60.499	58.263	62.511	70.053	100.48	115.34	120.21	120.79	118.89	119.3	110.98	129.01	156.53	162.17	157.63	153.75	122.68	71.326	NaN	NaN	NaN	NaN	NaN	NaN	NaN	NaN	NaN	NaN	NaN	NaN	NaN	NaN	NaN	NaN	NaN	NaN
NaN	NaN	NaN	NaN	NaN	NaN	NaN	NaN	NaN	NaN	NaN	NaN	NaN	NaN	34.231	52.444	56.945	61.636	68.981	81.717	98.789	111.36	116.09	117.33	135.35	162.07	183.58	188.43	198.97	175.07	133.19	56.413	NaN	NaN	NaN	NaN	NaN	NaN	NaN	NaN	NaN	NaN	NaN	NaN	NaN	NaN	NaN	NaN	NaN	NaN
NaN	NaN	NaN	NaN	NaN	NaN	NaN	NaN	NaN	18.743	27.223	26.877	26.051	25.264	29.934	29.661	29.831	29.117	30.759	27.881	27.785	26.772	43.833	64.487	103.42	149.79	178.64	196.96	198.64	170.73	103.24	NaN	NaN	NaN	NaN	NaN	NaN	NaN	NaN	NaN	NaN	NaN	NaN	NaN	NaN	NaN	NaN	NaN	NaN	NaN
NaN	NaN	NaN	NaN	NaN	NaN	NaN	NaN	NaN	NaN	NaN	NaN	NaN	NaN	NaN	NaN	NaN	NaN	NaN	20.321	35.236	52.454	70.341	107.37	148.72	202.79	228.16	239.57	239.44	220.12	166.88	115.64	57.651	NaN	NaN	NaN	NaN	NaN	NaN	NaN	NaN	NaN	NaN	NaN	NaN	NaN	NaN	NaN	NaN	NaN
NaN	NaN	NaN	NaN	NaN	NaN	NaN	NaN	NaN	NaN	NaN	NaN	NaN	NaN	NaN	NaN	NaN	NaN	NaN	26.271	37.134	43.59	62.125	96.145	131.6	150.01	152.25	145.52	135.24	122.92	113.11	99.99	102.8	65.18	NaN	NaN	NaN	NaN	NaN	NaN	NaN	NaN	NaN	NaN	NaN	NaN	NaN	NaN	NaN	NaN
NaN	NaN	NaN	NaN	NaN	NaN	NaN	NaN	NaN	NaN	NaN	NaN	NaN	NaN	NaN	NaN	21.852	33.494	32.499	31.423	28.648	27.711	35.752	52.775	74.55	84.111	91.151	95.608	96.384	86.631	70.853	60.461	59.065	39.369	NaN	NaN	NaN	NaN	NaN	NaN	NaN	NaN	NaN	NaN	NaN	NaN	NaN	NaN	NaN	NaN
NaN	NaN	NaN	20.792	23.082	27.084	34.491	41.023	48.267	50.567	54.952	64.941	79.872	91.255	91.694	96.815	104.72	121.01	137.51	149.18	162.64	172.31	177.73	165.37	176.94	170.78	182.36	163.48	173.59	170.05	143.43	107.99	77.337	NaN	NaN	NaN	NaN	NaN	NaN	NaN	NaN	NaN	NaN	NaN	NaN	NaN	NaN	NaN	NaN	NaN
NaN	NaN	NaN	NaN	NaN	NaN	NaN	NaN	NaN	NaN	NaN	NaN	NaN	NaN	NaN	89.124	108.86	131.57	157.44	181.36	176.84	178.54	156.51	167.62	168.88	186.59	218.46	249.81	266.63	254.16	213.01	164.27	85.853	NaN	NaN	NaN	NaN	NaN	NaN	NaN	NaN	NaN	NaN	NaN	NaN	NaN	NaN	NaN	NaN	NaN
NaN	NaN	NaN	NaN	NaN	NaN	NaN	NaN	NaN	NaN	NaN	87.5	89.993	116.37	141.26	155.83	165.2	163.18	176.42	163.66	158.37	166.71	169.09	158.14	143.42	148.01	176.46	208.3	214.05	190.66	149.44	84.553	NaN	NaN	NaN	NaN	NaN	NaN	NaN	NaN	NaN	NaN	NaN	NaN	NaN	NaN	NaN	NaN	NaN	NaN
NaN	NaN	NaN	NaN	NaN	NaN	NaN	NaN	54.697	51.136	46.297	41.642	39.217	37.134	27.313	20.201	20.575	29.149	35.194	44.261	54.917	77.472	100.79	134.19	163.84	191.33	220.72	247	250.54	217.36	177.77	143.37	127.87	109.17	96.897	59.748	NaN	NaN	NaN	NaN	NaN	NaN	NaN	NaN	NaN	NaN	NaN	NaN	NaN	NaN
NaN	75.715	118.57	138.54	132.32	116.83	105.4	106.37	109.14	106.16	94.87	81.013	70.698	65.102	58.383	53.787	47.767	43.67	43.587	52.061	83.312	116.3	137.57	148.18	155.33	165.1	175.41	205.35	217.46	191.72	119.29	NaN	NaN	NaN	NaN	NaN	NaN	NaN	NaN	NaN	NaN	NaN	NaN	NaN	NaN	NaN	NaN	NaN	NaN	NaN
NaN	NaN	NaN	NaN	NaN	NaN	NaN	NaN	NaN	NaN	NaN	NaN	NaN	32.554	31.967	33.018	37.798	45.299	52.446	64.767	83.607	105.59	116.01	125.4	137.77	158.22	172.91	178.69	190.42	161.87	117.97	48.301	NaN	NaN	NaN	NaN	NaN	NaN	NaN	NaN	NaN	NaN	NaN	NaN	NaN	NaN	NaN	NaN	NaN	NaN
NaN	NaN	NaN	NaN	NaN	NaN	NaN	NaN	NaN	NaN	NaN	NaN	NaN	NaN	NaN	NaN	NaN	NaN	NaN	NaN	59.424	83.376	104.22	123.29	137.46	152.5	161.12	167.41	171.63	158.39	131.58	89.474	45.068	NaN	NaN	NaN	NaN	NaN	NaN	NaN	NaN	NaN	NaN	NaN	NaN	NaN	NaN	NaN	NaN	NaN
NaN	NaN	NaN	NaN	NaN	NaN	NaN	NaN	NaN	NaN	NaN	NaN	NaN	NaN	24.674	24.911	38.184	74.274	123.87	183.24	223.75	233	234.57	226.14	235.25	223.16	222.27	210.53	215	192.64	148.72	73.904	NaN	NaN	NaN	NaN	NaN	NaN	NaN	NaN	NaN	NaN	NaN	NaN	NaN	NaN	NaN	NaN	NaN	NaN
NaN	NaN	NaN	NaN	NaN	NaN	NaN	NaN	NaN	31.098	39.484	50.979	59.575	75.232	89.577	93.415	87.336	72.58	79.015	101	131.08	151.46	164.02	165.27	170.09	156.06	155.57	152.58	162.96	136.7	97.595	41.671	NaN	NaN	NaN	NaN	NaN	NaN	NaN	NaN	NaN	NaN	NaN	NaN	NaN	NaN	NaN	NaN	NaN	NaN
NaN	NaN	NaN	NaN	NaN	75.06	89.546	97.221	99.658	94.115	94.454	81.225	77.67	87.472	117.56	145	162.76	177.85	181.91	169.02	158.9	156.59	163.12	159.98	167.36	189.51	220.5	267.25	289.06	288.7	217.7	119.5	NaN	NaN	NaN	NaN	NaN	NaN	NaN	NaN	NaN	NaN	NaN	NaN	NaN	NaN	NaN	NaN	NaN	NaN
NaN	NaN	NaN	NaN	NaN	NaN	NaN	NaN	NaN	NaN	NaN	NaN	NaN	NaN	NaN	NaN	NaN	NaN	56.321	81.196	116.02	150.58	190.61	221.99	241.96	243.12	239.32	230.11	226.93	221.21	184.62	111.63	NaN	NaN	NaN	NaN	NaN	NaN	NaN	NaN	NaN	NaN	NaN	NaN	NaN	NaN	NaN	NaN	NaN	NaN
NaN	26.595	34.901	37.833	36.064	30.824	24.996	22.508	19.424	22.348	29.14	47.056	60.164	67.819	71.942	81.235	88.723	80.531	72.361	73.8	98.537	141.08	158.55	167.47	145.78	135.66	117.35	120.44	132.21	144.46	141.62	NaN	NaN	NaN	NaN	NaN	NaN	NaN	NaN	NaN	NaN	NaN	NaN	NaN	NaN	NaN	NaN	NaN	NaN	NaN
NaN	NaN	NaN	NaN	NaN	NaN	NaN	NaN	NaN	NaN	NaN	NaN	NaN	NaN	NaN	107.51	137.11	157.71	179.95	199.46	235.93	261.28	266.66	249.74	229.37	221.75	220.56	230.64	247.68	249.44	193.74	106.3	NaN	NaN	NaN	NaN	NaN	NaN	NaN	NaN	NaN	NaN	NaN	NaN	NaN	NaN	NaN	NaN	NaN	NaN
NaN	NaN	NaN	NaN	NaN	NaN	NaN	NaN	NaN	NaN	NaN	NaN	NaN	NaN	NaN	NaN	NaN	NaN	26.782	45.704	87.541	119.64	150.39	154.08	164.59	176.35	179.28	182.5	174.96	161.5	102.01	NaN	NaN	NaN	NaN	NaN	NaN	NaN	NaN	NaN	NaN	NaN	NaN	NaN	NaN	NaN	NaN	NaN	NaN	NaN
NaN	NaN	NaN	NaN	121.64	171.27	209.34	225.8	238.89	228.49	202.62	162.73	128.46	122.55	114.8	120.78	111.46	109.22	98.568	90.993	75.633	67.822	51.067	64.383	88.393	139.23	172.07	193.02	200.18	172.21	158.88	142.58	158.27	159.3	NaN	NaN	NaN	NaN	NaN	NaN	NaN	NaN	NaN	NaN	NaN	NaN	NaN	NaN	NaN	NaN
NaN	NaN	NaN	NaN	NaN	NaN	NaN	NaN	18.621	24.444	28.272	27.149	31.494	31.62	41.825	62.02	88.149	112.07	131.01	140.69	147.95	143.63	147.53	140.49	127.33	113.63	112.56	118.33	124.63	127.07	132.07	NaN	NaN	NaN	NaN	NaN	NaN	NaN	NaN	NaN	NaN	NaN	NaN	NaN	NaN	NaN	NaN	NaN	NaN	NaN
NaN	NaN	NaN	NaN	NaN	NaN	NaN	NaN	NaN	NaN	NaN	NaN	NaN	NaN	NaN	NaN	NaN	NaN	NaN	54.748	90.269	105.75	123.12	136.34	147.62	163.92	176.59	175.75	164.72	143.85	117.61	91.9	51.356	NaN	NaN	NaN	NaN	NaN	NaN	NaN	NaN	NaN	NaN	NaN	NaN	NaN	NaN	NaN	NaN	NaN
NaN	NaN	NaN	NaN	NaN	NaN	NaN	NaN	NaN	NaN	NaN	NaN	NaN	NaN	NaN	NaN	NaN	NaN	NaN	NaN	71.337	118.15	131.97	127.34	122.1	129.91	160.14	161.73	156.34	127.94	109.72	60.36	NaN	NaN	NaN	NaN	NaN	NaN	NaN	NaN	NaN	NaN	NaN	NaN	NaN	NaN	NaN	NaN	NaN	NaN
NaN	NaN	NaN	NaN	NaN	NaN	NaN	NaN	NaN	NaN	NaN	NaN	NaN	NaN	NaN	NaN	NaN	NaN	NaN	NaN	45.534	64.88	70.934	72.558	76.26	68.483	61.209	53.727	48.503	39.211	26.967	9.9666	NaN	NaN	NaN	NaN	NaN	NaN	NaN	NaN	NaN	NaN	NaN	NaN	NaN	NaN	NaN	NaN	NaN	NaN
NaN	NaN	NaN	NaN	NaN	NaN	NaN	NaN	NaN	NaN	NaN	NaN	NaN	NaN	21.969	28.35	34.255	36.237	33.641	30.336	33.437	51.501	81.855	112.9	138.49	156.69	174.99	195.52	206.85	209.34	163.69	115.38	48.755	NaN	NaN	NaN	NaN	NaN	NaN	NaN	NaN	NaN	NaN	NaN	NaN	NaN	NaN	NaN	NaN	NaN
NaN	NaN	NaN	NaN	NaN	NaN	NaN	NaN	NaN	NaN	NaN	NaN	NaN	NaN	NaN	NaN	NaN	NaN	NaN	56.349	77.76	105.95	130.17	147.31	141.99	134.93	124.67	124.54	111.8	114.12	112.77	119.3	89.585	63.344	43.663	50.249	54.693	52.688	46.825	43.543	41.007	34.896	29.707	25.54	21.141	11.231	NaN	NaN	NaN	NaN
NaN	NaN	NaN	NaN	NaN	NaN	NaN	NaN	NaN	NaN	NaN	NaN	NaN	NaN	NaN	67.958	60.961	60.108	69.596	87.607	109.26	136.01	153.91	165.24	162.71	162.39	167.56	168.53	175.33	160.27	140.46	93.214	65.702	30.172	NaN	NaN	NaN	NaN	NaN	NaN	NaN	NaN	NaN	NaN	NaN	NaN	NaN	NaN	NaN	NaN
NaN	NaN	NaN	NaN	NaN	NaN	NaN	NaN	44.389	67.28	94.764	137.68	179.9	214.5	222.42	219.42	207.52	210.61	213.65	232.04	236.42	244.76	245.29	259.7	260	262.41	245.22	234.46	235.52	229.25	215.66	173.4	104.55	NaN	NaN	NaN	NaN	NaN	NaN	NaN	NaN	NaN	NaN	NaN	NaN	NaN	NaN	NaN	NaN	NaN
NaN	NaN	NaN	NaN	NaN	NaN	NaN	NaN	NaN	NaN	NaN	NaN	NaN	NaN	NaN	NaN	NaN	NaN	NaN	NaN	43.457	76.842	118.65	144.08	165.39	165.24	162.08	155.75	147	132.1	102.47	79.631	68.398	53.677	49.648	41.494	49.599	46.011	42.73	36.052	28.748	30.411	27.427	24.982	25.748	24.52	22.264	16.997	20.332	29.296
NaN	NaN	NaN	NaN	NaN	NaN	NaN	NaN	NaN	NaN	NaN	NaN	NaN	NaN	NaN	NaN	NaN	25.101	57.848	92.493	117.16	137.63	151.11	161.91	161.56	146.61	144.55	149.28	189.79	192.75	159.05	76.992	NaN	NaN	NaN	NaN	NaN	NaN	NaN	NaN	NaN	NaN	NaN	NaN	NaN	NaN	NaN	NaN	NaN	NaN
NaN	NaN	NaN	NaN	NaN	NaN	NaN	NaN	22.943	34.616	32.763	31.02	29.594	31.258	39.955	49.44	61.011	70.472	79.219	85.699	104.05	122.67	126.43	120.13	114.55	134.38	161.23	171.9	177.92	155.98	133.66	73.792	NaN	NaN	NaN	NaN	NaN	NaN	NaN	NaN	NaN	NaN	NaN	NaN	NaN	NaN	NaN	NaN	NaN	NaN
NaN	NaN	NaN	NaN	NaN	NaN	NaN	NaN	NaN	NaN	NaN	NaN	NaN	NaN	NaN	NaN	NaN	NaN	NaN	NaN	41.318	72.214	91.075	116.22	137.64	154.78	168.85	177.54	186.34	171.93	129.12	87.241	39.942	NaN	NaN	NaN	NaN	NaN	NaN	NaN	NaN	NaN	NaN	NaN	NaN	NaN	NaN	NaN	NaN	NaN
NaN	NaN	NaN	NaN	NaN	NaN	NaN	NaN	NaN	NaN	NaN	NaN	NaN	NaN	NaN	NaN	NaN	39.216	39.665	38.767	40.092	44.875	61.109	88.102	125.65	160.25	185.78	201.15	208.67	212.31	180.18	109.65	NaN	NaN	NaN	NaN	NaN	NaN	NaN	NaN	NaN	NaN	NaN	NaN	NaN	NaN	NaN	NaN	NaN	NaN
NaN	NaN	NaN	NaN	NaN	78.968	94.263	112.82	121.65	140.47	156.62	152.27	134.98	104.28	93.962	83.919	79.876	68.906	67.21	83.555	109.24	139.62	150.2	174.71	172.43	167.73	139.56	134.16	127.52	127.9	82.728	NaN	NaN	NaN	NaN	NaN	NaN	NaN	NaN	NaN	NaN	NaN	NaN	NaN	NaN	NaN	NaN	NaN	NaN	NaN
NaN	NaN	NaN	NaN	NaN	NaN	NaN	NaN	NaN	NaN	NaN	NaN	NaN	56.382	69.483	95.052	122.15	142.59	156.42	157.09	158.67	155.29	154.27	135.51	115.55	100.86	103.91	106.78	122.47	101.89	76.535	26.667	NaN	NaN	NaN	NaN	NaN	NaN	NaN	NaN	NaN	NaN	NaN	NaN	NaN	NaN	NaN	NaN	NaN	NaN
NaN	NaN	NaN	NaN	NaN	NaN	NaN	NaN	NaN	NaN	NaN	NaN	NaN	NaN	NaN	NaN	NaN	NaN	NaN	NaN	36.197	62.018	83.667	109.28	141.83	157.69	154.72	144.96	137.95	96.969	56.658	23.997	30.018	31.39	33.463	33.829	34.333	22.363	NaN	NaN	NaN	NaN	NaN	NaN	NaN	NaN	NaN	NaN	NaN	NaN
NaN	NaN	NaN	NaN	NaN	NaN	NaN	NaN	NaN	NaN	NaN	NaN	NaN	NaN	NaN	NaN	NaN	NaN	NaN	44.786	78.43	113.86	138.6	154.59	173.03	199.81	234.14	234.42	237.37	189.32	120.23	NaN	NaN	NaN	NaN	NaN	NaN	NaN	NaN	NaN	NaN	NaN	NaN	NaN	NaN	NaN	NaN	NaN	NaN	NaN
NaN	NaN	NaN	NaN	NaN	NaN	NaN	NaN	NaN	NaN	NaN	25.908	29.33	36.871	54.172	79.491	111.72	133.81	154.56	165.93	180.2	190.55	199.35	210.89	214.44	218.69	222.79	221.74	231.87	205.06	165.58	82.611	NaN	NaN	NaN	NaN	NaN	NaN	NaN	NaN	NaN	NaN	NaN	NaN	NaN	NaN	NaN	NaN	NaN	NaN
NaN	NaN	NaN	NaN	NaN	NaN	NaN	NaN	31.631	31.302	36.276	50.287	67.266	80.305	85.916	91.677	104.24	105.88	106.31	102.02	116.34	127.61	139.41	137.98	135.84	133.62	140.88	151.8	155.33	126.78	84.924	34.98	NaN	NaN	NaN	NaN	NaN	NaN	NaN	NaN	NaN	NaN	NaN	NaN	NaN	NaN	NaN	NaN	NaN	NaN
NaN	NaN	NaN	NaN	NaN	NaN	NaN	NaN	NaN	NaN	NaN	NaN	NaN	NaN	NaN	NaN	NaN	172.8	162.62	159.04	157.75	168.99	182.44	203.03	216.16	210.21	195.1	188.49	196.76	179.01	140.07	98.155	56.163	NaN	NaN	NaN	NaN	NaN	NaN	NaN	NaN	NaN	NaN	NaN	NaN	NaN	NaN	NaN	NaN	NaN
NaN	NaN	NaN	NaN	NaN	NaN	NaN	NaN	102.62	109.22	122.27	156.59	189.98	228.32	250.85	262.58	260.38	255.34	254.61	261.65	263.82	255.75	241.25	245.07	255.23	257.67	261.28	259.59	266.87	253.77	220.52	189.23	157.82	101.34	NaN	NaN	NaN	NaN	NaN	NaN	NaN	NaN	NaN	NaN	NaN	NaN	NaN	NaN	NaN	NaN
NaN	NaN	NaN	52.1	56.928	60.495	61.544	59.1	54.992	50.318	46.885	45.649	43.065	43.002	57.621	94.149	153.85	195.27	219.68	222.84	229.22	233.88	237.75	212.51	185.8	145.96	130.78	139.77	136.97	147.49	86.537	NaN	NaN	NaN	NaN	NaN	NaN	NaN	NaN	NaN	NaN	NaN	NaN	NaN	NaN	NaN	NaN	NaN	NaN	NaN
NaN	NaN	NaN	NaN	NaN	43.716	39.537	35.921	34.941	47.148	70.773	94.409	117.5	129.56	133.35	135.34	133.63	136.55	133.59	125.31	116.11	100.48	88.425	74.828	66.315	59.086	57.332	52.178	48.027	51.323	59.395	46.179	NaN	NaN	NaN	NaN	NaN	NaN	NaN	NaN	NaN	NaN	NaN	NaN	NaN	NaN	NaN	NaN	NaN	NaN
NaN	NaN	NaN	NaN	NaN	NaN	NaN	NaN	NaN	NaN	NaN	NaN	NaN	NaN	NaN	NaN	143.5	174.46	198.32	218.6	225.66	221.19	217.51	210.95	223.24	205.81	206.49	196.94	220.04	202.7	166.8	112.44	87.544	72.205	44.051	NaN	NaN	NaN	NaN	NaN	NaN	NaN	NaN	NaN	NaN	NaN	NaN	NaN	NaN	NaN
NaN	NaN	NaN	NaN	NaN	NaN	NaN	NaN	NaN	NaN	NaN	NaN	NaN	58.071	52.681	49.889	52.439	61.86	83.159	122.6	169.33	205.28	213.67	210.29	215.91	245.44	274.75	303.61	320	298.58	223.75	139.35	61.763	NaN	NaN	NaN	NaN	NaN	NaN	NaN	NaN	NaN	NaN	NaN	NaN	NaN	NaN	NaN	NaN	NaN
NaN	NaN	NaN	NaN	NaN	NaN	NaN	NaN	NaN	NaN	42.591	38.66	34.599	33.431	34.306	34.979	32.479	32.281	30.201	31.393	31.17	44.162	63.953	91.956	117.83	160.41	202.97	239.7	257.68	232.41	176.53	85.861	NaN	NaN	NaN	NaN	NaN	NaN	NaN	NaN	NaN	NaN	NaN	NaN	NaN	NaN	NaN	NaN	NaN	NaN
NaN	NaN	NaN	NaN	NaN	NaN	NaN	NaN	NaN	NaN	NaN	NaN	NaN	NaN	NaN	NaN	NaN	42.939	81.822	124.49	165.26	188.12	201.19	180.08	169.71	152.77	175.13	180.3	193.3	172.24	120.76	54.655	NaN	NaN	NaN	NaN	NaN	NaN	NaN	NaN	NaN	NaN	NaN	NaN	NaN	NaN	NaN	NaN	NaN	NaN
NaN	NaN	NaN	NaN	NaN	NaN	NaN	NaN	NaN	NaN	NaN	NaN	35.525	36.73	37.56	29.078	27.702	29.831	37.904	40.342	49.736	71.836	100.86	131.68	162.28	188.19	190.25	181.23	163.69	151	122.82	72.525	NaN	NaN	NaN	NaN	NaN	NaN	NaN	NaN	NaN	NaN	NaN	NaN	NaN	NaN	NaN	NaN	NaN	NaN
NaN	NaN	NaN	NaN	NaN	NaN	NaN	NaN	NaN	NaN	NaN	NaN	NaN	30.11	27.277	27.971	31.566	34.688	33.926	29.913	28.007	31.827	49.186	75.127	100.81	116	127.68	133.76	129.58	107.76	82.482	59.656	34.189	NaN	NaN	NaN	NaN	NaN	NaN	NaN	NaN	NaN	NaN	NaN	NaN	NaN	NaN	NaN	NaN	NaN
NaN	NaN	NaN	NaN	NaN	38.858	37.634	31.069	31.145	25.312	24.526	23.971	32.126	36.574	38.288	31.956	32.55	28.164	27.271	26.019	28.428	37.902	56.473	94.127	137.01	177.23	199.06	207.03	204.32	166.24	119.44	53.968	NaN	NaN	NaN	NaN	NaN	NaN	NaN	NaN	NaN	NaN	NaN	NaN	NaN	NaN	NaN	NaN	NaN	NaN
NaN	NaN	NaN	NaN	NaN	NaN	NaN	NaN	NaN	30.533	32.816	36.186	38.024	40.155	37.449	39.586	39.336	46.485	47.881	51.192	49.232	46.609	40.706	35.938	38.812	53.34	58.096	62.302	54.384	62.677	41.282	NaN	NaN	NaN	NaN	NaN	NaN	NaN	NaN	NaN	NaN	NaN	NaN	NaN	NaN	NaN	NaN	NaN	NaN	NaN
NaN	NaN	NaN	NaN	NaN	NaN	NaN	NaN	NaN	32.277	34.334	36.16	38.291	33.375	33.051	34.113	35.474	35.816	37.695	48.66	69.549	109.73	162.55	200.47	222.37	223.79	224.47	234.64	236.33	209.41	149.44	71.789	NaN	NaN	NaN	NaN	NaN	NaN	NaN	NaN	NaN	NaN	NaN	NaN	NaN	NaN	NaN	NaN	NaN	NaN
NaN	NaN	NaN	NaN	NaN	NaN	NaN	NaN	NaN	NaN	NaN	NaN	NaN	NaN	NaN	44.35	82.313	125.24	157.52	183.32	185.77	187.7	179.64	177.49	172.14	174.74	186.9	201.11	198.45	162.97	122.39	62.427	NaN	NaN	NaN	NaN	NaN	NaN	NaN	NaN	NaN	NaN	NaN	NaN	NaN	NaN	NaN	NaN	NaN	NaN
NaN	NaN	NaN	NaN	NaN	NaN	NaN	67.303	80.433	88.619	93.159	94.823	90.697	94.799	96.603	96.112	85.254	79.809	84.513	88.15	92.353	99.862	104.5	127.05	140.27	157.2	156.74	151.91	144.47	110.55	82.256	38.93	NaN	NaN	NaN	NaN	NaN	NaN	NaN	NaN	NaN	NaN	NaN	NaN	NaN	NaN	NaN	NaN	NaN	NaN
NaN	NaN	NaN	NaN	NaN	NaN	NaN	NaN	31.539	54.992	64.453	68.438	69.596	79.811	100.06	135.98	171.32	197.97	213.41	214.6	209.75	217.89	233.58	243.01	234.63	237.01	255.78	254.64	245.72	212.26	175.13	98.366	NaN	NaN	NaN	NaN	NaN	NaN	NaN	NaN	NaN	NaN	NaN	NaN	NaN	NaN	NaN	NaN	NaN	NaN
NaN	NaN	NaN	NaN	NaN	NaN	NaN	NaN	NaN	NaN	NaN	NaN	NaN	NaN	NaN	NaN	92.18	155.89	206.63	214.21	232.18	239.17	235.69	242.43	231.71	233.42	212.77	204.01	191.42	161.64	122.54	61.816	NaN	NaN	NaN	NaN	NaN	NaN	NaN	NaN	NaN	NaN	NaN	NaN	NaN	NaN	NaN	NaN	NaN	NaN
NaN	NaN	NaN	NaN	NaN	NaN	NaN	NaN	NaN	NaN	NaN	NaN	NaN	66.867	87.092	71.103	59.207	51.407	51.938	50.371	61.35	56.658	58.055	58.833	67.379	78.948	88.264	100.51	113.03	93.878	72.082	42.312	32.287	18.656	5.4387	NaN	NaN	NaN	NaN	NaN	NaN	NaN	NaN	NaN	NaN	NaN	NaN	NaN	NaN	NaN
NaN	NaN	NaN	NaN	NaN	NaN	NaN	NaN	NaN	NaN	NaN	NaN	NaN	NaN	86.94	146.2	180.53	195.72	215.69	216.81	205.93	198.53	200.73	221.17	237.52	252.85	277.18	287.5	295.7	270.7	210.81	116.57	NaN	NaN	NaN	NaN	NaN	NaN	NaN	NaN	NaN	NaN	NaN	NaN	NaN	NaN	NaN	NaN	NaN	NaN
NaN	NaN	NaN	NaN	NaN	NaN	NaN	NaN	NaN	NaN	NaN	NaN	25.885	37.588	44.072	55.793	71.582	75.293	78.764	88.308	109.49	137.67	158.17	165.64	162.55	170.95	189.97	216.07	227.79	220.16	182.6	147.63	83.978	NaN	NaN	NaN	NaN	NaN	NaN	NaN	NaN	NaN	NaN	NaN	NaN	NaN	NaN	NaN	NaN	NaN
NaN	NaN	NaN	NaN	NaN	NaN	NaN	NaN	NaN	NaN	NaN	NaN	NaN	NaN	NaN	NaN	NaN	NaN	NaN	NaN	110.5	198.77	236.13	235.07	220.49	223.84	245.47	255.89	265.89	237.67	193.06	102.1	NaN	NaN	NaN	NaN	NaN	NaN	NaN	NaN	NaN	NaN	NaN	NaN	NaN	NaN	NaN	NaN	NaN	NaN
NaN	NaN	NaN	NaN	NaN	NaN	NaN	NaN	NaN	NaN	NaN	NaN	NaN	NaN	NaN	NaN	NaN	NaN	NaN	NaN	19.71	28.095	34.544	50.291	80.909	121.09	169.48	204.34	220.54	221.73	189.29	142.4	95.582	74.836	73.47	58.183	57.334	37.676	36.711	29.542	NaN	NaN	NaN	NaN	NaN	NaN	NaN	NaN	NaN	NaN
NaN	NaN	NaN	NaN	NaN	NaN	NaN	NaN	NaN	NaN	NaN	NaN	NaN	NaN	NaN	NaN	NaN	NaN	NaN	84.475	107.68	125.19	119.27	140.42	139.86	144.53	132.97	155.25	169.42	143.61	96.14	40.792	NaN	NaN	NaN	NaN	NaN	NaN	NaN	NaN	NaN	NaN	NaN	NaN	NaN	NaN	NaN	NaN	NaN	NaN
NaN	NaN	NaN	NaN	NaN	NaN	NaN	NaN	NaN	NaN	34.936	35.482	39.769	57.799	91.058	125.85	167.97	188.86	213.85	206.51	199.17	198.84	220.06	249.57	248.07	244.12	237.41	233.51	225.53	191.57	159.53	121.1	73.784	NaN	NaN	NaN	NaN	NaN	NaN	NaN	NaN	NaN	NaN	NaN	NaN	NaN	NaN	NaN	NaN	NaN
NaN	NaN	44.483	40.057	37.605	37.222	34.045	42.772	59.184	80.012	87.736	90.822	89.666	101.78	116.36	129.99	133.81	135.86	137.52	140.82	141.11	130.79	127.09	116.94	128.32	126.5	132.34	122.66	124.39	103.94	83.947	48.468	NaN	NaN	NaN	NaN	NaN	NaN	NaN	NaN	NaN	NaN	NaN	NaN	NaN	NaN	NaN	NaN	NaN	NaN
NaN	NaN	NaN	NaN	24.765	15.234	14.548	17.599	25.444	47.14	74.366	96.306	96.225	100.99	98.134	98.586	89.078	83.226	84.169	84.742	86.607	123.47	163.9	203.68	198.69	195.64	197.65	188.87	169.4	137.86	108.98	79.735	41.744	NaN	NaN	NaN	NaN	NaN	NaN	NaN	NaN	NaN	NaN	NaN	NaN	NaN	NaN	NaN	NaN	NaN
NaN	NaN	NaN	NaN	NaN	NaN	NaN	NaN	39.314	69.487	98.74	125.94	155.08	170.98	175.9	161.9	147.79	138.7	147.9	165.33	183.55	196.79	204.33	210.27	217.12	226.73	226.72	238.08	245.57	250.53	184.09	117.93	41.995	NaN	NaN	NaN	NaN	NaN	NaN	NaN	NaN	NaN	NaN	NaN	NaN	NaN	NaN	NaN	NaN	NaN
NaN	NaN	NaN	NaN	NaN	NaN	NaN	NaN	NaN	NaN	NaN	52.916	50.268	53.398	60.311	60.401	56.385	54.181	47.949	43.964	41.154	42.172	54.6	73.702	91.745	107.16	117.67	132.11	152.87	148.69	121.23	79.812	40.348	NaN	NaN	NaN	NaN	NaN	NaN	NaN	NaN	NaN	NaN	NaN	NaN	NaN	NaN	NaN	NaN	NaN
NaN	NaN	NaN	NaN	NaN	NaN	NaN	NaN	NaN	NaN	NaN	NaN	NaN	NaN	NaN	NaN	NaN	41.911	42.13	40.686	38.987	43.043	65.924	106.51	151.72	185.44	200.23	208.02	207.97	173.5	119.52	68.344	60.293	63.498	61.173	45.319	24.441	NaN	NaN	NaN	NaN	NaN	NaN	NaN	NaN	NaN	NaN	NaN	NaN	NaN
NaN	NaN	NaN	NaN	NaN	NaN	NaN	NaN	NaN	37.473	39.263	39.444	40.091	41.316	44.712	58.85	88.225	124.64	145.33	149.74	156.06	170.03	183.51	192.62	192.63	199.04	195.25	201.69	192.61	187.49	152.58	113.75	54.774	NaN	NaN	NaN	NaN	NaN	NaN	NaN	NaN	NaN	NaN	NaN	NaN	NaN	NaN	NaN	NaN	NaN
NaN	NaN	NaN	NaN	NaN	NaN	NaN	NaN	NaN	NaN	NaN	NaN	NaN	NaN	NaN	NaN	NaN	59.444	73.444	98.099	132.35	164.46	174.39	178.95	185.7	205.84	214.53	225.74	239.11	222.13	175.26	115.34	60.926	NaN	NaN	NaN	NaN	NaN	NaN	NaN	NaN	NaN	NaN	NaN	NaN	NaN	NaN	NaN	NaN	NaN
NaN	NaN	NaN	NaN	NaN	NaN	NaN	NaN	NaN	NaN	25.669	28.72	27.638	26.936	28.647	32.633	34.944	32.495	30.986	27.539	33.106	43.488	66.275	97.97	138.88	167.47	171.7	171.41	175.71	144.64	83.699	NaN	NaN	NaN	NaN	NaN	NaN	NaN	NaN	NaN	NaN	NaN	NaN	NaN	NaN	NaN	NaN	NaN	NaN	NaN
NaN	NaN	NaN	NaN	NaN	NaN	82.996	89.066	100.19	113.46	132.76	153.58	162.43	170.44	164.7	162.13	155.77	143.78	128.75	101.68	76.295	56.046	51.773	53.335	55.68	55.044	55.545	44.888	37.25	34.873	43.453	48.214	50.923	52.351	35.965	NaN	NaN	NaN	NaN	NaN	NaN	NaN	NaN	NaN	NaN	NaN	NaN	NaN	NaN	NaN
NaN	NaN	NaN	NaN	NaN	NaN	NaN	NaN	NaN	NaN	NaN	NaN	NaN	NaN	NaN	33.282	58.952	84.8	115.99	137.35	143.62	137.41	120.63	123.65	129.14	135.75	142.63	147.42	152.56	140.42	110.09	75.695	37.319	15.896	NaN	NaN	NaN	NaN	NaN	NaN	NaN	NaN	NaN	NaN	NaN	NaN	NaN	NaN	NaN	NaN
NaN	NaN	NaN	NaN	NaN	NaN	NaN	NaN	NaN	54.777	81.943	114.82	132.69	142.49	155.8	157.77	171.76	163.65	168.8	162.05	174.09	201.14	222.97	231.06	234.95	212.93	204.81	173.31	184.82	189.26	174.71	142.73	69.948	NaN	NaN	NaN	NaN	NaN	NaN	NaN	NaN	NaN	NaN	NaN	NaN	NaN	NaN	NaN	NaN	NaN
NaN	NaN	NaN	NaN	NaN	NaN	NaN	NaN	NaN	NaN	NaN	54.639	98.091	143.98	183.7	222.79	232.06	221.64	196.64	195.83	185.22	183.01	164.26	175.93	189.87	218.1	218.24	207.91	166.74	144.06	109.8	68.941	NaN	NaN	NaN	NaN	NaN	NaN	NaN	NaN	NaN	NaN	NaN	NaN	NaN	NaN	NaN	NaN	NaN	NaN
NaN	NaN	NaN	NaN	NaN	NaN	NaN	NaN	NaN	NaN	NaN	NaN	NaN	NaN	NaN	122.76	195.77	198.44	189.58	180.79	175.68	188.38	180.66	172.5	162.92	166.85	185.91	201.62	211.23	196.09	158.53	113.81	74.748	40.737	NaN	NaN	NaN	NaN	NaN	NaN	NaN	NaN	NaN	NaN	NaN	NaN	NaN	NaN	NaN	NaN
NaN	NaN	NaN	NaN	NaN	123.69	153.77	162.93	166.68	159.17	154.75	139.96	142.45	144.36	154.97	148.01	161.73	180.36	225.15	232.36	257.53	239.57	236.42	215.76	195.11	186.21	168.6	182.13	206.6	215.53	189.52	108.27	NaN	NaN	NaN	NaN	NaN	NaN	NaN	NaN	NaN	NaN	NaN	NaN	NaN	NaN	NaN	NaN	NaN	NaN
NaN	NaN	NaN	NaN	NaN	NaN	23.448	17.819	16.488	15.223	23.876	28.34	31.551	26.489	27.013	33.119	47.14	91.192	130.06	154.1	146.36	138.92	127.73	124.53	134.91	180.25	207.67	229.3	205.65	191.8	155.83	134.68	76.515	NaN	NaN	NaN	NaN	NaN	NaN	NaN	NaN	NaN	NaN	NaN	NaN	NaN	NaN	NaN	NaN	NaN
NaN	NaN	NaN	32.651	29.114	28.126	29.56	30.399	27.241	23.427	21.691	31.385	40.142	52.746	72.679	87.728	98.658	102.4	103.76	93.575	80.097	78.215	80.457	74.971	66.272	61.104	58.451	57.066	56.429	74.243	94.86	125.29	145	NaN	NaN	NaN	NaN	NaN	NaN	NaN	NaN	NaN	NaN	NaN	NaN	NaN	NaN	NaN	NaN	NaN
NaN	NaN	NaN	NaN	NaN	NaN	NaN	NaN	NaN	NaN	NaN	23.02	32.532	39.756	55.256	88.798	136.47	173.79	192.09	197.41	188.88	180.19	155.64	149.96	148.86	168.24	184.85	181.44	163.23	148.38	131.9	87.392	NaN	NaN	NaN	NaN	NaN	NaN	NaN	NaN	NaN	NaN	NaN	NaN	NaN	NaN	NaN	NaN	NaN	NaN
NaN	NaN	NaN	NaN	NaN	NaN	NaN	NaN	NaN	NaN	NaN	NaN	NaN	NaN	NaN	NaN	NaN	NaN	NaN	NaN	NaN	51.045	53.871	57.507	61.939	61.997	53.769	47.95	36.139	31.856	23.746	15.306	NaN	NaN	NaN	NaN	NaN	NaN	NaN	NaN	NaN	NaN	NaN	NaN	NaN	NaN	NaN	NaN	NaN	NaN
NaN	NaN	NaN	NaN	NaN	NaN	NaN	NaN	NaN	NaN	NaN	NaN	NaN	NaN	29.772	54.015	75.307	98.361	125.38	147.36	154.79	143.15	123.72	117.73	118.88	128.8	140.2	144.92	146.33	148.99	135.41	87.995	NaN	NaN	NaN	NaN	NaN	NaN	NaN	NaN	NaN	NaN	NaN	NaN	NaN	NaN	NaN	NaN	NaN	NaN
NaN	NaN	NaN	NaN	NaN	NaN	NaN	NaN	NaN	NaN	NaN	NaN	NaN	NaN	78.96	93.164	104.41	121.77	152.9	200.49	241.77	268.07	266.41	250.01	238	246.63	266.5	284.34	293.04	251.93	189.94	89.124	NaN	NaN	NaN	NaN	NaN	NaN	NaN	NaN	NaN	NaN	NaN	NaN	NaN	NaN	NaN	NaN	NaN	NaN
NaN	NaN	NaN	NaN	NaN	NaN	NaN	NaN	NaN	NaN	NaN	NaN	NaN	NaN	NaN	NaN	46.165	42.362	38.621	37.012	40.272	45.874	56.191	73.157	107.07	139.65	177.75	200.79	221.77	233.98	207.98	169.85	127.21	108.93	101.65	92.976	80.782	65.141	48.648	30.93	NaN	NaN	NaN	NaN	NaN	NaN	NaN	NaN	NaN	NaN
NaN	NaN	NaN	NaN	NaN	NaN	NaN	NaN	NaN	NaN	NaN	72.377	71.398	60.456	50.342	49.482	50.172	60.99	68.358	84.626	87.153	100.61	139.98	192.21	252.81	269.39	276.6	252.01	297.65	281.62	252.07	120.33	NaN	NaN	NaN	NaN	NaN	NaN	NaN	NaN	NaN	NaN	NaN	NaN	NaN	NaN	NaN	NaN	NaN	NaN
NaN	NaN	NaN	NaN	80.099	102.28	126.65	148.46	150.92	146.39	129.26	125.73	120.24	113.13	98.232	81.397	79.771	82.778	98.246	128.3	155.91	181.77	177.27	178.16	188.67	203.86	224.1	226.97	234.77	211.22	153.96	104.46	49.104	NaN	NaN	NaN	NaN	NaN	NaN	NaN	NaN	NaN	NaN	NaN	NaN	NaN	NaN	NaN	NaN	NaN
NaN	NaN	NaN	NaN	NaN	NaN	NaN	NaN	NaN	34.003	51.715	66.177	73.802	93.335	125.61	169.91	225.99	253.79	263.21	256.19	267.52	265.17	266.32	254.14	271.57	284.38	294.52	288.22	268.69	225.55	171.38	89.077	NaN	NaN	NaN	NaN	NaN	NaN	NaN	NaN	NaN	NaN	NaN	NaN	NaN	NaN	NaN	NaN	NaN	NaN
NaN	NaN	NaN	NaN	NaN	NaN	NaN	NaN	NaN	NaN	NaN	NaN	NaN	NaN	NaN	36.56	33.589	32.07	35.927	44.052	62.57	77.658	100.63	107.37	105.09	87.873	85.931	85.065	101.15	108.73	105.64	90.162	48.6	NaN	NaN	NaN	NaN	NaN	NaN	NaN	NaN	NaN	NaN	NaN	NaN	NaN	NaN	NaN	NaN	NaN
NaN	NaN	NaN	NaN	NaN	NaN	NaN	NaN	NaN	NaN	NaN	NaN	NaN	NaN	NaN	NaN	NaN	NaN	36.532	36.839	41.671	57.087	85.531	134.88	183.38	222.39	225.56	216.53	208.61	217.9	203.25	168.59	102.58	76.031	64.155	76.277	73.777	62.437	51.349	34.879	26.012	18.676	19.227	16.76	15.381	14.077	14.514	13.13	NaN	NaN
NaN	NaN	84.377	133.62	174.48	197.36	219.17	236.47	240.19	218.01	187.47	169.4	164.69	178.88	196.62	212.84	226.52	214.37	219.65	190.7	184.44	176.09	188.4	209	212.9	219.69	199.73	207.31	197.3	167.73	119.75	88.954	NaN	NaN	NaN	NaN	NaN	NaN	NaN	NaN	NaN	NaN	NaN	NaN	NaN	NaN	NaN	NaN	NaN	NaN
NaN	NaN	NaN	NaN	NaN	NaN	NaN	NaN	NaN	NaN	NaN	13.094	10.504	15.638	19.981	19.191	12.501	11.731	12.943	17.876	19.995	25.888	47.632	76.68	122.46	147.18	149.81	137.59	129.16	134.27	120.14	96.589	53.11	NaN	NaN	NaN	NaN	NaN	NaN	NaN	NaN	NaN	NaN	NaN	NaN	NaN	NaN	NaN	NaN	NaN
NaN	NaN	NaN	NaN	NaN	NaN	NaN	NaN	NaN	NaN	NaN	NaN	NaN	NaN	NaN	NaN	28.572	45.105	78.427	126.12	161.4	193.47	204.99	202.81	187.96	166.53	155.26	163.71	179.95	182.11	144.84	105.26	54.995	NaN	NaN	NaN	NaN	NaN	NaN	NaN	NaN	NaN	NaN	NaN	NaN	NaN	NaN	NaN	NaN	NaN
NaN	NaN	NaN	NaN	NaN	NaN	73.914	75.943	71.065	63.68	55.746	52.041	45.165	39.51	35.674	31.062	36.272	45.016	58.048	78.111	102.63	125.53	139.76	150.19	156.42	147.47	146.84	155.26	181.89	186.93	163.22	95.765	NaN	NaN	NaN	NaN	NaN	NaN	NaN	NaN	NaN	NaN	NaN	NaN	NaN	NaN	NaN	NaN	NaN	NaN
NaN	NaN	NaN	NaN	27.415	27.147	31.018	33.71	32.036	26.892	22.097	23.23	22.594	25.816	26.228	33.654	37.61	45.527	51.083	54	51.144	51.006	55.603	59.046	61.508	83.915	123.38	175.73	210.1	194.38	142.74	64.168	NaN	NaN	NaN	NaN	NaN	NaN	NaN	NaN	NaN	NaN	NaN	NaN	NaN	NaN	NaN	NaN	NaN	NaN
NaN	NaN	NaN	NaN	37.383	48.336	72.883	99.344	145.5	173.38	184.77	171.67	158.27	127.78	116.36	102.44	96.946	72.004	54.963	66.703	66.637	61.668	53.724	59.244	72.861	81.605	89.222	83.553	64.07	45.597	34.894	40.083	45.499	48.373	NaN	NaN	NaN	NaN	NaN	NaN	NaN	NaN	NaN	NaN	NaN	NaN	NaN	NaN	NaN	NaN
NaN	NaN	NaN	NaN	NaN	33.597	51.217	45.175	41.062	33.9	40.896	46.471	49.801	52.601	47.061	44.757	42.829	40.643	47.119	65.585	98.757	135.37	172.12	184.87	194.99	205.12	215.04	214.22	183.74	138.35	71.038	NaN	NaN	NaN	NaN	NaN	NaN	NaN	NaN	NaN	NaN	NaN	NaN	NaN	NaN	NaN	NaN	NaN	NaN	NaN
NaN	NaN	NaN	NaN	NaN	NaN	NaN	NaN	NaN	NaN	NaN	NaN	33.009	77.632	108.95	140.76	152.46	169.49	179.01	200.72	222.85	238.72	225.3	220.14	221.98	262.71	261.52	258.76	233.58	222.22	179.02	99.22	NaN	NaN	NaN	NaN	NaN	NaN	NaN	NaN	NaN	NaN	NaN	NaN	NaN	NaN	NaN	NaN	NaN	NaN
NaN	NaN	NaN	NaN	19.811	20.91	27.847	36.5	44.193	56.319	68.041	78.13	83.177	83.527	82.422	74.308	67.972	63.701	65.648	78.401	86.873	85.544	72.138	62.64	63.964	59.166	55.155	47.616	44.236	39.284	31.002	37.068	48.297	62.108	NaN	NaN	NaN	NaN	NaN	NaN	NaN	NaN	NaN	NaN	NaN	NaN	NaN	NaN	NaN	NaN
NaN	NaN	NaN	NaN	NaN	NaN	NaN	NaN	NaN	NaN	35.006	35.07	34.86	38.958	36.532	32.707	25.545	26.666	35.28	48.67	52.07	53.517	48.094	58.501	76.424	102.69	120.45	138.18	164.56	193.77	180.61	143.79	70.784	NaN	NaN	NaN	NaN	NaN	NaN	NaN	NaN	NaN	NaN	NaN	NaN	NaN	NaN	NaN	NaN	NaN
NaN	NaN	NaN	NaN	NaN	NaN	NaN	NaN	NaN	NaN	NaN	NaN	NaN	NaN	NaN	NaN	NaN	NaN	23.1	28.801	37.234	53.969	84.24	118.21	140.95	142.61	140.97	133.25	131.72	108.11	84.649	43.052	NaN	NaN	NaN	NaN	NaN	NaN	NaN	NaN	NaN	NaN	NaN	NaN	NaN	NaN	NaN	NaN	NaN	NaN
NaN	NaN	NaN	NaN	NaN	NaN	NaN	NaN	NaN	NaN	NaN	NaN	NaN	NaN	NaN	NaN	NaN	NaN	101.18	111.16	115.55	123.83	127.9	127.49	122.86	116.73	122.91	131.59	143.84	138.33	108.55	73.251	34.876	NaN	NaN	NaN	NaN	NaN	NaN	NaN	NaN	NaN	NaN	NaN	NaN	NaN	NaN	NaN	NaN	NaN
NaN	NaN	NaN	NaN	NaN	NaN	NaN	NaN	NaN	NaN	NaN	NaN	21.54	41.979	56.43	68.956	72.264	71.373	72.009	81.971	89.952	88.341	83.315	87.359	100.56	117.1	134.6	138.62	131.34	100.67	72.534	46.39	25.065	NaN	NaN	NaN	NaN	NaN	NaN	NaN	NaN	NaN	NaN	NaN	NaN	NaN	NaN	NaN	NaN	NaN
NaN	NaN	NaN	NaN	NaN	NaN	NaN	NaN	14.657	18.942	16.572	17.506	21.76	29.242	38.721	47.653	47.473	44.797	47.894	66.212	88.34	111.54	125.5	130.06	116.61	104.44	80.646	60.045	38.778	25.23	23.462	30.942	37.303	37.717	44.369	58.366	70.987	NaN	NaN	NaN	NaN	NaN	NaN	NaN	NaN	NaN	NaN	NaN	NaN	NaN
NaN	NaN	NaN	NaN	NaN	NaN	NaN	NaN	NaN	NaN	NaN	38.165	68.983	104.7	135.6	147.79	142.73	147.86	167.76	179.37	182.63	190.37	206.7	218.86	222.06	235.41	223.22	213.2	189.18	163.35	124.68	61.303	NaN	NaN	NaN	NaN	NaN	NaN	NaN	NaN	NaN	NaN	NaN	NaN	NaN	NaN	NaN	NaN	NaN	NaN
NaN	NaN	NaN	NaN	NaN	47.248	81.715	107.36	113.45	125.25	129.78	140.71	129.9	113.64	92.884	90.609	83.089	98.916	124.28	172.63	193.6	201.47	154.46	115.91	94.534	111.9	133.51	138.92	157.18	150.82	117.46	77.971	57.765	NaN	NaN	NaN	NaN	NaN	NaN	NaN	NaN	NaN	NaN	NaN	NaN	NaN	NaN	NaN	NaN	NaN
NaN	NaN	NaN	NaN	NaN	NaN	NaN	NaN	NaN	NaN	NaN	NaN	NaN	NaN	87.956	155.36	185.41	207.16	207.65	207.82	195.14	177.55	154.51	135.11	133.77	154.3	185.55	213.96	220.85	200.21	146.01	75.289	NaN	NaN	NaN	NaN	NaN	NaN	NaN	NaN	NaN	NaN	NaN	NaN	NaN	NaN	NaN	NaN	NaN	NaN
NaN	NaN	NaN	NaN	NaN	NaN	NaN	NaN	NaN	NaN	NaN	20.19	34.86	47.936	57.339	62.339	60.742	51.934	46.818	40.744	48.482	62.279	88.344	106.55	124.71	135.89	155.93	165.35	181.21	160.99	119.82	53.686	NaN	NaN	NaN	NaN	NaN	NaN	NaN	NaN	NaN	NaN	NaN	NaN	NaN	NaN	NaN	NaN	NaN	NaN
NaN	NaN	NaN	NaN	NaN	NaN	NaN	NaN	NaN	NaN	NaN	NaN	34.884	61.092	68.563	73.333	63.534	62.695	61.546	72.514	92.028	117.97	128.06	137.1	142.63	164.71	173.87	170.73	165.81	185.05	162.87	113.65	33.479	NaN	NaN	NaN	NaN	NaN	NaN	NaN	NaN	NaN	NaN	NaN	NaN	NaN	NaN	NaN	NaN	NaN
NaN	NaN	NaN	NaN	NaN	NaN	NaN	NaN	NaN	NaN	NaN	NaN	NaN	NaN	NaN	NaN	NaN	NaN	157.72	211.63	220.29	188.6	204.11	192.07	210.8	221.26	220.78	205.15	179.23	158.47	121.18	67.224	NaN	NaN	NaN	NaN	NaN	NaN	NaN	NaN	NaN	NaN	NaN	NaN	NaN	NaN	NaN	NaN	NaN	NaN
NaN	NaN	NaN	NaN	NaN	NaN	NaN	NaN	NaN	NaN	22.903	45.013	62.626	94.744	119.84	137.52	141.3	143.5	153.4	158.07	169.58	174.24	188.95	203.4	224.82	217.95	223.52	213.42	233.66	195.99	152.75	89.236	45.965	NaN	NaN	NaN	NaN	NaN	NaN	NaN	NaN	NaN	NaN	NaN	NaN	NaN	NaN	NaN	NaN	NaN
NaN	NaN	NaN	NaN	NaN	NaN	NaN	NaN	NaN	NaN	NaN	NaN	NaN	NaN	NaN	NaN	NaN	NaN	36.001	60.458	64.635	67.058	65.564	70.956	80.037	96.247	110.62	133.75	136.52	121.15	86.854	68.599	41.853	NaN	NaN	NaN	NaN	NaN	NaN	NaN	NaN	NaN	NaN	NaN	NaN	NaN	NaN	NaN	NaN	NaN
NaN	NaN	NaN	NaN	NaN	NaN	NaN	NaN	NaN	NaN	NaN	NaN	NaN	NaN	NaN	34.275	65.694	98.793	135.05	162.12	185.08	206.86	221.73	228.25	220.91	215.67	204.6	186.28	185.82	141.9	90.937	NaN	NaN	NaN	NaN	NaN	NaN	NaN	NaN	NaN	NaN	NaN	NaN	NaN	NaN	NaN	NaN	NaN	NaN	NaN
NaN	NaN	NaN	NaN	NaN	NaN	NaN	NaN	NaN	NaN	NaN	NaN	NaN	NaN	NaN	NaN	NaN	NaN	NaN	37.695	62.928	71.506	80.439	89.336	105.93	131.1	145.87	155.24	151.99	141.37	116.35	65.342	NaN	NaN	NaN	NaN	NaN	NaN	NaN	NaN	NaN	NaN	NaN	NaN	NaN	NaN	NaN	NaN	NaN	NaN
NaN	NaN	NaN	NaN	NaN	NaN	NaN	NaN	NaN	29.94	49.474	54.04	59.805	67.897	75.046	80.92	83.777	93.673	104.48	103.03	102.51	97.881	105.5	107.37	110.57	132.13	159.6	182.62	191.35	167.64	119.67	42.774	NaN	NaN	NaN	NaN	NaN	NaN	NaN	NaN	NaN	NaN	NaN	NaN	NaN	NaN	NaN	NaN	NaN	NaN
NaN	NaN	NaN	NaN	NaN	NaN	NaN	NaN	NaN	NaN	NaN	NaN	NaN	81.08	116.11	108.13	111.65	129.73	144.33	156.05	157.03	172.05	179.8	181.66	167.54	165.32	166.54	165.52	166.99	154.13	135.36	97.104	52.784	NaN	NaN	NaN	NaN	NaN	NaN	NaN	NaN	NaN	NaN	NaN	NaN	NaN	NaN	NaN	NaN	NaN
NaN	NaN	NaN	NaN	NaN	NaN	NaN	NaN	NaN	NaN	NaN	NaN	NaN	NaN	NaN	NaN	NaN	22.646	36.424	44.257	52.799	75.873	105.02	129.18	136.55	142.51	141.68	140.47	132.78	131.84	115.79	88.522	41.601	NaN	NaN	NaN	NaN	NaN	NaN	NaN	NaN	NaN	NaN	NaN	NaN	NaN	NaN	NaN	NaN	NaN
NaN	NaN	NaN	NaN	NaN	NaN	NaN	NaN	NaN	NaN	NaN	NaN	NaN	NaN	25.826	35.965	30.001	26.912	28.217	31.271	37.418	60.272	99.904	134.53	149.5	156.09	162.82	170.61	168.65	139.21	101.93	63.317	36.571	NaN	NaN	NaN	NaN	NaN	NaN	NaN	NaN	NaN	NaN	NaN	NaN	NaN	NaN	NaN	NaN	NaN
NaN	NaN	NaN	NaN	NaN	NaN	NaN	NaN	NaN	NaN	33.916	50.59	50.492	51.685	50.955	51.744	55.555	58.493	60.287	56.931	54.665	49.237	47.022	49.582	60.82	81.35	106.65	136.82	157.56	154.83	125.21	NaN	NaN	NaN	NaN	NaN	NaN	NaN	NaN	NaN	NaN	NaN	NaN	NaN	NaN	NaN	NaN	NaN	NaN	NaN
NaN	NaN	NaN	NaN	NaN	NaN	NaN	NaN	NaN	NaN	NaN	NaN	NaN	NaN	NaN	NaN	NaN	NaN	NaN	NaN	NaN	NaN	NaN	NaN	NaN	NaN	NaN	NaN	18.652	30.839	33.301	34.273	33.591	37.962	41.559	45.552	46.234	53.091	57.508	59.675	60.338	40.423	NaN	NaN	NaN	NaN	NaN	NaN	NaN	NaN
NaN	NaN	NaN	NaN	NaN	NaN	NaN	NaN	NaN	NaN	NaN	NaN	NaN	NaN	NaN	NaN	NaN	45.686	76.135	93.776	107.39	134.58	157	169.36	161.22	148.53	133.97	118.72	132.69	151.45	151.18	125.97	68.599	NaN	NaN	NaN	NaN	NaN	NaN	NaN	NaN	NaN	NaN	NaN	NaN	NaN	NaN	NaN	NaN	NaN
NaN	NaN	NaN	NaN	NaN	NaN	NaN	NaN	NaN	NaN	NaN	NaN	NaN	NaN	NaN	NaN	NaN	NaN	NaN	NaN	NaN	17.634	34.36	62.451	75.744	112.53	125.39	169.91	187.55	173.17	123.73	52.587	NaN	NaN	NaN	NaN	NaN	NaN	NaN	NaN	NaN	NaN	NaN	NaN	NaN	NaN	NaN	NaN	NaN	NaN
NaN	NaN	NaN	NaN	NaN	NaN	NaN	NaN	NaN	NaN	NaN	NaN	NaN	NaN	NaN	20.799	31.139	39.854	43.7	48.507	44.987	43.698	33.483	25.165	23.896	27.036	24.308	12.236	14.51	21.664	20.67	NaN	NaN	NaN	NaN	NaN	NaN	NaN	NaN	NaN	NaN	NaN	NaN	NaN	NaN	NaN	NaN	NaN	NaN	NaN
NaN	NaN	NaN	NaN	NaN	NaN	NaN	NaN	NaN	NaN	NaN	NaN	NaN	NaN	46.544	62.602	49.726	50.262	54.531	65.337	74.46	92.481	107.35	139.11	171.04	194.26	201.19	192.96	196.58	151.36	63.093	NaN	NaN	NaN	NaN	NaN	NaN	NaN	NaN	NaN	NaN	NaN	NaN	NaN	NaN	NaN	NaN	NaN	NaN	NaN
NaN	NaN	NaN	NaN	NaN	NaN	NaN	NaN	NaN	NaN	NaN	NaN	NaN	NaN	NaN	NaN	NaN	NaN	NaN	NaN	NaN	104.57	154.33	153.6	149.01	154.24	148.01	157.88	156.6	148.6	113.3	59.595	NaN	NaN	NaN	NaN	NaN	NaN	NaN	NaN	NaN	NaN	NaN	NaN	NaN	NaN	NaN	NaN	NaN	NaN
NaN	NaN	NaN	NaN	NaN	NaN	NaN	NaN	NaN	NaN	NaN	57.475	34.591	24.947	24.63	31.446	33.686	39.448	37.764	33.141	26.781	31.375	55.355	92.304	132.7	157.69	160.01	154.55	149.6	135.09	84.065	NaN	NaN	NaN	NaN	NaN	NaN	NaN	NaN	NaN	NaN	NaN	NaN	NaN	NaN	NaN	NaN	NaN	NaN	NaN
NaN	NaN	NaN	NaN	NaN	NaN	NaN	NaN	NaN	NaN	NaN	NaN	NaN	NaN	NaN	NaN	NaN	NaN	NaN	69.865	135.63	154.79	177.39	201.7	256.59	306.81	315.73	320.82	313.44	270.64	164.08	NaN	NaN	NaN	NaN	NaN	NaN	NaN	NaN	NaN	NaN	NaN	NaN	NaN	NaN	NaN	NaN	NaN	NaN	NaN
NaN	NaN	NaN	NaN	NaN	NaN	68.933	68.217	69.308	80.937	88.15	101.23	101.17	130.81	177.31	214.08	224.73	243.7	256.29	269.22	232.71	238.55	226.82	257.59	246.65	275.1	288.55	311.89	307.59	271.55	171.3	NaN	NaN	NaN	NaN	NaN	NaN	NaN	NaN	NaN	NaN	NaN	NaN	NaN	NaN	NaN	NaN	NaN	NaN	NaN
NaN	NaN	NaN	NaN	NaN	NaN	NaN	NaN	NaN	NaN	37.604	31.806	27.9	28.167	31.393	31.651	25.375	30.54	46.252	72.41	105.63	147.11	180.88	209.93	202.18	199.93	179.75	193.18	202.1	193.52	121.77	NaN	NaN	NaN	NaN	NaN	NaN	NaN	NaN	NaN	NaN	NaN	NaN	NaN	NaN	NaN	NaN	NaN	NaN	NaN
NaN	NaN	NaN	NaN	NaN	NaN	NaN	NaN	NaN	NaN	44.92	74.055	85.04	110.63	141.84	167.07	152.65	131.84	115.18	110.76	107.41	103.58	111.45	127.24	173.29	189.18	205.86	223.69	246.88	252.19	189.85	107.95	NaN	NaN	NaN	NaN	NaN	NaN	NaN	NaN	NaN	NaN	NaN	NaN	NaN	NaN	NaN	NaN	NaN	NaN
NaN	NaN	NaN	NaN	NaN	NaN	NaN	NaN	NaN	NaN	NaN	NaN	NaN	NaN	NaN	NaN	NaN	23.489	40.604	45.848	59.968	68.213	78.356	93.236	115.09	128.69	137.06	144.6	156.8	140.83	104.87	52.517	NaN	NaN	NaN	NaN	NaN	NaN	NaN	NaN	NaN	NaN	NaN	NaN	NaN	NaN	NaN	NaN	NaN	NaN
NaN	NaN	NaN	NaN	NaN	NaN	NaN	NaN	NaN	NaN	NaN	NaN	NaN	26.307	51.57	64.61	74.9	76.732	94.925	123.77	171.36	201.75	235.08	253.44	270.26	281.48	291.62	298.26	282.98	219.56	141.37	58.427	NaN	NaN	NaN	NaN	NaN	NaN	NaN	NaN	NaN	NaN	NaN	NaN	NaN	NaN	NaN	NaN	NaN	NaN
NaN	NaN	NaN	NaN	NaN	NaN	NaN	NaN	NaN	NaN	NaN	NaN	NaN	NaN	24.955	42.92	53.22	65.246	68.154	59.006	60.695	63.551	70.882	78.579	104.48	142.82	171.05	177.22	189.74	205.13	184.19	109.07	NaN	NaN	NaN	NaN	NaN	NaN	NaN	NaN	NaN	NaN	NaN	NaN	NaN	NaN	NaN	NaN	NaN	NaN
NaN	NaN	NaN	NaN	NaN	NaN	NaN	NaN	NaN	NaN	29.656	40.2	45.768	41.181	51.415	45.861	41.985	45.144	71.491	111.1	154.44	193.58	225.37	221.34	212.66	189.95	197.98	210.19	204.76	188.83	151.86	135.72	115.13	NaN	NaN	NaN	NaN	NaN	NaN	NaN	NaN	NaN	NaN	NaN	NaN	NaN	NaN	NaN	NaN	NaN
NaN	NaN	NaN	NaN	NaN	NaN	NaN	NaN	NaN	NaN	NaN	NaN	NaN	NaN	NaN	NaN	NaN	NaN	NaN	NaN	87.627	151.11	176.24	183.53	192.72	200.17	212.1	212.54	216.86	199.06	160.57	91.142	NaN	NaN	NaN	NaN	NaN	NaN	NaN	NaN	NaN	NaN	NaN	NaN	NaN	NaN	NaN	NaN	NaN	NaN
NaN	NaN	NaN	NaN	NaN	NaN	NaN	NaN	NaN	NaN	NaN	NaN	NaN	NaN	NaN	NaN	35.583	51.356	43.321	31.804	27.398	39.478	60.194	69.814	65.278	60.801	75.365	106.5	152.35	167.08	137.86	70.386	NaN	NaN	NaN	NaN	NaN	NaN	NaN	NaN	NaN	NaN	NaN	NaN	NaN	NaN	NaN	NaN	NaN	NaN
NaN	NaN	NaN	NaN	NaN	NaN	NaN	NaN	NaN	NaN	NaN	NaN	NaN	NaN	NaN	NaN	26.622	50.129	73.946	95.966	112.16	117.93	129.81	146.32	165.35	174.82	176.28	172.28	176.52	156.51	127.7	89.196	51.535	NaN	NaN	NaN	NaN	NaN	NaN	NaN	NaN	NaN	NaN	NaN	NaN	NaN	NaN	NaN	NaN	NaN
NaN	NaN	NaN	NaN	NaN	NaN	NaN	NaN	NaN	NaN	NaN	NaN	NaN	NaN	NaN	NaN	NaN	26.251	43.267	47.034	62.308	73.765	82.136	84.691	82.731	89.208	93.919	92.933	91.45	83.686	58.158	NaN	NaN	NaN	NaN	NaN	NaN	NaN	NaN	NaN	NaN	NaN	NaN	NaN	NaN	NaN	NaN	NaN	NaN	NaN
NaN	NaN	NaN	NaN	NaN	NaN	NaN	NaN	NaN	NaN	NaN	NaN	NaN	NaN	75.79	113.78	119.1	138.9	144.77	134.76	139.73	147.27	157.96	153.56	171.42	188.23	209.53	224.79	233.22	243.18	192.51	113.11	NaN	NaN	NaN	NaN	NaN	NaN	NaN	NaN	NaN	NaN	NaN	NaN	NaN	NaN	NaN	NaN	NaN	NaN
NaN	NaN	NaN	NaN	NaN	NaN	NaN	NaN	NaN	NaN	NaN	NaN	NaN	NaN	39.911	63.88	68.615	60.278	52.088	46.534	46.444	47.85	49.061	48.239	46.183	42.269	38.173	32.102	28.823	24.037	14.979	NaN	NaN	NaN	NaN	NaN	NaN	NaN	NaN	NaN	NaN	NaN	NaN	NaN	NaN	NaN	NaN	NaN	NaN	NaN
NaN	NaN	NaN	NaN	NaN	NaN	NaN	NaN	NaN	NaN	NaN	NaN	NaN	NaN	42.476	80.283	108.4	141.57	176.31	201.01	221.95	227.68	238.59	243.33	252.59	257.16	251.55	222.52	209.47	176.23	117.71	NaN	NaN	NaN	NaN	NaN	NaN	NaN	NaN	NaN	NaN	NaN	NaN	NaN	NaN	NaN	NaN	NaN	NaN	NaN
NaN	NaN	NaN	NaN	NaN	NaN	NaN	NaN	NaN	NaN	NaN	NaN	NaN	NaN	NaN	NaN	NaN	NaN	NaN	45.661	94.387	159.78	210.59	252.9	252.94	251.51	235.14	231.68	233.85	211.63	171.65	89.487	NaN	NaN	NaN	NaN	NaN	NaN	NaN	NaN	NaN	NaN	NaN	NaN	NaN	NaN	NaN	NaN	NaN	NaN
NaN	NaN	NaN	NaN	NaN	NaN	NaN	NaN	NaN	NaN	NaN	NaN	NaN	NaN	NaN	NaN	NaN	NaN	NaN	NaN	NaN	NaN	NaN	NaN	NaN	NaN	NaN	90.079	150.54	172	153.08	113.84	75.248	64.461	65.586	58.968	44.915	30.999	27.296	33.896	37.877	37.406	37.207	NaN	NaN	NaN	NaN	NaN	NaN	NaN
NaN	NaN	NaN	NaN	NaN	NaN	NaN	NaN	NaN	NaN	NaN	NaN	NaN	NaN	NaN	NaN	NaN	NaN	NaN	NaN	NaN	NaN	NaN	NaN	NaN	NaN	NaN	NaN	NaN	54.556	74.045	66.481	56.273	48.659	39.938	36.343	33.008	37.702	42.576	53.305	57.806	NaN	NaN	NaN	NaN	NaN	NaN	NaN	NaN	NaN
[truncated: 11 more columns]
