# Supplementary material for: Timing of gene expression in a cell‐fate decision system
Source: Mol Syst Biol. 2018 Apr 25;14(4):e8024. doi: 10.15252/msb.20178024 (PMC5916086; doi:10.15252/msb.20178024)
Supplement: Supplementary file 3 — Dataset EV1 [file MSB-14-e8024-s003.zip › DatasetEV1/yDA198_pKAR4_dPSTR_R_NucearEnrichment_FusionSync.csv]

-150	-145	-140	-135	-130	-125	-120	-115	-110	-105	-100	-95	-90	-85	-80	-75	-70	-65	-60	-55	-50	-45	-40	-35	-30	-25	-20	-15	-10	-5	0	5	10	15	20	25	30	35	40	45	50	55	60	65	70	75	80	85	90	95
NaN	NaN	NaN	NaN	NaN	NaN	NaN	NaN	NaN	NaN	NaN	NaN	NaN	NaN	NaN	NaN	NaN	NaN	NaN	NaN	133.77	167.99	255.19	365.4	437	465.01	491	445.71	466.61	443.69	450.63	372.38	225.78	NaN	NaN	NaN	NaN	NaN	NaN	NaN	NaN	NaN	NaN	NaN	NaN	NaN	NaN	NaN	NaN	NaN
NaN	NaN	NaN	NaN	NaN	NaN	NaN	NaN	NaN	NaN	NaN	NaN	NaN	NaN	NaN	NaN	NaN	NaN	124.06	181.76	184.03	207.71	272.81	327.3	387.38	402.4	467.88	542.91	595.07	490.28	329.23	274.24	295.87	302.34	246.73	312.54	340.68	398	355.61	390.31	401.38	471.95	498.54	520.72	506.67	537.87	NaN	NaN	NaN	NaN
NaN	NaN	NaN	NaN	NaN	NaN	NaN	NaN	NaN	NaN	NaN	NaN	NaN	NaN	NaN	NaN	NaN	NaN	NaN	86.97	106.7	160.59	259.54	394.41	460.12	498.62	415.16	375.64	311.28	318.6	358.36	344.42	236.87	NaN	NaN	NaN	NaN	NaN	NaN	NaN	NaN	NaN	NaN	NaN	NaN	NaN	NaN	NaN	NaN	NaN
NaN	NaN	NaN	NaN	86.846	72.143	64.165	66.439	62.135	62.461	65.312	75.034	75.61	71.555	64.76	76.733	103.31	116.52	105.61	117.57	174.93	273.56	326.52	397.98	318.65	373.29	379.61	494.8	502.88	540.74	490.63	382.28	174.72	NaN	NaN	NaN	NaN	NaN	NaN	NaN	NaN	NaN	NaN	NaN	NaN	NaN	NaN	NaN	NaN	NaN
NaN	NaN	NaN	NaN	NaN	NaN	NaN	NaN	NaN	NaN	NaN	NaN	NaN	87.298	84.072	85.722	88.168	84.314	97.077	131.41	149.87	181.75	179.92	192.29	207.03	262.82	327.54	357.16	468.22	604.71	682.17	564.21	410.38	297.38	261.81	208.33	179.51	111.92	NaN	NaN	NaN	NaN	NaN	NaN	NaN	NaN	NaN	NaN	NaN	NaN
NaN	NaN	NaN	NaN	NaN	NaN	NaN	NaN	NaN	NaN	NaN	NaN	NaN	NaN	NaN	NaN	NaN	90.142	73.42	85.456	98.407	124.62	174.99	266.99	353.89	423.81	510.7	583.41	645.51	676.37	555.91	392.19	252.09	219.43	252.83	248.73	319.35	353.98	406.81	383.95	424.65	348.35	341.11	281.41	322.79	219.15	NaN	NaN	NaN	NaN
NaN	NaN	NaN	NaN	NaN	NaN	NaN	NaN	NaN	94.367	82.003	77.386	84.534	89.726	92.368	85.166	80.009	136.44	211.55	269.31	415.14	566.92	645.67	553.98	558.95	628.65	697.83	560.38	494.41	368.02	351.71	184.83	NaN	NaN	NaN	NaN	NaN	NaN	NaN	NaN	NaN	NaN	NaN	NaN	NaN	NaN	NaN	NaN	NaN	NaN
NaN	NaN	NaN	NaN	NaN	129.67	128.39	134.27	153.02	146.56	148.11	140.58	146.94	146.16	138.67	130.89	113.46	112.89	112.84	112.26	128.77	136.69	173.47	243.48	356.89	391.55	404.81	457	525.51	559.49	486.52	314.69	NaN	NaN	NaN	NaN	NaN	NaN	NaN	NaN	NaN	NaN	NaN	NaN	NaN	NaN	NaN	NaN	NaN	NaN
NaN	NaN	NaN	NaN	NaN	NaN	NaN	NaN	NaN	NaN	NaN	NaN	NaN	NaN	86.405	87.064	104.32	123.05	135.04	142.44	170.42	195.69	203.58	195.81	228.3	314.53	456.27	536.84	525.98	455.02	352.52	215.8	NaN	NaN	NaN	NaN	NaN	NaN	NaN	NaN	NaN	NaN	NaN	NaN	NaN	NaN	NaN	NaN	NaN	NaN
NaN	NaN	NaN	NaN	NaN	NaN	NaN	NaN	NaN	32.096	55.054	65.415	70.325	78.037	72.108	66.872	74.773	93.76	113.76	119.77	112.99	101.54	90.885	96.124	105.69	108.01	119.77	116.7	106.38	91.236	117.37	154.29	183.73	180.46	216.96	232.67	231.76	NaN	NaN	NaN	NaN	NaN	NaN	NaN	NaN	NaN	NaN	NaN	NaN	NaN
NaN	NaN	NaN	NaN	NaN	NaN	NaN	NaN	NaN	NaN	NaN	94.155	167.48	207.36	239.67	252.31	237.71	246.49	251.12	300.83	321.36	352.02	311.6	258.07	251.9	315.73	356.38	336.64	325.75	260.01	193.33	64.022	NaN	NaN	NaN	NaN	NaN	NaN	NaN	NaN	NaN	NaN	NaN	NaN	NaN	NaN	NaN	NaN	NaN	NaN
NaN	NaN	NaN	NaN	41.319	74.366	115.59	139.7	144.91	150.07	137.21	168.84	203.75	241.32	202.73	134.55	109.9	150.71	222.41	233.2	280.77	217.76	241.22	196.17	263.23	260.96	282.96	283.67	297.81	306.28	315.33	NaN	NaN	NaN	NaN	NaN	NaN	NaN	NaN	NaN	NaN	NaN	NaN	NaN	NaN	NaN	NaN	NaN	NaN	NaN
NaN	NaN	NaN	NaN	NaN	NaN	NaN	NaN	NaN	NaN	NaN	NaN	NaN	NaN	216.15	395.75	460.63	507.55	558.01	702.59	710.11	873.85	887.27	1050.9	963.24	925.66	830.22	737.95	733.48	733.41	519.57	NaN	NaN	NaN	NaN	NaN	NaN	NaN	NaN	NaN	NaN	NaN	NaN	NaN	NaN	NaN	NaN	NaN	NaN	NaN
NaN	NaN	NaN	NaN	NaN	NaN	NaN	NaN	NaN	NaN	NaN	NaN	82.789	118.56	135.07	126.75	119.8	98.008	104.42	122.59	121.99	118.43	133.55	185.21	229.56	253.78	300.88	252.76	291.56	277.05	373.15	335.72	219.02	NaN	NaN	NaN	NaN	NaN	NaN	NaN	NaN	NaN	NaN	NaN	NaN	NaN	NaN	NaN	NaN	NaN
NaN	NaN	NaN	NaN	NaN	NaN	NaN	NaN	NaN	NaN	NaN	NaN	NaN	NaN	NaN	NaN	NaN	NaN	NaN	NaN	123.5	188.06	219.77	337.64	479.73	541.51	397.69	329.83	353.84	478.27	446.19	358.18	200.19	NaN	NaN	NaN	NaN	NaN	NaN	NaN	NaN	NaN	NaN	NaN	NaN	NaN	NaN	NaN	NaN	NaN
NaN	NaN	NaN	NaN	NaN	NaN	NaN	NaN	NaN	NaN	NaN	NaN	NaN	NaN	NaN	NaN	NaN	NaN	NaN	NaN	219.46	348.78	399.88	449.28	518.3	527.37	499.89	514.76	580.8	635.59	580.18	505.05	300.59	NaN	NaN	NaN	NaN	NaN	NaN	NaN	NaN	NaN	NaN	NaN	NaN	NaN	NaN	NaN	NaN	NaN
NaN	NaN	NaN	NaN	NaN	NaN	NaN	NaN	NaN	NaN	NaN	NaN	NaN	NaN	NaN	NaN	NaN	NaN	NaN	NaN	NaN	NaN	261.29	380.48	444.95	447.1	500.86	507.83	502.1	404.41	373.88	295.29	220.02	NaN	NaN	NaN	NaN	NaN	NaN	NaN	NaN	NaN	NaN	NaN	NaN	NaN	NaN	NaN	NaN	NaN
NaN	NaN	NaN	NaN	NaN	NaN	NaN	NaN	NaN	NaN	NaN	NaN	NaN	NaN	NaN	NaN	NaN	NaN	NaN	NaN	216.54	345.28	447.52	487.54	547.23	549.15	573.02	526.55	558.27	561.13	549.4	332.97	NaN	NaN	NaN	NaN	NaN	NaN	NaN	NaN	NaN	NaN	NaN	NaN	NaN	NaN	NaN	NaN	NaN	NaN
NaN	NaN	NaN	NaN	NaN	NaN	NaN	NaN	NaN	NaN	NaN	NaN	NaN	NaN	70.64	58.002	55.355	53.594	66.884	88.391	124.86	165.03	250.19	344.58	496.72	597.82	683.23	595.72	495.47	495.83	526.01	397.6	NaN	NaN	NaN	NaN	NaN	NaN	NaN	NaN	NaN	NaN	NaN	NaN	NaN	NaN	NaN	NaN	NaN	NaN
NaN	NaN	NaN	NaN	NaN	NaN	NaN	NaN	NaN	NaN	NaN	NaN	NaN	NaN	NaN	NaN	NaN	70.511	65.201	70.126	87.267	126.6	188.64	244.5	324.18	358.19	394.74	398.32	422.12	540.31	573.38	512.7	321.12	144.05	NaN	NaN	NaN	NaN	NaN	NaN	NaN	NaN	NaN	NaN	NaN	NaN	NaN	NaN	NaN	NaN
NaN	NaN	NaN	NaN	NaN	NaN	NaN	NaN	NaN	NaN	NaN	NaN	NaN	NaN	97.194	78.985	86.161	98.499	105.28	112.79	126.54	139.73	145.74	173.7	226.59	324.52	411.49	401.21	322.91	289.42	257.44	184.7	NaN	NaN	NaN	NaN	NaN	NaN	NaN	NaN	NaN	NaN	NaN	NaN	NaN	NaN	NaN	NaN	NaN	NaN
NaN	NaN	NaN	NaN	NaN	NaN	NaN	NaN	NaN	156.1	171.94	256.17	274.46	321.11	305.01	366	421.24	506.67	595.08	638.83	659.94	634.02	595.89	518.76	596.62	642.61	750.53	700.25	744.12	598.05	511.38	238.36	NaN	NaN	NaN	NaN	NaN	NaN	NaN	NaN	NaN	NaN	NaN	NaN	NaN	NaN	NaN	NaN	NaN	NaN
NaN	NaN	NaN	NaN	NaN	NaN	NaN	NaN	NaN	NaN	NaN	NaN	NaN	NaN	NaN	NaN	NaN	205.65	232.12	295.94	327.04	379.45	428.42	480.29	537.92	598.75	678.39	747.23	825.18	835.29	674.72	354.59	NaN	NaN	NaN	NaN	NaN	NaN	NaN	NaN	NaN	NaN	NaN	NaN	NaN	NaN	NaN	NaN	NaN	NaN
NaN	NaN	NaN	NaN	NaN	NaN	NaN	NaN	70.532	105.25	143.67	174.78	217.57	250.05	299.58	304.63	316.92	325.03	391.8	478.32	573.04	590.68	531.73	566.47	638.65	739.02	685.64	774.47	712.79	840.56	665.65	492.69	NaN	NaN	NaN	NaN	NaN	NaN	NaN	NaN	NaN	NaN	NaN	NaN	NaN	NaN	NaN	NaN	NaN	NaN
NaN	NaN	NaN	NaN	103.96	106.29	113.66	115.54	111.05	104.94	103.05	103.29	102.07	102.42	102.59	100.99	84.784	75.007	83.527	130.74	218.81	336.94	457.73	530.88	514.13	532.86	554.57	639.96	652.72	665.49	569.79	429.36	291.99	248.32	NaN	NaN	NaN	NaN	NaN	NaN	NaN	NaN	NaN	NaN	NaN	NaN	NaN	NaN	NaN	NaN
NaN	NaN	NaN	NaN	NaN	NaN	NaN	NaN	NaN	NaN	NaN	NaN	NaN	111.7	126.61	143.87	143.52	179.72	206.1	225.31	234.77	269.99	362.79	478.46	598.18	681.31	729.51	731.84	720.6	678.49	665.22	556.31	463.38	286.88	269.99	259.8	342.27	315.28	285.53	291.87	294.41	317.12	307.88	NaN	NaN	NaN	NaN	NaN	NaN	NaN
NaN	NaN	NaN	NaN	NaN	NaN	NaN	NaN	NaN	NaN	NaN	NaN	NaN	NaN	NaN	70.169	85.968	117.88	130.28	148.4	168.75	239.56	318.71	436.14	618.44	764.81	825.63	847.1	846.69	780.11	607.55	321.32	NaN	NaN	NaN	NaN	NaN	NaN	NaN	NaN	NaN	NaN	NaN	NaN	NaN	NaN	NaN	NaN	NaN	NaN
NaN	NaN	NaN	NaN	NaN	NaN	NaN	NaN	NaN	NaN	NaN	NaN	37.839	35.934	36.315	51.176	64.681	80.814	89.426	127.8	206.97	309.73	401.61	450.35	482.56	476	459.43	508.31	604.69	687.14	599.48	440.78	217.86	NaN	NaN	NaN	NaN	NaN	NaN	NaN	NaN	NaN	NaN	NaN	NaN	NaN	NaN	NaN	NaN	NaN
NaN	NaN	NaN	NaN	NaN	NaN	NaN	NaN	NaN	NaN	NaN	NaN	NaN	NaN	NaN	261.15	418.62	432.41	503.21	539.76	552.05	475.58	464.59	516.33	615.2	655.76	707.23	719.4	738.57	706.65	652.99	410.23	NaN	NaN	NaN	NaN	NaN	NaN	NaN	NaN	NaN	NaN	NaN	NaN	NaN	NaN	NaN	NaN	NaN	NaN
NaN	NaN	NaN	NaN	NaN	NaN	NaN	NaN	NaN	NaN	NaN	NaN	NaN	NaN	NaN	NaN	NaN	NaN	NaN	NaN	NaN	337.81	500.14	526.3	603.33	637.73	733.88	744.37	765.53	643.25	530.92	313.02	NaN	NaN	NaN	NaN	NaN	NaN	NaN	NaN	NaN	NaN	NaN	NaN	NaN	NaN	NaN	NaN	NaN	NaN
NaN	NaN	NaN	NaN	NaN	NaN	NaN	NaN	NaN	NaN	NaN	NaN	NaN	NaN	NaN	NaN	NaN	NaN	75.637	165.92	271.02	349.51	419.81	468.85	545.24	574.56	620.81	675.99	709.63	709.49	623.64	563.32	337.85	NaN	NaN	NaN	NaN	NaN	NaN	NaN	NaN	NaN	NaN	NaN	NaN	NaN	NaN	NaN	NaN	NaN
NaN	NaN	NaN	99.341	112.71	111.46	108.5	102.54	106.73	113.93	115.92	122.72	122.65	133.52	137.23	147.74	147.78	137.41	148.13	174.39	206.84	218.08	284.13	324.51	475.9	589.3	742.33	695.73	698.32	678.38	711.82	580.83	379.7	NaN	NaN	NaN	NaN	NaN	NaN	NaN	NaN	NaN	NaN	NaN	NaN	NaN	NaN	NaN	NaN	NaN
NaN	NaN	NaN	NaN	NaN	NaN	NaN	NaN	NaN	NaN	NaN	NaN	NaN	NaN	NaN	104.11	125.48	163.77	224.09	285	324.37	370.07	427.66	472.32	508.93	534.3	579.94	648.93	703.18	673.5	605.52	483.91	310.92	NaN	NaN	NaN	NaN	NaN	NaN	NaN	NaN	NaN	NaN	NaN	NaN	NaN	NaN	NaN	NaN	NaN
NaN	NaN	NaN	NaN	NaN	NaN	NaN	NaN	NaN	NaN	NaN	NaN	NaN	NaN	165.67	126.91	123.8	161.11	201.27	278.61	337	333.98	302.63	279.26	328.41	397	464.05	464.46	400.18	383.08	371.2	336.17	182.54	NaN	NaN	NaN	NaN	NaN	NaN	NaN	NaN	NaN	NaN	NaN	NaN	NaN	NaN	NaN	NaN	NaN
NaN	NaN	NaN	NaN	NaN	NaN	NaN	NaN	NaN	NaN	NaN	19.169	53.621	75.942	93.391	102.17	125.03	136.91	154.42	161.24	182.91	206.23	234.68	245.49	266.28	284.79	380.83	541.42	760.59	795.89	684.08	359.57	NaN	NaN	NaN	NaN	NaN	NaN	NaN	NaN	NaN	NaN	NaN	NaN	NaN	NaN	NaN	NaN	NaN	NaN
NaN	NaN	NaN	NaN	NaN	NaN	NaN	NaN	NaN	NaN	NaN	NaN	NaN	132.14	155.9	190.17	215.2	244.55	283.1	316.8	379.7	394.66	432.04	437.41	442.67	463.61	477.46	529.84	561.67	582	565.29	450.59	257.68	NaN	NaN	NaN	NaN	NaN	NaN	NaN	NaN	NaN	NaN	NaN	NaN	NaN	NaN	NaN	NaN	NaN
NaN	NaN	NaN	NaN	NaN	NaN	NaN	NaN	NaN	NaN	NaN	NaN	NaN	NaN	NaN	NaN	NaN	55.661	70.3	93.753	108.85	156.42	223.86	367.66	478.1	597.03	648.5	682.66	741.24	731.87	506.08	NaN	NaN	NaN	NaN	NaN	NaN	NaN	NaN	NaN	NaN	NaN	NaN	NaN	NaN	NaN	NaN	NaN	NaN	NaN
NaN	NaN	NaN	NaN	NaN	NaN	81.813	102.47	110.89	109.97	109.02	101.87	95.627	81.336	107.68	176.39	282.71	365.18	430.55	453.83	447.62	474.53	482.28	547.43	517.07	517.14	482.44	544.78	619.78	673.26	531.15	290.86	NaN	NaN	NaN	NaN	NaN	NaN	NaN	NaN	NaN	NaN	NaN	NaN	NaN	NaN	NaN	NaN	NaN	NaN
NaN	NaN	NaN	NaN	NaN	NaN	NaN	NaN	NaN	NaN	NaN	NaN	NaN	NaN	NaN	NaN	NaN	NaN	NaN	NaN	99.978	116.89	134.28	164.36	224.56	308.56	415.79	447.89	474.14	436.67	356.02	275.01	170.9	192.18	202.63	282.52	203.25	NaN	NaN	NaN	NaN	NaN	NaN	NaN	NaN	NaN	NaN	NaN	NaN	NaN
NaN	NaN	NaN	NaN	NaN	NaN	NaN	NaN	NaN	NaN	NaN	NaN	NaN	NaN	NaN	NaN	NaN	113.8	139.94	159.94	175.37	169.29	169.37	184.24	244.44	372.74	496.48	568.3	682.49	699.61	616.1	387.97	371.36	447.6	587.44	577.22	576.94	513.88	502.96	483.38	474.32	355.7	311.39	289.66	357.4	356.37	335	NaN	NaN	NaN
NaN	NaN	NaN	NaN	NaN	NaN	NaN	NaN	NaN	NaN	NaN	NaN	NaN	NaN	NaN	NaN	48.652	44.731	47.424	59.695	71.943	80.179	87.263	113.73	201.74	340.11	501.72	657.2	774.5	743.5	555.85	380.09	195.87	NaN	NaN	NaN	NaN	NaN	NaN	NaN	NaN	NaN	NaN	NaN	NaN	NaN	NaN	NaN	NaN	NaN
NaN	NaN	NaN	NaN	NaN	NaN	NaN	NaN	NaN	NaN	NaN	40.614	65.877	71.497	76.591	77.719	90.759	116.61	179.42	245.55	333.41	398.92	463.4	423.85	425.78	408.55	467.49	408.17	423.25	373.67	328.35	236.51	225.39	NaN	NaN	NaN	NaN	NaN	NaN	NaN	NaN	NaN	NaN	NaN	NaN	NaN	NaN	NaN	NaN	NaN
NaN	NaN	NaN	NaN	NaN	75.122	80.573	86.226	78.993	74.251	62.047	73.388	71.227	72.462	61.514	75.845	123.82	190.11	253.56	234.74	293.9	357.68	468.41	490.5	538.62	506.43	568.59	573.7	669.63	587.47	450.48	270.32	166.07	88.082	NaN	NaN	NaN	NaN	NaN	NaN	NaN	NaN	NaN	NaN	NaN	NaN	NaN	NaN	NaN	NaN
NaN	NaN	NaN	NaN	NaN	NaN	NaN	NaN	NaN	NaN	NaN	NaN	-17.093	-12.782	-10.465	-15.304	-1.6482	25.671	44.441	55.209	56.867	85.066	154.52	253.2	340.74	323.99	233.39	232.52	357.73	521.54	583.28	505.29	379.73	187.62	NaN	NaN	NaN	NaN	NaN	NaN	NaN	NaN	NaN	NaN	NaN	NaN	NaN	NaN	NaN	NaN
NaN	NaN	NaN	NaN	NaN	NaN	NaN	NaN	NaN	NaN	NaN	NaN	NaN	NaN	104.99	194.03	267.19	322.69	363.33	361.93	361.89	361.06	349.82	322.55	269.25	331.67	426.94	529.24	518.22	515.82	337.96	NaN	NaN	NaN	NaN	NaN	NaN	NaN	NaN	NaN	NaN	NaN	NaN	NaN	NaN	NaN	NaN	NaN	NaN	NaN
NaN	NaN	NaN	NaN	NaN	NaN	NaN	NaN	NaN	NaN	59.544	85.051	84.845	66.615	52.329	51.556	72.013	103.07	122.13	177.69	226.18	325.56	403.42	479.2	509.88	554.42	485.78	506.07	517.24	619.25	540.97	403.69	203.77	NaN	NaN	NaN	NaN	NaN	NaN	NaN	NaN	NaN	NaN	NaN	NaN	NaN	NaN	NaN	NaN	NaN
NaN	NaN	NaN	NaN	NaN	NaN	NaN	NaN	NaN	NaN	NaN	NaN	NaN	NaN	NaN	NaN	NaN	NaN	NaN	NaN	188.94	357.37	395.34	434.64	427.71	563.23	647.14	727.07	652.19	615.43	459.87	269.24	NaN	NaN	NaN	NaN	NaN	NaN	NaN	NaN	NaN	NaN	NaN	NaN	NaN	NaN	NaN	NaN	NaN	NaN
NaN	NaN	NaN	NaN	NaN	NaN	NaN	NaN	NaN	242.05	386.88	384.76	431.56	428.71	394.25	299.52	281.19	350.01	401.7	401.47	388.88	371.87	442.8	462.48	521.42	489.87	499.4	496.73	510.7	522.92	564.41	NaN	NaN	NaN	NaN	NaN	NaN	NaN	NaN	NaN	NaN	NaN	NaN	NaN	NaN	NaN	NaN	NaN	NaN	NaN
NaN	NaN	NaN	NaN	NaN	NaN	NaN	NaN	NaN	NaN	NaN	NaN	NaN	NaN	NaN	NaN	NaN	NaN	47.29	92.898	146.95	208.48	315.36	418.19	513.14	485.09	463.57	329.32	352.22	320.03	385.49	302.01	180.58	NaN	NaN	NaN	NaN	NaN	NaN	NaN	NaN	NaN	NaN	NaN	NaN	NaN	NaN	NaN	NaN	NaN
NaN	NaN	NaN	NaN	NaN	NaN	NaN	NaN	NaN	NaN	NaN	NaN	NaN	NaN	NaN	NaN	173.12	281.21	335.04	349.69	361.13	385.24	415.71	403.74	485.81	587.73	709.77	633.13	624.15	592.5	523.9	289.27	NaN	NaN	NaN	NaN	NaN	NaN	NaN	NaN	NaN	NaN	NaN	NaN	NaN	NaN	NaN	NaN	NaN	NaN
NaN	NaN	NaN	NaN	NaN	NaN	NaN	NaN	NaN	NaN	NaN	NaN	NaN	NaN	NaN	NaN	NaN	NaN	NaN	NaN	NaN	137.02	224.67	221.95	277.46	239.9	307.79	286.84	380.48	374.77	330.96	187.23	NaN	NaN	NaN	NaN	NaN	NaN	NaN	NaN	NaN	NaN	NaN	NaN	NaN	NaN	NaN	NaN	NaN	NaN
NaN	NaN	NaN	NaN	NaN	NaN	NaN	NaN	NaN	NaN	NaN	NaN	NaN	NaN	NaN	NaN	NaN	143.93	224.76	255.51	260.7	257	317.04	361.56	402.48	415.94	408.57	406.24	356.89	326.06	264.25	207.08	158.66	88.474	NaN	NaN	NaN	NaN	NaN	NaN	NaN	NaN	NaN	NaN	NaN	NaN	NaN	NaN	NaN	NaN
NaN	51.496	58.86	66.364	45.937	47.513	46.544	57.211	50.191	47.88	55.337	67.813	72.312	89.17	113.46	142.67	207.45	267.24	327.42	346.52	366.08	345.65	372.88	400.32	466.05	432.53	499.88	510.84	618.12	625.83	692.59	NaN	NaN	NaN	NaN	NaN	NaN	NaN	NaN	NaN	NaN	NaN	NaN	NaN	NaN	NaN	NaN	NaN	NaN	NaN
NaN	NaN	NaN	NaN	NaN	NaN	NaN	NaN	NaN	NaN	NaN	NaN	NaN	NaN	NaN	NaN	NaN	NaN	51.725	116.51	200.1	258.43	319.99	330.56	390.57	431.94	490.66	508.4	530.79	502.21	464.82	328.59	210.54	114.34	146.27	187.28	207.55	194.16	129.64	NaN	NaN	NaN	NaN	NaN	NaN	NaN	NaN	NaN	NaN	NaN
NaN	NaN	NaN	NaN	NaN	NaN	NaN	NaN	NaN	NaN	NaN	NaN	NaN	NaN	NaN	NaN	NaN	NaN	NaN	NaN	125.88	212.14	305.36	351.8	411.22	459.06	494.24	504.7	502.51	556.59	586.73	405.92	NaN	NaN	NaN	NaN	NaN	NaN	NaN	NaN	NaN	NaN	NaN	NaN	NaN	NaN	NaN	NaN	NaN	NaN
NaN	NaN	NaN	NaN	NaN	NaN	44.596	67.683	76.53	88.242	98.119	99.923	95.806	96.356	92.785	89.592	81.89	106.87	142.56	202.27	248.46	292.28	311.61	252.04	243.83	227.17	302.07	343.61	387	332.57	245.06	151.82	115.01	NaN	NaN	NaN	NaN	NaN	NaN	NaN	NaN	NaN	NaN	NaN	NaN	NaN	NaN	NaN	NaN	NaN
NaN	NaN	NaN	NaN	NaN	NaN	NaN	NaN	NaN	NaN	47.556	70.71	78.279	79.03	89.314	109.12	132.93	190.17	225.13	245.85	275.57	299.27	334.65	316.65	327.28	288.89	243.99	174.23	208.87	248.43	245.06	241.78	227.49	273.04	270.04	NaN	NaN	NaN	NaN	NaN	NaN	NaN	NaN	NaN	NaN	NaN	NaN	NaN	NaN	NaN
NaN	NaN	NaN	NaN	NaN	NaN	NaN	NaN	NaN	NaN	NaN	NaN	NaN	NaN	NaN	NaN	NaN	NaN	NaN	NaN	333.32	499.24	509.73	560.47	591.7	614.91	630.07	626.71	660.16	684.74	709.25	466.93	NaN	NaN	NaN	NaN	NaN	NaN	NaN	NaN	NaN	NaN	NaN	NaN	NaN	NaN	NaN	NaN	NaN	NaN
NaN	NaN	NaN	NaN	NaN	NaN	NaN	NaN	NaN	NaN	NaN	NaN	NaN	34.9	119.99	179.53	205.69	230.62	243.54	257.85	289.33	334.49	371.81	388.76	380.64	410.54	404.35	351.09	332.98	265.45	267.66	134.42	NaN	NaN	NaN	NaN	NaN	NaN	NaN	NaN	NaN	NaN	NaN	NaN	NaN	NaN	NaN	NaN	NaN	NaN
NaN	NaN	NaN	NaN	NaN	NaN	NaN	NaN	NaN	64.279	120.97	144.22	175.55	194.9	204.11	229.08	236.21	253.17	236.58	257.13	259.26	239.16	238.27	280.04	374.71	429.42	545.95	658.85	732.71	728.61	649.53	533.9	296.85	NaN	NaN	NaN	NaN	NaN	NaN	NaN	NaN	NaN	NaN	NaN	NaN	NaN	NaN	NaN	NaN	NaN
NaN	NaN	NaN	NaN	NaN	NaN	NaN	NaN	NaN	NaN	NaN	NaN	NaN	NaN	NaN	NaN	NaN	130.6	204.49	225.97	210.31	204.45	189.7	191.93	234.76	309.07	341.58	274.91	293.16	327.66	373.78	311.99	240.22	149.91	NaN	NaN	NaN	NaN	NaN	NaN	NaN	NaN	NaN	NaN	NaN	NaN	NaN	NaN	NaN	NaN
NaN	NaN	NaN	NaN	NaN	NaN	NaN	NaN	NaN	NaN	NaN	NaN	NaN	NaN	NaN	NaN	NaN	NaN	NaN	NaN	NaN	NaN	NaN	84.512	135.82	139.05	154.87	156.81	182.9	184.06	174.37	123.04	116.34	138.38	168.53	178.56	169.07	180.41	148.28	152.53	146.87	176.32	161.56	158.33	148.94	153.51	149.06	146.14	NaN	NaN
NaN	NaN	NaN	NaN	NaN	NaN	NaN	NaN	NaN	NaN	NaN	NaN	38.793	58.861	63.903	70.836	78.739	94.409	107.88	105.81	95.812	100.78	137.02	197.41	259.37	294.31	292.78	297.1	324.31	329.23	266.28	212.12	165.39	115.9	NaN	NaN	NaN	NaN	NaN	NaN	NaN	NaN	NaN	NaN	NaN	NaN	NaN	NaN	NaN	NaN
NaN	NaN	NaN	NaN	NaN	NaN	NaN	NaN	NaN	NaN	NaN	NaN	NaN	NaN	17.642	35.379	57.54	81.75	93.117	94.883	91.031	84.693	96.395	160.53	275.58	375.18	462.11	374.15	355.12	288.96	363.11	237.1	NaN	NaN	NaN	NaN	NaN	NaN	NaN	NaN	NaN	NaN	NaN	NaN	NaN	NaN	NaN	NaN	NaN	NaN
NaN	NaN	NaN	NaN	NaN	NaN	NaN	NaN	NaN	NaN	NaN	NaN	NaN	NaN	NaN	NaN	NaN	NaN	NaN	NaN	NaN	NaN	NaN	212.29	284.75	251.88	309.92	405.67	411.55	380.88	338.08	389.21	402.08	360.79	308.16	288.29	329.8	393.01	439.95	314.31	NaN	NaN	NaN	NaN	NaN	NaN	NaN	NaN	NaN	NaN
NaN	NaN	NaN	NaN	NaN	NaN	NaN	NaN	64.18	78.197	88.288	91.211	97.113	94.923	91.34	81.776	75.9	73.457	91.239	138.4	226.39	244.52	270.44	312.52	409.01	488.94	536.54	583.58	542.83	545.52	506.63	460.78	256.28	NaN	NaN	NaN	NaN	NaN	NaN	NaN	NaN	NaN	NaN	NaN	NaN	NaN	NaN	NaN	NaN	NaN
NaN	NaN	NaN	NaN	NaN	NaN	NaN	NaN	NaN	NaN	NaN	NaN	NaN	NaN	NaN	NaN	NaN	NaN	NaN	NaN	NaN	116.82	204.05	245.37	272.9	304.42	391.6	495.44	554.74	550.39	438.4	327.38	164.29	NaN	NaN	NaN	NaN	NaN	NaN	NaN	NaN	NaN	NaN	NaN	NaN	NaN	NaN	NaN	NaN	NaN
NaN	NaN	NaN	NaN	NaN	NaN	NaN	NaN	NaN	NaN	NaN	NaN	NaN	NaN	NaN	73.463	91.061	120.06	178.62	240.4	337.51	371.42	390.09	364.35	392.89	411.09	440.12	474.72	419.5	367.84	347.04	325.49	223.27	NaN	NaN	NaN	NaN	NaN	NaN	NaN	NaN	NaN	NaN	NaN	NaN	NaN	NaN	NaN	NaN	NaN
NaN	NaN	NaN	NaN	NaN	NaN	NaN	NaN	NaN	NaN	NaN	NaN	NaN	NaN	NaN	NaN	NaN	NaN	NaN	NaN	223.95	322.69	394.22	434.92	464.92	487.26	518.14	531.07	608.44	624.54	495.43	249.53	NaN	NaN	NaN	NaN	NaN	NaN	NaN	NaN	NaN	NaN	NaN	NaN	NaN	NaN	NaN	NaN	NaN	NaN
NaN	NaN	NaN	NaN	NaN	NaN	NaN	NaN	NaN	NaN	NaN	NaN	NaN	NaN	NaN	78.741	142.39	198.71	257.94	338.07	391.29	410.86	395.33	396.61	456.07	462.31	510.74	514.27	401.87	267.64	121.6	88.347	NaN	NaN	NaN	NaN	NaN	NaN	NaN	NaN	NaN	NaN	NaN	NaN	NaN	NaN	NaN	NaN	NaN	NaN
NaN	NaN	NaN	NaN	NaN	NaN	NaN	NaN	NaN	NaN	NaN	29.321	58.914	70.87	80.619	84.164	96.498	108.98	108.99	105.72	110.72	127.13	172.85	237.67	273.57	313.43	368.04	428.83	468.56	429.19	340.11	184	NaN	NaN	NaN	NaN	NaN	NaN	NaN	NaN	NaN	NaN	NaN	NaN	NaN	NaN	NaN	NaN	NaN	NaN
NaN	NaN	NaN	NaN	NaN	NaN	NaN	NaN	NaN	NaN	40.501	83.765	117.65	142.08	184.9	237.39	296.05	310.71	325.62	314.63	347.67	343.09	346.26	322.18	339.28	373.13	423.7	450.9	466.3	455.57	384.06	291.41	234.32	151.33	NaN	NaN	NaN	NaN	NaN	NaN	NaN	NaN	NaN	NaN	NaN	NaN	NaN	NaN	NaN	NaN
NaN	NaN	NaN	NaN	NaN	NaN	NaN	NaN	NaN	NaN	NaN	NaN	NaN	NaN	NaN	NaN	46.431	74.268	97.155	128.65	162.71	195.82	220.7	217.42	242.6	277.07	351.52	427.11	509.12	462.57	376.99	282.05	182.92	NaN	NaN	NaN	NaN	NaN	NaN	NaN	NaN	NaN	NaN	NaN	NaN	NaN	NaN	NaN	NaN	NaN
NaN	NaN	NaN	NaN	NaN	NaN	NaN	NaN	NaN	NaN	NaN	NaN	NaN	39.857	72.648	80.621	81.582	89.72	116.66	160.39	155.43	178.12	230.76	307.76	394.68	461.96	433.17	422.67	443.34	558.73	597.2	500.32	291.55	NaN	NaN	NaN	NaN	NaN	NaN	NaN	NaN	NaN	NaN	NaN	NaN	NaN	NaN	NaN	NaN	NaN
NaN	NaN	NaN	NaN	NaN	NaN	NaN	NaN	NaN	NaN	NaN	NaN	NaN	NaN	NaN	NaN	NaN	NaN	135.97	194.97	218.11	233.92	248.46	283.51	327.87	400.56	488.04	593.65	675.49	671.79	563.86	312.86	NaN	NaN	NaN	NaN	NaN	NaN	NaN	NaN	NaN	NaN	NaN	NaN	NaN	NaN	NaN	NaN	NaN	NaN
NaN	NaN	NaN	NaN	NaN	NaN	NaN	NaN	NaN	NaN	NaN	NaN	NaN	NaN	NaN	NaN	NaN	NaN	123.46	200.62	249.51	268.45	292.56	321.09	389.04	428.19	482.44	521.05	551.96	566.5	536.76	347.55	NaN	NaN	NaN	NaN	NaN	NaN	NaN	NaN	NaN	NaN	NaN	NaN	NaN	NaN	NaN	NaN	NaN	NaN
NaN	NaN	NaN	NaN	NaN	NaN	NaN	NaN	NaN	NaN	NaN	NaN	NaN	NaN	NaN	NaN	NaN	NaN	179.07	273.29	281.06	296.85	310.54	338.41	381.04	406.89	427.56	439.91	495.9	490.77	443.24	253.48	NaN	NaN	NaN	NaN	NaN	NaN	NaN	NaN	NaN	NaN	NaN	NaN	NaN	NaN	NaN	NaN	NaN	NaN
NaN	NaN	NaN	NaN	NaN	NaN	NaN	NaN	NaN	NaN	55.651	95.455	124.37	173.08	245.01	337.75	376.38	411.58	411.74	436.94	449.9	483.94	498.11	496.25	527.42	598.9	634.88	628.87	634.03	604.22	549.37	314.54	NaN	NaN	NaN	NaN	NaN	NaN	NaN	NaN	NaN	NaN	NaN	NaN	NaN	NaN	NaN	NaN	NaN	NaN
NaN	NaN	NaN	NaN	NaN	NaN	NaN	NaN	NaN	NaN	NaN	NaN	116.22	188.1	242.26	333.25	380.54	406.87	349.89	353.14	387.34	486.86	492.14	488.9	433.2	523.11	538.89	570.12	525.08	438.05	372.39	199.82	NaN	NaN	NaN	NaN	NaN	NaN	NaN	NaN	NaN	NaN	NaN	NaN	NaN	NaN	NaN	NaN	NaN	NaN
NaN	NaN	NaN	NaN	NaN	NaN	NaN	NaN	NaN	NaN	NaN	NaN	NaN	NaN	NaN	NaN	35.127	102.42	158.7	190.31	176.29	154.07	166.53	222.16	295.05	328.97	309.42	297.11	333.86	369.25	326.12	193.16	NaN	NaN	NaN	NaN	NaN	NaN	NaN	NaN	NaN	NaN	NaN	NaN	NaN	NaN	NaN	NaN	NaN	NaN
NaN	NaN	NaN	NaN	NaN	NaN	NaN	NaN	NaN	NaN	NaN	NaN	NaN	NaN	NaN	NaN	NaN	NaN	84.074	138.01	140.04	189.4	233.74	314.56	324.59	371.25	403.16	455.85	453.25	419.62	387.47	324.58	199.43	NaN	NaN	NaN	NaN	NaN	NaN	NaN	NaN	NaN	NaN	NaN	NaN	NaN	NaN	NaN	NaN	NaN
NaN	NaN	NaN	NaN	NaN	NaN	NaN	NaN	NaN	NaN	NaN	NaN	NaN	NaN	NaN	183.42	371.11	494.74	533.83	582.52	605.72	700.6	689.91	710.24	595.37	614.58	612.56	679.35	670.37	684.18	644.41	408.49	NaN	NaN	NaN	NaN	NaN	NaN	NaN	NaN	NaN	NaN	NaN	NaN	NaN	NaN	NaN	NaN	NaN	NaN
NaN	NaN	NaN	NaN	NaN	NaN	NaN	NaN	NaN	NaN	NaN	NaN	NaN	NaN	43.546	92.869	120.29	167.84	200.98	251.29	266.67	273.64	263.14	252.62	296.46	351.59	422.5	407.29	441.81	405.62	335.21	157.63	NaN	NaN	NaN	NaN	NaN	NaN	NaN	NaN	NaN	NaN	NaN	NaN	NaN	NaN	NaN	NaN	NaN	NaN
NaN	NaN	NaN	NaN	NaN	NaN	NaN	NaN	NaN	NaN	NaN	NaN	NaN	NaN	NaN	NaN	NaN	NaN	NaN	NaN	NaN	NaN	NaN	147.37	229.4	264.76	289.47	329.1	341.34	339.68	252.49	209.77	117.76	83.279	NaN	NaN	NaN	NaN	NaN	NaN	NaN	NaN	NaN	NaN	NaN	NaN	NaN	NaN	NaN	NaN
NaN	NaN	NaN	NaN	NaN	NaN	NaN	NaN	NaN	NaN	NaN	NaN	NaN	NaN	NaN	NaN	NaN	NaN	NaN	NaN	NaN	NaN	NaN	NaN	NaN	133.92	262.89	372.57	449.26	502.35	415.07	270.37	107.53	74.072	81.969	101.18	105.83	97.871	88.684	87.751	NaN	NaN	NaN	NaN	NaN	NaN	NaN	NaN	NaN	NaN
NaN	NaN	NaN	NaN	NaN	NaN	NaN	NaN	NaN	NaN	NaN	NaN	NaN	NaN	NaN	NaN	NaN	NaN	NaN	NaN	NaN	130.55	235.61	342.04	440.23	400.21	345.29	324.29	416.56	486.13	409.46	252.14	NaN	NaN	NaN	NaN	NaN	NaN	NaN	NaN	NaN	NaN	NaN	NaN	NaN	NaN	NaN	NaN	NaN	NaN
[truncated: 11 more columns]
