# Supplementary material for: Timing of gene expression in a cell‐fate decision system
Source: Mol Syst Biol. 2018 Apr 25;14(4):e8024. doi: 10.15252/msb.20178024 (PMC5916086; doi:10.15252/msb.20178024)
Supplement: Supplementary file 3 — Dataset EV1 [file MSB-14-e8024-s003.zip › DatasetEV1/yDA249_pPRM3_dPSTR_R_NucearEnrichment_FusionSync.csv]

-180	-175	-170	-165	-160	-155	-150	-145	-140	-135	-130	-125	-120	-115	-110	-105	-100	-95	-90	-85	-80	-75	-70	-65	-60	-55	-50	-45	-40	-35	-30	-25	-20	-15	-10	-5	0	5	10	15	20	25	30	35	40	45	50	55	60	65
NaN	NaN	NaN	NaN	NaN	NaN	NaN	NaN	NaN	NaN	NaN	NaN	NaN	NaN	NaN	NaN	NaN	NaN	NaN	NaN	NaN	NaN	NaN	44.869	52.812	57.904	63.206	65.306	60.248	64.239	64.579	80.592	87.101	89.089	109.74	126.03	132.87	109.37	81.517	69.628	52.709	46.001	34.129	43.331	41.612	44.851	33.968	37.92	46.793	54.089
NaN	NaN	NaN	NaN	NaN	NaN	NaN	NaN	NaN	NaN	NaN	NaN	NaN	NaN	NaN	NaN	NaN	NaN	NaN	NaN	NaN	NaN	NaN	NaN	NaN	NaN	48.8	49.436	50.001	51.446	36.266	29.914	44.092	57.829	76.394	76.076	56.014	NaN	NaN	NaN	NaN	NaN	NaN	NaN	NaN	NaN	NaN	NaN	NaN	NaN
NaN	NaN	NaN	NaN	NaN	NaN	NaN	NaN	NaN	NaN	NaN	NaN	NaN	NaN	NaN	NaN	NaN	NaN	NaN	NaN	NaN	NaN	NaN	NaN	NaN	NaN	NaN	-8.0571	26.857	44.165	46.045	53.317	69.826	86.378	99.769	89.756	72.362	35.504	NaN	NaN	NaN	NaN	NaN	NaN	NaN	NaN	NaN	NaN	NaN	NaN
NaN	NaN	NaN	NaN	NaN	NaN	NaN	NaN	NaN	NaN	NaN	NaN	NaN	NaN	NaN	NaN	NaN	NaN	NaN	NaN	NaN	NaN	NaN	NaN	NaN	22.717	33.675	38.035	32.468	42.12	60.392	84.613	114.02	147.53	173.25	187.26	153.49	92.663	NaN	NaN	NaN	NaN	NaN	NaN	NaN	NaN	NaN	NaN	NaN	NaN
NaN	NaN	NaN	NaN	NaN	NaN	NaN	NaN	NaN	NaN	NaN	NaN	NaN	NaN	NaN	NaN	NaN	NaN	NaN	NaN	NaN	NaN	NaN	NaN	NaN	NaN	88.91	76.716	72.439	67.567	72.61	74.295	83.533	90.486	101.51	97.599	85.199	68.391	68.312	71.443	77.224	71.669	88.64	95.503	101.37	93.401	87.866	93.015	88.122	59.757
NaN	NaN	NaN	NaN	NaN	NaN	NaN	NaN	NaN	NaN	NaN	NaN	NaN	NaN	NaN	NaN	NaN	NaN	NaN	NaN	NaN	NaN	NaN	NaN	NaN	NaN	NaN	NaN	NaN	62.577	47.605	39.082	48.675	61.996	89.977	128.55	131.64	122.08	98.97	118.93	133.34	144.4	133.04	128.02	133.46	139.47	118.45	84.278	55.123	32.989
NaN	37.112	47.283	47.449	45.51	43.661	43.849	45.617	46.978	51.968	55.232	56.738	53.251	54.709	54.708	59.876	52.465	52.639	49.022	55.27	54.46	42.911	38.78	30.278	34.677	36.962	45.502	58.819	56.627	60.382	54.363	52.301	43.103	39.887	43.012	58.484	88.749	NaN	NaN	NaN	NaN	NaN	NaN	NaN	NaN	NaN	NaN	NaN	NaN	NaN
NaN	NaN	NaN	NaN	NaN	NaN	NaN	NaN	NaN	NaN	NaN	NaN	NaN	NaN	NaN	NaN	NaN	NaN	NaN	NaN	NaN	NaN	48.61	38.658	32.809	61.65	85.861	107.04	104.08	117.05	141.32	160.19	182.88	226.19	287.14	308.73	254.41	192.42	148.75	133.14	123.38	133.23	169.27	172.81	149.41	125.04	111.95	98.547	98.492	92.919
NaN	NaN	NaN	NaN	NaN	NaN	NaN	NaN	NaN	NaN	NaN	NaN	NaN	NaN	NaN	NaN	NaN	NaN	NaN	NaN	NaN	NaN	NaN	NaN	NaN	NaN	98.086	110.87	115.2	106.04	92.063	91.028	101.4	110.19	133.52	130.98	121.99	89.316	89.117	88.374	61.741	NaN	NaN	NaN	NaN	NaN	NaN	NaN	NaN	NaN
NaN	NaN	NaN	NaN	NaN	NaN	NaN	NaN	NaN	NaN	NaN	NaN	NaN	NaN	NaN	NaN	NaN	NaN	NaN	NaN	NaN	NaN	NaN	NaN	NaN	NaN	NaN	60.734	70.469	64.259	41.707	29.143	37.497	69.949	96.843	110.7	112.34	102.17	65.925	NaN	NaN	NaN	NaN	NaN	NaN	NaN	NaN	NaN	NaN	NaN
NaN	NaN	NaN	NaN	NaN	NaN	NaN	NaN	NaN	NaN	NaN	NaN	NaN	NaN	NaN	NaN	NaN	NaN	NaN	NaN	NaN	NaN	NaN	NaN	NaN	NaN	46.959	41.446	36.064	49.63	68.475	98.277	117.65	127.7	121.63	110.8	97.221	95.11	92.879	86.882	95.075	99.465	95.606	81.02	70.264	81.41	84.445	79.049	69.903	52.032
NaN	42.34	41.574	39.853	43.509	55.828	69.753	71.975	76.787	69.598	65.103	68.412	73.509	72.847	49.881	40.338	43.584	47.6	46.039	34.571	45.277	54.913	61.225	56.717	49.266	39.518	42.764	51.99	63.452	70.052	74.289	83.836	66.797	46.045	42.291	54.9	59.391	NaN	NaN	NaN	NaN	NaN	NaN	NaN	NaN	NaN	NaN	NaN	NaN	NaN
NaN	NaN	NaN	NaN	NaN	NaN	NaN	NaN	NaN	NaN	NaN	NaN	NaN	NaN	NaN	NaN	NaN	NaN	NaN	NaN	NaN	NaN	NaN	NaN	NaN	NaN	89.373	79.15	68.962	49.205	45.451	56.34	111.72	162.95	216.52	209.86	138.61	NaN	NaN	NaN	NaN	NaN	NaN	NaN	NaN	NaN	NaN	NaN	NaN	NaN
NaN	NaN	NaN	NaN	NaN	NaN	NaN	NaN	NaN	NaN	NaN	NaN	NaN	NaN	NaN	NaN	NaN	NaN	NaN	NaN	NaN	NaN	NaN	113.73	103.21	103.06	107.46	93.463	87.441	75.401	80.494	71.097	65.064	51.864	48.395	45.905	37.099	18.222	NaN	NaN	NaN	NaN	NaN	NaN	NaN	NaN	NaN	NaN	NaN	NaN
NaN	NaN	93.854	74.769	66.882	57.756	46.023	30.557	44.622	56.857	83.021	83.123	77.379	57.405	61.055	70.086	80.789	79.421	65.319	55.773	43.522	49.911	63.438	70.301	68.026	58.527	56.909	58.637	56.936	47.286	43.913	37.393	42.268	33.633	35.738	44.049	36.621	NaN	NaN	NaN	NaN	NaN	NaN	NaN	NaN	NaN	NaN	NaN	NaN	NaN
NaN	NaN	NaN	NaN	NaN	NaN	NaN	NaN	NaN	NaN	NaN	NaN	NaN	NaN	NaN	NaN	NaN	NaN	NaN	NaN	NaN	NaN	NaN	NaN	32.52	34.705	41.043	31.106	27.109	19.816	26.273	30.377	36.43	53.143	74.195	88.234	82.015	50.086	NaN	NaN	NaN	NaN	NaN	NaN	NaN	NaN	NaN	NaN	NaN	NaN
NaN	NaN	NaN	NaN	NaN	NaN	NaN	NaN	NaN	NaN	NaN	NaN	NaN	NaN	NaN	NaN	NaN	NaN	NaN	NaN	NaN	NaN	NaN	NaN	80.8	88.494	89.062	76.073	80.492	85.27	96.111	101.42	106.18	105.18	101.06	93.862	79.618	55.137	25.303	NaN	NaN	NaN	NaN	NaN	NaN	NaN	NaN	NaN	NaN	NaN
NaN	NaN	NaN	NaN	NaN	NaN	NaN	NaN	NaN	NaN	NaN	NaN	NaN	NaN	NaN	NaN	NaN	NaN	NaN	NaN	NaN	NaN	NaN	NaN	NaN	108.46	67.169	35.231	46.032	61.279	77.11	72.374	70.353	77.475	92.834	83.345	56.177	NaN	NaN	NaN	NaN	NaN	NaN	NaN	NaN	NaN	NaN	NaN	NaN	NaN
NaN	NaN	NaN	NaN	NaN	NaN	NaN	NaN	NaN	NaN	NaN	NaN	NaN	NaN	NaN	NaN	NaN	NaN	NaN	NaN	NaN	NaN	NaN	NaN	NaN	27.487	46.457	63.357	73.671	83.119	86.068	96.814	107.61	124.7	153.04	184.23	179.53	114.24	NaN	NaN	NaN	NaN	NaN	NaN	NaN	NaN	NaN	NaN	NaN	NaN
NaN	NaN	NaN	NaN	NaN	NaN	NaN	NaN	NaN	NaN	NaN	NaN	NaN	NaN	NaN	NaN	NaN	NaN	NaN	NaN	NaN	NaN	NaN	NaN	NaN	NaN	NaN	16.664	25.234	28.289	30.386	29.102	40.589	50.363	70.381	79.598	69.008	41.703	NaN	NaN	NaN	NaN	NaN	NaN	NaN	NaN	NaN	NaN	NaN	NaN
NaN	NaN	NaN	NaN	NaN	NaN	NaN	NaN	NaN	NaN	NaN	NaN	NaN	22.897	35.473	36.575	27.603	19.3	21.124	26.403	32.917	32.6	29.911	28.171	26.648	31.802	28.898	22.423	15.22	32.534	57.913	81.744	77.899	85.167	127.87	165.19	162.16	122.33	65.402	NaN	NaN	NaN	NaN	NaN	NaN	NaN	NaN	NaN	NaN	NaN
NaN	NaN	NaN	NaN	NaN	NaN	NaN	NaN	NaN	NaN	NaN	NaN	21.219	35.859	52.572	62.9	67.133	70.043	70.087	68.907	62.226	54.547	51.866	47.618	46.011	55.301	60.107	69.559	69.704	67.976	60.019	50.226	40.625	38.649	27.063	30.335	17.554	NaN	NaN	NaN	NaN	NaN	NaN	NaN	NaN	NaN	NaN	NaN	NaN	NaN
NaN	NaN	NaN	NaN	NaN	NaN	NaN	NaN	NaN	NaN	NaN	NaN	NaN	NaN	34.924	49.754	53.152	53.967	55.493	52.729	43.309	46.448	40.103	37.426	33.018	24.408	42.282	50.243	53.387	30.226	18.458	28.079	28.677	25.513	24.582	44.861	53.511	38.608	NaN	NaN	NaN	NaN	NaN	NaN	NaN	NaN	NaN	NaN	NaN	NaN
NaN	NaN	NaN	NaN	NaN	NaN	NaN	NaN	NaN	NaN	NaN	NaN	NaN	NaN	NaN	NaN	NaN	NaN	NaN	NaN	9.9686	21.918	27.436	32.221	29.63	32.961	36.393	48.979	55.314	50.754	26.96	11.207	12.073	20.738	22.381	36.344	53.67	48.373	NaN	NaN	NaN	NaN	NaN	NaN	NaN	NaN	NaN	NaN	NaN	NaN
NaN	NaN	NaN	NaN	NaN	NaN	NaN	NaN	NaN	NaN	NaN	NaN	NaN	NaN	NaN	64.123	95.253	85.824	59.768	33.896	24.8	27.286	34.487	39.525	39.238	38.435	44.464	42.473	51.777	50.621	63.75	60.447	68.154	57.597	54.971	50.222	56.158	62.975	43.247	NaN	NaN	NaN	NaN	NaN	NaN	NaN	NaN	NaN	NaN	NaN
NaN	NaN	NaN	NaN	NaN	NaN	NaN	NaN	NaN	NaN	NaN	NaN	NaN	NaN	NaN	NaN	NaN	NaN	33.59	59.485	95.975	101.49	108.16	89.046	82.617	70.15	70.117	71.037	88.991	112.2	137.68	175.75	225.49	293.57	326.33	286.46	232.15	160.7	138.5	74.534	NaN	NaN	NaN	NaN	NaN	NaN	NaN	NaN	NaN	NaN
NaN	NaN	NaN	NaN	NaN	NaN	NaN	NaN	NaN	NaN	NaN	NaN	NaN	NaN	NaN	NaN	NaN	45.389	63.517	57.557	54.282	59.469	63.054	73.89	77.907	74.701	62.23	60.877	58.315	61.767	46.865	45.012	41.266	50.055	57.829	56.898	42.601	NaN	NaN	NaN	NaN	NaN	NaN	NaN	NaN	NaN	NaN	NaN	NaN	NaN
NaN	NaN	NaN	NaN	NaN	NaN	NaN	NaN	NaN	NaN	NaN	NaN	NaN	NaN	NaN	NaN	NaN	NaN	NaN	NaN	29.716	60.027	77.753	81.31	79.187	75.088	67.519	62.697	68.014	83.112	85.283	79.45	72.688	69.948	68.271	56.825	34.028	NaN	NaN	NaN	NaN	NaN	NaN	NaN	NaN	NaN	NaN	NaN	NaN	NaN
NaN	NaN	NaN	NaN	NaN	NaN	NaN	NaN	NaN	NaN	NaN	NaN	NaN	NaN	NaN	NaN	NaN	NaN	NaN	NaN	NaN	NaN	NaN	NaN	85.654	97.077	101.01	101.61	100.59	102.16	80.406	80.061	68.126	100.95	118.72	138.99	124.55	74.691	NaN	NaN	NaN	NaN	NaN	NaN	NaN	NaN	NaN	NaN	NaN	NaN
NaN	NaN	NaN	NaN	NaN	NaN	NaN	NaN	NaN	NaN	NaN	NaN	NaN	NaN	NaN	52.665	52.564	52.427	52.63	62.615	67.902	78.448	73.964	70.579	56.338	51.086	45.213	47.144	52.196	52.166	55.128	54.049	62.94	75.594	114.61	156.59	165.59	148.51	84.229	NaN	NaN	NaN	NaN	NaN	NaN	NaN	NaN	NaN	NaN	NaN
NaN	NaN	NaN	NaN	NaN	NaN	NaN	NaN	NaN	NaN	NaN	NaN	NaN	NaN	NaN	NaN	NaN	NaN	NaN	NaN	NaN	NaN	NaN	NaN	NaN	-7.6367	34.147	52.154	56.997	63.967	80.026	87.841	91.026	93.253	105.25	103.96	96.06	52.785	NaN	NaN	NaN	NaN	NaN	NaN	NaN	NaN	NaN	NaN	NaN	NaN
NaN	NaN	NaN	NaN	NaN	NaN	NaN	NaN	NaN	NaN	NaN	NaN	NaN	NaN	NaN	NaN	NaN	NaN	82.387	84.802	80.805	85.879	70.863	56.311	61.105	56.854	71.697	65.767	86.921	78.669	82.178	67.037	81.798	78.841	91.891	123.79	100.05	NaN	NaN	NaN	NaN	NaN	NaN	NaN	NaN	NaN	NaN	NaN	NaN	NaN
NaN	NaN	NaN	NaN	NaN	NaN	NaN	NaN	NaN	NaN	NaN	NaN	NaN	NaN	NaN	NaN	NaN	NaN	NaN	NaN	NaN	NaN	NaN	103	69.604	54.528	51.571	47.304	66.369	83.745	108.89	106.15	128.07	144.31	181.71	216.96	231.41	190.94	163.07	132.68	147.58	128.78	133.64	133.49	114.02	95.963	84.933	105.37	127.21	128.39
NaN	NaN	NaN	NaN	NaN	NaN	NaN	NaN	NaN	NaN	NaN	NaN	NaN	NaN	NaN	NaN	NaN	NaN	NaN	NaN	NaN	65.142	70.358	66.531	68.987	84.445	99.189	84.086	85.803	97.373	126.99	138.73	138.72	138.78	138.85	128.69	111.65	82.494	71.45	55.945	55.335	62.076	73.789	81.783	70.397	66.461	62.91	65.907	64.875	59.964
NaN	NaN	NaN	NaN	NaN	NaN	NaN	NaN	NaN	NaN	NaN	NaN	NaN	NaN	NaN	NaN	NaN	NaN	NaN	NaN	NaN	NaN	NaN	46.124	54.171	56.16	47.517	39.631	35.825	38.836	39.981	44.805	62.869	81.232	112.51	121.78	140.32	125.92	129.76	106.99	116.07	111.1	135.67	154.28	141.17	122.95	100.39	121.93	136.77	123.86
NaN	NaN	NaN	NaN	NaN	NaN	NaN	NaN	NaN	NaN	NaN	NaN	NaN	NaN	NaN	NaN	NaN	NaN	NaN	NaN	NaN	NaN	NaN	NaN	NaN	NaN	NaN	NaN	NaN	NaN	NaN	166.32	217.46	276	317.18	337.02	318.13	249.68	206.11	172.81	219.88	217.28	242.91	233.92	240.62	196.94	188.1	157.29	153.54	150.17
NaN	NaN	NaN	NaN	NaN	NaN	NaN	NaN	NaN	NaN	NaN	NaN	NaN	NaN	NaN	NaN	NaN	NaN	NaN	NaN	NaN	NaN	NaN	NaN	NaN	54.162	44.23	37.886	49.733	57.938	68.226	56.137	55.581	49.893	48.888	46.371	42.539	25.675	NaN	NaN	NaN	NaN	NaN	NaN	NaN	NaN	NaN	NaN	NaN	NaN
NaN	NaN	NaN	NaN	NaN	NaN	NaN	NaN	NaN	NaN	NaN	NaN	NaN	NaN	NaN	NaN	NaN	NaN	NaN	NaN	NaN	NaN	NaN	NaN	46.253	50.114	48.863	47.452	47.427	47.215	45.047	38.925	45.302	78.31	126.98	171.37	170.75	154.56	89.838	NaN	NaN	NaN	NaN	NaN	NaN	NaN	NaN	NaN	NaN	NaN
NaN	NaN	NaN	NaN	NaN	NaN	NaN	NaN	NaN	NaN	NaN	NaN	NaN	NaN	NaN	NaN	NaN	NaN	NaN	NaN	NaN	57.137	62.348	66.293	72.828	62.852	56.672	57.276	62.088	63.265	62.935	55.707	67.7	84.411	119.94	127.67	112.95	63.404	NaN	NaN	NaN	NaN	NaN	NaN	NaN	NaN	NaN	NaN	NaN	NaN
NaN	NaN	NaN	NaN	NaN	NaN	NaN	NaN	NaN	NaN	NaN	NaN	NaN	NaN	NaN	NaN	NaN	NaN	NaN	NaN	NaN	NaN	NaN	NaN	NaN	NaN	83.588	69.094	58.732	58.018	57.78	63.627	68.24	70.682	74.831	78.719	72.542	45.046	NaN	NaN	NaN	NaN	NaN	NaN	NaN	NaN	NaN	NaN	NaN	NaN
NaN	NaN	NaN	NaN	NaN	NaN	NaN	NaN	NaN	NaN	NaN	NaN	NaN	NaN	NaN	NaN	NaN	NaN	NaN	NaN	NaN	NaN	NaN	NaN	NaN	NaN	NaN	66.234	63.052	54.206	49.41	69.005	106.37	153.54	205.78	217.95	194.49	130.56	92.653	98.211	106.83	130.13	116.12	119.53	101.14	67.996	NaN	NaN	NaN	NaN
NaN	NaN	NaN	NaN	NaN	NaN	NaN	NaN	NaN	39.571	64.716	65.272	78.536	70.423	59.486	36.783	38.201	40.856	51.9	52.497	61.234	62.956	59.994	53.672	54.759	60.794	61.084	52.919	42.84	34.252	37.72	44.755	41.894	38.715	28.659	32.034	34.845	NaN	NaN	NaN	NaN	NaN	NaN	NaN	NaN	NaN	NaN	NaN	NaN	NaN
NaN	NaN	NaN	NaN	NaN	NaN	NaN	NaN	NaN	NaN	NaN	NaN	NaN	NaN	NaN	NaN	NaN	NaN	NaN	NaN	NaN	NaN	NaN	NaN	23.906	26.855	31.454	26.508	40.989	45.185	55.375	57.107	61.732	79.523	106.5	120.8	104.49	78.512	40.169	NaN	NaN	NaN	NaN	NaN	NaN	NaN	NaN	NaN	NaN	NaN
NaN	NaN	NaN	NaN	NaN	NaN	NaN	NaN	NaN	NaN	NaN	NaN	NaN	NaN	NaN	NaN	NaN	NaN	NaN	NaN	43.199	59.398	58.589	53.595	57.844	56.612	57.414	67.883	59.337	59.754	51.955	55.829	62.191	73.319	99.525	101.7	81.227	51.844	29.075	NaN	NaN	NaN	NaN	NaN	NaN	NaN	NaN	NaN	NaN	NaN
NaN	NaN	NaN	NaN	NaN	NaN	NaN	NaN	NaN	NaN	NaN	NaN	NaN	NaN	NaN	31.287	46.977	57.935	59.723	65.463	67.287	69.248	61.077	48.817	40.8	44.469	40.633	44.355	38.504	43.133	36.092	39.769	27.52	23.439	12.078	39.816	85.267	NaN	NaN	NaN	NaN	NaN	NaN	NaN	NaN	NaN	NaN	NaN	NaN	NaN
NaN	NaN	NaN	NaN	NaN	NaN	NaN	NaN	NaN	NaN	NaN	NaN	NaN	NaN	NaN	NaN	NaN	37.51	50.533	40.421	44.187	50.099	49.726	46.976	39.151	28.587	25.426	19.534	19.12	15.619	20.156	32.08	46.074	59.429	63.254	63.801	61.996	NaN	NaN	NaN	NaN	NaN	NaN	NaN	NaN	NaN	NaN	NaN	NaN	NaN
NaN	NaN	NaN	NaN	NaN	NaN	NaN	NaN	NaN	NaN	NaN	NaN	NaN	NaN	NaN	NaN	NaN	NaN	NaN	NaN	NaN	NaN	NaN	NaN	28.883	39.524	34.16	38.083	46.116	57.649	46.289	40.831	34.367	42.968	39.559	35.528	33.301	NaN	NaN	NaN	NaN	NaN	NaN	NaN	NaN	NaN	NaN	NaN	NaN	NaN
NaN	NaN	NaN	NaN	NaN	NaN	NaN	NaN	NaN	NaN	NaN	NaN	NaN	NaN	NaN	NaN	NaN	NaN	NaN	NaN	NaN	NaN	NaN	NaN	NaN	NaN	63.782	91.112	96.69	79.015	78.317	68.881	72.638	70.088	81.902	80.111	76.064	NaN	NaN	NaN	NaN	NaN	NaN	NaN	NaN	NaN	NaN	NaN	NaN	NaN
NaN	NaN	NaN	NaN	NaN	NaN	NaN	NaN	NaN	NaN	NaN	NaN	NaN	NaN	NaN	NaN	NaN	NaN	NaN	NaN	NaN	NaN	NaN	NaN	NaN	NaN	NaN	NaN	63.713	46.814	39.352	41.986	46.471	58.67	79.53	94.24	97.069	81.078	49.324	NaN	NaN	NaN	NaN	NaN	NaN	NaN	NaN	NaN	NaN	NaN
NaN	NaN	NaN	NaN	NaN	NaN	NaN	NaN	NaN	NaN	NaN	NaN	NaN	NaN	NaN	NaN	NaN	NaN	NaN	NaN	NaN	NaN	NaN	96.805	65.801	30.763	15.787	3.1298	16.986	15.947	29.689	37.833	72.189	91.271	111.9	110.77	112.37	72.506	NaN	NaN	NaN	NaN	NaN	NaN	NaN	NaN	NaN	NaN	NaN	NaN
NaN	NaN	NaN	NaN	NaN	NaN	NaN	NaN	NaN	NaN	NaN	NaN	NaN	NaN	NaN	NaN	NaN	NaN	NaN	NaN	NaN	NaN	NaN	NaN	NaN	NaN	NaN	NaN	NaN	NaN	61.169	63.237	68.433	78.278	94.5	113.98	100.54	74.895	45.957	57.429	69.701	67.866	67.877	75.062	93.916	102.8	91.065	83.699	74.258	69.215
NaN	NaN	NaN	NaN	NaN	NaN	NaN	NaN	NaN	NaN	NaN	NaN	NaN	NaN	NaN	NaN	NaN	NaN	NaN	NaN	NaN	NaN	NaN	NaN	NaN	NaN	NaN	NaN	83.732	110.92	126.41	119.3	120.72	137.61	176.38	206.32	208.65	172.45	142.11	130.83	148.47	175.23	183.61	192.55	181.29	168.06	134.18	116.67	99.354	114.76
NaN	NaN	NaN	NaN	NaN	NaN	NaN	NaN	NaN	NaN	NaN	NaN	NaN	NaN	NaN	NaN	NaN	NaN	NaN	NaN	NaN	NaN	NaN	NaN	NaN	NaN	NaN	NaN	NaN	76.298	87.059	94.546	93.868	97.96	115.84	126.46	120.45	97.259	77.884	74.394	55.374	56.718	43.911	61.379	69.04	83.935	79.812	71.573	65.154	58.571
NaN	NaN	NaN	NaN	NaN	NaN	NaN	NaN	NaN	NaN	NaN	NaN	40.488	69.365	90.095	94.276	83.409	66.892	50.047	46.562	48.941	52.989	55.342	55.042	52.409	57.086	50.471	57.618	56.58	77.038	113.23	173.9	218.51	233.18	238.58	253.9	226.87	186.59	134.39	141.51	143.63	167.41	165.24	172.76	107.62	NaN	NaN	NaN	NaN	NaN
NaN	NaN	NaN	NaN	NaN	NaN	NaN	NaN	NaN	NaN	NaN	NaN	NaN	NaN	NaN	NaN	NaN	NaN	NaN	NaN	NaN	NaN	NaN	90.795	68.624	56.454	75.823	89.244	95.363	77.123	57.561	47.554	44.793	69.729	82.247	88.479	60.602	33.878	NaN	NaN	NaN	NaN	NaN	NaN	NaN	NaN	NaN	NaN	NaN	NaN
NaN	NaN	NaN	NaN	NaN	NaN	NaN	NaN	NaN	NaN	NaN	NaN	NaN	NaN	NaN	NaN	NaN	NaN	NaN	NaN	NaN	80.291	64.422	61.866	68.498	79.575	83.354	92.496	96.563	92.06	104.65	100.29	117.38	116.42	127.56	160.49	115.24	NaN	NaN	NaN	NaN	NaN	NaN	NaN	NaN	NaN	NaN	NaN	NaN	NaN
NaN	NaN	NaN	NaN	NaN	NaN	NaN	NaN	NaN	NaN	NaN	NaN	NaN	NaN	NaN	NaN	NaN	NaN	NaN	NaN	NaN	NaN	NaN	NaN	94.973	92.111	94.837	112.5	121.39	115.79	107.29	95.747	98.767	94.901	110.11	120.49	115.07	70.266	NaN	NaN	NaN	NaN	NaN	NaN	NaN	NaN	NaN	NaN	NaN	NaN
NaN	NaN	NaN	NaN	NaN	NaN	NaN	NaN	NaN	NaN	NaN	NaN	NaN	NaN	NaN	NaN	NaN	NaN	NaN	NaN	NaN	NaN	NaN	NaN	NaN	89.809	73.847	80.916	88.608	94.642	81.633	75.715	69.454	85.113	93.699	119.89	136.13	151.76	105.46	NaN	NaN	NaN	NaN	NaN	NaN	NaN	NaN	NaN	NaN	NaN
NaN	NaN	NaN	NaN	NaN	NaN	NaN	NaN	NaN	NaN	NaN	NaN	NaN	NaN	NaN	NaN	NaN	NaN	NaN	NaN	NaN	NaN	NaN	108.92	92.386	104.99	113.09	122.2	109.78	124.83	128.48	137.81	132.75	140.69	151.43	159.86	149.44	132.88	81.409	NaN	NaN	NaN	NaN	NaN	NaN	NaN	NaN	NaN	NaN	NaN
NaN	NaN	NaN	NaN	NaN	NaN	NaN	NaN	NaN	NaN	NaN	NaN	NaN	NaN	NaN	NaN	NaN	NaN	NaN	NaN	NaN	NaN	NaN	NaN	NaN	NaN	NaN	NaN	NaN	5.5394	13.848	23.514	44.299	48.253	52.305	29.073	16.432	10.893	16.226	23.978	24.815	24.553	29.256	17.529	NaN	NaN	NaN	NaN	NaN	NaN
NaN	NaN	NaN	NaN	NaN	NaN	NaN	NaN	NaN	NaN	NaN	NaN	NaN	NaN	NaN	NaN	NaN	NaN	NaN	NaN	NaN	NaN	NaN	NaN	NaN	NaN	50.413	67.725	83.472	86.744	92.206	86.45	110.43	113.18	146.64	144.82	142.45	119.02	112.4	117.9	103.88	95.546	88.098	65.295	NaN	NaN	NaN	NaN	NaN	NaN
NaN	NaN	NaN	NaN	NaN	NaN	NaN	NaN	NaN	NaN	NaN	NaN	NaN	NaN	NaN	NaN	NaN	NaN	NaN	NaN	NaN	NaN	NaN	NaN	NaN	NaN	41.728	59.445	84.688	105.46	116.5	126.65	133.13	157.65	201.36	226.42	164.9	NaN	NaN	NaN	NaN	NaN	NaN	NaN	NaN	NaN	NaN	NaN	NaN	NaN
NaN	NaN	NaN	NaN	NaN	NaN	NaN	NaN	NaN	NaN	NaN	NaN	NaN	NaN	NaN	NaN	NaN	NaN	NaN	NaN	NaN	NaN	NaN	NaN	NaN	NaN	53.674	56.981	58.695	59.747	62.016	68.152	73.445	74.131	78.558	79.034	80.211	76.508	87.037	60.935	NaN	NaN	NaN	NaN	NaN	NaN	NaN	NaN	NaN	NaN
NaN	NaN	NaN	NaN	NaN	NaN	NaN	NaN	NaN	NaN	NaN	NaN	NaN	NaN	NaN	NaN	46.59	49.773	50.089	45.686	48.545	48.84	51.121	51.126	59.144	70.567	77.276	79.282	85.996	102.72	127.74	163.53	181.87	213.66	213.83	207.96	170.54	101.67	NaN	NaN	NaN	NaN	NaN	NaN	NaN	NaN	NaN	NaN	NaN	NaN
NaN	NaN	NaN	NaN	NaN	NaN	NaN	NaN	NaN	NaN	NaN	NaN	NaN	NaN	NaN	NaN	NaN	NaN	NaN	NaN	NaN	NaN	NaN	NaN	NaN	NaN	NaN	NaN	40.64	51.056	62.386	59.619	58.776	60.891	76.925	86.058	83.514	62.348	34.687	NaN	NaN	NaN	NaN	NaN	NaN	NaN	NaN	NaN	NaN	NaN
NaN	NaN	NaN	NaN	NaN	NaN	NaN	NaN	NaN	NaN	NaN	NaN	NaN	NaN	NaN	NaN	NaN	NaN	NaN	NaN	NaN	NaN	NaN	NaN	NaN	59.391	60.343	58.732	62.347	54.769	59.461	69.465	87.438	110.1	132.48	131.08	85.537	NaN	NaN	NaN	NaN	NaN	NaN	NaN	NaN	NaN	NaN	NaN	NaN	NaN
NaN	NaN	NaN	NaN	NaN	NaN	NaN	NaN	NaN	NaN	NaN	NaN	NaN	NaN	NaN	NaN	166.16	161.94	157.15	133.75	117.07	101.31	94.284	95.037	85.85	83.774	84.843	85.253	82.97	74.644	79.806	81.964	92.04	98.363	125.05	138.05	147.1	121.38	111.48	106.52	127.49	90.419	NaN	NaN	NaN	NaN	NaN	NaN	NaN	NaN
NaN	NaN	NaN	NaN	NaN	NaN	NaN	NaN	NaN	NaN	NaN	NaN	NaN	NaN	NaN	NaN	NaN	NaN	NaN	NaN	NaN	NaN	NaN	NaN	NaN	42.66	49.435	54.056	47.374	35.078	26.179	28.974	32.19	42.003	60.884	78.216	81.284	72.858	42.501	NaN	NaN	NaN	NaN	NaN	NaN	NaN	NaN	NaN	NaN	NaN
NaN	NaN	NaN	NaN	NaN	NaN	NaN	NaN	NaN	NaN	NaN	NaN	NaN	NaN	NaN	NaN	NaN	NaN	NaN	NaN	NaN	NaN	NaN	NaN	NaN	NaN	NaN	94.386	83.918	103.89	144.09	163.39	165.07	171.54	212.32	240.46	231.02	186.69	105.42	NaN	NaN	NaN	NaN	NaN	NaN	NaN	NaN	NaN	NaN	NaN
NaN	NaN	NaN	NaN	NaN	NaN	NaN	NaN	NaN	NaN	NaN	NaN	NaN	NaN	NaN	NaN	NaN	NaN	NaN	NaN	NaN	NaN	47.392	46.627	51.743	52.302	56.61	46.688	48.588	50.149	63.438	71.933	82.563	114.23	139.46	150.58	125.88	73.387	NaN	NaN	NaN	NaN	NaN	NaN	NaN	NaN	NaN	NaN	NaN	NaN
NaN	NaN	NaN	NaN	NaN	NaN	NaN	28.729	50.237	57.472	58.104	49.211	56.258	64.202	83.354	80.862	78.728	69.128	73.774	62.31	53.906	46.297	39.93	80.204	102.03	113.92	83.821	94.271	92.912	99.923	104.74	179.8	291.89	353.42	394.64	311.46	243.56	108.65	NaN	NaN	NaN	NaN	NaN	NaN	NaN	NaN	NaN	NaN	NaN	NaN
NaN	NaN	NaN	NaN	NaN	NaN	NaN	NaN	NaN	NaN	NaN	NaN	NaN	NaN	NaN	NaN	NaN	NaN	NaN	NaN	54.229	74.88	68.289	68.508	90.957	109.46	131.95	127.86	126.9	128.41	132.92	130.62	131.08	133.86	135.65	140.25	125.71	83.806	NaN	NaN	NaN	NaN	NaN	NaN	NaN	NaN	NaN	NaN	NaN	NaN
NaN	NaN	NaN	NaN	NaN	NaN	NaN	NaN	NaN	NaN	NaN	NaN	NaN	NaN	NaN	NaN	NaN	NaN	NaN	NaN	NaN	NaN	NaN	15.374	22.053	26.533	24.587	31.817	46.038	41.374	38.941	37.57	78.778	132.41	196.82	220.36	184.07	119.42	50.247	NaN	NaN	NaN	NaN	NaN	NaN	NaN	NaN	NaN	NaN	NaN
NaN	NaN	NaN	NaN	NaN	NaN	NaN	NaN	NaN	NaN	NaN	NaN	NaN	NaN	NaN	NaN	NaN	NaN	NaN	NaN	NaN	NaN	NaN	NaN	NaN	NaN	NaN	23.248	40.096	40.414	55.835	62.274	73.582	75.523	93.58	118.82	116.69	75.349	NaN	NaN	NaN	NaN	NaN	NaN	NaN	NaN	NaN	NaN	NaN	NaN
NaN	NaN	NaN	NaN	NaN	NaN	NaN	NaN	NaN	NaN	NaN	NaN	NaN	NaN	NaN	NaN	NaN	NaN	NaN	NaN	NaN	NaN	NaN	NaN	NaN	NaN	74.134	74.117	64.632	57.327	55.961	75.013	86.79	117.72	142.74	155.32	102.51	NaN	NaN	NaN	NaN	NaN	NaN	NaN	NaN	NaN	NaN	NaN	NaN	NaN
NaN	NaN	NaN	NaN	NaN	NaN	NaN	NaN	NaN	NaN	NaN	NaN	NaN	NaN	NaN	NaN	NaN	NaN	NaN	NaN	NaN	NaN	NaN	NaN	NaN	NaN	66.935	64.346	64.283	68.145	73.313	75.039	76.095	76.319	80.455	82.459	71.268	61.947	32.807	NaN	NaN	NaN	NaN	NaN	NaN	NaN	NaN	NaN	NaN	NaN
NaN	NaN	NaN	NaN	NaN	NaN	65.1	66.542	56.907	52.456	51.168	51.044	50.964	41.09	39.604	38.08	35.445	34.175	34.396	43.233	53.958	57.284	47.464	38.386	33.268	41.629	47.98	54.282	60.244	56.841	57.667	51.033	54.178	69.315	100.02	132.41	125.56	77.355	NaN	NaN	NaN	NaN	NaN	NaN	NaN	NaN	NaN	NaN	NaN	NaN
NaN	NaN	NaN	NaN	NaN	NaN	NaN	NaN	NaN	NaN	NaN	NaN	87.622	71.683	60.116	45.122	37.927	59.313	66.159	76.071	57.054	53.093	41.853	29.524	36.506	27.819	29.16	19.357	27.426	31.029	31.911	36.571	54.501	89.281	134.31	180.44	183.02	121.52	NaN	NaN	NaN	NaN	NaN	NaN	NaN	NaN	NaN	NaN	NaN	NaN
NaN	NaN	NaN	NaN	NaN	NaN	NaN	NaN	NaN	NaN	NaN	NaN	NaN	NaN	NaN	NaN	NaN	NaN	NaN	NaN	NaN	NaN	NaN	NaN	NaN	64.86	49.373	42.971	31.684	31.437	33.43	44.541	56.529	72.644	95.08	126.61	139.5	98.474	NaN	NaN	NaN	NaN	NaN	NaN	NaN	NaN	NaN	NaN	NaN	NaN
NaN	NaN	NaN	NaN	NaN	NaN	NaN	NaN	NaN	NaN	NaN	NaN	NaN	NaN	NaN	NaN	NaN	NaN	NaN	NaN	NaN	NaN	NaN	51.904	76.489	94.358	116.23	117.3	99.392	100.01	115.86	154.35	167.42	147.39	143.61	148.76	166.29	114.32	NaN	NaN	NaN	NaN	NaN	NaN	NaN	NaN	NaN	NaN	NaN	NaN
NaN	NaN	NaN	NaN	NaN	NaN	NaN	NaN	NaN	NaN	NaN	NaN	NaN	NaN	NaN	NaN	NaN	NaN	NaN	NaN	NaN	NaN	NaN	NaN	NaN	NaN	NaN	NaN	57.39	54.132	55.151	58.44	72.887	104.09	151.93	199.29	205.95	178.89	97.767	NaN	NaN	NaN	NaN	NaN	NaN	NaN	NaN	NaN	NaN	NaN
NaN	NaN	NaN	NaN	NaN	NaN	NaN	NaN	NaN	NaN	NaN	NaN	NaN	NaN	NaN	NaN	NaN	NaN	NaN	NaN	NaN	50.182	68.111	73.603	88.741	69.421	82.337	62.925	67.023	77.664	112.72	114.05	99.412	83.914	122.93	115.48	97.838	50.226	26.541	NaN	NaN	NaN	NaN	NaN	NaN	NaN	NaN	NaN	NaN	NaN
NaN	NaN	NaN	NaN	NaN	NaN	NaN	NaN	NaN	NaN	NaN	NaN	NaN	NaN	NaN	NaN	NaN	NaN	NaN	NaN	NaN	NaN	NaN	NaN	NaN	NaN	53.647	42.413	37.183	47.991	47.809	44.863	33.618	36.73	54.582	56.72	52.359	38.875	27.367	NaN	NaN	NaN	NaN	NaN	NaN	NaN	NaN	NaN	NaN	NaN
NaN	NaN	NaN	NaN	NaN	NaN	NaN	NaN	NaN	NaN	NaN	NaN	NaN	NaN	NaN	NaN	NaN	NaN	NaN	NaN	NaN	NaN	NaN	67.561	72.069	82.68	103.46	103.51	105.01	108.96	134.01	174.2	226.16	270.35	324.01	322.72	257.99	160.01	70.988	NaN	NaN	NaN	NaN	NaN	NaN	NaN	NaN	NaN	NaN	NaN
NaN	NaN	NaN	NaN	NaN	NaN	NaN	NaN	NaN	NaN	NaN	NaN	NaN	NaN	NaN	NaN	NaN	NaN	NaN	NaN	NaN	NaN	NaN	NaN	NaN	32.306	28.443	27.016	35.746	38.252	39.098	36.293	45.645	58.035	74.76	69.989	47.411	NaN	NaN	NaN	NaN	NaN	NaN	NaN	NaN	NaN	NaN	NaN	NaN	NaN
NaN	NaN	NaN	NaN	NaN	NaN	NaN	NaN	NaN	NaN	NaN	NaN	NaN	NaN	NaN	NaN	NaN	NaN	NaN	NaN	NaN	NaN	NaN	55.425	51.864	56.893	62.713	65.04	55.682	44.215	43.988	53.89	74.455	119.31	172.1	215.88	195.14	118.31	NaN	NaN	NaN	NaN	NaN	NaN	NaN	NaN	NaN	NaN	NaN	NaN
NaN	NaN	NaN	NaN	NaN	NaN	NaN	NaN	NaN	NaN	NaN	NaN	NaN	NaN	NaN	NaN	NaN	NaN	NaN	NaN	NaN	NaN	NaN	NaN	NaN	NaN	NaN	26.15	48.372	56.504	68.78	71.534	77.213	90.906	110.63	136.3	150.66	105.95	NaN	NaN	NaN	NaN	NaN	NaN	NaN	NaN	NaN	NaN	NaN	NaN
NaN	NaN	NaN	NaN	NaN	NaN	NaN	NaN	NaN	NaN	NaN	NaN	NaN	NaN	NaN	NaN	NaN	NaN	NaN	NaN	NaN	NaN	35.737	46.454	44.339	53.034	66.243	68.77	72.011	69.972	61.572	58.404	68.168	80.997	89.787	86.403	76.86	46.236	NaN	NaN	NaN	NaN	NaN	NaN	NaN	NaN	NaN	NaN	NaN	NaN
[truncated: 23 more columns]
