# Supplementary material for: Timing of gene expression in a cell‐fate decision system
Source: Mol Syst Biol. 2018 Apr 25;14(4):e8024. doi: 10.15252/msb.20178024 (PMC5916086; doi:10.15252/msb.20178024)
Supplement: Supplementary file 3 — Dataset EV1 [file MSB-14-e8024-s003.zip › DatasetEV1/yDA296_pFUS2_dPSTR_R_NucearEnrichment_FusionSync.csv]

-180	-175	-170	-165	-160	-155	-150	-145	-140	-135	-130	-125	-120	-115	-110	-105	-100	-95	-90	-85	-80	-75	-70	-65	-60	-55	-50	-45	-40	-35	-30	-25	-20	-15	-10	-5	0	5	10	15	20	25	30	35	40	45	50	55	60	65
NaN	NaN	NaN	NaN	NaN	NaN	NaN	NaN	NaN	NaN	NaN	NaN	NaN	NaN	NaN	NaN	NaN	NaN	NaN	NaN	NaN	NaN	NaN	NaN	NaN	153.06	135.5	138.77	161.62	206.99	261.6	346.92	434.19	479.79	513.82	524.1	497.57	396.44	208.79	NaN	NaN	NaN	NaN	NaN	NaN	NaN	NaN	NaN	NaN	NaN
NaN	NaN	NaN	NaN	NaN	NaN	NaN	NaN	NaN	NaN	NaN	NaN	NaN	NaN	NaN	NaN	NaN	NaN	NaN	NaN	NaN	NaN	NaN	143.17	123.98	116.89	117.98	151.58	199.58	243.28	306.37	393.02	478.36	511.23	513	491.18	420.99	243.95	NaN	NaN	NaN	NaN	NaN	NaN	NaN	NaN	NaN	NaN	NaN	NaN
NaN	NaN	NaN	NaN	NaN	NaN	NaN	NaN	NaN	NaN	NaN	NaN	NaN	NaN	NaN	NaN	NaN	NaN	NaN	NaN	NaN	176.52	162.12	154.11	159.56	151.83	161.83	204.34	260.48	334.73	368.58	411.28	403.82	401.67	394.32	389.25	348.62	269.15	184.43	97.07	NaN	NaN	NaN	NaN	NaN	NaN	NaN	NaN	NaN	NaN
NaN	NaN	NaN	NaN	NaN	NaN	NaN	NaN	NaN	NaN	NaN	NaN	NaN	NaN	NaN	NaN	NaN	NaN	NaN	NaN	NaN	NaN	NaN	NaN	NaN	NaN	NaN	169.66	162.19	164.79	175.53	215.51	279.78	411.05	558.09	636.94	595.34	380.03	298.11	180.05	246.51	259.62	338.61	414.42	394.52	357.44	285.27	268.98	259.17	266.34
NaN	NaN	NaN	NaN	NaN	NaN	NaN	NaN	NaN	NaN	NaN	NaN	NaN	NaN	NaN	NaN	NaN	NaN	NaN	NaN	NaN	NaN	NaN	NaN	NaN	NaN	401.23	386.28	437.02	517.89	585	568.73	534.27	514.1	531.28	537.64	426.81	317.67	205.01	162.81	143.73	153.42	184.34	184.55	117.91	NaN	NaN	NaN	NaN	NaN
NaN	NaN	NaN	NaN	NaN	NaN	NaN	NaN	NaN	NaN	NaN	NaN	NaN	NaN	NaN	NaN	NaN	NaN	NaN	NaN	NaN	NaN	NaN	NaN	NaN	NaN	NaN	226.1	281.47	340.81	427.07	501.33	498.58	492.93	524.65	535.46	436.84	284.56	224.56	227.29	260.69	282.19	307.24	327.37	357.04	334.42	331.88	313.06	332.49	307.54
NaN	NaN	NaN	NaN	NaN	NaN	NaN	NaN	NaN	NaN	NaN	NaN	NaN	NaN	NaN	NaN	NaN	NaN	NaN	NaN	NaN	NaN	NaN	NaN	NaN	491.8	515.69	531.56	538.16	566.22	605.93	647.04	633.1	632.24	585.52	563.29	462.5	328.95	159.72	NaN	NaN	NaN	NaN	NaN	NaN	NaN	NaN	NaN	NaN	NaN
NaN	NaN	NaN	NaN	NaN	NaN	NaN	NaN	NaN	58.165	110.03	129.24	123.08	108.23	114.29	126.1	141.17	153.9	146.12	146.39	121.98	139.05	145.22	178.81	188.28	201.53	248.62	283.46	328.28	352.43	420.18	496.47	557.1	597.45	628.29	620.07	509.5	287.22	NaN	NaN	NaN	NaN	NaN	NaN	NaN	NaN	NaN	NaN	NaN	NaN
NaN	NaN	NaN	NaN	NaN	NaN	NaN	NaN	NaN	NaN	NaN	NaN	NaN	NaN	NaN	NaN	NaN	NaN	NaN	NaN	NaN	NaN	NaN	NaN	103.06	130.27	148.02	150.21	151.62	147.62	147.18	138.3	146.39	182.08	235.83	260.2	202.24	106.43	NaN	NaN	NaN	NaN	NaN	NaN	NaN	NaN	NaN	NaN	NaN	NaN
NaN	NaN	NaN	NaN	NaN	NaN	NaN	NaN	NaN	NaN	NaN	NaN	NaN	NaN	NaN	NaN	NaN	NaN	NaN	NaN	NaN	39.648	68.265	101.99	131.35	186.25	232.69	289.33	291.94	280.78	262.73	257.85	261.68	292.94	349.1	392.25	354.85	271.83	139.76	NaN	NaN	NaN	NaN	NaN	NaN	NaN	NaN	NaN	NaN	NaN
NaN	NaN	NaN	NaN	NaN	NaN	NaN	NaN	NaN	NaN	NaN	NaN	NaN	NaN	NaN	NaN	NaN	NaN	NaN	NaN	NaN	NaN	NaN	305.95	404.53	443.98	484.03	450.85	475.56	480.84	519.9	507.08	420.84	428.19	486.01	501	423.83	326.61	216.77	NaN	NaN	NaN	NaN	NaN	NaN	NaN	NaN	NaN	NaN	NaN
NaN	NaN	NaN	NaN	NaN	NaN	NaN	NaN	NaN	NaN	NaN	NaN	NaN	NaN	NaN	NaN	NaN	NaN	NaN	NaN	NaN	167.21	170.39	171.47	162.77	193.54	203.67	202.61	201.53	209.76	254.04	280.68	305.28	315.95	350.85	390.75	360.53	278.69	139.01	NaN	NaN	NaN	NaN	NaN	NaN	NaN	NaN	NaN	NaN	NaN
NaN	NaN	NaN	NaN	NaN	NaN	NaN	NaN	NaN	NaN	NaN	NaN	NaN	NaN	NaN	NaN	NaN	NaN	NaN	NaN	NaN	NaN	NaN	NaN	NaN	NaN	NaN	171.57	170.37	198.43	231.27	272.43	313.47	388.27	465.96	479.48	364.19	183.21	NaN	NaN	NaN	NaN	NaN	NaN	NaN	NaN	NaN	NaN	NaN	NaN
NaN	NaN	NaN	NaN	NaN	NaN	NaN	NaN	NaN	NaN	NaN	NaN	NaN	NaN	NaN	NaN	NaN	NaN	NaN	NaN	NaN	NaN	NaN	NaN	NaN	NaN	405.26	433.81	507.3	616.7	690.1	724	699.03	680.69	678.69	708.91	647.35	532.95	314.05	160.07	NaN	NaN	NaN	NaN	NaN	NaN	NaN	NaN	NaN	NaN
NaN	NaN	NaN	NaN	NaN	NaN	NaN	NaN	NaN	NaN	NaN	NaN	NaN	NaN	NaN	NaN	NaN	NaN	NaN	NaN	NaN	NaN	NaN	111.12	116.63	123.62	147.12	171.87	199.03	199.06	192.02	199.88	217.84	268.68	316.59	335.22	291.75	201.93	145.92	79.312	NaN	NaN	NaN	NaN	NaN	NaN	NaN	NaN	NaN	NaN
NaN	NaN	NaN	NaN	NaN	NaN	NaN	NaN	NaN	NaN	NaN	NaN	NaN	NaN	NaN	NaN	NaN	NaN	NaN	NaN	NaN	NaN	NaN	NaN	NaN	67.528	70.933	74.382	84.731	105.58	142	193.63	273.52	330.11	355.33	334.1	306.94	260.9	198.57	153.4	156.93	181.61	134.98	NaN	NaN	NaN	NaN	NaN	NaN	NaN
NaN	NaN	NaN	NaN	NaN	NaN	NaN	NaN	NaN	NaN	NaN	NaN	NaN	NaN	NaN	NaN	NaN	NaN	NaN	NaN	NaN	NaN	NaN	NaN	NaN	NaN	NaN	43.937	71.039	99.089	115.95	148.11	162.19	216.9	260.69	300.6	303.14	249.98	183.88	138.34	186.91	266.4	320.11	289.8	229.05	207.56	223.34	232.38	220.24	180.86
NaN	NaN	NaN	NaN	NaN	NaN	NaN	NaN	NaN	NaN	NaN	NaN	NaN	NaN	NaN	NaN	NaN	NaN	NaN	NaN	NaN	NaN	NaN	NaN	NaN	NaN	245.01	386.04	415.45	451.07	461.39	487.89	513.78	543.69	536.15	511.93	483.35	314.63	NaN	NaN	NaN	NaN	NaN	NaN	NaN	NaN	NaN	NaN	NaN	NaN
NaN	NaN	NaN	NaN	NaN	NaN	NaN	NaN	144.59	213.78	222.66	234.93	214.11	189.66	162.88	186.28	204.52	223.25	225.35	217.74	226.06	236.6	266.29	300.37	338.94	373.2	362.54	359.15	340.05	346.63	415.8	503.05	581.69	604.89	599.59	537.7	325.75	NaN	NaN	NaN	NaN	NaN	NaN	NaN	NaN	NaN	NaN	NaN	NaN	NaN
NaN	NaN	NaN	NaN	NaN	NaN	NaN	NaN	NaN	NaN	NaN	NaN	NaN	NaN	NaN	NaN	NaN	NaN	NaN	NaN	NaN	NaN	NaN	NaN	NaN	100.31	147.79	149.2	160.45	181.29	200.08	221.86	283.38	368.37	470.95	451.3	345.76	209.8	165.89	219.51	243.16	257.36	234.69	161.15	NaN	NaN	NaN	NaN	NaN	NaN
NaN	NaN	NaN	NaN	NaN	NaN	NaN	NaN	NaN	NaN	NaN	NaN	NaN	NaN	NaN	NaN	NaN	NaN	NaN	NaN	70.47	106.97	104.79	93.456	84.256	70.076	82.281	79.929	80.424	71.965	85.391	142.1	225.58	323.37	407.91	492.61	476.02	394.58	260.7	193.21	194.44	221.66	256.78	174.53	NaN	NaN	NaN	NaN	NaN	NaN
NaN	NaN	NaN	NaN	NaN	NaN	NaN	NaN	NaN	NaN	NaN	NaN	NaN	NaN	NaN	NaN	NaN	NaN	NaN	NaN	NaN	NaN	NaN	NaN	NaN	NaN	NaN	60.357	98.792	130.28	133.92	134.3	166.81	243.5	349.85	413.55	377.16	288.81	148.88	NaN	NaN	NaN	NaN	NaN	NaN	NaN	NaN	NaN	NaN	NaN
NaN	NaN	NaN	NaN	NaN	NaN	NaN	NaN	NaN	NaN	NaN	NaN	NaN	NaN	NaN	NaN	NaN	NaN	NaN	NaN	140.73	199.04	175.99	189.31	220.2	288.87	365.26	445.61	500.31	530.85	551.91	620.84	713.19	847.19	892.72	914.33	884.9	NaN	NaN	NaN	NaN	NaN	NaN	NaN	NaN	NaN	NaN	NaN	NaN	NaN
NaN	NaN	NaN	NaN	NaN	NaN	NaN	NaN	NaN	NaN	NaN	NaN	NaN	NaN	NaN	NaN	NaN	NaN	NaN	NaN	NaN	NaN	135.56	237.44	299.47	336.91	373.07	387.03	387.76	400.49	444.65	513.79	571.05	614.51	647.08	594.81	467.24	NaN	NaN	NaN	NaN	NaN	NaN	NaN	NaN	NaN	NaN	NaN	NaN	NaN
NaN	NaN	NaN	NaN	NaN	NaN	NaN	NaN	NaN	NaN	NaN	NaN	NaN	NaN	NaN	NaN	NaN	NaN	NaN	NaN	NaN	NaN	NaN	NaN	NaN	532.46	523.25	488.28	459.35	459.61	467.23	462.68	470.92	494.25	548.21	551.65	538.53	440.54	369.05	288.86	281.09	259.61	269.52	279.9	313.04	346.72	345.3	224.17	NaN	NaN
NaN	NaN	NaN	NaN	NaN	NaN	NaN	NaN	NaN	NaN	NaN	NaN	NaN	NaN	NaN	NaN	NaN	NaN	NaN	NaN	NaN	NaN	NaN	NaN	NaN	NaN	NaN	NaN	105.67	180.15	222.01	252.73	280.52	305	323.5	382.39	394.42	380.22	294.64	241.54	230.19	230.42	166.27	NaN	NaN	NaN	NaN	NaN	NaN	NaN
NaN	NaN	NaN	NaN	1.6208	52.682	59.64	34.682	18.528	35.312	25.543	46.86	44.77	55.19	65.957	64.015	64.172	58.961	55.106	53.679	59.528	69.59	113.1	106.04	100.55	84.794	136.3	208.96	285.58	337.47	402.06	448.61	478.1	490.76	514.4	548.49	501.99	311.18	NaN	NaN	NaN	NaN	NaN	NaN	NaN	NaN	NaN	NaN	NaN	NaN
NaN	NaN	NaN	NaN	NaN	NaN	NaN	NaN	NaN	NaN	NaN	NaN	NaN	NaN	NaN	NaN	NaN	NaN	NaN	NaN	NaN	NaN	NaN	NaN	NaN	NaN	78.825	95.442	93.108	98.516	106.87	138.93	186.3	257.94	329.17	363.14	343.03	269.75	180.56	103.11	118.98	132.84	181.67	188.97	173.21	183.25	148.57	234.46	260.93	363.4
NaN	NaN	NaN	NaN	NaN	NaN	NaN	NaN	NaN	NaN	NaN	NaN	NaN	NaN	NaN	NaN	NaN	NaN	NaN	NaN	NaN	NaN	NaN	NaN	NaN	NaN	NaN	214.16	351.18	532.03	710.8	874.14	881.61	796.84	711.41	780.52	689.93	433.61	NaN	NaN	NaN	NaN	NaN	NaN	NaN	NaN	NaN	NaN	NaN	NaN
NaN	NaN	NaN	NaN	NaN	NaN	NaN	NaN	NaN	NaN	NaN	NaN	NaN	NaN	NaN	NaN	NaN	NaN	NaN	323.08	281.52	260.06	263.86	248.25	250.46	231.15	222.02	201.31	204.56	203.67	212.12	243.7	344.75	431.16	483.77	466.21	400.5	243.91	NaN	NaN	NaN	NaN	NaN	NaN	NaN	NaN	NaN	NaN	NaN	NaN
NaN	NaN	NaN	NaN	NaN	NaN	NaN	NaN	NaN	NaN	NaN	NaN	NaN	NaN	NaN	NaN	NaN	NaN	NaN	NaN	NaN	NaN	NaN	NaN	NaN	155.05	213.94	309.37	353.61	402.68	385.49	409.2	409.66	459.49	499.92	526.23	465.39	380.03	209.44	NaN	NaN	NaN	NaN	NaN	NaN	NaN	NaN	NaN	NaN	NaN
NaN	NaN	NaN	NaN	NaN	NaN	NaN	NaN	NaN	NaN	NaN	NaN	NaN	NaN	NaN	NaN	NaN	NaN	NaN	NaN	NaN	NaN	NaN	NaN	17.766	76.748	100.43	100.34	109.58	125.96	159.31	200.59	275.05	321.18	368.85	370.09	347.51	219.74	98.058	NaN	NaN	NaN	NaN	NaN	NaN	NaN	NaN	NaN	NaN	NaN
NaN	NaN	NaN	NaN	NaN	NaN	NaN	NaN	NaN	NaN	NaN	NaN	NaN	NaN	NaN	NaN	NaN	NaN	NaN	NaN	NaN	NaN	NaN	NaN	NaN	NaN	NaN	NaN	168.04	281.32	353.1	371.03	384.78	402.95	461.53	468.4	438.52	349.88	194.75	NaN	NaN	NaN	NaN	NaN	NaN	NaN	NaN	NaN	NaN	NaN
NaN	NaN	NaN	NaN	NaN	NaN	NaN	NaN	NaN	NaN	NaN	NaN	NaN	NaN	NaN	NaN	NaN	NaN	NaN	NaN	NaN	NaN	NaN	NaN	NaN	NaN	NaN	107.72	97.917	100.98	112.2	124.9	164.08	252.47	411.13	521.66	537.65	433.94	286.15	202.05	152.06	176.27	171.17	228.95	258.22	291.7	278.79	288.59	334.48	366.4
NaN	NaN	NaN	NaN	NaN	NaN	NaN	NaN	NaN	NaN	NaN	NaN	NaN	NaN	NaN	NaN	NaN	NaN	NaN	NaN	NaN	NaN	NaN	137.31	163.62	159.32	171.32	180.56	211.03	240.72	298.49	327.49	377.46	390.75	440.08	437.79	353.6	250.57	105.58	NaN	NaN	NaN	NaN	NaN	NaN	NaN	NaN	NaN	NaN	NaN
NaN	NaN	NaN	NaN	NaN	NaN	NaN	NaN	NaN	NaN	NaN	NaN	NaN	NaN	NaN	NaN	NaN	NaN	NaN	NaN	NaN	NaN	NaN	NaN	69.5	146.12	158.6	180.99	206.89	267.75	285.89	287.39	327.52	372.97	457.93	471.85	480.96	424.45	273.89	NaN	NaN	NaN	NaN	NaN	NaN	NaN	NaN	NaN	NaN	NaN
NaN	NaN	NaN	NaN	NaN	NaN	NaN	NaN	NaN	NaN	NaN	NaN	NaN	NaN	NaN	NaN	NaN	NaN	NaN	98.454	114.13	108.32	90.506	101.77	128.67	161.9	202.89	251.56	287.88	360.29	404.95	438.33	458.66	472.24	452.3	446.03	356.97	238.53	NaN	NaN	NaN	NaN	NaN	NaN	NaN	NaN	NaN	NaN	NaN	NaN
NaN	NaN	NaN	NaN	NaN	NaN	NaN	NaN	NaN	NaN	NaN	NaN	NaN	NaN	NaN	NaN	NaN	NaN	NaN	255.53	247.05	240.8	226.69	189.22	155.3	137.75	172.25	215.5	296.11	344.41	385.43	430.45	496.69	558.13	563.64	491.81	402.4	301.71	311.26	320.52	344.37	324.6	318.77	343.91	344.99	355.03	355.89	365.86	360.84	410.52
NaN	NaN	NaN	NaN	NaN	NaN	NaN	NaN	NaN	NaN	NaN	NaN	NaN	NaN	NaN	NaN	NaN	NaN	NaN	NaN	NaN	NaN	NaN	NaN	NaN	NaN	350.41	372.22	425.49	484.66	499.94	497.83	541.8	534.7	543.25	501	550.97	516.68	344.48	NaN	NaN	NaN	NaN	NaN	NaN	NaN	NaN	NaN	NaN	NaN
NaN	NaN	NaN	NaN	NaN	NaN	NaN	NaN	NaN	NaN	NaN	NaN	NaN	NaN	NaN	NaN	NaN	NaN	NaN	NaN	NaN	NaN	NaN	NaN	NaN	NaN	326.41	371.02	449.63	523.38	585.14	623.56	661.95	674.97	683.71	650.33	608.9	522.68	463.86	355.62	342.82	332.51	335.61	308.47	300.61	300.88	264.94	151.13	NaN	NaN
NaN	NaN	NaN	NaN	NaN	NaN	NaN	NaN	NaN	NaN	NaN	NaN	NaN	NaN	NaN	NaN	NaN	NaN	NaN	NaN	NaN	349.2	305.43	282.83	262.91	273.26	292.22	327.27	339	361.88	364.58	376.32	396.45	452.08	514.54	552.91	540.95	443.88	249.74	NaN	NaN	NaN	NaN	NaN	NaN	NaN	NaN	NaN	NaN	NaN
NaN	NaN	NaN	NaN	NaN	NaN	NaN	NaN	NaN	NaN	NaN	NaN	NaN	NaN	NaN	NaN	NaN	NaN	NaN	NaN	NaN	NaN	NaN	NaN	NaN	301.96	244.65	247.23	273.23	302.58	296.61	309.62	352.04	428.63	481.03	512	433.8	374.34	214.01	219.24	155.39	298.84	271.03	288.84	220.1	234.08	282.6	306.71	317.11	292.92
NaN	NaN	NaN	NaN	NaN	NaN	NaN	NaN	NaN	NaN	NaN	NaN	NaN	NaN	NaN	NaN	NaN	NaN	NaN	NaN	NaN	NaN	NaN	NaN	NaN	NaN	NaN	NaN	NaN	491.65	532.42	575.5	596.26	573.98	558.61	538.33	540.78	429.42	310.08	185.73	105.5	NaN	NaN	NaN	NaN	NaN	NaN	NaN	NaN	NaN
NaN	NaN	NaN	NaN	NaN	NaN	NaN	NaN	NaN	NaN	NaN	NaN	NaN	NaN	NaN	NaN	NaN	NaN	NaN	NaN	NaN	114.94	133.71	169.93	198.64	192.98	200.28	216.86	229.53	226	242.31	255.54	293.69	336.5	411.17	483.59	504	475.55	353.06	320.91	340	371.27	296.13	256.71	283.14	361.69	346.69	318.13	277.74	290.09
NaN	NaN	NaN	NaN	NaN	NaN	NaN	NaN	NaN	NaN	NaN	NaN	NaN	NaN	NaN	NaN	NaN	NaN	NaN	NaN	NaN	NaN	NaN	NaN	NaN	NaN	529.17	577.67	562.89	510.3	528.04	547.06	529.73	520.9	542.8	557.45	550.75	518.69	419.1	240.15	NaN	NaN	NaN	NaN	NaN	NaN	NaN	NaN	NaN	NaN
NaN	NaN	NaN	NaN	NaN	NaN	NaN	NaN	NaN	NaN	NaN	NaN	NaN	NaN	NaN	NaN	NaN	NaN	NaN	NaN	NaN	NaN	NaN	NaN	NaN	NaN	NaN	NaN	NaN	NaN	NaN	597.05	584.43	627.65	699.67	671.15	573.28	372.58	295.4	254.86	311.62	336.86	349.67	368.42	393.88	411.91	424.87	417.35	401.69	390.11
NaN	NaN	NaN	NaN	NaN	NaN	NaN	NaN	NaN	NaN	NaN	NaN	NaN	NaN	NaN	NaN	NaN	NaN	NaN	NaN	NaN	318.58	371.22	394.97	359.01	344.74	314.33	311.86	287.05	295.82	289.8	297.79	304.55	383.44	510.38	555.24	546.39	435.6	426.62	384.38	391.97	322.28	315.92	301.74	329.13	341.12	358.47	315.69	296.6	289.47
NaN	NaN	NaN	NaN	NaN	NaN	NaN	NaN	NaN	NaN	NaN	NaN	NaN	NaN	NaN	NaN	NaN	NaN	NaN	NaN	NaN	NaN	NaN	NaN	NaN	NaN	NaN	NaN	414.6	433.49	428.05	448.75	495.99	578.53	640.96	659.61	580.73	434.83	271.22	204.07	242.08	321.22	389.08	356.19	354.18	351.85	397.37	377.25	450.12	482.57
NaN	NaN	NaN	NaN	NaN	NaN	NaN	NaN	NaN	NaN	NaN	NaN	NaN	NaN	NaN	NaN	NaN	NaN	NaN	NaN	NaN	NaN	NaN	NaN	NaN	NaN	NaN	NaN	NaN	NaN	NaN	NaN	NaN	672.76	605.11	545.82	471.44	366.08	287.7	226.41	246.5	230.6	277.87	212.78	250.86	273.87	367.54	375.25	347.9	333.04
NaN	NaN	NaN	NaN	NaN	NaN	NaN	NaN	NaN	NaN	NaN	NaN	NaN	NaN	NaN	NaN	NaN	NaN	NaN	NaN	NaN	NaN	NaN	NaN	NaN	NaN	117.54	102.31	112.05	123.53	168.98	179.49	234.58	308.17	410.96	450.69	432.69	370.69	219.17	NaN	NaN	NaN	NaN	NaN	NaN	NaN	NaN	NaN	NaN	NaN
NaN	NaN	NaN	NaN	NaN	NaN	NaN	NaN	NaN	NaN	NaN	NaN	NaN	NaN	NaN	NaN	NaN	NaN	NaN	NaN	NaN	NaN	NaN	NaN	NaN	NaN	NaN	NaN	85.211	223.16	270.35	327.74	389.65	497.04	556.2	565.57	439.41	323.43	241.23	262.38	299.9	332.29	351.92	372.8	282.12	220.09	146.85	207.31	287.05	329.18
NaN	NaN	NaN	NaN	NaN	NaN	NaN	NaN	NaN	NaN	NaN	NaN	NaN	NaN	NaN	NaN	NaN	NaN	NaN	234.9	282.7	316.38	314.13	351.44	394.4	467	463.49	471.22	491.17	529.52	554.16	565.64	591.29	599.06	612.41	575.04	442.56	225.14	NaN	NaN	NaN	NaN	NaN	NaN	NaN	NaN	NaN	NaN	NaN	NaN
NaN	NaN	NaN	NaN	NaN	NaN	NaN	NaN	NaN	NaN	NaN	NaN	NaN	NaN	NaN	NaN	NaN	NaN	NaN	NaN	NaN	NaN	NaN	NaN	NaN	NaN	NaN	NaN	NaN	NaN	NaN	NaN	543.26	727.02	824.03	827.66	634.71	462.51	355.72	312.37	369.07	303.5	381.54	293.75	372.11	308.85	395.37	416.62	504.77	501.59
NaN	NaN	NaN	NaN	NaN	NaN	NaN	NaN	NaN	NaN	NaN	NaN	NaN	NaN	NaN	NaN	NaN	NaN	NaN	NaN	NaN	NaN	NaN	NaN	222.21	277.86	322.8	376.22	397.85	474.4	505.5	523.43	501.23	523.48	547.87	536.96	545.65	479.75	317.3	NaN	NaN	NaN	NaN	NaN	NaN	NaN	NaN	NaN	NaN	NaN
NaN	NaN	NaN	NaN	NaN	NaN	NaN	NaN	NaN	NaN	NaN	NaN	NaN	NaN	NaN	NaN	240.32	279.17	315.83	286.88	254.77	225.29	237.23	294.79	289.82	339.49	301.85	324.05	327.88	376.04	386.65	407.49	422.72	484.65	533.3	619.13	541.81	339.32	NaN	NaN	NaN	NaN	NaN	NaN	NaN	NaN	NaN	NaN	NaN	NaN
NaN	NaN	NaN	NaN	NaN	NaN	NaN	NaN	NaN	NaN	NaN	NaN	NaN	NaN	NaN	NaN	NaN	NaN	NaN	NaN	NaN	NaN	NaN	77.9	73.073	84.904	116.99	179.73	269.85	364.33	431.95	481.5	480.74	489.95	469.41	494.49	443.74	365.79	194.13	NaN	NaN	NaN	NaN	NaN	NaN	NaN	NaN	NaN	NaN	NaN
NaN	NaN	NaN	NaN	NaN	NaN	NaN	NaN	NaN	NaN	NaN	NaN	NaN	NaN	NaN	NaN	NaN	NaN	NaN	NaN	NaN	NaN	NaN	NaN	NaN	321.65	304.58	302.53	307.84	322.57	347.73	376.09	425.56	454.74	472.31	495.37	471.4	405.62	324.25	188.7	NaN	NaN	NaN	NaN	NaN	NaN	NaN	NaN	NaN	NaN
NaN	NaN	NaN	NaN	NaN	NaN	NaN	NaN	NaN	NaN	NaN	NaN	NaN	NaN	NaN	NaN	NaN	NaN	NaN	NaN	NaN	NaN	NaN	NaN	NaN	NaN	305.79	343.77	377.93	453.6	491.57	514.33	502.39	494.15	514.73	532.11	457.58	349.01	269	288.14	309.79	304.05	301.14	320.2	219.34	NaN	NaN	NaN	NaN	NaN
NaN	NaN	NaN	NaN	NaN	NaN	NaN	NaN	NaN	NaN	NaN	NaN	NaN	NaN	NaN	NaN	NaN	NaN	NaN	NaN	NaN	NaN	NaN	NaN	NaN	221.25	265.91	344	359.11	359.82	322.74	320.86	353.24	356.03	369.9	321.93	204.37	NaN	NaN	NaN	NaN	NaN	NaN	NaN	NaN	NaN	NaN	NaN	NaN	NaN
NaN	NaN	NaN	NaN	NaN	NaN	NaN	NaN	NaN	NaN	NaN	NaN	NaN	NaN	NaN	NaN	NaN	NaN	NaN	NaN	NaN	NaN	NaN	NaN	NaN	NaN	240.9	240.04	245.17	247.62	249.47	247.98	289.25	371.23	466.6	489.54	424.03	244.73	NaN	NaN	NaN	NaN	NaN	NaN	NaN	NaN	NaN	NaN	NaN	NaN
NaN	NaN	NaN	NaN	NaN	NaN	NaN	NaN	NaN	NaN	NaN	NaN	NaN	NaN	NaN	NaN	NaN	NaN	NaN	NaN	NaN	NaN	NaN	NaN	NaN	NaN	411.37	446.61	477.64	431.7	410.96	420.58	492.22	565.89	533.01	476.75	319.26	174.37	NaN	NaN	NaN	NaN	NaN	NaN	NaN	NaN	NaN	NaN	NaN	NaN
NaN	NaN	NaN	NaN	NaN	NaN	NaN	NaN	NaN	NaN	NaN	NaN	NaN	NaN	NaN	NaN	NaN	NaN	NaN	NaN	NaN	NaN	NaN	NaN	NaN	284.66	408.5	535.52	594.96	677.56	672.92	704.65	669.61	677.06	654.91	640.95	565.9	356.83	NaN	NaN	NaN	NaN	NaN	NaN	NaN	NaN	NaN	NaN	NaN	NaN
NaN	NaN	NaN	NaN	NaN	NaN	NaN	NaN	NaN	NaN	NaN	NaN	NaN	NaN	NaN	NaN	NaN	NaN	NaN	NaN	NaN	NaN	NaN	NaN	NaN	NaN	NaN	NaN	583.67	708.79	781.4	803.18	812.83	801.79	823.05	879.32	957.37	908.24	769.48	639.6	623.6	632.66	689.7	726.64	657.11	605.17	578.65	635.79	637.51	641.04
NaN	NaN	NaN	NaN	NaN	NaN	NaN	NaN	NaN	NaN	NaN	NaN	NaN	NaN	NaN	NaN	NaN	NaN	NaN	NaN	NaN	NaN	NaN	NaN	NaN	NaN	NaN	414.89	377.23	396.7	501.28	545.12	603.61	603.65	686.85	640.37	464.09	215.17	NaN	NaN	NaN	NaN	NaN	NaN	NaN	NaN	NaN	NaN	NaN	NaN
NaN	NaN	NaN	NaN	NaN	NaN	NaN	NaN	NaN	NaN	NaN	NaN	NaN	NaN	NaN	NaN	NaN	NaN	NaN	NaN	NaN	NaN	149.77	145.47	141.49	132.83	138.03	164.2	174.54	182.98	203.6	301.03	400.08	471.07	489.52	472.32	377.74	280.42	196.9	194.2	183.12	185.28	187.28	197.04	205.99	225.87	240.41	269.39	234.68	271.29
NaN	NaN	NaN	NaN	NaN	NaN	NaN	NaN	NaN	NaN	NaN	NaN	172.85	171.3	175.74	168.56	160.78	166.41	189.04	217.74	243.65	298.43	326.66	363.68	367.91	377.85	391.81	420.03	470.46	510.68	567.65	599.33	633.75	632.6	640.41	644.46	537.02	486.37	263.08	NaN	NaN	NaN	NaN	NaN	NaN	NaN	NaN	NaN	NaN	NaN
NaN	NaN	NaN	NaN	NaN	NaN	NaN	NaN	NaN	NaN	NaN	NaN	76.04	90.739	99.797	118.02	141.4	163.94	174.93	187.87	208.95	215.92	225.26	211.34	207.54	202.32	212.11	225.48	232.57	246.98	275.96	307.72	353.5	391.06	441.98	458.06	432.67	329.92	228.03	107.67	NaN	NaN	NaN	NaN	NaN	NaN	NaN	NaN	NaN	NaN
NaN	NaN	NaN	NaN	NaN	NaN	NaN	NaN	NaN	NaN	NaN	NaN	NaN	NaN	NaN	NaN	NaN	NaN	NaN	NaN	NaN	NaN	193.72	228.92	267.26	306.82	325.91	350.94	391.07	421.35	430.45	398.47	388.42	406.13	452.92	465.69	434.9	353.13	205.44	NaN	NaN	NaN	NaN	NaN	NaN	NaN	NaN	NaN	NaN	NaN
NaN	NaN	NaN	NaN	NaN	NaN	NaN	NaN	NaN	NaN	NaN	NaN	NaN	NaN	NaN	NaN	NaN	NaN	NaN	NaN	NaN	NaN	NaN	NaN	NaN	NaN	NaN	83.086	110.38	135.74	147.47	167.2	204.08	302.22	399.71	480.31	450.92	375.15	285.65	234.3	213.75	205.74	184.51	185.82	182.33	243.63	277.39	305.15	276.94	176.74
NaN	NaN	NaN	NaN	NaN	NaN	NaN	NaN	NaN	NaN	NaN	NaN	NaN	NaN	NaN	NaN	NaN	NaN	NaN	120.61	100.73	106	140.63	133.11	125.84	114.61	114.99	116.3	128.78	155.44	213.45	306.21	395.19	438.11	453.72	436.38	392.34	310.57	220.19	207.35	214.6	287.6	331.6	355.17	378.36	387.17	418.09	274.12	NaN	NaN
NaN	NaN	NaN	NaN	NaN	NaN	NaN	NaN	NaN	NaN	NaN	NaN	NaN	NaN	NaN	NaN	NaN	NaN	NaN	NaN	NaN	NaN	NaN	NaN	NaN	NaN	NaN	NaN	116.29	151.55	173.56	221.76	298.4	427.34	529.37	602.25	546.87	403.66	273.65	139.3	NaN	NaN	NaN	NaN	NaN	NaN	NaN	NaN	NaN	NaN
NaN	NaN	NaN	NaN	NaN	NaN	NaN	NaN	NaN	NaN	NaN	NaN	NaN	NaN	NaN	169.3	138.1	121.58	166.34	203.84	255.25	304.27	415.84	531.55	627.68	696.43	725.98	752.22	708.88	680.38	643.9	662.09	642.99	597.34	553.37	574.12	562.84	479.11	269.37	NaN	NaN	NaN	NaN	NaN	NaN	NaN	NaN	NaN	NaN	NaN
NaN	NaN	NaN	NaN	NaN	NaN	NaN	NaN	NaN	NaN	NaN	NaN	NaN	NaN	NaN	NaN	NaN	NaN	NaN	NaN	NaN	NaN	NaN	NaN	NaN	165.85	247.76	320.7	405.51	471.28	548.42	619.08	655.94	715.84	742.02	758.46	658.92	485.15	248.43	NaN	NaN	NaN	NaN	NaN	NaN	NaN	NaN	NaN	NaN	NaN
NaN	NaN	NaN	NaN	NaN	NaN	NaN	NaN	NaN	NaN	NaN	NaN	NaN	NaN	NaN	NaN	NaN	NaN	NaN	NaN	NaN	NaN	NaN	NaN	NaN	NaN	NaN	56.019	87.022	109.56	127.08	146.53	190.01	303.7	449.67	571.9	519.59	413.87	283.21	303.53	306.32	331.38	334.24	357.56	360.33	299.95	173.7	NaN	NaN	NaN
NaN	NaN	NaN	NaN	NaN	NaN	NaN	NaN	NaN	NaN	NaN	NaN	NaN	NaN	76.846	79.974	84.408	91.21	90.932	119.55	157.41	212.04	260.24	309.74	350.99	332.84	321.36	297.85	314.07	326.87	333.77	347.01	340.34	351.33	381.81	410.43	393.37	293.96	234.09	128.38	NaN	NaN	NaN	NaN	NaN	NaN	NaN	NaN	NaN	NaN
NaN	NaN	NaN	NaN	NaN	NaN	NaN	NaN	NaN	NaN	NaN	NaN	NaN	NaN	NaN	NaN	NaN	NaN	NaN	NaN	NaN	NaN	NaN	NaN	NaN	NaN	NaN	NaN	NaN	NaN	NaN	NaN	413.65	504.92	550.86	514.72	415.18	333.42	309.19	328.76	324.25	308.74	290.3	278.4	260.53	260.17	251.07	264.1	269.99	286.91
NaN	NaN	NaN	NaN	NaN	NaN	NaN	NaN	NaN	NaN	NaN	NaN	NaN	NaN	NaN	NaN	NaN	NaN	NaN	NaN	NaN	NaN	208.97	284.14	337.89	382.75	398.63	408.53	410.46	434.59	468.57	514.26	574.98	626.82	613.08	632.25	611.64	437.78	NaN	NaN	NaN	NaN	NaN	NaN	NaN	NaN	NaN	NaN	NaN	NaN
NaN	NaN	NaN	NaN	NaN	NaN	NaN	NaN	NaN	NaN	NaN	NaN	NaN	NaN	NaN	NaN	NaN	NaN	NaN	NaN	NaN	NaN	NaN	NaN	NaN	NaN	NaN	NaN	NaN	NaN	378.93	358.97	379.36	386.46	440.14	472.91	544.69	533.25	434.67	395.4	404.68	492.39	537.34	527.83	423.32	386.79	231.38	NaN	NaN	NaN
NaN	NaN	NaN	NaN	NaN	NaN	NaN	NaN	NaN	NaN	NaN	NaN	NaN	NaN	NaN	NaN	NaN	NaN	NaN	NaN	NaN	NaN	NaN	NaN	NaN	NaN	NaN	NaN	205.7	268.5	317.59	367.18	397.17	415.76	425.63	414.74	366.2	278.94	197.4	148.71	151.1	182.18	217.4	230.27	226.7	222.46	229.63	229.35	237.14	218.47
NaN	NaN	NaN	NaN	NaN	NaN	NaN	NaN	NaN	NaN	NaN	NaN	NaN	NaN	NaN	NaN	NaN	NaN	NaN	NaN	NaN	NaN	NaN	NaN	NaN	NaN	NaN	NaN	142.14	197.22	251.41	325.98	407.35	483.42	534.48	502.99	401.19	288.27	155.05	NaN	NaN	NaN	NaN	NaN	NaN	NaN	NaN	NaN	NaN	NaN
NaN	NaN	NaN	NaN	NaN	NaN	NaN	NaN	NaN	NaN	NaN	NaN	NaN	NaN	NaN	NaN	NaN	NaN	NaN	NaN	NaN	NaN	NaN	NaN	NaN	NaN	NaN	138.09	152.14	174.55	190.92	222.34	244.77	319.66	395.92	463.27	413.84	327.22	221.81	195.59	179.05	193.06	183.14	251.78	250.78	295.15	260.91	288.16	290.11	252.78
NaN	NaN	NaN	NaN	NaN	NaN	NaN	NaN	NaN	NaN	NaN	NaN	NaN	NaN	NaN	NaN	NaN	NaN	NaN	NaN	NaN	NaN	NaN	NaN	NaN	NaN	NaN	NaN	NaN	330.22	412.64	472.71	567.44	659.31	750.67	791.31	722.57	571.79	402.2	373.32	352.19	312.05	287.12	334.17	425.13	454.05	440.52	453.11	436.43	430.41
NaN	NaN	NaN	NaN	NaN	NaN	NaN	NaN	NaN	NaN	NaN	NaN	NaN	NaN	NaN	NaN	NaN	NaN	NaN	NaN	NaN	NaN	NaN	NaN	NaN	NaN	NaN	NaN	NaN	580.05	606.32	561.92	553.57	533.94	543.28	490.54	411.65	333.59	247.48	255.07	298.82	244.42	NaN	NaN	NaN	NaN	NaN	NaN	NaN	NaN
NaN	NaN	NaN	NaN	NaN	NaN	NaN	NaN	NaN	NaN	NaN	NaN	NaN	NaN	NaN	NaN	NaN	NaN	NaN	NaN	NaN	NaN	NaN	NaN	NaN	NaN	NaN	NaN	NaN	NaN	NaN	449.8	555.92	719.96	820.78	864.8	708.52	590.89	406.58	384.22	406.78	500.42	548.44	534.63	505.91	500.85	492.59	419.14	373.21	432.26
NaN	NaN	NaN	NaN	NaN	NaN	NaN	NaN	NaN	NaN	NaN	NaN	NaN	NaN	NaN	NaN	NaN	NaN	NaN	NaN	NaN	NaN	NaN	NaN	469.75	421.76	378.13	363.97	361.24	370.82	357.42	366.97	392.34	446.58	489.09	542.59	552.62	513.93	424.5	366.89	377.05	426.61	470.74	476.63	455.61	432.23	421.4	400.69	393.21	360.28
NaN	NaN	NaN	NaN	NaN	NaN	NaN	NaN	NaN	NaN	NaN	NaN	NaN	NaN	NaN	NaN	NaN	NaN	NaN	NaN	NaN	NaN	NaN	NaN	53.188	64.364	63.423	62.182	61.63	94.813	203.32	348	508.64	579.83	619.72	591.2	470.34	259.06	NaN	NaN	NaN	NaN	NaN	NaN	NaN	NaN	NaN	NaN	NaN	NaN
NaN	NaN	NaN	NaN	NaN	NaN	NaN	NaN	NaN	NaN	NaN	NaN	NaN	NaN	460.94	463.78	466.87	429.66	433.08	410.84	435.71	453.49	478.34	497.44	533.33	573.97	653.2	704.69	767.65	762.79	774.42	776.27	826.7	837.47	859.51	807.59	752.08	563.68	446.35	358.82	260.37	NaN	NaN	NaN	NaN	NaN	NaN	NaN	NaN	NaN
NaN	228.42	201.51	183.95	184.72	184.13	174.62	158.68	128.78	101.7	106.03	117.89	144.33	144.12	151.23	173.08	187.01	199.61	199.86	210.86	212.17	202.19	179.02	137.82	112.02	113.8	141.26	155.65	171	165.35	198.16	253.56	360.95	445.86	493.16	457.57	357.22	NaN	NaN	NaN	NaN	NaN	NaN	NaN	NaN	NaN	NaN	NaN	NaN	NaN
NaN	NaN	NaN	NaN	NaN	NaN	NaN	NaN	NaN	NaN	NaN	NaN	NaN	NaN	NaN	NaN	NaN	NaN	NaN	NaN	NaN	NaN	NaN	NaN	NaN	NaN	NaN	NaN	521.49	457.19	440.01	477.91	542.36	634.18	732.68	706.56	581.87	404.74	286.54	232.15	144.53	NaN	NaN	NaN	NaN	NaN	NaN	NaN	NaN	NaN
NaN	NaN	NaN	NaN	NaN	NaN	NaN	NaN	NaN	NaN	NaN	NaN	NaN	NaN	NaN	NaN	NaN	NaN	NaN	NaN	NaN	NaN	9.8242	31.119	70.376	88.465	114.42	119.17	147.76	192.13	258.62	378.94	479.88	550.53	557.68	514.68	401.11	295.35	152.82	NaN	NaN	NaN	NaN	NaN	NaN	NaN	NaN	NaN	NaN	NaN
NaN	NaN	NaN	NaN	NaN	NaN	NaN	NaN	NaN	NaN	NaN	NaN	NaN	NaN	NaN	NaN	NaN	NaN	NaN	NaN	NaN	268.46	241.56	225.92	218.73	218.98	230.91	232.84	241.79	264.89	299.86	343.72	399.12	483.18	550.04	584.27	531.99	398.23	265.77	124.63	NaN	NaN	NaN	NaN	NaN	NaN	NaN	NaN	NaN	NaN
NaN	NaN	NaN	NaN	NaN	NaN	NaN	NaN	NaN	NaN	NaN	NaN	NaN	NaN	NaN	NaN	NaN	NaN	NaN	NaN	NaN	NaN	NaN	33.434	64.594	75.961	75.104	93.518	115.53	138.91	164.92	193.08	249.55	328.29	396.65	436.18	383	325	174.71	NaN	NaN	NaN	NaN	NaN	NaN	NaN	NaN	NaN	NaN	NaN
NaN	NaN	NaN	NaN	NaN	NaN	NaN	NaN	NaN	NaN	NaN	NaN	NaN	NaN	NaN	NaN	NaN	NaN	NaN	NaN	NaN	NaN	NaN	NaN	NaN	NaN	NaN	246.31	267.87	304.95	361.32	421.92	493.56	583.08	663.39	664.56	597.55	468.13	391.79	293.58	294.4	273.39	317.55	286.45	249.07	135.9	NaN	NaN	NaN	NaN
NaN	NaN	NaN	NaN	NaN	93.692	88.591	86.747	88.272	87.842	94.504	87.163	93.987	87.182	98.167	110.38	108.91	103.94	83.411	80.148	67.369	68.941	70.412	78.37	71.356	64.149	54.765	52.549	50.662	55.215	78.187	103.91	122.97	129.23	123.83	194.02	287.31	336.4	300.31	248.38	262.81	NaN	NaN	NaN	NaN	NaN	NaN	NaN	NaN	NaN
NaN	NaN	NaN	NaN	NaN	NaN	NaN	NaN	NaN	NaN	NaN	NaN	NaN	NaN	NaN	NaN	NaN	NaN	NaN	NaN	NaN	NaN	NaN	NaN	NaN	NaN	NaN	467.59	456.85	476.32	519.79	559.72	585.54	578.36	587.55	602	551.57	452.3	236.71	NaN	NaN	NaN	NaN	NaN	NaN	NaN	NaN	NaN	NaN	NaN
NaN	NaN	NaN	NaN	NaN	NaN	NaN	NaN	NaN	NaN	NaN	NaN	NaN	NaN	NaN	NaN	NaN	NaN	NaN	NaN	NaN	546.73	572.07	509.76	447.15	363.88	376.46	398.6	488.85	512.83	517.5	603.74	718.61	829.66	789.17	761.5	609.3	351.58	NaN	NaN	NaN	NaN	NaN	NaN	NaN	NaN	NaN	NaN	NaN	NaN
NaN	NaN	NaN	NaN	NaN	NaN	NaN	NaN	NaN	NaN	NaN	NaN	NaN	NaN	NaN	NaN	NaN	NaN	NaN	NaN	NaN	NaN	NaN	NaN	NaN	NaN	NaN	530.94	542.51	549.92	623.64	599.4	597.13	494.78	557.8	599.91	588.33	360.08	NaN	NaN	NaN	NaN	NaN	NaN	NaN	NaN	NaN	NaN	NaN	NaN
NaN	NaN	NaN	NaN	NaN	NaN	NaN	NaN	NaN	NaN	NaN	NaN	NaN	NaN	NaN	NaN	NaN	NaN	NaN	NaN	NaN	NaN	NaN	83.193	85.056	85.263	73.678	87.358	102.63	132.18	167.71	202.73	245.85	280.43	304.06	293.2	227.36	166.42	113.54	111.57	70.653	NaN	NaN	NaN	NaN	NaN	NaN	NaN	NaN	NaN
NaN	NaN	NaN	NaN	NaN	NaN	NaN	NaN	NaN	NaN	NaN	NaN	NaN	NaN	NaN	NaN	NaN	NaN	NaN	NaN	NaN	NaN	NaN	NaN	NaN	41.12	50.823	62.227	70.1	79.394	100.41	159.37	241.48	355.56	433.55	506.72	468.48	380.89	196.54	NaN	NaN	NaN	NaN	NaN	NaN	NaN	NaN	NaN	NaN	NaN
NaN	NaN	NaN	NaN	NaN	NaN	NaN	NaN	NaN	NaN	NaN	NaN	NaN	NaN	NaN	NaN	NaN	NaN	NaN	NaN	NaN	NaN	NaN	NaN	NaN	177.76	244.78	281.67	312.55	322.2	356.03	381.6	425.02	429.35	466.34	513.32	600.29	424.29	NaN	NaN	NaN	NaN	NaN	NaN	NaN	NaN	NaN	NaN	NaN	NaN
NaN	NaN	NaN	NaN	NaN	NaN	NaN	NaN	NaN	NaN	NaN	NaN	NaN	NaN	NaN	NaN	NaN	NaN	NaN	NaN	NaN	138.67	139.84	144.4	170.66	198.27	230.59	243.79	259.88	271.89	270.89	297.85	333.38	428.19	469.05	500.84	388.68	328.16	165.72	NaN	NaN	NaN	NaN	NaN	NaN	NaN	NaN	NaN	NaN	NaN
NaN	NaN	NaN	NaN	NaN	NaN	NaN	NaN	NaN	NaN	NaN	NaN	NaN	NaN	NaN	NaN	NaN	NaN	NaN	NaN	NaN	NaN	NaN	NaN	140.94	177.86	233.09	281.79	306.31	313.82	327.81	345.9	374.6	406.42	454.19	454.37	384.38	279.49	229.16	241.18	242.09	238.91	196.06	224.73	238.88	242.99	228.1	197.29	142.53	NaN
NaN	NaN	NaN	NaN	NaN	NaN	NaN	NaN	NaN	NaN	NaN	NaN	NaN	NaN	NaN	NaN	NaN	NaN	NaN	NaN	NaN	NaN	NaN	NaN	NaN	NaN	106.14	104.65	106.34	107.24	109.36	115.93	156.69	253.04	402.8	523.67	523.72	444.98	375.17	325.49	366.84	404.43	463.09	456.55	402.22	347.89	331.55	224.2	NaN	NaN
NaN	NaN	NaN	NaN	NaN	NaN	NaN	NaN	NaN	NaN	NaN	NaN	NaN	NaN	NaN	NaN	NaN	NaN	NaN	NaN	NaN	NaN	340.81	406.03	482.72	548.91	629.35	666.08	688.88	687.65	662.6	650.94	647.2	701	748.98	796.5	780.52	508.34	NaN	NaN	NaN	NaN	NaN	NaN	NaN	NaN	NaN	NaN	NaN	NaN
NaN	NaN	NaN	NaN	NaN	NaN	NaN	NaN	NaN	NaN	NaN	NaN	NaN	NaN	NaN	NaN	NaN	NaN	NaN	133.66	123.88	113.11	120.4	161.95	213.59	239.13	237.88	259.23	323.09	396.87	450.52	485.31	506.05	534.84	536.24	514.59	462.81	360.92	278.27	190.45	115.99	NaN	NaN	NaN	NaN	NaN	NaN	NaN	NaN	NaN
NaN	NaN	NaN	NaN	NaN	NaN	NaN	NaN	NaN	NaN	NaN	NaN	NaN	NaN	NaN	NaN	NaN	NaN	NaN	NaN	NaN	NaN	NaN	NaN	NaN	NaN	154.58	185.52	231.46	292.25	347.92	395.18	432.55	455.41	482.42	446.21	330.88	206.42	145.34	154.8	123.98	151.19	164.63	230.56	230.41	257.39	265.09	276.2	257.2	266.85
NaN	NaN	NaN	NaN	NaN	NaN	NaN	NaN	NaN	NaN	NaN	NaN	NaN	NaN	NaN	NaN	NaN	NaN	NaN	NaN	NaN	NaN	NaN	NaN	NaN	NaN	175.31	197.18	221.8	243.48	257.97	264.46	278.76	310.64	373.17	414.49	377.9	265.46	125.49	NaN	NaN	NaN	NaN	NaN	NaN	NaN	NaN	NaN	NaN	NaN
NaN	NaN	NaN	NaN	NaN	NaN	NaN	NaN	NaN	NaN	NaN	NaN	NaN	NaN	NaN	NaN	NaN	NaN	NaN	NaN	NaN	NaN	NaN	NaN	NaN	NaN	NaN	NaN	452.54	548.84	590.72	624.95	641.49	683.7	712.39	719.54	655.27	504.53	265.91	NaN	NaN	NaN	NaN	NaN	NaN	NaN	NaN	NaN	NaN	NaN
NaN	NaN	NaN	NaN	NaN	NaN	NaN	NaN	NaN	NaN	NaN	NaN	NaN	NaN	NaN	NaN	NaN	NaN	NaN	NaN	NaN	NaN	NaN	NaN	NaN	NaN	111.91	200.27	313.02	445.3	559.56	626.92	681.32	684.97	690.91	724.89	616.47	506.55	227.15	NaN	NaN	NaN	NaN	NaN	NaN	NaN	NaN	NaN	NaN	NaN
NaN	NaN	NaN	NaN	NaN	NaN	NaN	NaN	NaN	NaN	NaN	NaN	NaN	NaN	NaN	NaN	NaN	NaN	NaN	NaN	NaN	NaN	NaN	NaN	NaN	NaN	NaN	NaN	NaN	637.4	523.09	462.94	508.1	576.14	606.28	576.56	486.06	366.15	250.06	213.77	252.56	300.29	334.94	345.86	228.69	NaN	NaN	NaN	NaN	NaN
NaN	NaN	NaN	NaN	NaN	NaN	NaN	NaN	NaN	NaN	NaN	NaN	NaN	NaN	NaN	NaN	NaN	NaN	NaN	350.29	414.76	470.89	481.97	449.86	436.39	477.03	566.19	574.44	554.39	481.89	469.62	440.16	460.51	450.32	466.95	506	360.81	NaN	NaN	NaN	NaN	NaN	NaN	NaN	NaN	NaN	NaN	NaN	NaN	NaN
NaN	NaN	NaN	NaN	NaN	NaN	NaN	NaN	NaN	NaN	NaN	NaN	NaN	NaN	NaN	NaN	NaN	NaN	NaN	NaN	NaN	NaN	NaN	NaN	NaN	NaN	NaN	NaN	NaN	NaN	408.33	368.25	368.59	418.09	542.95	664.53	673.58	546.59	356.98	320.22	354.04	447.39	468.42	326.6	NaN	NaN	NaN	NaN	NaN	NaN
NaN	NaN	NaN	NaN	NaN	NaN	NaN	NaN	NaN	NaN	NaN	NaN	NaN	NaN	NaN	NaN	NaN	NaN	NaN	NaN	NaN	NaN	NaN	NaN	NaN	262.84	312.03	360.85	389.45	415.27	418.96	422.76	439.14	476.98	539.78	538.08	412.99	213.67	NaN	NaN	NaN	NaN	NaN	NaN	NaN	NaN	NaN	NaN	NaN	NaN
NaN	NaN	NaN	NaN	NaN	NaN	NaN	NaN	NaN	NaN	NaN	NaN	NaN	NaN	NaN	NaN	NaN	NaN	NaN	NaN	NaN	NaN	NaN	NaN	NaN	NaN	NaN	NaN	142.89	109.08	105.11	147.26	230.25	302.24	325.02	340.62	325.35	282.21	207.56	107.19	NaN	NaN	NaN	NaN	NaN	NaN	NaN	NaN	NaN	NaN
NaN	NaN	NaN	NaN	NaN	NaN	NaN	NaN	NaN	NaN	NaN	NaN	NaN	NaN	NaN	NaN	NaN	NaN	NaN	NaN	NaN	NaN	NaN	NaN	NaN	NaN	NaN	302.04	350.23	403.76	447.74	460.74	440.89	414.1	421.46	407.76	397.2	347.94	312.67	182.77	NaN	NaN	NaN	NaN	NaN	NaN	NaN	NaN	NaN	NaN
NaN	NaN	NaN	NaN	NaN	NaN	NaN	NaN	NaN	NaN	NaN	NaN	NaN	NaN	NaN	NaN	NaN	NaN	NaN	NaN	NaN	NaN	NaN	NaN	NaN	NaN	NaN	NaN	NaN	451.51	502.5	573.53	575.06	562	600.49	695.38	721.3	626.11	498.12	426.45	400.34	411.87	463.3	494.74	496.63	319.89	NaN	NaN	NaN	NaN
NaN	NaN	NaN	NaN	NaN	NaN	NaN	NaN	NaN	NaN	NaN	NaN	NaN	NaN	NaN	NaN	NaN	NaN	NaN	NaN	NaN	NaN	NaN	NaN	NaN	NaN	NaN	141.41	158.24	181.65	198.51	211.71	227.38	282.69	312.86	360.12	374.29	346.67	213.18	NaN	NaN	NaN	NaN	NaN	NaN	NaN	NaN	NaN	NaN	NaN
NaN	NaN	NaN	NaN	NaN	NaN	NaN	NaN	NaN	NaN	NaN	NaN	NaN	NaN	NaN	NaN	NaN	NaN	NaN	NaN	NaN	177.03	209.57	221.81	215.95	209.79	209.27	219.23	225.55	219	209.23	191.92	209.16	263.02	358.69	433.52	398.3	244.29	NaN	NaN	NaN	NaN	NaN	NaN	NaN	NaN	NaN	NaN	NaN	NaN
NaN	NaN	NaN	NaN	NaN	NaN	NaN	NaN	NaN	NaN	NaN	NaN	NaN	NaN	NaN	NaN	NaN	NaN	NaN	NaN	NaN	NaN	NaN	NaN	NaN	NaN	NaN	145.79	141.9	132.19	131.68	160.84	207.56	288.5	383.17	482.94	529.92	451.52	266.15	NaN	NaN	NaN	NaN	NaN	NaN	NaN	NaN	NaN	NaN	NaN
NaN	NaN	NaN	NaN	NaN	NaN	NaN	NaN	NaN	NaN	NaN	NaN	NaN	NaN	NaN	NaN	NaN	NaN	NaN	NaN	NaN	NaN	NaN	NaN	NaN	NaN	NaN	NaN	NaN	NaN	NaN	NaN	287.47	308.51	343.63	360.07	298.41	227.22	178.67	180.31	197.89	218.04	259.16	181.83	NaN	NaN	NaN	NaN	NaN	NaN
NaN	NaN	NaN	NaN	NaN	NaN	NaN	NaN	NaN	NaN	NaN	NaN	NaN	NaN	NaN	NaN	NaN	NaN	NaN	NaN	NaN	218.96	287.71	326.51	341.23	324.58	297.56	300.18	318.45	352.42	356.9	367.09	411.29	443.84	510.04	516.12	478.42	339.59	225.52	228.12	239.55	317.49	286.82	355.99	373.13	394.41	326.59	321.58	342.98	431.46
NaN	NaN	NaN	NaN	NaN	NaN	NaN	NaN	NaN	NaN	NaN	NaN	NaN	NaN	NaN	NaN	NaN	NaN	NaN	NaN	NaN	NaN	NaN	NaN	NaN	90.825	115.16	162.66	209.46	263.85	305.57	351.55	389.24	432.68	472.8	484.67	435.35	335.09	237.16	190.33	205.1	195.39	174.4	193.42	235.6	288.8	276.52	281.09	278.92	272.29
NaN	NaN	NaN	NaN	NaN	NaN	NaN	NaN	NaN	NaN	NaN	NaN	NaN	NaN	NaN	NaN	NaN	NaN	68.742	52.054	54.023	60.72	74.886	81.342	95.638	102.47	125.85	174.95	227.91	271.32	277.41	275.81	303.54	342.82	436.57	439.56	433.64	332.16	203.31	NaN	NaN	NaN	NaN	NaN	NaN	NaN	NaN	NaN	NaN	NaN
NaN	NaN	NaN	NaN	NaN	NaN	NaN	NaN	NaN	NaN	NaN	NaN	NaN	NaN	NaN	NaN	NaN	NaN	NaN	NaN	NaN	NaN	NaN	NaN	NaN	NaN	NaN	267.01	351.34	383.26	373.3	415.52	461.91	536.53	619.86	639.53	538.31	291.43	NaN	NaN	NaN	NaN	NaN	NaN	NaN	NaN	NaN	NaN	NaN	NaN
NaN	NaN	NaN	NaN	NaN	NaN	NaN	NaN	NaN	NaN	NaN	NaN	NaN	NaN	NaN	NaN	NaN	NaN	NaN	NaN	NaN	NaN	85.344	83.346	86.652	94.151	129.23	155.31	173.79	164.21	165.55	207.46	279.07	339.74	376.67	348.26	278.97	192.35	93.8	NaN	NaN	NaN	NaN	NaN	NaN	NaN	NaN	NaN	NaN	NaN
NaN	NaN	NaN	NaN	NaN	NaN	NaN	NaN	NaN	NaN	NaN	NaN	NaN	NaN	NaN	NaN	NaN	NaN	NaN	NaN	NaN	NaN	NaN	9.0018	20.339	30.22	39.162	51.752	86.407	122.78	184.49	247.78	323.42	374.5	412.23	436.19	408.27	304.45	150.68	NaN	NaN	NaN	NaN	NaN	NaN	NaN	NaN	NaN	NaN	NaN
NaN	NaN	NaN	NaN	NaN	NaN	NaN	NaN	NaN	NaN	NaN	NaN	NaN	NaN	NaN	NaN	NaN	NaN	NaN	NaN	NaN	198.51	214.45	241.88	271.36	322.55	355.86	434.53	522.69	606.28	650.96	633.62	610.9	581.36	594.57	622.8	583.17	377	NaN	NaN	NaN	NaN	NaN	NaN	NaN	NaN	NaN	NaN	NaN	NaN
NaN	NaN	NaN	NaN	NaN	NaN	NaN	NaN	NaN	NaN	NaN	NaN	NaN	NaN	NaN	NaN	NaN	NaN	NaN	NaN	NaN	119.31	197.3	218.09	216.9	201.1	191.52	184.61	180.6	198.22	263.3	308.95	366.77	389.35	407	372.85	288.82	223.2	177.83	155.56	153.83	150.14	168.64	173.14	166.41	160.99	157.75	185.68	225.14	227.06
NaN	NaN	NaN	NaN	NaN	NaN	NaN	NaN	NaN	NaN	NaN	NaN	NaN	NaN	NaN	NaN	NaN	NaN	NaN	NaN	NaN	NaN	NaN	NaN	NaN	NaN	NaN	NaN	281.02	458.23	483.58	490.25	504.12	582.93	663.42	686.35	669.59	557.79	343.77	NaN	NaN	NaN	NaN	NaN	NaN	NaN	NaN	NaN	NaN	NaN
NaN	NaN	NaN	NaN	NaN	NaN	NaN	NaN	NaN	NaN	NaN	NaN	NaN	NaN	NaN	NaN	NaN	NaN	NaN	NaN	NaN	NaN	84.765	133.49	130.68	146.97	179.21	199.05	233.26	250.67	230.61	245.01	221.28	298.99	381.47	445.43	433.12	305.34	166.73	NaN	NaN	NaN	NaN	NaN	NaN	NaN	NaN	NaN	NaN	NaN
NaN	NaN	NaN	NaN	NaN	NaN	NaN	NaN	NaN	NaN	NaN	NaN	NaN	NaN	NaN	NaN	NaN	NaN	NaN	NaN	NaN	NaN	NaN	NaN	NaN	NaN	NaN	60.785	99.016	104.99	103.62	116.59	151.55	229.82	348.01	413.99	404.71	309.61	177.03	NaN	NaN	NaN	NaN	NaN	NaN	NaN	NaN	NaN	NaN	NaN
NaN	NaN	NaN	NaN	NaN	NaN	NaN	NaN	NaN	NaN	NaN	NaN	NaN	NaN	NaN	NaN	NaN	NaN	NaN	NaN	NaN	NaN	NaN	NaN	NaN	NaN	NaN	102.89	185.2	229.28	293.96	323.64	378.9	367.11	343.82	311.05	303.52	299.73	233.2	185.35	148.56	101.13	NaN	NaN	NaN	NaN	NaN	NaN	NaN	NaN
NaN	NaN	NaN	NaN	NaN	NaN	NaN	NaN	NaN	NaN	NaN	NaN	NaN	53.784	64.518	60.419	74.86	103.15	115.48	110.66	117.4	123.77	144.37	145.31	151.12	152.16	177.25	192.96	207.53	197.1	208.1	222.61	256.37	295.46	304.99	296.01	184.39	NaN	NaN	NaN	NaN	NaN	NaN	NaN	NaN	NaN	NaN	NaN	NaN	NaN
NaN	NaN	NaN	NaN	NaN	NaN	NaN	NaN	NaN	NaN	NaN	NaN	NaN	NaN	NaN	NaN	NaN	NaN	NaN	NaN	NaN	NaN	NaN	106.88	154.97	175.69	189.22	211.63	219.08	250.76	324.03	388.51	400.21	398.74	487.08	544.4	460.91	230.65	NaN	NaN	NaN	NaN	NaN	NaN	NaN	NaN	NaN	NaN	NaN	NaN
NaN	NaN	NaN	NaN	NaN	NaN	NaN	NaN	NaN	NaN	NaN	NaN	NaN	NaN	NaN	NaN	NaN	NaN	NaN	NaN	NaN	NaN	NaN	NaN	NaN	NaN	125.25	191.35	209.12	242.05	344.27	492.25	672.23	759.04	781.66	768.1	726.74	603.67	422.52	309.76	306.46	330.26	363.09	379.8	360.01	364.11	413.82	NaN	NaN	NaN
NaN	NaN	NaN	NaN	NaN	NaN	NaN	NaN	NaN	NaN	NaN	NaN	NaN	NaN	NaN	NaN	NaN	NaN	NaN	NaN	NaN	NaN	NaN	53.943	79.164	81.426	71.395	93.904	128.47	188.05	234.39	318.05	370.03	408.3	388.71	380.42	338.21	215.73	NaN	NaN	NaN	NaN	NaN	NaN	NaN	NaN	NaN	NaN	NaN	NaN
NaN	NaN	NaN	NaN	NaN	NaN	NaN	NaN	NaN	NaN	NaN	NaN	NaN	NaN	NaN	NaN	NaN	NaN	NaN	NaN	NaN	NaN	NaN	179.4	314.7	408.08	437.92	416.09	376.71	365.7	404.17	464.33	467.15	450.12	448.16	497.79	487.38	397.27	254.36	175.4	132.4	159.92	NaN	NaN	NaN	NaN	NaN	NaN	NaN	NaN
NaN	NaN	NaN	NaN	NaN	NaN	NaN	NaN	NaN	NaN	NaN	NaN	NaN	NaN	NaN	NaN	NaN	NaN	NaN	NaN	NaN	NaN	NaN	NaN	NaN	NaN	176.16	271.21	296.92	311.19	410.23	538.66	698.73	779.96	756.4	695.23	523.16	314.63	NaN	NaN	NaN	NaN	NaN	NaN	NaN	NaN	NaN	NaN	NaN	NaN
NaN	NaN	NaN	NaN	NaN	NaN	NaN	NaN	NaN	NaN	NaN	NaN	NaN	NaN	NaN	NaN	NaN	NaN	NaN	NaN	NaN	NaN	NaN	NaN	NaN	246.49	398.98	434.34	431.02	420	477.5	492.54	498.06	474.53	569.5	641.8	662.47	502.12	395.72	197.24	NaN	NaN	NaN	NaN	NaN	NaN	NaN	NaN	NaN	NaN
NaN	NaN	NaN	NaN	NaN	NaN	NaN	NaN	NaN	NaN	NaN	NaN	NaN	NaN	NaN	NaN	NaN	NaN	NaN	NaN	NaN	NaN	NaN	NaN	218.1	335.49	364.62	420.04	455.83	480.61	498.21	520.16	550.56	607.43	657.55	641.87	516.61	325.16	NaN	NaN	NaN	NaN	NaN	NaN	NaN	NaN	NaN	NaN	NaN	NaN
NaN	NaN	NaN	NaN	NaN	NaN	NaN	NaN	NaN	NaN	NaN	NaN	NaN	NaN	NaN	NaN	NaN	NaN	NaN	NaN	NaN	NaN	NaN	NaN	189.23	194.28	198.73	218.97	258.57	360.84	444.85	539.56	571.77	599.73	588.25	466.57	266.74	NaN	NaN	NaN	NaN	NaN	NaN	NaN	NaN	NaN	NaN	NaN	NaN	NaN
NaN	NaN	NaN	NaN	NaN	NaN	NaN	NaN	NaN	NaN	NaN	NaN	NaN	NaN	NaN	NaN	NaN	NaN	NaN	NaN	NaN	NaN	NaN	NaN	275.63	294.34	334.3	378.83	439.8	475.29	503.85	547.21	573.7	608.21	624.04	598.18	463.31	244.3	NaN	NaN	NaN	NaN	NaN	NaN	NaN	NaN	NaN	NaN	NaN	NaN
NaN	NaN	NaN	NaN	NaN	NaN	NaN	NaN	NaN	NaN	NaN	NaN	NaN	NaN	NaN	NaN	NaN	NaN	NaN	NaN	NaN	NaN	NaN	NaN	NaN	NaN	291.15	432.15	527.07	557.08	551.2	569.06	586.41	626.93	612.15	582.1	517.71	411.7	272.54	209.91	214.12	222.13	216.38	216.21	258.03	262.07	270.67	287.72	274.53	224.02
NaN	NaN	NaN	NaN	NaN	NaN	NaN	NaN	NaN	NaN	NaN	NaN	NaN	NaN	NaN	NaN	NaN	NaN	NaN	NaN	NaN	NaN	NaN	NaN	NaN	105.52	114.62	106.09	101.8	115.02	154.35	183.44	250.57	341.5	505.97	635.26	579.81	343.39	NaN	NaN	NaN	NaN	NaN	NaN	NaN	NaN	NaN	NaN	NaN	NaN
NaN	NaN	NaN	NaN	NaN	NaN	36.809	45.573	55.027	62.161	53.237	31.253	16.628	11.452	16.504	22.436	37.486	48.988	47.266	48.544	74.288	133.41	202.05	258.24	292.19	345.22	391.95	449.32	469.84	476.76	467.77	488.16	532.14	538.05	525.73	493.97	463.3	293.83	NaN	NaN	NaN	NaN	NaN	NaN	NaN	NaN	NaN	NaN	NaN	NaN
NaN	NaN	NaN	NaN	NaN	NaN	NaN	NaN	NaN	NaN	NaN	NaN	NaN	NaN	NaN	NaN	NaN	NaN	NaN	NaN	NaN	NaN	NaN	NaN	NaN	NaN	137.46	202.48	292.19	390.22	454.96	489.66	505.79	506.2	478.69	452.69	367.06	286.44	134.01	NaN	NaN	NaN	NaN	NaN	NaN	NaN	NaN	NaN	NaN	NaN
NaN	NaN	NaN	NaN	NaN	NaN	NaN	NaN	NaN	NaN	NaN	NaN	NaN	NaN	NaN	NaN	NaN	NaN	NaN	NaN	NaN	NaN	NaN	NaN	NaN	NaN	NaN	86.96	93.376	91.067	97.463	129.24	175.17	239.72	314.99	351.7	322.98	186.37	NaN	NaN	NaN	NaN	NaN	NaN	NaN	NaN	NaN	NaN	NaN	NaN
NaN	NaN	NaN	NaN	NaN	NaN	NaN	NaN	NaN	NaN	NaN	NaN	NaN	NaN	NaN	NaN	NaN	NaN	NaN	NaN	NaN	NaN	NaN	77.138	80.69	81.937	74.933	69.374	82.164	101.26	121.17	134.44	168.19	207.94	282.4	366.31	395.33	347.1	190.18	NaN	NaN	NaN	NaN	NaN	NaN	NaN	NaN	NaN	NaN	NaN
NaN	NaN	NaN	NaN	NaN	NaN	NaN	NaN	NaN	NaN	NaN	NaN	NaN	NaN	NaN	NaN	NaN	NaN	NaN	NaN	NaN	NaN	NaN	NaN	NaN	NaN	NaN	NaN	216.69	251.41	297.47	388.03	424.05	485.27	525.71	560.51	463.55	339.86	254.83	251.34	265.39	245.62	267.16	270.18	251.51	242.51	220.65	233.37	217.01	222.23
NaN	NaN	NaN	NaN	NaN	NaN	NaN	NaN	NaN	NaN	NaN	NaN	NaN	NaN	NaN	NaN	NaN	NaN	NaN	NaN	NaN	NaN	NaN	NaN	NaN	NaN	NaN	NaN	NaN	439.81	439.82	465.28	530.22	574.85	587.46	577.85	575.41	531.72	412.45	304.84	328.18	357.66	372.78	293.44	267.53	292.74	319.21	328.83	334.68	321.75
NaN	NaN	NaN	NaN	NaN	NaN	NaN	NaN	NaN	NaN	NaN	NaN	NaN	NaN	NaN	NaN	8.7596	40.094	67.106	74.155	90.208	95.721	115.85	134.31	162.8	193.6	223.97	247.79	282.07	317.04	353.78	373.73	374.33	394.51	415.9	408.12	311.28	198.17	130.69	128.14	154.24	109.38	NaN	NaN	NaN	NaN	NaN	NaN	NaN	NaN
NaN	NaN	NaN	NaN	NaN	NaN	NaN	NaN	NaN	NaN	NaN	NaN	NaN	NaN	NaN	NaN	NaN	NaN	NaN	NaN	NaN	NaN	NaN	NaN	NaN	NaN	332.01	482.59	561.78	581.04	589.67	617.32	627.46	648.22	682.11	682.26	586.1	334.7	NaN	NaN	NaN	NaN	NaN	NaN	NaN	NaN	NaN	NaN	NaN	NaN
NaN	NaN	NaN	NaN	NaN	NaN	NaN	NaN	NaN	NaN	NaN	NaN	NaN	NaN	NaN	NaN	NaN	NaN	NaN	NaN	NaN	NaN	NaN	NaN	NaN	NaN	90.419	160.45	217.2	262.51	313.16	381.91	426.14	454.24	448.27	427.92	338.05	186.54	NaN	NaN	NaN	NaN	NaN	NaN	NaN	NaN	NaN	NaN	NaN	NaN
NaN	NaN	NaN	NaN	NaN	NaN	NaN	NaN	NaN	NaN	NaN	NaN	NaN	NaN	NaN	NaN	NaN	NaN	NaN	NaN	NaN	NaN	NaN	NaN	38.502	92.693	136.36	124.21	140.71	127.09	133.44	152.94	195.01	224.79	244.78	230.24	206.29	124.47	NaN	NaN	NaN	NaN	NaN	NaN	NaN	NaN	NaN	NaN	NaN	NaN
NaN	NaN	NaN	NaN	NaN	NaN	NaN	NaN	NaN	NaN	NaN	NaN	NaN	NaN	NaN	NaN	NaN	NaN	NaN	NaN	NaN	NaN	NaN	NaN	NaN	NaN	NaN	40.808	58.38	77.834	98.619	148.71	207.97	266.18	331.54	324.03	274.91	135.24	NaN	NaN	NaN	NaN	NaN	NaN	NaN	NaN	NaN	NaN	NaN	NaN
NaN	NaN	NaN	NaN	NaN	NaN	NaN	NaN	NaN	NaN	NaN	NaN	NaN	NaN	NaN	NaN	NaN	NaN	NaN	NaN	NaN	NaN	NaN	NaN	327.69	287.94	288.88	309.04	325.68	332.1	356.13	418.91	491.74	576.01	593.79	544.59	403.11	213.1	NaN	NaN	NaN	NaN	NaN	NaN	NaN	NaN	NaN	NaN	NaN	NaN
NaN	NaN	NaN	NaN	NaN	NaN	NaN	NaN	NaN	NaN	NaN	NaN	NaN	NaN	NaN	NaN	NaN	NaN	NaN	NaN	NaN	NaN	NaN	NaN	NaN	170.15	258.19	379.03	489.08	585.66	609.59	633.89	615.71	628.31	617.54	573.09	445.81	343.74	269.96	286.21	265.74	294	234.73	280.77	298.75	390.73	377.58	365.19	303.64	184.95
NaN	NaN	NaN	NaN	NaN	NaN	NaN	NaN	NaN	NaN	NaN	NaN	NaN	NaN	NaN	NaN	NaN	NaN	NaN	NaN	NaN	NaN	NaN	NaN	NaN	NaN	324.07	363.23	390.51	403.58	396.9	468.31	564.02	636.98	658.03	632.54	495.64	336.08	209.6	187.32	163.05	144.19	152.75	183.72	202.1	209.27	200.34	207.25	221.38	206.67
NaN	NaN	NaN	NaN	NaN	NaN	NaN	NaN	NaN	NaN	NaN	NaN	NaN	NaN	NaN	NaN	NaN	NaN	NaN	NaN	NaN	NaN	NaN	NaN	NaN	NaN	149.63	249.29	273.1	314.96	339.48	410.75	457.71	471.97	462.44	439.57	363.02	267.25	199.54	225.61	218.81	195.83	196.4	212.16	242.75	218.46	218.79	172.91	168.8	139.72
NaN	NaN	NaN	NaN	NaN	NaN	NaN	NaN	NaN	NaN	NaN	NaN	NaN	NaN	NaN	NaN	NaN	NaN	NaN	NaN	NaN	NaN	NaN	87.307	97.504	83.41	86.219	105.65	167.17	222.6	276	318.23	350.05	401.19	418.15	475.74	442.87	376.39	195.41	NaN	NaN	NaN	NaN	NaN	NaN	NaN	NaN	NaN	NaN	NaN
NaN	NaN	NaN	NaN	NaN	NaN	NaN	NaN	NaN	NaN	NaN	NaN	NaN	NaN	NaN	NaN	NaN	NaN	NaN	NaN	NaN	NaN	NaN	NaN	NaN	287.12	330.31	380.61	404	370.05	380.78	423.45	525.67	570.52	532.69	555.43	570.53	618.8	504.53	345.62	208.33	167.97	226.56	300.35	350.42	368.45	315.79	292.89	276.93	365.54
NaN	NaN	NaN	NaN	NaN	NaN	NaN	NaN	NaN	NaN	NaN	NaN	NaN	NaN	NaN	NaN	NaN	NaN	NaN	NaN	NaN	NaN	NaN	109.97	120.76	119.47	117.27	125.16	144.03	162.01	184.12	207.2	254.41	322.75	393.72	445.18	430.71	364.05	305.86	180.61	NaN	NaN	NaN	NaN	NaN	NaN	NaN	NaN	NaN	NaN
NaN	NaN	NaN	NaN	NaN	NaN	NaN	NaN	NaN	NaN	NaN	NaN	NaN	NaN	NaN	NaN	NaN	NaN	NaN	NaN	NaN	NaN	NaN	NaN	NaN	NaN	NaN	159.26	146.55	147.61	157.79	164.3	174.52	273.39	389.7	485.94	410.32	285.54	124.94	NaN	NaN	NaN	NaN	NaN	NaN	NaN	NaN	NaN	NaN	NaN
NaN	NaN	NaN	NaN	NaN	NaN	NaN	NaN	NaN	NaN	NaN	NaN	NaN	NaN	NaN	NaN	NaN	NaN	NaN	NaN	NaN	NaN	NaN	NaN	NaN	113.13	107.05	98.662	103.82	91.322	89.477	86.432	114.59	161.15	207.46	238.89	164.85	NaN	NaN	NaN	NaN	NaN	NaN	NaN	NaN	NaN	NaN	NaN	NaN	NaN
NaN	NaN	NaN	NaN	NaN	NaN	NaN	NaN	NaN	NaN	NaN	NaN	NaN	NaN	NaN	NaN	NaN	NaN	NaN	NaN	NaN	NaN	NaN	NaN	NaN	NaN	NaN	262.36	276.82	270.21	233.28	223.15	264.01	339.26	407.73	354.5	252.2	106.04	NaN	NaN	NaN	NaN	NaN	NaN	NaN	NaN	NaN	NaN	NaN	NaN
NaN	NaN	NaN	NaN	NaN	NaN	NaN	NaN	NaN	NaN	75.107	77.002	73.237	64.646	61.683	60.669	57.039	54.898	49.982	47.495	45.853	57.207	66.763	73.808	75.679	71.406	71.637	56.619	49.907	40.357	36.638	33.702	25.769	24.015	26.089	121.9	113.83	NaN	NaN	NaN	NaN	NaN	NaN	NaN	NaN	NaN	NaN	NaN	NaN	NaN
NaN	NaN	NaN	NaN	NaN	NaN	NaN	NaN	NaN	NaN	NaN	NaN	NaN	NaN	NaN	NaN	NaN	NaN	NaN	NaN	NaN	NaN	NaN	NaN	NaN	NaN	209.33	230.45	281.85	364.51	425.81	461.4	448.61	452.39	485.67	529.2	551.94	467.47	283.67	NaN	NaN	NaN	NaN	NaN	NaN	NaN	NaN	NaN	NaN	NaN
NaN	NaN	NaN	NaN	NaN	NaN	NaN	NaN	NaN	NaN	NaN	NaN	NaN	NaN	NaN	NaN	NaN	NaN	NaN	NaN	NaN	NaN	NaN	NaN	NaN	NaN	155.39	226.7	290.2	345.08	404.88	459.84	499.79	528.62	546.2	554.58	518.04	330.21	NaN	NaN	NaN	NaN	NaN	NaN	NaN	NaN	NaN	NaN	NaN	NaN
NaN	NaN	NaN	NaN	NaN	NaN	NaN	NaN	NaN	NaN	NaN	NaN	NaN	NaN	NaN	NaN	NaN	NaN	123.32	129.1	131.48	138.92	140.08	148.85	147.09	149.66	149.26	154.59	156.59	153.22	158.73	173.43	214.68	263.23	306.15	348.78	350.26	300.45	228.47	121.71	NaN	NaN	NaN	NaN	NaN	NaN	NaN	NaN	NaN	NaN
NaN	NaN	NaN	NaN	NaN	NaN	NaN	NaN	NaN	NaN	NaN	NaN	NaN	NaN	NaN	NaN	NaN	70.555	97.944	119.67	132.39	148.67	157.99	164.52	166.94	156	149.64	141.34	163.06	188	229.59	257.03	276.25	328.59	415.66	446.89	385.09	205.23	NaN	NaN	NaN	NaN	NaN	NaN	NaN	NaN	NaN	NaN	NaN	NaN
NaN	NaN	NaN	NaN	NaN	NaN	NaN	NaN	NaN	NaN	NaN	NaN	NaN	NaN	NaN	NaN	NaN	NaN	NaN	NaN	NaN	NaN	NaN	NaN	NaN	NaN	137.42	188.42	175.56	175.52	227.63	316.17	396.13	470.81	506.29	474.22	375.21	256.62	139.27	NaN	NaN	NaN	NaN	NaN	NaN	NaN	NaN	NaN	NaN	NaN
NaN	NaN	NaN	NaN	NaN	NaN	NaN	NaN	NaN	NaN	NaN	NaN	NaN	NaN	NaN	NaN	NaN	NaN	NaN	NaN	NaN	NaN	NaN	NaN	78.391	132.81	181.51	228.44	283.62	307.57	312.16	305.65	363.35	463.93	600.22	628.91	565.68	326.32	NaN	NaN	NaN	NaN	NaN	NaN	NaN	NaN	NaN	NaN	NaN	NaN
NaN	NaN	NaN	NaN	NaN	NaN	NaN	NaN	NaN	NaN	NaN	NaN	NaN	NaN	NaN	NaN	NaN	NaN	NaN	NaN	NaN	NaN	NaN	NaN	NaN	NaN	NaN	123.19	229.93	300.99	368.9	464.45	581.78	682.45	725.42	708.8	640.67	493.52	341.07	255.22	203.55	195.9	198.34	229.98	267.92	283.18	301.58	285.58	234.69	213.54
NaN	NaN	NaN	NaN	NaN	NaN	NaN	NaN	NaN	NaN	NaN	NaN	NaN	NaN	NaN	NaN	NaN	NaN	NaN	NaN	NaN	NaN	NaN	NaN	69.69	86.202	90.782	93.529	98.678	104.79	114.15	160.36	193.79	231.79	263.38	278.52	246.54	147.08	NaN	NaN	NaN	NaN	NaN	NaN	NaN	NaN	NaN	NaN	NaN	NaN
NaN	NaN	NaN	NaN	NaN	NaN	NaN	NaN	NaN	NaN	NaN	NaN	NaN	NaN	NaN	NaN	NaN	NaN	NaN	NaN	NaN	NaN	NaN	NaN	NaN	NaN	NaN	NaN	NaN	NaN	NaN	164.64	272.18	370.2	459.1	518.11	482.09	404.37	301.48	229.46	201.38	240.8	216.5	247.53	206.95	238.9	209.87	177.1	154.03	121.25
NaN	NaN	NaN	NaN	NaN	NaN	NaN	NaN	NaN	NaN	NaN	NaN	NaN	NaN	NaN	NaN	72.508	127.08	159.76	175.03	179.11	188.85	192.28	210.6	222.41	259.83	288.85	324.35	356.99	362.55	352.53	354	390.93	417.73	408.54	380.01	341.02	242.63	188.35	160.75	193.95	128.26	NaN	NaN	NaN	NaN	NaN	NaN	NaN	NaN
NaN	NaN	NaN	NaN	NaN	NaN	NaN	NaN	NaN	NaN	NaN	NaN	NaN	NaN	NaN	NaN	NaN	NaN	NaN	NaN	NaN	NaN	NaN	NaN	NaN	139.59	230.45	261.25	261.19	266.12	285.83	376.58	440.1	495.77	475.68	475.45	425.77	349.11	247.54	206.06	215	205.79	188.42	172.53	197.39	208.26	136.89	NaN	NaN	NaN
NaN	NaN	NaN	NaN	NaN	NaN	NaN	NaN	NaN	NaN	NaN	NaN	NaN	NaN	NaN	NaN	NaN	NaN	NaN	NaN	NaN	NaN	NaN	139.51	213.19	240.53	219.6	221.62	199.25	201.38	203.78	226.14	284.29	427.99	466.11	484.36	316.45	193.56	NaN	NaN	NaN	NaN	NaN	NaN	NaN	NaN	NaN	NaN	NaN	NaN
NaN	NaN	NaN	NaN	NaN	NaN	NaN	NaN	NaN	NaN	NaN	NaN	NaN	NaN	NaN	NaN	NaN	NaN	NaN	NaN	NaN	NaN	NaN	NaN	NaN	NaN	143.4	257.77	311.26	318.59	315.28	315.63	343.63	357.24	357.34	310.16	220.26	105.72	NaN	NaN	NaN	NaN	NaN	NaN	NaN	NaN	NaN	NaN	NaN	NaN
NaN	NaN	NaN	NaN	NaN	NaN	NaN	NaN	NaN	NaN	NaN	NaN	NaN	NaN	NaN	NaN	NaN	NaN	NaN	NaN	NaN	NaN	NaN	38.136	58.879	78.271	87.836	103.55	113.05	106.42	111.64	128.41	162.38	195.27	207.43	227.34	212.12	178.36	124.08	95.398	91.984	NaN	NaN	NaN	NaN	NaN	NaN	NaN	NaN	NaN
NaN	NaN	NaN	NaN	NaN	NaN	NaN	NaN	NaN	NaN	NaN	NaN	NaN	NaN	NaN	NaN	NaN	NaN	NaN	NaN	NaN	NaN	NaN	NaN	NaN	NaN	NaN	NaN	NaN	NaN	NaN	NaN	NaN	NaN	202.15	325.43	326.73	298.72	274.72	294.03	318.06	319.36	270.75	244.36	143.78	NaN	NaN	NaN	NaN	NaN
NaN	NaN	NaN	NaN	NaN	NaN	NaN	NaN	NaN	NaN	NaN	NaN	NaN	NaN	NaN	NaN	NaN	NaN	NaN	NaN	NaN	NaN	NaN	NaN	46.466	97.721	141.44	220.16	299.39	364.23	412.81	437.92	464.45	456.58	450.42	444.31	404.87	309.46	162.1	NaN	NaN	NaN	NaN	NaN	NaN	NaN	NaN	NaN	NaN	NaN
NaN	NaN	NaN	NaN	NaN	NaN	NaN	NaN	NaN	NaN	NaN	NaN	NaN	NaN	NaN	NaN	NaN	NaN	NaN	NaN	NaN	NaN	NaN	NaN	NaN	NaN	500.04	616.2	612.52	552.46	505.29	525.41	505.89	499.13	464.48	449.89	381.47	320.26	182.99	NaN	NaN	NaN	NaN	NaN	NaN	NaN	NaN	NaN	NaN	NaN
NaN	NaN	NaN	NaN	NaN	NaN	NaN	NaN	NaN	NaN	NaN	NaN	NaN	NaN	NaN	NaN	NaN	NaN	NaN	NaN	NaN	NaN	NaN	NaN	NaN	71.22	83.281	95.168	121.27	160.82	214.79	289.28	323.39	390.9	378.52	388.54	231.44	NaN	NaN	NaN	NaN	NaN	NaN	NaN	NaN	NaN	NaN	NaN	NaN	NaN
NaN	NaN	NaN	NaN	NaN	NaN	NaN	NaN	NaN	NaN	NaN	NaN	NaN	NaN	NaN	NaN	NaN	NaN	NaN	NaN	NaN	NaN	NaN	NaN	NaN	207.95	189.63	180.63	216.68	275.28	319.06	336.81	361.04	409.39	445.57	400.39	317.37	165.49	NaN	NaN	NaN	NaN	NaN	NaN	NaN	NaN	NaN	NaN	NaN	NaN
NaN	NaN	NaN	NaN	NaN	NaN	NaN	NaN	NaN	NaN	NaN	NaN	NaN	NaN	NaN	NaN	NaN	NaN	NaN	NaN	NaN	341.04	336.95	326.79	364.07	386	427.85	418.05	445.63	467.66	503.13	496.73	489.82	555.84	605.03	625.79	481.71	274	NaN	NaN	NaN	NaN	NaN	NaN	NaN	NaN	NaN	NaN	NaN	NaN
NaN	NaN	NaN	NaN	NaN	NaN	NaN	NaN	NaN	NaN	NaN	NaN	NaN	NaN	NaN	NaN	NaN	NaN	NaN	NaN	NaN	NaN	NaN	NaN	NaN	NaN	NaN	302.68	307.03	275.68	233.41	206.23	211.19	278.69	365.61	367.72	282.44	121.02	NaN	NaN	NaN	NaN	NaN	NaN	NaN	NaN	NaN	NaN	NaN	NaN
NaN	NaN	NaN	NaN	NaN	NaN	NaN	NaN	NaN	NaN	NaN	NaN	NaN	NaN	NaN	NaN	NaN	NaN	NaN	66.466	63.539	71.21	98.032	135.56	165.73	183.05	203.85	238.25	274.33	313.94	335.39	315.29	262.78	312.95	429.01	505.09	439.96	242.42	NaN	NaN	NaN	NaN	NaN	NaN	NaN	NaN	NaN	NaN	NaN	NaN
NaN	NaN	NaN	NaN	NaN	NaN	NaN	NaN	NaN	NaN	NaN	NaN	NaN	NaN	NaN	NaN	NaN	NaN	NaN	NaN	NaN	NaN	52.479	54.063	81.724	88.03	120.68	134.08	177.97	203.59	225.22	264.3	329.02	389.2	437.91	393.83	321.83	224.13	154.6	129.39	73.645	NaN	NaN	NaN	NaN	NaN	NaN	NaN	NaN	NaN
NaN	NaN	NaN	NaN	NaN	NaN	NaN	NaN	NaN	NaN	NaN	NaN	NaN	NaN	NaN	NaN	NaN	NaN	NaN	NaN	NaN	NaN	NaN	NaN	NaN	NaN	489.66	501.18	484.12	539.05	549.26	576.72	517.15	531.65	591.62	584.66	382.84	NaN	NaN	NaN	NaN	NaN	NaN	NaN	NaN	NaN	NaN	NaN	NaN	NaN
NaN	NaN	NaN	NaN	NaN	NaN	NaN	NaN	NaN	NaN	NaN	NaN	NaN	NaN	NaN	NaN	NaN	NaN	NaN	NaN	NaN	NaN	NaN	NaN	NaN	46.804	75.311	95.828	118.12	168.64	206.04	231.13	237.08	267.53	304.91	316.34	303.98	274.81	248.13	246.86	250.68	268.75	270.19	291.98	309.53	277.76	224.43	258.48	198.47	NaN
NaN	NaN	NaN	NaN	NaN	NaN	NaN	NaN	NaN	NaN	NaN	NaN	NaN	NaN	NaN	NaN	NaN	NaN	NaN	NaN	NaN	NaN	NaN	NaN	NaN	NaN	NaN	150.08	220.35	313.84	366.56	446.37	469.08	511.9	522.92	519.33	424	246.7	NaN	NaN	NaN	NaN	NaN	NaN	NaN	NaN	NaN	NaN	NaN	NaN
NaN	NaN	NaN	NaN	NaN	NaN	NaN	NaN	NaN	NaN	NaN	NaN	NaN	NaN	NaN	NaN	NaN	NaN	NaN	NaN	NaN	NaN	NaN	74.813	54.267	44.726	43.877	37.834	38.18	58.837	107.46	192.17	313.3	423.65	476.69	461.17	359.42	205.93	NaN	NaN	NaN	NaN	NaN	NaN	NaN	NaN	NaN	NaN	NaN	NaN
NaN	NaN	NaN	NaN	NaN	NaN	NaN	NaN	NaN	NaN	NaN	NaN	NaN	NaN	NaN	NaN	NaN	NaN	NaN	NaN	NaN	NaN	NaN	NaN	131.69	149.61	185.14	227.92	229.67	218.25	218.59	261.58	282.43	270.1	272.96	274.04	213.33	138.78	67.696	91.805	95.825	127.5	108.41	128.68	114.63	137.58	144.66	147.42	146.62	142.13
NaN	NaN	NaN	NaN	NaN	NaN	NaN	NaN	NaN	NaN	NaN	NaN	NaN	NaN	NaN	NaN	NaN	139.33	144.61	159.59	180.67	192.06	200.76	227.8	259.91	313.92	340.73	372.86	362.44	373.75	402.7	467.05	538	632.16	712.86	763.4	668.55	488.17	237.27	NaN	NaN	NaN	NaN	NaN	NaN	NaN	NaN	NaN	NaN	NaN
NaN	NaN	NaN	NaN	NaN	NaN	NaN	NaN	NaN	NaN	NaN	NaN	NaN	NaN	NaN	NaN	NaN	NaN	NaN	NaN	NaN	NaN	NaN	NaN	NaN	NaN	NaN	NaN	136.04	217.06	250.94	300.68	387.18	494.29	566.98	582.3	494.71	390.78	268.58	252.22	242.82	282.59	305.7	331.43	308.61	270.24	228.14	281.5	273.31	342.43
NaN	NaN	NaN	NaN	NaN	NaN	NaN	NaN	NaN	NaN	NaN	NaN	NaN	NaN	NaN	NaN	NaN	NaN	NaN	NaN	NaN	NaN	NaN	NaN	NaN	NaN	NaN	NaN	NaN	702.25	692.81	671.78	761.41	793.58	813.6	745.48	644.68	532.02	351.96	278.77	280.08	301.49	236.65	249.96	288.82	383.38	285.47	226.24	181.41	220.46
NaN	NaN	NaN	NaN	NaN	NaN	NaN	NaN	NaN	NaN	NaN	NaN	NaN	NaN	NaN	NaN	NaN	NaN	NaN	NaN	NaN	299.21	515.55	607.37	670.44	674.52	683.32	703.87	727.01	720.22	721.33	686.96	706.4	758.57	819.51	800.02	663.63	393.5	NaN	NaN	NaN	NaN	NaN	NaN	NaN	NaN	NaN	NaN	NaN	NaN
NaN	NaN	NaN	NaN	NaN	NaN	NaN	NaN	NaN	NaN	NaN	NaN	NaN	NaN	NaN	NaN	NaN	NaN	NaN	NaN	NaN	22.287	31.475	43.872	35.495	48.403	78.078	125.92	171.1	196.58	203.28	186.77	182.4	212.1	261.38	309.83	306.86	253.06	189.92	98.239	NaN	NaN	NaN	NaN	NaN	NaN	NaN	NaN	NaN	NaN
NaN	NaN	NaN	NaN	NaN	NaN	NaN	NaN	NaN	NaN	NaN	NaN	NaN	NaN	NaN	NaN	NaN	NaN	NaN	NaN	NaN	NaN	NaN	NaN	NaN	NaN	62.492	105.7	134.45	190.54	245.16	279.5	314.65	322.64	331.1	331.4	357.79	331.66	268.27	136.05	NaN	NaN	NaN	NaN	NaN	NaN	NaN	NaN	NaN	NaN
NaN	NaN	NaN	NaN	NaN	NaN	NaN	NaN	NaN	NaN	NaN	NaN	NaN	NaN	NaN	NaN	NaN	NaN	NaN	NaN	NaN	NaN	NaN	NaN	NaN	NaN	NaN	NaN	56.538	78.539	83.212	84.812	99.25	118.83	187.41	303.49	347.7	308.25	155.73	NaN	NaN	NaN	NaN	NaN	NaN	NaN	NaN	NaN	NaN	NaN
NaN	NaN	NaN	NaN	NaN	NaN	NaN	NaN	NaN	NaN	NaN	NaN	NaN	NaN	NaN	NaN	NaN	NaN	NaN	NaN	NaN	NaN	NaN	NaN	NaN	148.07	208.88	238.45	278.89	338.59	363.12	370.67	414.66	454.83	467.78	425.21	307.47	198.88	76.955	NaN	NaN	NaN	NaN	NaN	NaN	NaN	NaN	NaN	NaN	NaN
NaN	NaN	NaN	NaN	NaN	NaN	NaN	NaN	NaN	NaN	NaN	NaN	NaN	NaN	NaN	NaN	NaN	NaN	NaN	NaN	NaN	NaN	33.136	56.739	72.373	92.996	117.45	143.7	213.55	279.25	356.48	377.94	390.25	369.4	372.95	366.79	325.92	195.74	NaN	NaN	NaN	NaN	NaN	NaN	NaN	NaN	NaN	NaN	NaN	NaN
NaN	NaN	NaN	NaN	NaN	NaN	NaN	NaN	NaN	NaN	NaN	NaN	NaN	NaN	NaN	285.42	440.62	444.4	371.93	278.7	223.3	282.28	361.39	404.46	437.29	474.59	516.31	535.7	536.82	564.09	618.04	695.59	675.53	658.42	603.15	606.24	465.24	340.34	211.5	138.31	NaN	NaN	NaN	NaN	NaN	NaN	NaN	NaN	NaN	NaN
NaN	NaN	NaN	NaN	NaN	NaN	NaN	NaN	NaN	NaN	NaN	NaN	NaN	NaN	NaN	NaN	NaN	NaN	NaN	NaN	NaN	NaN	NaN	31.751	48.854	94.702	134.94	153.27	165.89	176.82	218.13	246.9	274.68	328.14	363.28	372.62	334.71	270.78	161.42	NaN	NaN	NaN	NaN	NaN	NaN	NaN	NaN	NaN	NaN	NaN
NaN	NaN	NaN	NaN	NaN	NaN	NaN	NaN	NaN	NaN	NaN	NaN	NaN	NaN	NaN	NaN	NaN	NaN	NaN	NaN	NaN	NaN	NaN	NaN	NaN	NaN	NaN	NaN	NaN	NaN	217.35	415.55	533.69	582.93	556.17	527.56	449.9	361.22	281.48	244.5	214.06	186.18	111.05	NaN	NaN	NaN	NaN	NaN	NaN	NaN
NaN	NaN	NaN	NaN	NaN	NaN	NaN	NaN	NaN	NaN	NaN	NaN	NaN	NaN	NaN	NaN	NaN	NaN	NaN	NaN	NaN	NaN	NaN	125.51	201.1	227.99	249	280.59	330.18	402.14	482.58	538.73	565.04	572.28	626.66	618.3	486.29	243.51	NaN	NaN	NaN	NaN	NaN	NaN	NaN	NaN	NaN	NaN	NaN	NaN
NaN	NaN	NaN	NaN	NaN	NaN	NaN	NaN	NaN	NaN	NaN	NaN	NaN	NaN	NaN	NaN	NaN	NaN	NaN	NaN	NaN	NaN	NaN	NaN	NaN	NaN	77.824	130.39	141.82	145.86	129.59	153.98	210.61	304.66	371.46	365.16	234.81	NaN	NaN	NaN	NaN	NaN	NaN	NaN	NaN	NaN	NaN	NaN	NaN	NaN
NaN	NaN	NaN	NaN	NaN	NaN	NaN	NaN	NaN	NaN	NaN	NaN	NaN	NaN	NaN	NaN	NaN	NaN	NaN	NaN	NaN	NaN	NaN	NaN	NaN	NaN	NaN	NaN	NaN	347.8	507.23	526.83	526.09	559.56	580.16	550.33	462.65	346.16	249.36	205.16	191.24	193.02	NaN	NaN	NaN	NaN	NaN	NaN	NaN	NaN
NaN	NaN	NaN	NaN	NaN	NaN	NaN	NaN	NaN	NaN	NaN	NaN	NaN	NaN	NaN	NaN	NaN	NaN	NaN	NaN	NaN	NaN	NaN	NaN	NaN	NaN	NaN	232.17	301.16	310.09	285.65	273.76	267.29	270.82	303.13	324.24	282.29	159.59	NaN	NaN	NaN	NaN	NaN	NaN	NaN	NaN	NaN	NaN	NaN	NaN
NaN	NaN	NaN	NaN	NaN	NaN	NaN	NaN	NaN	NaN	NaN	NaN	NaN	NaN	NaN	NaN	NaN	NaN	NaN	NaN	NaN	258.95	275.35	274.73	263.72	276.26	324.05	373.3	383.43	364.05	393.38	430.61	484.56	504.05	529.69	514.36	435.62	374.48	329.78	232.39	NaN	NaN	NaN	NaN	NaN	NaN	NaN	NaN	NaN	NaN
NaN	NaN	NaN	NaN	NaN	NaN	NaN	NaN	NaN	NaN	NaN	NaN	NaN	NaN	NaN	NaN	NaN	NaN	NaN	NaN	NaN	NaN	NaN	415.37	434.69	418.41	396.41	395.65	412.87	440.84	489.47	544.47	599.39	643.74	708.23	720.29	686.2	517.74	289.08	NaN	NaN	NaN	NaN	NaN	NaN	NaN	NaN	NaN	NaN	NaN
NaN	NaN	NaN	NaN	NaN	NaN	NaN	NaN	NaN	NaN	NaN	NaN	224.71	237.04	238.91	231.85	225.96	208.81	200.49	199.21	201.83	207.57	210.69	212.99	197.69	194.95	203.39	234	270.56	306.07	322.66	368.97	381.52	378.12	358.04	350.64	245.92	NaN	NaN	NaN	NaN	NaN	NaN	NaN	NaN	NaN	NaN	NaN	NaN	NaN
NaN	NaN	NaN	NaN	NaN	NaN	NaN	NaN	NaN	NaN	NaN	NaN	NaN	NaN	NaN	NaN	NaN	NaN	NaN	NaN	NaN	NaN	346.93	470.26	561.93	570.81	634.97	638.9	619.31	582.22	627.64	655.42	672.05	673.25	704.37	767.88	721.3	665.02	543.57	516.82	328.48	NaN	NaN	NaN	NaN	NaN	NaN	NaN	NaN	NaN
NaN	NaN	NaN	NaN	NaN	NaN	NaN	NaN	NaN	NaN	NaN	NaN	NaN	NaN	NaN	NaN	NaN	NaN	NaN	NaN	NaN	NaN	NaN	NaN	NaN	NaN	80.042	125.34	133.6	145.84	152.63	161.76	162.91	191.22	236.47	257.73	257.36	157.38	NaN	NaN	NaN	NaN	NaN	NaN	NaN	NaN	NaN	NaN	NaN	NaN
NaN	NaN	NaN	NaN	NaN	NaN	NaN	NaN	NaN	NaN	NaN	NaN	NaN	NaN	NaN	NaN	NaN	NaN	NaN	NaN	NaN	NaN	265.74	417.63	446.72	444.15	434.44	419.16	404.24	442.98	551.68	671.76	759.38	788.1	848.11	830.73	644.93	445.76	194.6	NaN	NaN	NaN	NaN	NaN	NaN	NaN	NaN	NaN	NaN	NaN
NaN	NaN	NaN	NaN	NaN	NaN	NaN	NaN	NaN	NaN	NaN	NaN	NaN	NaN	NaN	NaN	NaN	NaN	NaN	NaN	NaN	NaN	NaN	NaN	57.578	70.696	94.957	122.7	157.28	187.27	226.13	251.87	285.21	342.59	427.85	474.44	450.96	382.36	316.56	261.06	156.09	NaN	NaN	NaN	NaN	NaN	NaN	NaN	NaN	NaN
NaN	NaN	NaN	NaN	NaN	NaN	NaN	NaN	NaN	NaN	NaN	NaN	NaN	NaN	NaN	NaN	NaN	NaN	NaN	NaN	NaN	NaN	NaN	NaN	NaN	NaN	NaN	189.61	271.15	355.36	430.05	478	497.87	527.28	565.89	606.37	586.87	498.6	290.83	NaN	NaN	NaN	NaN	NaN	NaN	NaN	NaN	NaN	NaN	NaN
NaN	NaN	NaN	NaN	NaN	NaN	NaN	NaN	NaN	NaN	NaN	NaN	NaN	NaN	NaN	NaN	58.108	52.311	61.793	73.085	85.501	106.32	143.19	187.68	219.04	231.85	236.12	251.1	265.81	281.49	287.92	317.18	387.45	454.56	493.51	508.91	413.42	253.83	NaN	NaN	NaN	NaN	NaN	NaN	NaN	NaN	NaN	NaN	NaN	NaN
NaN	NaN	NaN	NaN	NaN	NaN	NaN	NaN	NaN	NaN	NaN	NaN	NaN	NaN	NaN	NaN	NaN	NaN	NaN	NaN	NaN	NaN	NaN	NaN	65.021	73.876	74.831	78.148	77.825	116.66	177.63	265.3	309.25	365.25	398.56	457.26	463.44	377.63	213.51	NaN	NaN	NaN	NaN	NaN	NaN	NaN	NaN	NaN	NaN	NaN
NaN	NaN	NaN	NaN	NaN	NaN	NaN	NaN	NaN	NaN	NaN	NaN	NaN	NaN	NaN	NaN	NaN	NaN	NaN	NaN	NaN	47.229	72.693	75.404	82.392	86.5	106.25	118	145.87	186.27	248.99	303.39	350.2	391.86	440	469.04	383.41	218.36	NaN	NaN	NaN	NaN	NaN	NaN	NaN	NaN	NaN	NaN	NaN	NaN
NaN	NaN	NaN	NaN	NaN	NaN	NaN	NaN	NaN	NaN	NaN	NaN	NaN	NaN	119.38	157.54	225.73	259.9	298.7	284.02	315.77	325.88	354.01	349.52	353.41	343.41	362.65	376.88	393.29	394.8	411.19	427.33	446.89	449.25	446.41	420.79	375.44	234.29	NaN	NaN	NaN	NaN	NaN	NaN	NaN	NaN	NaN	NaN	NaN	NaN
NaN	NaN	NaN	NaN	NaN	NaN	NaN	NaN	NaN	NaN	NaN	NaN	NaN	NaN	NaN	NaN	NaN	NaN	NaN	NaN	NaN	NaN	NaN	118.15	167.96	188.02	204.02	251.54	287.5	310.68	338.78	373.53	432.13	532.16	594.24	602.31	540.88	333.56	NaN	NaN	NaN	NaN	NaN	NaN	NaN	NaN	NaN	NaN	NaN	NaN
NaN	NaN	NaN	NaN	NaN	NaN	NaN	NaN	NaN	NaN	NaN	NaN	NaN	NaN	NaN	NaN	NaN	NaN	NaN	NaN	NaN	90.671	142.65	150.05	150.11	151.82	157.08	172.47	190.96	212.22	225.49	259.39	351.1	471.71	577.11	568.9	408.8	197.31	NaN	NaN	NaN	NaN	NaN	NaN	NaN	NaN	NaN	NaN	NaN	NaN
NaN	NaN	NaN	NaN	NaN	NaN	NaN	NaN	NaN	NaN	NaN	NaN	NaN	NaN	NaN	NaN	NaN	NaN	NaN	43.347	68.372	72.163	64.175	60.164	70.319	94.989	121.06	130.1	132.07	138.9	172.73	255.34	334.89	406.66	439.7	413.02	361.54	242.61	179.7	87.443	NaN	NaN	NaN	NaN	NaN	NaN	NaN	NaN	NaN	NaN
NaN	NaN	NaN	NaN	NaN	NaN	NaN	NaN	NaN	NaN	NaN	NaN	NaN	NaN	NaN	NaN	NaN	NaN	NaN	165.11	261.86	294.18	325.73	353.58	374.66	426.49	491.12	541.25	547.62	580.39	615.73	658.12	641.28	641.12	678.13	721.67	746.09	NaN	NaN	NaN	NaN	NaN	NaN	NaN	NaN	NaN	NaN	NaN	NaN	NaN
NaN	NaN	NaN	NaN	NaN	NaN	NaN	NaN	NaN	NaN	NaN	NaN	NaN	NaN	NaN	NaN	NaN	NaN	NaN	NaN	NaN	NaN	NaN	NaN	72.893	114.7	128.7	125.54	116.04	97.871	110.86	158.16	234.73	318.49	370.99	389.66	294.86	110.95	NaN	NaN	NaN	NaN	NaN	NaN	NaN	NaN	NaN	NaN	NaN	NaN
[truncated: 23 more columns]
