# Supplementary material for: Timing of gene expression in a cell‐fate decision system
Source: Mol Syst Biol. 2018 Apr 25;14(4):e8024. doi: 10.15252/msb.20178024 (PMC5916086; doi:10.15252/msb.20178024)
Supplement: Supplementary file 3 — Dataset EV1 [file MSB-14-e8024-s003.zip › DatasetEV1/ySP643_pFIG1_dPSTR_R_NucearEnrichment_FusionSync.csv]

-210	-205	-200	-195	-190	-185	-180	-175	-170	-165	-160	-155	-150	-145	-140	-135	-130	-125	-120	-115	-110	-105	-100	-95	-90	-85	-80	-75	-70	-65	-60	-55	-50	-45	-40	-35	-30	-25	-20	-15	-10	-5	0	5	10	15	20	25	30	35
NaN	NaN	NaN	NaN	NaN	NaN	NaN	NaN	NaN	NaN	NaN	NaN	NaN	NaN	NaN	NaN	NaN	NaN	NaN	NaN	NaN	NaN	NaN	NaN	NaN	NaN	NaN	NaN	NaN	NaN	NaN	7.9027	19.153	40.807	54.889	69.04	91.939	131.52	182.36	230.29	273.76	274.7	219.45	117.69	NaN	NaN	NaN	NaN	NaN	NaN
NaN	NaN	NaN	NaN	NaN	NaN	NaN	NaN	NaN	NaN	NaN	NaN	NaN	NaN	NaN	NaN	NaN	NaN	NaN	NaN	NaN	NaN	NaN	NaN	NaN	NaN	NaN	NaN	86.578	83.137	74.391	64.21	57.765	62.022	61.897	71.153	71.27	69.121	66.014	78.096	107.82	115.05	116.42	69.761	NaN	NaN	NaN	NaN	NaN	NaN
NaN	NaN	NaN	NaN	NaN	NaN	NaN	NaN	NaN	NaN	NaN	NaN	NaN	NaN	NaN	NaN	NaN	NaN	NaN	NaN	NaN	NaN	70.255	79.811	84.15	96.208	95.452	93.689	86.227	88.89	86.492	74.426	66.034	77.005	100.95	117.62	121.04	125.7	131.82	155.51	178.84	192.29	192.07	122.41	NaN	NaN	NaN	NaN	NaN	NaN
NaN	NaN	NaN	NaN	NaN	NaN	NaN	NaN	NaN	NaN	NaN	NaN	NaN	NaN	NaN	NaN	NaN	NaN	NaN	NaN	NaN	NaN	NaN	NaN	NaN	62.42	72.057	72.883	71.143	75.03	80.467	86.279	85.268	80.813	76.301	73.596	83.379	90.515	101.27	113.83	135.24	143.78	98.819	NaN	NaN	NaN	NaN	NaN	NaN	NaN
NaN	NaN	NaN	NaN	NaN	NaN	NaN	NaN	NaN	NaN	NaN	NaN	NaN	NaN	NaN	NaN	NaN	NaN	NaN	NaN	NaN	NaN	NaN	NaN	NaN	NaN	NaN	99.9	93.797	82.712	80.09	78.249	84.042	94.582	109	118.28	133.33	133.6	143.87	140.11	145.01	172.49	184.27	201.36	126.33	NaN	NaN	NaN	NaN	NaN
NaN	NaN	NaN	NaN	NaN	NaN	NaN	NaN	NaN	NaN	NaN	NaN	NaN	NaN	NaN	NaN	NaN	NaN	NaN	NaN	NaN	NaN	NaN	NaN	NaN	NaN	NaN	78.919	91.055	100.38	114	101.07	94.613	75.909	71.482	58.108	57.954	61.268	84.72	112.34	157.58	202.81	227.95	216.55	189.48	182.15	209.62	229.96	181.68	99.864
NaN	NaN	NaN	NaN	NaN	NaN	NaN	NaN	NaN	NaN	NaN	NaN	NaN	NaN	NaN	NaN	NaN	NaN	NaN	NaN	NaN	NaN	NaN	NaN	NaN	NaN	57.235	61.817	66.387	63.174	64.847	68.85	70.851	75.535	74.323	80.541	97.259	137.79	205.79	283.7	350.64	359.07	302.81	168.9	NaN	NaN	NaN	NaN	NaN	NaN
NaN	NaN	NaN	NaN	NaN	NaN	NaN	NaN	NaN	NaN	NaN	NaN	NaN	NaN	NaN	NaN	NaN	NaN	NaN	NaN	NaN	NaN	NaN	NaN	NaN	NaN	NaN	NaN	47.572	51.271	53.59	56.98	70.125	85.006	86.081	79.706	74.1	92.114	107.02	134.42	168.25	200.43	145.58	NaN	NaN	NaN	NaN	NaN	NaN	NaN
NaN	NaN	NaN	NaN	NaN	NaN	NaN	NaN	NaN	NaN	NaN	NaN	NaN	NaN	NaN	NaN	NaN	NaN	NaN	NaN	NaN	NaN	NaN	NaN	35.382	29.919	37.481	67.598	96.714	109.51	102.6	109.98	108.49	112.38	101.2	104.29	100.96	105.7	109.14	118.61	132.79	168.06	192.88	193.99	121.54	NaN	NaN	NaN	NaN	NaN
NaN	NaN	NaN	NaN	NaN	NaN	NaN	NaN	NaN	NaN	NaN	NaN	NaN	NaN	NaN	NaN	NaN	NaN	NaN	NaN	NaN	NaN	NaN	NaN	NaN	NaN	66.855	51.781	44.947	40.217	40.178	39.959	47.829	47.553	48.836	46.385	51.258	55.41	50.586	65.616	88.076	148.49	179.55	188.15	115.22	NaN	NaN	NaN	NaN	NaN
NaN	NaN	NaN	NaN	NaN	NaN	NaN	NaN	NaN	NaN	NaN	NaN	NaN	NaN	NaN	NaN	NaN	NaN	NaN	NaN	NaN	NaN	NaN	NaN	NaN	NaN	NaN	NaN	NaN	49.541	44.937	35.736	44.741	46.601	59.702	59.828	56.274	59.078	82.011	129.78	171.53	203.64	185.84	120.87	NaN	NaN	NaN	NaN	NaN	NaN
NaN	NaN	NaN	NaN	NaN	NaN	NaN	NaN	NaN	NaN	NaN	NaN	NaN	NaN	NaN	NaN	NaN	NaN	NaN	NaN	NaN	NaN	NaN	NaN	NaN	NaN	NaN	NaN	NaN	NaN	NaN	NaN	NaN	NaN	NaN	NaN	56.473	70.856	76.089	80.175	98.506	126.26	125.95	93.958	52.344	36.762	43.885	42.836	47.008	70.126
NaN	NaN	NaN	NaN	NaN	NaN	NaN	NaN	NaN	NaN	NaN	NaN	NaN	NaN	NaN	NaN	NaN	NaN	NaN	NaN	NaN	NaN	NaN	NaN	NaN	NaN	NaN	NaN	NaN	54.717	61.282	57.119	47	34.594	23.69	18.504	18.664	31.567	38.571	62.613	102.02	139.25	147.03	91.545	NaN	NaN	NaN	NaN	NaN	NaN
NaN	NaN	NaN	NaN	NaN	NaN	NaN	NaN	NaN	NaN	NaN	NaN	NaN	NaN	NaN	NaN	NaN	NaN	NaN	NaN	NaN	NaN	NaN	NaN	NaN	NaN	NaN	NaN	NaN	NaN	NaN	NaN	70.662	80.736	105.25	133.13	146.52	162.44	197.39	259.67	319.58	338.18	225.09	NaN	NaN	NaN	NaN	NaN	NaN	NaN
NaN	NaN	NaN	NaN	NaN	NaN	NaN	NaN	NaN	NaN	NaN	NaN	NaN	NaN	NaN	NaN	NaN	NaN	NaN	NaN	NaN	NaN	NaN	59.985	69.633	76.232	77.126	70.973	71.533	67.663	71.475	62.977	56.867	48.166	49.79	51.675	63.077	80.803	118.6	138.16	144.74	161.82	193.45	231.49	159.89	NaN	NaN	NaN	NaN	NaN
NaN	NaN	NaN	NaN	NaN	NaN	NaN	NaN	NaN	NaN	NaN	NaN	NaN	NaN	NaN	NaN	NaN	NaN	NaN	NaN	NaN	NaN	NaN	NaN	NaN	NaN	66.456	62.508	57.357	51.023	54.124	59.194	64.637	63.535	56.002	58.454	74.728	102.74	151.28	188.32	241.82	287.28	299.55	203.5	NaN	NaN	NaN	NaN	NaN	NaN
NaN	NaN	NaN	NaN	NaN	NaN	NaN	NaN	NaN	NaN	NaN	NaN	NaN	NaN	NaN	NaN	NaN	NaN	NaN	NaN	NaN	NaN	53.983	86.077	85.776	83.737	70.92	62.005	59.182	67.304	75.322	86.781	84.946	79.876	70.004	71.088	76.275	101.78	152.97	238.53	280.08	323.06	283.92	253.95	133.13	NaN	NaN	NaN	NaN	NaN
NaN	NaN	NaN	NaN	NaN	NaN	NaN	NaN	NaN	NaN	NaN	NaN	NaN	NaN	NaN	NaN	NaN	NaN	NaN	28.431	45.202	59.112	51.766	50.793	50.413	56.366	58.93	59.773	58.65	58.601	52.96	52.131	54.857	58.599	65.556	83.065	95.916	99.183	95.129	104.51	126.86	136.33	110.68	59.174	NaN	NaN	NaN	NaN	NaN	NaN
NaN	NaN	NaN	NaN	NaN	NaN	NaN	NaN	NaN	NaN	NaN	NaN	NaN	NaN	NaN	NaN	NaN	NaN	NaN	NaN	NaN	NaN	NaN	NaN	NaN	NaN	NaN	NaN	NaN	22.116	41.331	51.483	65.273	66.044	62.32	58.424	60.67	63.172	70.806	85.246	122.13	148.99	155.14	133.69	79.564	NaN	NaN	NaN	NaN	NaN
NaN	NaN	NaN	NaN	NaN	NaN	NaN	NaN	NaN	NaN	NaN	NaN	NaN	NaN	NaN	NaN	NaN	NaN	NaN	NaN	NaN	NaN	NaN	NaN	NaN	NaN	NaN	NaN	NaN	NaN	45.748	69.307	65.322	59.263	52.58	46.077	45.26	51.878	65.921	85.601	106.53	116.51	118.2	117.16	81.603	NaN	NaN	NaN	NaN	NaN
NaN	NaN	NaN	NaN	NaN	NaN	NaN	NaN	NaN	NaN	NaN	NaN	NaN	NaN	NaN	NaN	NaN	NaN	NaN	NaN	43.612	58.207	55.575	53.862	60.981	60.164	53.724	46.597	38.008	48.075	44.323	50.33	48.635	57.824	63.41	64.102	61.91	65.992	68.383	84.341	109.76	133.81	144.34	92.54	NaN	NaN	NaN	NaN	NaN	NaN
NaN	NaN	NaN	NaN	NaN	NaN	NaN	NaN	NaN	NaN	NaN	NaN	NaN	NaN	NaN	NaN	18.479	34.992	29.911	41.323	33.531	40.864	40.201	48.872	45.428	47.762	42.9	45.936	57.508	79.597	96.198	104.12	111.67	120.86	128.69	135.98	140.41	142.98	147.83	154.98	159.33	168.37	157.19	106.25	NaN	NaN	NaN	NaN	NaN	NaN
NaN	NaN	NaN	NaN	NaN	NaN	NaN	NaN	NaN	NaN	NaN	NaN	NaN	NaN	NaN	NaN	NaN	NaN	47.37	70.968	67.979	63.059	64.124	68.337	75.822	78.338	77.722	79.631	73.808	72.104	73.399	80.121	77.272	61.229	55.447	60.181	89.18	105.66	137.48	181.78	243.87	293.11	285.75	184.89	NaN	NaN	NaN	NaN	NaN	NaN
NaN	NaN	NaN	NaN	NaN	NaN	NaN	NaN	NaN	NaN	NaN	NaN	NaN	NaN	NaN	NaN	NaN	NaN	NaN	NaN	NaN	NaN	NaN	NaN	NaN	NaN	NaN	NaN	NaN	NaN	25.256	54.892	71.651	87.872	82.913	62.564	54.64	43.389	44.942	38.31	56.186	87.947	122.63	135.56	91.826	NaN	NaN	NaN	NaN	NaN
NaN	NaN	NaN	NaN	NaN	NaN	NaN	NaN	NaN	NaN	NaN	NaN	NaN	NaN	NaN	NaN	NaN	NaN	NaN	NaN	NaN	NaN	NaN	NaN	NaN	NaN	NaN	NaN	NaN	NaN	58.045	48.821	49.437	66.335	78.044	94.565	108.36	105.96	123.17	134.58	168.45	169	119.03	NaN	NaN	NaN	NaN	NaN	NaN	NaN
NaN	NaN	NaN	NaN	NaN	NaN	NaN	NaN	NaN	NaN	NaN	NaN	NaN	NaN	NaN	NaN	NaN	NaN	NaN	NaN	25.146	35.262	55.605	72.627	78.34	70.549	76.737	85.918	77.473	67.387	69.57	87.46	94.888	107.48	125.54	167.45	200.48	241.75	282.77	292.96	306.71	299.43	254.62	187.08	79.733	NaN	NaN	NaN	NaN	NaN
NaN	NaN	NaN	NaN	NaN	NaN	NaN	NaN	NaN	NaN	NaN	NaN	NaN	NaN	NaN	NaN	NaN	NaN	NaN	NaN	NaN	NaN	NaN	NaN	NaN	NaN	63.555	73.867	71.149	75.473	79.803	87.758	86.379	102.16	131.53	162.36	189.31	201.7	217.77	237.87	267.22	265.19	207.02	109.5	NaN	NaN	NaN	NaN	NaN	NaN
NaN	NaN	NaN	NaN	NaN	NaN	NaN	NaN	NaN	NaN	NaN	NaN	NaN	NaN	NaN	NaN	NaN	NaN	NaN	NaN	56.438	61.669	59.11	58.776	71.256	92.956	115.67	129.19	136.63	129.22	134.77	139.28	143.01	162.98	161.2	189.4	157.45	158.77	142	166.03	191.88	236.8	231.23	155.95	NaN	NaN	NaN	NaN	NaN	NaN
NaN	NaN	NaN	NaN	NaN	NaN	NaN	NaN	NaN	NaN	NaN	NaN	NaN	NaN	NaN	NaN	NaN	NaN	NaN	NaN	NaN	NaN	NaN	NaN	NaN	NaN	NaN	50.538	54.456	56.756	58.504	78.746	101.71	147.37	183.41	219.55	229.96	235.35	242.89	277.65	325.39	370.53	348.89	220.79	NaN	NaN	NaN	NaN	NaN	NaN
NaN	NaN	NaN	NaN	NaN	NaN	NaN	NaN	NaN	NaN	NaN	NaN	NaN	NaN	NaN	NaN	NaN	NaN	NaN	NaN	NaN	NaN	NaN	NaN	NaN	NaN	NaN	NaN	NaN	NaN	42.236	25.62	29.416	34.146	46.039	58.321	79.469	98.637	127.42	160.24	212.36	219.31	206.69	117.17	NaN	NaN	NaN	NaN	NaN	NaN
NaN	NaN	NaN	NaN	NaN	NaN	NaN	NaN	NaN	NaN	NaN	NaN	NaN	NaN	NaN	NaN	NaN	NaN	NaN	NaN	NaN	NaN	48.518	47.948	44.224	31.631	30.992	20.697	14.172	-3.9878	-3.0182	5.6918	15.002	20.122	32.219	46.882	62.953	71.107	75.998	84.415	107.65	147.18	168.91	167.33	102.6	NaN	NaN	NaN	NaN	NaN
NaN	NaN	NaN	NaN	NaN	NaN	NaN	NaN	NaN	NaN	NaN	NaN	NaN	NaN	NaN	NaN	NaN	NaN	NaN	NaN	NaN	NaN	NaN	NaN	NaN	NaN	NaN	NaN	NaN	NaN	NaN	64.554	64.214	64.83	72.106	73.548	77.967	78.798	89.59	126.14	167	223.18	203.75	137.24	NaN	NaN	NaN	NaN	NaN	NaN
NaN	NaN	NaN	NaN	NaN	NaN	NaN	NaN	NaN	NaN	NaN	NaN	NaN	NaN	NaN	NaN	NaN	NaN	NaN	NaN	NaN	NaN	99.227	79.177	62.485	50.702	41.427	29.61	8.5711	3.7479	9.9045	26.299	37.074	38.343	37.093	35.57	55.245	100.11	159.75	217.46	299.55	317.76	299.97	163.19	NaN	NaN	NaN	NaN	NaN	NaN
NaN	NaN	NaN	NaN	NaN	NaN	NaN	NaN	NaN	NaN	NaN	NaN	NaN	NaN	NaN	NaN	NaN	NaN	NaN	NaN	NaN	NaN	NaN	NaN	NaN	NaN	NaN	NaN	NaN	38.231	34.12	32.852	40.59	40.283	47.119	41.742	37.886	39.481	45.261	69.108	103.04	156.24	205.29	151.45	NaN	NaN	NaN	NaN	NaN	NaN
NaN	NaN	NaN	NaN	NaN	NaN	NaN	NaN	NaN	NaN	64.985	56.699	49.132	66.432	55.763	48.981	29.497	37.259	43.118	44.361	35.363	24.662	24.583	38.379	56.203	57.727	56.02	55.655	65.814	67.137	73.305	77.324	92.799	91.079	81.646	73.746	79.682	96.89	111.99	134.14	161.7	178.06	169.84	102.66	NaN	NaN	NaN	NaN	NaN	NaN
NaN	NaN	NaN	NaN	NaN	NaN	NaN	NaN	NaN	NaN	NaN	NaN	NaN	NaN	NaN	NaN	NaN	NaN	NaN	NaN	NaN	NaN	NaN	NaN	NaN	NaN	NaN	NaN	NaN	NaN	NaN	NaN	NaN	93.974	112.51	114.72	94.735	77.069	67.726	88.563	129.29	153.36	143.78	119.81	71.542	NaN	NaN	NaN	NaN	NaN
NaN	NaN	NaN	NaN	NaN	NaN	NaN	NaN	NaN	NaN	NaN	NaN	NaN	NaN	NaN	NaN	NaN	NaN	NaN	NaN	NaN	NaN	NaN	NaN	NaN	NaN	NaN	NaN	NaN	NaN	NaN	NaN	126.53	101.63	109.37	128.12	156.76	188.56	224.71	240.08	237.58	264.16	283.5	204.28	NaN	NaN	NaN	NaN	NaN	NaN
NaN	NaN	NaN	NaN	NaN	NaN	NaN	NaN	NaN	NaN	NaN	NaN	NaN	NaN	NaN	NaN	NaN	NaN	NaN	NaN	NaN	NaN	NaN	NaN	NaN	NaN	NaN	NaN	86.849	68.973	74.738	95.007	113.37	141.53	166.51	179.97	168.9	140.1	131.38	125.92	161.68	172.84	186.52	115.91	NaN	NaN	NaN	NaN	NaN	NaN
NaN	NaN	NaN	NaN	NaN	NaN	NaN	NaN	NaN	NaN	NaN	NaN	NaN	NaN	NaN	NaN	NaN	NaN	NaN	NaN	NaN	NaN	NaN	NaN	NaN	NaN	NaN	NaN	NaN	NaN	73.438	95.886	131.99	170.59	193.71	188.3	184.02	185.88	205.88	223.65	235.6	243.23	243.16	162.36	NaN	NaN	NaN	NaN	NaN	NaN
NaN	NaN	NaN	NaN	NaN	NaN	NaN	NaN	NaN	NaN	NaN	NaN	NaN	NaN	NaN	NaN	NaN	NaN	NaN	NaN	NaN	NaN	NaN	NaN	NaN	NaN	NaN	NaN	NaN	NaN	NaN	75.166	77.661	87.871	93.569	103.26	103.62	111.22	118.52	165.24	231.65	287.59	265.07	163.59	NaN	NaN	NaN	NaN	NaN	NaN
NaN	NaN	NaN	NaN	NaN	NaN	NaN	NaN	NaN	NaN	NaN	NaN	NaN	NaN	NaN	NaN	NaN	NaN	NaN	NaN	NaN	NaN	NaN	NaN	NaN	41.213	18.294	8.483	15.467	19.181	20.016	28.973	53.376	80.485	106.25	101.58	107.58	105.01	130.9	155.1	171.58	190.85	146.79	88.135	NaN	NaN	NaN	NaN	NaN	NaN
NaN	NaN	NaN	NaN	NaN	NaN	NaN	NaN	NaN	NaN	NaN	NaN	NaN	NaN	NaN	NaN	NaN	NaN	NaN	NaN	NaN	NaN	NaN	NaN	48.624	41.423	32.172	24.178	19.664	24.799	33.689	46.991	48.432	47.834	45.882	48.579	51.693	66.507	82.247	106.64	157.75	181.19	136.5	NaN	NaN	NaN	NaN	NaN	NaN	NaN
NaN	NaN	NaN	NaN	NaN	NaN	NaN	NaN	NaN	NaN	NaN	NaN	NaN	NaN	NaN	NaN	NaN	NaN	NaN	NaN	NaN	NaN	NaN	NaN	NaN	NaN	NaN	NaN	NaN	44.219	56.355	78.701	108.86	120.83	126.46	158.96	195.76	251.48	277.92	333.69	379.23	433.95	369.49	225.52	NaN	NaN	NaN	NaN	NaN	NaN
NaN	NaN	NaN	NaN	NaN	NaN	NaN	NaN	NaN	NaN	NaN	NaN	NaN	NaN	NaN	NaN	NaN	NaN	NaN	NaN	NaN	NaN	NaN	NaN	NaN	NaN	NaN	NaN	NaN	NaN	115.56	92.974	79.375	87.262	97.18	93.818	94.678	89.909	120.7	153.75	182.2	203.18	178.14	163.4	90.069	NaN	NaN	NaN	NaN	NaN
NaN	NaN	NaN	NaN	NaN	NaN	NaN	NaN	NaN	NaN	NaN	NaN	NaN	NaN	NaN	NaN	NaN	NaN	NaN	NaN	NaN	NaN	NaN	NaN	NaN	NaN	91.703	99.841	101.34	102.63	109.6	118.34	130.62	129.69	123.97	113.1	111.99	98.503	111.27	121.05	163.95	174.84	165.72	101.22	NaN	NaN	NaN	NaN	NaN	NaN
NaN	NaN	NaN	NaN	NaN	NaN	NaN	NaN	NaN	NaN	NaN	NaN	NaN	NaN	76.425	53.399	60.426	80.354	103.45	111.31	107.49	107.46	92.232	79.327	65.922	58.839	53.896	49.519	57.472	69.658	65.811	63.154	54.958	56.204	49.356	51.343	60.008	63.537	63.545	71.593	92.694	123.78	153.44	112.32	NaN	NaN	NaN	NaN	NaN	NaN
NaN	NaN	NaN	NaN	NaN	NaN	NaN	NaN	NaN	NaN	NaN	NaN	NaN	NaN	NaN	NaN	NaN	NaN	NaN	NaN	NaN	NaN	NaN	21.468	66.025	100.72	132.38	167.46	189.05	202.76	178.8	189.81	173.56	211.63	195.74	201.81	182.08	181.2	193.07	196.12	206.49	203.24	175.27	107.22	NaN	NaN	NaN	NaN	NaN	NaN
NaN	NaN	NaN	NaN	NaN	NaN	NaN	NaN	NaN	NaN	NaN	NaN	NaN	NaN	NaN	NaN	NaN	NaN	NaN	NaN	NaN	NaN	NaN	NaN	NaN	NaN	NaN	NaN	43.142	71.908	91.755	99.777	92.503	87.827	81.593	75.964	71.633	69.23	73.367	82.534	104.89	110.5	114.37	70.709	NaN	NaN	NaN	NaN	NaN	NaN
NaN	NaN	NaN	NaN	NaN	NaN	NaN	NaN	NaN	NaN	NaN	NaN	NaN	NaN	NaN	NaN	NaN	NaN	NaN	NaN	NaN	NaN	NaN	NaN	NaN	NaN	NaN	NaN	NaN	53.798	82.966	110.72	148.26	157.56	156.33	149.03	137.83	150.39	158.67	159.3	166.94	170.71	161.69	137.29	112.18	120.68	124.54	145.45	97.139	NaN
NaN	NaN	NaN	NaN	NaN	NaN	NaN	NaN	NaN	NaN	NaN	NaN	NaN	NaN	NaN	NaN	NaN	NaN	NaN	NaN	NaN	NaN	NaN	NaN	NaN	NaN	NaN	NaN	NaN	NaN	NaN	NaN	NaN	121.67	130.04	140.25	145.87	142.57	146.31	156.06	189.54	234.28	268.93	191.05	NaN	NaN	NaN	NaN	NaN	NaN
NaN	NaN	NaN	NaN	NaN	NaN	NaN	NaN	NaN	NaN	NaN	NaN	NaN	NaN	NaN	NaN	NaN	NaN	NaN	NaN	NaN	NaN	NaN	NaN	NaN	NaN	129.46	114.36	100.09	97.454	88.331	95.833	98.253	106.28	105.42	112.98	115.6	108.45	111.44	132.63	174.43	193.68	186.25	116.07	NaN	NaN	NaN	NaN	NaN	NaN
NaN	NaN	NaN	NaN	NaN	NaN	NaN	NaN	NaN	NaN	NaN	NaN	NaN	NaN	NaN	NaN	NaN	NaN	NaN	NaN	NaN	NaN	NaN	NaN	NaN	NaN	NaN	NaN	NaN	NaN	42.846	94.132	156.94	241.72	314.09	380.47	428.13	462.49	532.57	564.49	598.78	555.07	528.71	462.25	285.43	NaN	NaN	NaN	NaN	NaN
NaN	NaN	NaN	NaN	NaN	NaN	NaN	NaN	NaN	NaN	NaN	NaN	NaN	NaN	NaN	NaN	NaN	NaN	NaN	NaN	NaN	NaN	NaN	NaN	NaN	NaN	NaN	NaN	NaN	NaN	NaN	40.665	39.535	46.374	46.221	46.567	50.549	66.46	81.485	91.868	99.309	109.73	100.87	85.787	45.436	NaN	NaN	NaN	NaN	NaN
NaN	NaN	NaN	NaN	NaN	NaN	NaN	NaN	NaN	NaN	NaN	NaN	NaN	NaN	NaN	NaN	NaN	NaN	NaN	NaN	NaN	NaN	NaN	73.823	93.98	102.42	111.35	111.38	119.66	112.48	120.71	119.51	121.53	118.16	123.75	139.67	161.62	193.51	261.63	320.79	390.1	412.59	421.08	362.06	219.15	NaN	NaN	NaN	NaN	NaN
NaN	NaN	NaN	NaN	NaN	NaN	NaN	NaN	NaN	NaN	NaN	NaN	NaN	NaN	NaN	NaN	NaN	NaN	NaN	NaN	NaN	NaN	NaN	NaN	NaN	NaN	NaN	NaN	NaN	NaN	NaN	NaN	NaN	NaN	46.475	73.047	67.414	64.352	52.69	53.08	49.285	39.832	33.612	36.462	47.57	46.512	46.26	40.057	38.833	32.75
NaN	NaN	NaN	NaN	NaN	NaN	NaN	NaN	NaN	NaN	NaN	NaN	NaN	NaN	NaN	NaN	NaN	NaN	NaN	NaN	NaN	NaN	NaN	NaN	56.802	49.067	56.907	51.721	50.916	45.712	55.553	57.274	62.437	56.63	65.493	61.371	64.821	57.809	50.092	58.677	92.674	125.96	97.88	NaN	NaN	NaN	NaN	NaN	NaN	NaN
NaN	NaN	NaN	NaN	NaN	NaN	NaN	NaN	NaN	NaN	NaN	NaN	NaN	NaN	NaN	NaN	NaN	NaN	NaN	NaN	NaN	NaN	NaN	NaN	NaN	NaN	NaN	NaN	NaN	NaN	NaN	NaN	NaN	NaN	NaN	74.774	79.809	81.241	83.991	96.567	118.09	134.21	151.84	147.64	147.51	92.442	NaN	NaN	NaN	NaN
NaN	NaN	NaN	NaN	NaN	NaN	NaN	NaN	NaN	NaN	NaN	NaN	NaN	NaN	NaN	NaN	NaN	NaN	NaN	NaN	NaN	NaN	NaN	NaN	NaN	NaN	NaN	NaN	NaN	NaN	44.962	55.837	69.935	66.927	69.194	52.984	68.341	78.371	97.623	118.24	165.81	203.67	198.11	172.19	148.76	156.28	154.97	169.15	153.96	158.6
NaN	NaN	NaN	NaN	NaN	NaN	NaN	NaN	NaN	NaN	NaN	NaN	NaN	NaN	NaN	NaN	NaN	NaN	NaN	NaN	NaN	61.84	58.074	58.782	60.444	60.93	61.909	66.788	70.457	72.59	62.058	61.19	60.654	74.721	79.239	96.487	113.67	148.38	180.26	233.79	249.7	298.12	300.96	273.43	151.97	NaN	NaN	NaN	NaN	NaN
NaN	NaN	NaN	NaN	NaN	NaN	NaN	NaN	NaN	NaN	NaN	NaN	NaN	NaN	NaN	NaN	NaN	NaN	NaN	NaN	NaN	NaN	NaN	NaN	NaN	NaN	NaN	NaN	NaN	55.184	35.405	30.785	40.628	49.825	52.422	47.776	52.278	53.164	72.427	91.891	141.31	186.14	212.54	194.58	114.57	NaN	NaN	NaN	NaN	NaN
NaN	NaN	NaN	NaN	NaN	NaN	NaN	NaN	NaN	NaN	NaN	NaN	NaN	NaN	NaN	NaN	NaN	NaN	NaN	NaN	NaN	NaN	NaN	NaN	NaN	NaN	NaN	NaN	NaN	NaN	NaN	51.849	96.246	126.54	168.81	196.28	213.99	221.16	221.1	222.46	241.71	261.34	265.04	248.58	214.4	197.47	116.78	NaN	NaN	NaN
NaN	NaN	NaN	NaN	NaN	NaN	NaN	NaN	NaN	NaN	NaN	NaN	NaN	NaN	NaN	NaN	NaN	NaN	NaN	NaN	NaN	NaN	NaN	NaN	NaN	NaN	NaN	NaN	NaN	NaN	NaN	53.4	51.435	48.779	42.058	42.682	39.823	42.637	57.896	101	157.62	180.29	169.6	97.055	NaN	NaN	NaN	NaN	NaN	NaN
NaN	NaN	NaN	NaN	NaN	NaN	NaN	NaN	NaN	NaN	NaN	NaN	NaN	NaN	NaN	NaN	NaN	NaN	NaN	NaN	NaN	NaN	NaN	50.106	71.369	72.661	68.159	56.372	64.522	73.04	83.377	80.816	82.096	94.78	104.6	124.01	150.56	225.87	310.83	384.5	420.36	454.52	418.31	273.74	NaN	NaN	NaN	NaN	NaN	NaN
NaN	NaN	NaN	NaN	NaN	NaN	NaN	NaN	NaN	NaN	NaN	NaN	NaN	NaN	NaN	NaN	NaN	NaN	NaN	111.74	86.119	65.846	56.895	51.227	51.164	45.068	70.321	92.238	120.47	115.51	111.47	88.547	83.697	87.439	93.797	89.645	76.546	73.487	77.647	91.345	135.58	150.67	111.54	NaN	NaN	NaN	NaN	NaN	NaN	NaN
NaN	NaN	NaN	NaN	NaN	NaN	NaN	NaN	NaN	NaN	NaN	NaN	NaN	NaN	NaN	NaN	NaN	NaN	NaN	NaN	NaN	NaN	NaN	NaN	NaN	NaN	NaN	NaN	59.727	74.074	84.343	92.819	93.783	90.943	82.556	81.924	80.758	83.792	82.718	93.061	120.07	161.72	177.29	120.61	NaN	NaN	NaN	NaN	NaN	NaN
NaN	NaN	NaN	NaN	NaN	NaN	NaN	NaN	NaN	NaN	NaN	NaN	NaN	NaN	NaN	NaN	NaN	NaN	NaN	NaN	NaN	NaN	NaN	NaN	NaN	NaN	18.072	30.815	44.251	60.801	72.089	89.739	101.63	133.08	129.64	130.48	119.28	125.48	154.39	224.38	323.77	335.72	264.08	118.87	NaN	NaN	NaN	NaN	NaN	NaN
NaN	NaN	NaN	NaN	NaN	NaN	NaN	NaN	NaN	NaN	NaN	NaN	NaN	NaN	NaN	NaN	NaN	NaN	NaN	NaN	NaN	40.726	51.749	53.923	56.011	69.935	66.5	69.853	75.002	81.19	107.65	118.87	137.89	143.97	161.4	165.82	174.14	169.12	169.44	173.35	207.2	238.9	235.52	147.95	NaN	NaN	NaN	NaN	NaN	NaN
NaN	NaN	NaN	NaN	NaN	NaN	NaN	NaN	NaN	NaN	NaN	NaN	NaN	NaN	NaN	NaN	NaN	NaN	NaN	NaN	NaN	NaN	NaN	NaN	NaN	NaN	NaN	NaN	NaN	NaN	NaN	NaN	NaN	55.672	93.596	100.92	97.864	92.393	131.59	192.24	275.4	282.21	256.22	140.61	NaN	NaN	NaN	NaN	NaN	NaN
NaN	NaN	NaN	NaN	NaN	NaN	NaN	NaN	NaN	NaN	NaN	NaN	NaN	NaN	NaN	NaN	NaN	NaN	NaN	NaN	NaN	NaN	NaN	NaN	NaN	NaN	NaN	NaN	NaN	35.09	40.794	35.013	19.951	26.83	37.892	42.548	43.522	50.732	57.585	69.916	90.702	106.84	100.09	81.498	76.053	95.277	114.52	113.52	111.39	98.238
NaN	NaN	NaN	NaN	NaN	NaN	NaN	NaN	NaN	NaN	NaN	NaN	NaN	NaN	NaN	NaN	NaN	NaN	NaN	NaN	NaN	NaN	NaN	NaN	NaN	NaN	NaN	NaN	45.074	64.072	59.028	76.601	72.266	70.757	54.931	64.888	72.698	69.91	65.895	67.254	86.262	95.722	92.781	53.874	NaN	NaN	NaN	NaN	NaN	NaN
NaN	NaN	NaN	NaN	NaN	NaN	NaN	NaN	NaN	NaN	NaN	NaN	NaN	NaN	NaN	NaN	NaN	36.588	54.583	59.4	51.799	41.261	30.205	41.288	52.295	71.071	78.924	99.897	104.73	108.45	104.9	108.72	112.15	111.1	117.11	124.68	141.13	164.95	207.81	244.98	295	276.16	239.84	123.51	NaN	NaN	NaN	NaN	NaN	NaN
NaN	NaN	NaN	NaN	NaN	NaN	NaN	NaN	NaN	NaN	NaN	NaN	NaN	NaN	NaN	NaN	NaN	NaN	NaN	NaN	NaN	NaN	NaN	NaN	NaN	NaN	NaN	NaN	NaN	NaN	NaN	29.259	52.612	46.542	47.208	51.881	71.136	93.505	113.14	136.95	183.96	218.03	213.97	135.03	NaN	NaN	NaN	NaN	NaN	NaN
NaN	NaN	NaN	NaN	NaN	NaN	NaN	NaN	NaN	NaN	NaN	NaN	NaN	NaN	NaN	NaN	NaN	NaN	NaN	NaN	NaN	NaN	NaN	NaN	NaN	NaN	NaN	NaN	NaN	NaN	NaN	44.456	71.736	82.519	86.25	90.508	88.143	84.305	81.928	92.007	129.67	177.83	238.6	283.1	301.42	202.05	NaN	NaN	NaN	NaN
NaN	NaN	NaN	NaN	NaN	NaN	NaN	NaN	NaN	NaN	NaN	NaN	NaN	NaN	NaN	4.7033	1.5697	-9.889	2.406	14.546	27.698	29.761	31.137	20.654	26.478	39.144	53.714	61.237	68.869	97.483	121.52	157.26	174.19	191.43	195.29	221.6	293.83	351.38	432.94	479.96	530.46	504.98	380.89	202.57	NaN	NaN	NaN	NaN	NaN	NaN
NaN	NaN	NaN	NaN	NaN	NaN	NaN	NaN	NaN	NaN	NaN	NaN	NaN	NaN	NaN	NaN	NaN	NaN	NaN	NaN	NaN	NaN	NaN	NaN	42.165	63.726	54.853	62.141	68.727	74.328	74.506	63.447	61.652	67.967	91.951	101.26	111.81	115.7	141.43	180.74	225.09	240.62	210.01	120.69	NaN	NaN	NaN	NaN	NaN	NaN
NaN	NaN	NaN	NaN	NaN	NaN	NaN	NaN	NaN	NaN	NaN	NaN	NaN	NaN	NaN	NaN	NaN	NaN	NaN	NaN	NaN	NaN	NaN	53.022	59.95	44.5	49.565	67.191	79.065	90.93	112.07	126.06	128.73	123.09	136.26	161.16	192.46	225.12	261.41	303.2	341.78	343.85	286.85	156.15	NaN	NaN	NaN	NaN	NaN	NaN
NaN	NaN	NaN	NaN	NaN	NaN	NaN	NaN	NaN	NaN	NaN	NaN	NaN	NaN	NaN	NaN	NaN	NaN	NaN	NaN	NaN	NaN	NaN	NaN	NaN	NaN	NaN	NaN	NaN	NaN	NaN	NaN	NaN	29.639	45.569	33.024	31.087	28.492	48.624	82.707	142.35	205.66	230.71	157.73	NaN	NaN	NaN	NaN	NaN	NaN
NaN	NaN	NaN	NaN	NaN	NaN	NaN	NaN	NaN	NaN	NaN	NaN	NaN	NaN	NaN	NaN	17.052	27.845	40.244	50.811	59.629	63.644	57.129	47.509	52.452	68.842	86.892	80.878	67.516	60.186	68.884	77.856	77.288	61.189	48.093	47.156	65.879	89.205	132.94	178.71	235.65	231.74	205.82	112.21	NaN	NaN	NaN	NaN	NaN	NaN
NaN	NaN	NaN	NaN	NaN	NaN	NaN	NaN	NaN	NaN	NaN	NaN	NaN	NaN	NaN	NaN	NaN	NaN	NaN	NaN	NaN	NaN	NaN	NaN	NaN	NaN	26.728	59.395	73.585	94.791	87.315	93.864	73.762	68.117	66.743	71.13	64.83	47.538	49.18	59.586	72.414	67.568	57.915	55.453	58.913	68.879	68.878	67.443	60.991	50.719
NaN	NaN	NaN	NaN	NaN	NaN	NaN	NaN	NaN	NaN	NaN	NaN	NaN	NaN	NaN	NaN	NaN	NaN	NaN	NaN	34.769	56.04	38.253	40.541	45.46	59.602	63.671	60.851	65.824	66.549	60.087	61.76	63.467	72.402	74.21	75.457	77.837	92.166	117.56	158.63	186.83	201.62	182.88	113.54	NaN	NaN	NaN	NaN	NaN	NaN
NaN	NaN	NaN	NaN	NaN	NaN	NaN	NaN	NaN	NaN	NaN	NaN	NaN	NaN	NaN	NaN	NaN	NaN	NaN	NaN	NaN	NaN	NaN	NaN	NaN	NaN	NaN	20.831	43.521	57.148	62.035	60.903	54.763	56.571	48.54	54.004	55.985	57.129	58.363	71.783	109.32	132.49	129.65	77.436	NaN	NaN	NaN	NaN	NaN	NaN
NaN	NaN	NaN	NaN	NaN	NaN	NaN	NaN	NaN	NaN	NaN	NaN	NaN	NaN	NaN	NaN	NaN	NaN	NaN	NaN	NaN	NaN	NaN	NaN	NaN	NaN	NaN	91.568	121	102.27	82.089	78.703	73.53	71.13	67.895	65.141	83.406	102.23	135.89	171.19	219.79	272.07	264.08	173.84	NaN	NaN	NaN	NaN	NaN	NaN
NaN	NaN	NaN	NaN	NaN	NaN	NaN	NaN	NaN	NaN	NaN	NaN	NaN	NaN	NaN	NaN	NaN	NaN	NaN	NaN	NaN	NaN	NaN	NaN	63.47	102.47	100.35	100.83	102.52	101.05	94.724	84.179	87.322	84.329	84.889	100.79	128.57	145.13	154.37	167.8	188	208.31	143.42	NaN	NaN	NaN	NaN	NaN	NaN	NaN
NaN	NaN	NaN	NaN	NaN	NaN	NaN	NaN	NaN	NaN	NaN	NaN	NaN	NaN	NaN	NaN	NaN	NaN	NaN	NaN	NaN	NaN	NaN	NaN	NaN	NaN	NaN	NaN	31.829	45.536	39.875	44.004	46.176	53.115	61.775	72.589	86.572	108.49	150.01	217.67	291.03	354.01	337.65	218.21	NaN	NaN	NaN	NaN	NaN	NaN
NaN	NaN	NaN	NaN	NaN	NaN	NaN	NaN	NaN	NaN	NaN	NaN	NaN	NaN	NaN	NaN	NaN	NaN	NaN	NaN	NaN	NaN	NaN	NaN	NaN	NaN	NaN	NaN	NaN	NaN	NaN	NaN	NaN	13.528	29.582	34.337	37.527	39.564	45.304	54.692	78.206	122.81	157.63	169.85	111.59	NaN	NaN	NaN	NaN	NaN
NaN	NaN	NaN	NaN	NaN	NaN	NaN	NaN	NaN	NaN	NaN	NaN	NaN	NaN	NaN	NaN	NaN	NaN	NaN	NaN	NaN	NaN	NaN	NaN	NaN	NaN	NaN	NaN	40.518	41.919	49.942	54.093	63.274	65.335	68.501	62.438	54.139	46.276	45.729	43.469	58.027	69.575	68.012	37.769	NaN	NaN	NaN	NaN	NaN	NaN
NaN	NaN	NaN	NaN	NaN	NaN	NaN	NaN	NaN	NaN	NaN	NaN	NaN	NaN	NaN	NaN	NaN	NaN	NaN	NaN	NaN	NaN	NaN	NaN	NaN	NaN	NaN	NaN	NaN	NaN	NaN	42.932	45.657	56.792	72.617	82.205	97.535	132.47	180.3	240.09	312.2	340.32	300.16	167.39	NaN	NaN	NaN	NaN	NaN	NaN
NaN	NaN	NaN	NaN	NaN	NaN	NaN	NaN	NaN	NaN	NaN	NaN	NaN	NaN	NaN	NaN	NaN	NaN	NaN	NaN	NaN	NaN	NaN	NaN	NaN	NaN	NaN	NaN	NaN	NaN	36.876	30.191	29.462	35.047	41.582	36.511	35.381	55.898	108.48	177.06	249.63	287.18	203.16	NaN	NaN	NaN	NaN	NaN	NaN	NaN
NaN	NaN	NaN	NaN	NaN	NaN	NaN	NaN	NaN	NaN	NaN	NaN	NaN	NaN	NaN	NaN	NaN	NaN	NaN	NaN	NaN	NaN	NaN	NaN	NaN	NaN	NaN	NaN	NaN	NaN	NaN	93.881	97.925	97.961	107.02	94.385	92.162	89.94	92.026	95.903	105.35	113.2	110.39	68.979	NaN	NaN	NaN	NaN	NaN	NaN
NaN	NaN	NaN	NaN	NaN	NaN	NaN	NaN	NaN	NaN	NaN	NaN	NaN	NaN	NaN	NaN	NaN	NaN	NaN	NaN	NaN	NaN	NaN	NaN	NaN	NaN	NaN	NaN	NaN	NaN	52.335	56.038	62.262	73.12	71.367	70.256	67.576	65.685	63.975	64.19	79.959	103.17	112.67	77.875	NaN	NaN	NaN	NaN	NaN	NaN
NaN	NaN	NaN	NaN	NaN	NaN	NaN	NaN	NaN	NaN	NaN	NaN	NaN	NaN	NaN	NaN	NaN	NaN	NaN	NaN	21.992	34.074	48.062	60.306	55.901	56.625	56.309	51.195	48.538	49.623	56.806	59.884	67.317	66.078	63.988	55.808	53.152	47.119	56.155	75.252	109.51	127.27	92.579	NaN	NaN	NaN	NaN	NaN	NaN	NaN
NaN	NaN	NaN	NaN	NaN	NaN	68.108	54.188	49.254	53.426	58.578	63.155	63.717	60.179	54.829	44.757	34.655	29.923	32.026	39.466	37.195	45.68	45.696	45.82	45.276	39.513	47.351	52.822	66.675	63.764	49.273	41.788	47.012	50.81	55.119	57.444	89.248	125.72	181.02	229.34	261.63	227.07	131.46	NaN	NaN	NaN	NaN	NaN	NaN	NaN
NaN	NaN	NaN	NaN	NaN	NaN	NaN	NaN	NaN	NaN	NaN	NaN	NaN	NaN	NaN	NaN	NaN	NaN	NaN	NaN	NaN	NaN	NaN	NaN	NaN	NaN	NaN	NaN	NaN	NaN	68.941	91.732	125.6	151.2	169.76	172.72	185.33	213.37	223.02	239.89	267.46	290.85	206.42	NaN	NaN	NaN	NaN	NaN	NaN	NaN
NaN	NaN	NaN	NaN	NaN	NaN	NaN	NaN	NaN	NaN	NaN	NaN	NaN	NaN	NaN	NaN	NaN	NaN	NaN	NaN	NaN	NaN	NaN	NaN	NaN	NaN	NaN	NaN	NaN	NaN	NaN	29.49	27.777	34.968	40.421	46.529	50.517	70.636	86.687	102.12	124.29	152.63	187.03	131.6	NaN	NaN	NaN	NaN	NaN	NaN
NaN	NaN	NaN	NaN	NaN	NaN	NaN	NaN	NaN	NaN	NaN	NaN	NaN	NaN	NaN	NaN	NaN	NaN	NaN	NaN	NaN	NaN	NaN	NaN	NaN	NaN	NaN	NaN	95.711	62.68	58.587	82.82	105.93	118.13	156.82	172.68	211.83	247.24	311.61	340.05	373.74	367.18	259.58	NaN	NaN	NaN	NaN	NaN	NaN	NaN
NaN	NaN	NaN	NaN	NaN	NaN	NaN	NaN	NaN	NaN	NaN	NaN	NaN	NaN	NaN	NaN	NaN	NaN	NaN	NaN	NaN	NaN	NaN	NaN	NaN	NaN	NaN	NaN	NaN	NaN	NaN	NaN	38.725	40.248	32.913	16.741	10.735	23.416	51.265	79.39	116.85	120.4	105.61	49.901	NaN	NaN	NaN	NaN	NaN	NaN
NaN	NaN	NaN	NaN	NaN	NaN	NaN	NaN	NaN	NaN	NaN	NaN	NaN	NaN	NaN	NaN	NaN	NaN	NaN	NaN	NaN	NaN	NaN	NaN	NaN	NaN	NaN	NaN	NaN	NaN	NaN	NaN	48.466	94.039	123.72	140.74	135.62	158.32	204.33	223.86	228.62	221.74	181.43	108.14	NaN	NaN	NaN	NaN	NaN	NaN
NaN	NaN	NaN	NaN	NaN	NaN	NaN	NaN	NaN	NaN	NaN	NaN	NaN	NaN	NaN	NaN	NaN	NaN	NaN	NaN	NaN	NaN	NaN	NaN	NaN	NaN	NaN	15.092	34.096	42.471	51.443	57.806	77.191	81.812	85.566	80.217	84.423	78.507	95.439	101.04	154	216.57	262.83	193.14	NaN	NaN	NaN	NaN	NaN	NaN
NaN	NaN	NaN	NaN	NaN	NaN	NaN	NaN	NaN	NaN	NaN	NaN	NaN	NaN	NaN	NaN	NaN	NaN	NaN	NaN	NaN	26.447	35.602	43.533	50.717	47.903	47.154	45.017	59.246	72.378	88.293	114.9	136.34	161.66	179.59	194.38	205.25	201.15	199.01	207.29	238.89	252.77	264.85	167.72	NaN	NaN	NaN	NaN	NaN	NaN
NaN	NaN	NaN	NaN	NaN	NaN	NaN	NaN	NaN	NaN	NaN	NaN	NaN	NaN	NaN	NaN	NaN	NaN	NaN	NaN	NaN	NaN	NaN	NaN	NaN	NaN	NaN	NaN	NaN	NaN	NaN	NaN	-28.499	10.198	27.112	30.542	28.308	40.707	68.063	99.079	133.65	149.86	121.65	67.265	NaN	NaN	NaN	NaN	NaN	NaN
NaN	NaN	NaN	NaN	NaN	NaN	NaN	NaN	NaN	NaN	NaN	NaN	NaN	NaN	NaN	NaN	NaN	NaN	NaN	NaN	NaN	NaN	NaN	NaN	NaN	NaN	NaN	NaN	60.937	44.125	40.078	52.974	64.397	82.731	106.64	135.16	147.33	143.84	136.24	130.55	128.41	132.54	137.92	132.57	84.589	NaN	NaN	NaN	NaN	NaN
NaN	NaN	NaN	NaN	NaN	NaN	NaN	NaN	NaN	NaN	NaN	NaN	NaN	NaN	NaN	NaN	NaN	NaN	NaN	NaN	NaN	NaN	NaN	NaN	NaN	NaN	NaN	NaN	NaN	NaN	69.708	58.844	57.097	62.591	78.877	96.752	119.41	133.52	173.71	217.27	280.45	304.46	288.78	177.25	NaN	NaN	NaN	NaN	NaN	NaN
NaN	NaN	NaN	NaN	NaN	NaN	NaN	NaN	NaN	NaN	NaN	NaN	NaN	NaN	NaN	NaN	NaN	NaN	NaN	NaN	NaN	NaN	NaN	NaN	NaN	NaN	NaN	NaN	53.263	95.023	119.57	132.67	140.64	144.99	149.98	164.85	183.8	187.39	196.58	199.97	222.71	240.59	226.12	192.43	101.6	NaN	NaN	NaN	NaN	NaN
NaN	NaN	NaN	NaN	NaN	NaN	NaN	NaN	NaN	NaN	NaN	NaN	NaN	NaN	NaN	NaN	NaN	NaN	NaN	NaN	NaN	NaN	NaN	NaN	NaN	NaN	NaN	NaN	NaN	NaN	NaN	NaN	NaN	72.392	71.336	72.634	68.12	70.413	84.478	108.89	143.65	159.02	156.54	116.34	61.481	NaN	NaN	NaN	NaN	NaN
NaN	NaN	NaN	NaN	NaN	NaN	NaN	NaN	NaN	NaN	NaN	NaN	NaN	NaN	NaN	NaN	88.4	74.169	73.601	81.046	99.143	127.52	151.01	190.89	203.41	204.76	197.48	193.38	199.92	209.72	225.97	227.54	213.58	173.46	144.77	113.12	124.75	155.41	185.42	219.47	253.23	242.03	185.56	82.94	NaN	NaN	NaN	NaN	NaN	NaN
NaN	NaN	NaN	NaN	NaN	NaN	NaN	NaN	NaN	NaN	NaN	NaN	NaN	NaN	NaN	NaN	NaN	NaN	NaN	NaN	NaN	NaN	NaN	NaN	NaN	NaN	NaN	NaN	NaN	39.801	43.089	46.265	38.204	32.826	31.701	44.911	53.528	58.466	70.699	102.03	154.39	198.85	234.97	162.36	NaN	NaN	NaN	NaN	NaN	NaN
NaN	NaN	NaN	NaN	NaN	NaN	NaN	NaN	NaN	NaN	NaN	NaN	NaN	NaN	NaN	57.187	49.646	44.257	49.6	55.103	61.25	60.138	53.847	47.478	46.855	50.7	46.908	47.813	51.264	76.632	91.024	80.754	77.75	73.207	81.367	78.866	69.845	70.491	62.31	94.165	120.42	137.91	119.48	72.454	NaN	NaN	NaN	NaN	NaN	NaN
NaN	NaN	NaN	NaN	NaN	NaN	NaN	NaN	NaN	NaN	NaN	NaN	NaN	NaN	NaN	NaN	NaN	NaN	NaN	NaN	NaN	NaN	NaN	NaN	NaN	NaN	NaN	NaN	NaN	NaN	NaN	NaN	NaN	39.302	47.64	50.863	50.336	76.634	114.95	185.8	285.72	366.53	378.53	243.98	NaN	NaN	NaN	NaN	NaN	NaN
NaN	NaN	NaN	NaN	NaN	NaN	NaN	NaN	NaN	NaN	NaN	NaN	NaN	NaN	NaN	NaN	NaN	NaN	NaN	NaN	NaN	NaN	NaN	NaN	NaN	NaN	NaN	NaN	NaN	NaN	NaN	45.569	38.286	65.602	99.763	132.94	156.61	176.38	206.63	226.5	279.93	297.28	211.24	NaN	NaN	NaN	NaN	NaN	NaN	NaN
NaN	NaN	NaN	NaN	NaN	NaN	NaN	NaN	NaN	NaN	NaN	NaN	NaN	NaN	NaN	NaN	NaN	NaN	NaN	NaN	NaN	NaN	NaN	72.851	68.73	81.513	91.666	96.326	72.319	69.746	62.885	62.471	53.319	44.321	54.612	51.693	68.884	82.496	112.78	145.09	179.93	214.69	224.27	214.34	132.07	NaN	NaN	NaN	NaN	NaN
NaN	NaN	NaN	NaN	NaN	NaN	NaN	NaN	NaN	NaN	NaN	NaN	NaN	NaN	NaN	NaN	NaN	NaN	NaN	NaN	NaN	NaN	NaN	NaN	NaN	NaN	NaN	NaN	NaN	NaN	NaN	NaN	NaN	32.04	44.344	57.326	52.016	57.096	57.81	76.714	104.43	148.46	161.78	168.35	99.941	NaN	NaN	NaN	NaN	NaN
NaN	NaN	NaN	NaN	NaN	NaN	NaN	NaN	NaN	NaN	NaN	NaN	NaN	NaN	NaN	NaN	NaN	NaN	NaN	NaN	NaN	NaN	NaN	NaN	NaN	NaN	NaN	NaN	18.573	26.401	32.32	48.834	52.607	74.766	80.776	105.43	111.51	139.48	161.33	209.32	254.02	300.07	211.74	NaN	NaN	NaN	NaN	NaN	NaN	NaN
NaN	NaN	NaN	NaN	NaN	NaN	NaN	NaN	NaN	NaN	NaN	NaN	NaN	NaN	NaN	NaN	NaN	NaN	NaN	NaN	NaN	NaN	NaN	NaN	NaN	NaN	NaN	NaN	NaN	NaN	28.338	42.208	58.631	58.747	50.231	41.614	49.959	64.863	72.502	80.23	96.176	138.83	176.27	175.94	108.4	NaN	NaN	NaN	NaN	NaN
NaN	NaN	NaN	NaN	NaN	NaN	NaN	NaN	NaN	NaN	NaN	NaN	NaN	NaN	NaN	NaN	NaN	NaN	NaN	NaN	NaN	58.23	87.103	99.159	83.651	104.6	134.87	147.1	145.16	104.67	97.752	77.916	123.77	169.04	206.25	204.74	199.95	166.92	133.23	160.95	238.43	277.44	284.7	237.71	247.77	231.41	268	262.17	255.94	248.23
NaN	NaN	NaN	NaN	NaN	NaN	NaN	NaN	NaN	NaN	NaN	NaN	NaN	NaN	NaN	NaN	NaN	NaN	NaN	NaN	NaN	NaN	NaN	66.261	48.168	46.06	49.579	73.77	91.265	112.87	116.69	107.15	109.92	103.62	112.07	88.617	67.805	48.841	49.664	61.077	88.705	122.08	140.83	133.61	81.268	NaN	NaN	NaN	NaN	NaN
NaN	NaN	NaN	NaN	NaN	NaN	NaN	NaN	NaN	NaN	NaN	NaN	NaN	NaN	NaN	NaN	NaN	NaN	NaN	NaN	NaN	NaN	17.541	36.573	51.717	54.938	59.249	52.908	52.99	59.209	66.82	64.57	59.384	61.604	64.079	61.585	52.604	42.453	29.332	28.015	55.077	90.187	110.1	85.403	45.715	NaN	NaN	NaN	NaN	NaN
NaN	NaN	NaN	NaN	NaN	NaN	NaN	NaN	NaN	NaN	NaN	NaN	NaN	NaN	NaN	NaN	NaN	NaN	NaN	NaN	NaN	NaN	NaN	NaN	NaN	NaN	NaN	NaN	NaN	NaN	NaN	NaN	NaN	73.545	69.466	77.602	78.89	108.43	141.71	237.74	329.16	383.9	352.93	301.75	181.09	NaN	NaN	NaN	NaN	NaN
NaN	NaN	NaN	NaN	NaN	NaN	NaN	NaN	NaN	NaN	NaN	NaN	NaN	NaN	NaN	NaN	NaN	NaN	NaN	NaN	NaN	NaN	NaN	NaN	NaN	NaN	-18.611	-11.244	2.4614	15.555	42.989	34.792	37.351	58.584	93.172	124.53	147.48	186.17	193.55	203.19	234.8	297.3	324.61	220.42	NaN	NaN	NaN	NaN	NaN	NaN
NaN	NaN	NaN	NaN	NaN	NaN	NaN	NaN	NaN	NaN	NaN	NaN	NaN	NaN	NaN	NaN	NaN	NaN	NaN	NaN	NaN	NaN	NaN	NaN	NaN	NaN	10.699	31.72	37.781	47.135	55.951	60.828	56.05	65.513	77.362	89.1	94.223	97.589	102.27	131.42	191.79	225.35	161.47	NaN	NaN	NaN	NaN	NaN	NaN	NaN
NaN	NaN	NaN	NaN	NaN	NaN	NaN	NaN	NaN	NaN	NaN	NaN	NaN	NaN	NaN	NaN	NaN	NaN	NaN	NaN	NaN	45.201	64.39	76.277	102.22	100.52	99.25	58.133	61.434	55.642	69.554	50.703	31.88	13.586	-37.356	-18.739	-45.686	-12.535	-56.536	-54.03	-18.355	-6.2728	12.279	-13.273	NaN	NaN	NaN	NaN	NaN	NaN
NaN	NaN	NaN	NaN	NaN	NaN	NaN	NaN	NaN	NaN	NaN	NaN	NaN	NaN	NaN	NaN	NaN	NaN	NaN	NaN	NaN	NaN	NaN	NaN	NaN	NaN	NaN	NaN	NaN	NaN	62.465	49.563	48.054	71.693	79.549	101.74	96.406	76.305	77.194	99.657	161.51	193.75	195.49	119.9	NaN	NaN	NaN	NaN	NaN	NaN
NaN	NaN	NaN	NaN	NaN	NaN	NaN	NaN	NaN	NaN	NaN	NaN	NaN	NaN	NaN	NaN	NaN	NaN	NaN	NaN	NaN	NaN	NaN	NaN	NaN	NaN	NaN	NaN	NaN	NaN	NaN	45.466	68.385	82.182	87.157	93.597	99.466	115.26	132.59	165.23	208.82	259.02	270.8	182.98	NaN	NaN	NaN	NaN	NaN	NaN
NaN	NaN	NaN	NaN	NaN	NaN	NaN	NaN	NaN	NaN	NaN	NaN	NaN	NaN	NaN	NaN	NaN	NaN	NaN	NaN	NaN	NaN	NaN	NaN	NaN	69.172	61.408	60.968	80.597	69.942	76.809	64.143	60.326	51.101	47.223	40.182	54.346	64.108	102.76	127.14	190.87	232.96	247.61	158.12	NaN	NaN	NaN	NaN	NaN	NaN
NaN	NaN	NaN	NaN	NaN	NaN	NaN	NaN	NaN	NaN	NaN	NaN	NaN	NaN	NaN	NaN	NaN	NaN	NaN	NaN	NaN	NaN	NaN	NaN	NaN	62.762	34.3	36.601	38.88	57.292	42.49	44.207	41.065	52.704	56.765	58.729	55.556	57.369	78.684	112.55	149.06	149.82	127.17	95.55	55.797	NaN	NaN	NaN	NaN	NaN
NaN	NaN	NaN	NaN	NaN	NaN	NaN	NaN	NaN	NaN	NaN	NaN	NaN	NaN	NaN	NaN	NaN	NaN	NaN	NaN	NaN	NaN	NaN	60.612	55.633	54.208	61.684	76.017	81.189	76.903	79.379	83.915	87.585	86.013	89.015	88.381	96.327	113.35	146.76	197.32	271.12	323.96	344.23	313.24	198.62	NaN	NaN	NaN	NaN	NaN
NaN	NaN	NaN	NaN	NaN	NaN	NaN	NaN	NaN	NaN	NaN	NaN	NaN	NaN	NaN	NaN	NaN	NaN	NaN	NaN	NaN	NaN	NaN	NaN	NaN	NaN	NaN	NaN	10.908	15.276	23.172	29.329	29.952	29.859	36.084	42.587	44.768	48.34	55.548	65.842	104.23	130.23	139.1	80.955	NaN	NaN	NaN	NaN	NaN	NaN
NaN	NaN	NaN	NaN	NaN	NaN	NaN	NaN	NaN	NaN	NaN	NaN	NaN	NaN	NaN	NaN	NaN	NaN	NaN	NaN	NaN	NaN	NaN	NaN	NaN	NaN	NaN	NaN	33.63	45.875	58.846	65.671	69.121	77.476	103.09	147.02	190.39	246.85	276.71	319.1	335.75	363.55	341.83	219.57	NaN	NaN	NaN	NaN	NaN	NaN
NaN	NaN	NaN	NaN	NaN	NaN	NaN	NaN	NaN	NaN	NaN	NaN	NaN	NaN	NaN	NaN	NaN	NaN	NaN	NaN	NaN	NaN	NaN	NaN	NaN	87.402	88.688	85.556	63.868	51.32	33.683	39.978	36.506	38.545	33.595	30.897	34.846	24.292	22.278	25.942	68.47	119.46	151.9	108.45	NaN	NaN	NaN	NaN	NaN	NaN
NaN	NaN	NaN	NaN	NaN	NaN	NaN	NaN	NaN	NaN	NaN	NaN	NaN	NaN	NaN	NaN	NaN	NaN	NaN	NaN	NaN	NaN	NaN	NaN	NaN	NaN	NaN	NaN	NaN	NaN	NaN	97.302	82.329	70.607	81.273	113.24	151.69	168.4	171.23	179.06	216.63	235.82	222.54	134.25	NaN	NaN	NaN	NaN	NaN	NaN
NaN	NaN	NaN	NaN	NaN	NaN	NaN	NaN	NaN	NaN	NaN	NaN	NaN	NaN	NaN	NaN	NaN	NaN	NaN	NaN	NaN	NaN	NaN	NaN	126.06	130.91	114.06	99.694	81.585	73.753	58.97	59.531	58.521	52.474	46.742	52.113	63.327	71.77	91.919	133.02	188.97	251.43	243.85	204.27	99.967	NaN	NaN	NaN	NaN	NaN
NaN	NaN	NaN	NaN	NaN	NaN	NaN	NaN	NaN	NaN	NaN	NaN	NaN	NaN	NaN	NaN	NaN	NaN	NaN	NaN	NaN	NaN	NaN	NaN	NaN	NaN	66.144	100.51	116.9	120.59	122.27	123.54	132.8	122.92	124.6	128.54	143.85	181.11	245.49	343.54	421.58	457.6	376.11	219.42	NaN	NaN	NaN	NaN	NaN	NaN
NaN	NaN	NaN	NaN	NaN	NaN	NaN	NaN	NaN	NaN	NaN	NaN	NaN	NaN	NaN	NaN	NaN	NaN	NaN	NaN	NaN	NaN	NaN	NaN	NaN	NaN	NaN	NaN	NaN	NaN	92.119	84.084	86.689	87.067	91.05	108.98	148.45	188.88	239.37	262.67	329.56	358.95	271.06	NaN	NaN	NaN	NaN	NaN	NaN	NaN
NaN	NaN	NaN	NaN	NaN	NaN	NaN	NaN	NaN	NaN	NaN	NaN	NaN	NaN	NaN	NaN	NaN	NaN	NaN	NaN	NaN	NaN	NaN	NaN	NaN	48.482	65.516	76.182	70.449	69.233	67.296	72.032	75.746	80.29	85.479	110.1	145.9	200.11	254.8	309.83	375.73	412.63	403.83	252.77	NaN	NaN	NaN	NaN	NaN	NaN
NaN	NaN	NaN	NaN	NaN	NaN	NaN	NaN	NaN	NaN	NaN	NaN	NaN	NaN	NaN	NaN	NaN	NaN	NaN	NaN	NaN	NaN	NaN	NaN	NaN	NaN	NaN	NaN	NaN	NaN	NaN	NaN	66.391	77.562	72.02	65.03	45.21	54.063	66.9	97.372	124.85	164.58	156.33	132.84	68.44	NaN	NaN	NaN	NaN	NaN
NaN	NaN	NaN	NaN	NaN	NaN	NaN	NaN	NaN	NaN	NaN	NaN	NaN	NaN	NaN	NaN	NaN	NaN	NaN	NaN	NaN	NaN	NaN	NaN	NaN	NaN	NaN	NaN	NaN	NaN	NaN	NaN	NaN	106.03	67.612	82.281	114.42	109.87	90.73	83.608	142.24	170.11	169.35	99.314	NaN	NaN	NaN	NaN	NaN	NaN
NaN	NaN	NaN	NaN	NaN	NaN	NaN	NaN	NaN	NaN	NaN	NaN	NaN	NaN	NaN	NaN	NaN	NaN	NaN	NaN	NaN	NaN	NaN	NaN	NaN	NaN	NaN	NaN	NaN	NaN	NaN	NaN	41.209	39.202	44.323	50.695	54.954	67.361	92.678	131.88	176.49	231.42	240.32	164.44	NaN	NaN	NaN	NaN	NaN	NaN
NaN	NaN	NaN	NaN	NaN	NaN	NaN	NaN	NaN	NaN	NaN	NaN	NaN	NaN	NaN	NaN	NaN	NaN	NaN	NaN	NaN	NaN	NaN	NaN	49.15	48.804	55.108	64.66	69.327	68.817	72.472	82.649	107.54	140.29	165.61	185.67	206.24	224.55	228.15	229.78	260.04	277.55	275.72	170.33	NaN	NaN	NaN	NaN	NaN	NaN
NaN	NaN	NaN	NaN	NaN	NaN	NaN	NaN	NaN	NaN	NaN	NaN	NaN	NaN	NaN	NaN	NaN	NaN	NaN	NaN	NaN	NaN	NaN	68.579	63.519	58.874	53.082	47.388	46.759	47.929	50.222	51.209	55.651	70.638	101.14	155.1	222.28	293.2	382.8	496.45	598.1	692.74	763.85	761.16	686.62	400.94	NaN	NaN	NaN	NaN
NaN	NaN	NaN	NaN	NaN	NaN	NaN	NaN	NaN	NaN	NaN	NaN	NaN	NaN	NaN	NaN	NaN	NaN	NaN	NaN	NaN	NaN	NaN	NaN	NaN	NaN	91.727	75.835	52.975	33.228	31.433	32.419	42.614	45.643	58.224	57.189	66.647	80.413	103.32	122.51	144.02	174.09	204.5	223.77	237.2	248.4	251.08	251.52	166.12	NaN
NaN	NaN	NaN	NaN	NaN	NaN	NaN	NaN	NaN	NaN	78.084	92.063	105.21	110.68	115.29	115.6	116.01	108.75	105.39	101.21	110.64	103.06	91.703	78.135	71.83	83.901	82.296	90.029	80.491	86.935	96.955	100.57	96.685	84.614	88.994	84.239	91.607	83.713	72.938	62.399	58.506	102.85	138.31	189.29	173.94	113.73	NaN	NaN	NaN	NaN
NaN	NaN	NaN	NaN	NaN	NaN	NaN	NaN	NaN	NaN	NaN	NaN	NaN	NaN	NaN	NaN	NaN	NaN	NaN	NaN	NaN	NaN	NaN	NaN	NaN	NaN	42.778	51.606	57.586	54.107	55.11	64.536	84.867	97.692	105.22	109.56	123.32	141.15	164.08	191.84	228.6	296.99	305.12	213.35	NaN	NaN	NaN	NaN	NaN	NaN
NaN	NaN	NaN	NaN	NaN	NaN	NaN	NaN	NaN	NaN	NaN	NaN	NaN	NaN	NaN	NaN	NaN	NaN	NaN	NaN	NaN	NaN	NaN	NaN	NaN	NaN	108.86	81.847	67.187	75.894	105.01	126.16	138.6	149.48	157.07	173.08	157.97	176.69	173.14	203.45	232.66	277.75	295.45	197.16	NaN	NaN	NaN	NaN	NaN	NaN
NaN	NaN	NaN	NaN	NaN	NaN	NaN	NaN	NaN	NaN	NaN	NaN	NaN	NaN	NaN	NaN	NaN	NaN	NaN	NaN	35.222	64.041	74.644	80.988	91.061	83.936	100.44	85.342	96.087	78.689	97.371	109.4	124.67	130.29	126.42	129.96	129.03	151	171.94	204.43	238.1	256.6	213.03	123.25	NaN	NaN	NaN	NaN	NaN	NaN
NaN	NaN	NaN	NaN	NaN	NaN	NaN	NaN	NaN	NaN	NaN	NaN	NaN	NaN	NaN	NaN	NaN	NaN	79.496	84.373	89.656	87.551	91.166	92.971	105.65	120.94	141.86	165.06	194.7	223.36	238.74	270.92	309.11	364.97	383	392.65	386.34	383.68	372.18	372.61	400.48	420.04	372.64	220.79	NaN	NaN	NaN	NaN	NaN	NaN
NaN	NaN	NaN	NaN	NaN	NaN	NaN	NaN	NaN	NaN	NaN	NaN	NaN	NaN	NaN	NaN	NaN	NaN	NaN	NaN	NaN	NaN	NaN	NaN	NaN	NaN	NaN	NaN	NaN	NaN	NaN	NaN	NaN	NaN	NaN	NaN	23.485	72.635	128.52	212.4	278.68	363.75	359.11	321.55	243.4	220.15	212.31	173.55	153.77	139.37
NaN	NaN	NaN	NaN	NaN	NaN	NaN	NaN	NaN	NaN	NaN	NaN	NaN	NaN	NaN	NaN	NaN	NaN	NaN	NaN	NaN	NaN	NaN	NaN	NaN	NaN	NaN	NaN	NaN	NaN	40.232	42.757	41.84	30.583	38.155	50.938	54.014	63.988	61.503	68.127	75.852	93.446	103.21	111.89	71.503	NaN	NaN	NaN	NaN	NaN
NaN	NaN	NaN	NaN	NaN	NaN	NaN	NaN	NaN	NaN	NaN	NaN	NaN	NaN	NaN	NaN	NaN	NaN	NaN	NaN	NaN	NaN	NaN	NaN	NaN	NaN	NaN	NaN	57.503	51.559	48.529	41.529	39.364	34.781	40.008	36.182	40.07	50.337	64.032	86.215	96.519	111.94	109.69	76.846	NaN	NaN	NaN	NaN	NaN	NaN
NaN	NaN	NaN	NaN	NaN	NaN	NaN	NaN	NaN	NaN	NaN	NaN	NaN	NaN	NaN	NaN	NaN	NaN	NaN	NaN	NaN	NaN	NaN	NaN	NaN	NaN	NaN	NaN	NaN	NaN	NaN	48.716	51.581	49.042	45.627	54.222	64.711	75.925	87.909	128.79	179.09	216.11	203.89	124.68	NaN	NaN	NaN	NaN	NaN	NaN
NaN	NaN	NaN	NaN	NaN	NaN	NaN	NaN	NaN	NaN	NaN	NaN	NaN	NaN	NaN	NaN	NaN	NaN	NaN	NaN	NaN	NaN	NaN	NaN	33.313	52.208	59.62	62.951	63.602	68.361	68.034	71.502	64.86	87.637	78.152	74.712	47.179	58.549	64.355	60.633	79.628	103.4	138.74	95.46	NaN	NaN	NaN	NaN	NaN	NaN
NaN	NaN	NaN	NaN	NaN	NaN	NaN	NaN	NaN	NaN	NaN	NaN	NaN	NaN	NaN	NaN	NaN	NaN	NaN	NaN	51.41	73.004	71.78	65.823	61.759	60.812	57.558	61.157	57.032	58.835	55.758	49.145	41.215	40.156	37.546	46.406	45.763	51.419	56.404	62.236	61.456	67.502	68.11	77.022	46.218	NaN	NaN	NaN	NaN	NaN
NaN	NaN	NaN	NaN	NaN	NaN	NaN	NaN	NaN	NaN	NaN	NaN	NaN	NaN	NaN	NaN	NaN	NaN	NaN	NaN	NaN	NaN	NaN	NaN	NaN	NaN	NaN	NaN	NaN	80.814	78.235	67.759	60.705	61.814	68.998	69.606	70.674	69.36	79.362	111.45	164.43	222.63	226.49	151.18	NaN	NaN	NaN	NaN	NaN	NaN
NaN	NaN	NaN	NaN	NaN	NaN	NaN	NaN	NaN	NaN	NaN	NaN	NaN	NaN	NaN	NaN	NaN	NaN	NaN	NaN	NaN	NaN	NaN	NaN	NaN	NaN	NaN	NaN	NaN	60.097	64.149	70.897	62.916	60.233	45.289	33.21	24.119	27.008	47.158	92.664	127.72	146.12	93.143	NaN	NaN	NaN	NaN	NaN	NaN	NaN
NaN	NaN	NaN	NaN	NaN	NaN	NaN	NaN	NaN	NaN	NaN	NaN	NaN	NaN	NaN	NaN	NaN	NaN	NaN	NaN	NaN	NaN	NaN	NaN	NaN	NaN	NaN	NaN	NaN	21.79	26.391	26.063	36.157	48.865	61.683	68.948	73.832	95.199	118.37	179.29	228.9	253.18	234.63	143.9	NaN	NaN	NaN	NaN	NaN	NaN
NaN	NaN	NaN	NaN	NaN	NaN	NaN	NaN	NaN	NaN	NaN	NaN	NaN	NaN	NaN	NaN	NaN	NaN	NaN	NaN	NaN	NaN	NaN	NaN	NaN	NaN	NaN	59.689	67.836	74.23	64.507	71.75	63.275	66.748	53.065	59.992	65.986	94.046	128.7	186.33	257.64	298.3	276.14	160.6	NaN	NaN	NaN	NaN	NaN	NaN
NaN	NaN	NaN	NaN	NaN	NaN	NaN	NaN	NaN	NaN	NaN	NaN	NaN	NaN	NaN	NaN	NaN	NaN	NaN	NaN	NaN	NaN	NaN	NaN	NaN	NaN	NaN	NaN	NaN	NaN	23.96	36.907	39.637	36.672	39.186	38.651	41.693	59.114	83.198	106.45	117.48	136.77	124.97	80.555	NaN	NaN	NaN	NaN	NaN	NaN
NaN	NaN	NaN	NaN	NaN	NaN	NaN	NaN	NaN	NaN	NaN	NaN	NaN	NaN	NaN	NaN	NaN	NaN	NaN	NaN	NaN	NaN	NaN	NaN	NaN	NaN	83.199	67.939	63.619	61.848	58.432	51.637	55.579	67.33	79.649	93.552	106.59	125.8	145.76	201.62	272.6	362.19	354.86	235.74	NaN	NaN	NaN	NaN	NaN	NaN
NaN	NaN	NaN	NaN	NaN	NaN	NaN	NaN	NaN	NaN	NaN	NaN	NaN	NaN	NaN	NaN	NaN	NaN	NaN	NaN	NaN	NaN	NaN	NaN	NaN	NaN	NaN	NaN	NaN	80.923	76.785	72.668	73.189	73.527	79.747	76.257	59.569	45.115	48.714	82.791	128.64	191.46	199.26	138.79	NaN	NaN	NaN	NaN	NaN	NaN
NaN	NaN	NaN	NaN	NaN	NaN	NaN	NaN	NaN	NaN	NaN	NaN	NaN	NaN	NaN	NaN	NaN	NaN	NaN	NaN	NaN	NaN	NaN	NaN	NaN	NaN	NaN	NaN	NaN	NaN	NaN	65.519	79.325	84.212	92.362	90.11	98.829	102.97	119	150.15	219	256.63	190.03	NaN	NaN	NaN	NaN	NaN	NaN	NaN
NaN	NaN	NaN	NaN	NaN	NaN	NaN	NaN	NaN	NaN	NaN	NaN	NaN	NaN	NaN	NaN	NaN	NaN	NaN	NaN	NaN	NaN	NaN	NaN	NaN	NaN	NaN	58.261	59.189	73.511	94.992	120.94	137.2	143.73	161.87	164.85	177.47	177.62	182.23	213.91	264.38	268.96	199.71	86.378	NaN	NaN	NaN	NaN	NaN	NaN
NaN	NaN	NaN	NaN	NaN	NaN	NaN	NaN	NaN	NaN	NaN	NaN	NaN	NaN	NaN	NaN	NaN	NaN	NaN	NaN	NaN	NaN	NaN	NaN	NaN	NaN	NaN	NaN	NaN	NaN	65.224	107.24	138.88	156.74	165.27	164.02	169.4	179.29	219.06	269.61	345.4	398.73	397.66	258.74	NaN	NaN	NaN	NaN	NaN	NaN
NaN	NaN	NaN	NaN	NaN	NaN	NaN	NaN	NaN	NaN	NaN	NaN	NaN	NaN	NaN	NaN	NaN	NaN	NaN	NaN	NaN	NaN	NaN	NaN	NaN	NaN	NaN	NaN	NaN	NaN	NaN	47.3	36.333	38.227	52.312	71.164	85.422	90.057	80.91	85.05	99.136	117.49	105.12	65.052	NaN	NaN	NaN	NaN	NaN	NaN
NaN	NaN	NaN	NaN	NaN	NaN	NaN	NaN	NaN	NaN	NaN	NaN	NaN	NaN	NaN	NaN	NaN	NaN	NaN	NaN	NaN	35.456	38.809	35.637	36.23	23.207	26.223	38.545	46.836	49.199	51.264	63.017	80.07	88.044	94.559	102.04	115.92	117.92	129.21	143.32	187.03	234.15	253.81	174.54	NaN	NaN	NaN	NaN	NaN	NaN
NaN	NaN	NaN	NaN	NaN	NaN	NaN	NaN	NaN	NaN	NaN	NaN	NaN	NaN	NaN	NaN	NaN	NaN	NaN	NaN	NaN	NaN	NaN	NaN	NaN	NaN	NaN	NaN	NaN	NaN	NaN	NaN	65.46	84.677	111.04	153.78	172.13	188.3	185.37	193.2	211.32	223.11	194.23	111.75	NaN	NaN	NaN	NaN	NaN	NaN
NaN	NaN	NaN	NaN	NaN	NaN	NaN	NaN	NaN	NaN	NaN	NaN	NaN	NaN	NaN	NaN	NaN	NaN	NaN	NaN	NaN	NaN	NaN	NaN	38.399	40.332	62.805	83.903	94.627	106.21	95.381	93.843	68.526	86.494	82.023	82.382	60.393	68.042	93.874	137.25	197.82	237.06	265.85	177.46	NaN	NaN	NaN	NaN	NaN	NaN
NaN	NaN	NaN	NaN	NaN	NaN	NaN	NaN	NaN	NaN	NaN	NaN	NaN	NaN	NaN	NaN	NaN	NaN	NaN	NaN	NaN	NaN	50.278	43.63	40.063	54.817	52.792	66.656	57.655	73.06	76.832	105.09	111.16	116.21	128.94	121.19	125.67	104.87	104.53	113.64	149.37	197.66	218.94	201.95	120.55	NaN	NaN	NaN	NaN	NaN
NaN	NaN	NaN	NaN	NaN	NaN	NaN	NaN	NaN	NaN	NaN	NaN	NaN	NaN	NaN	NaN	NaN	NaN	80.103	85.651	86.303	72.423	63.342	55.749	50.737	51.361	48.462	73.204	65.338	57.822	31.087	38.57	45.752	47.039	40.829	42.81	56.901	70.001	82.78	89.57	112.71	144.01	172.44	166.26	103.67	NaN	NaN	NaN	NaN	NaN
NaN	NaN	NaN	NaN	NaN	NaN	NaN	NaN	NaN	NaN	NaN	NaN	NaN	NaN	NaN	NaN	NaN	NaN	NaN	NaN	NaN	NaN	NaN	NaN	40.653	47.835	60.329	67.534	80.736	73.518	70.577	77.767	94.984	94.935	88.905	93.502	109.46	136.62	143.55	169.73	198.89	195.73	130.61	NaN	NaN	NaN	NaN	NaN	NaN	NaN
NaN	NaN	NaN	NaN	NaN	NaN	NaN	NaN	NaN	NaN	NaN	NaN	NaN	NaN	NaN	NaN	NaN	NaN	NaN	51.864	65.39	67.521	51.367	42.941	59.004	85.986	114.47	116.99	105.45	114.69	127.34	145.41	133.88	119.62	119.07	125.79	126.58	120.7	126.13	160.02	215	285.78	286.26	194.94	NaN	NaN	NaN	NaN	NaN	NaN
NaN	NaN	NaN	NaN	NaN	NaN	NaN	NaN	NaN	NaN	NaN	NaN	NaN	NaN	NaN	NaN	NaN	NaN	NaN	NaN	NaN	NaN	NaN	NaN	NaN	NaN	NaN	NaN	NaN	NaN	NaN	35.653	35.503	65.348	114.45	196.12	266.15	345.2	373.38	397.91	419.53	435.71	397.47	240.41	NaN	NaN	NaN	NaN	NaN	NaN
NaN	NaN	NaN	NaN	NaN	NaN	NaN	NaN	NaN	NaN	NaN	NaN	NaN	NaN	NaN	NaN	NaN	NaN	NaN	NaN	NaN	NaN	NaN	NaN	NaN	NaN	77.34	77.166	70.169	69.663	71.73	77.864	86.303	83.718	89.879	84.193	105.44	111.08	119.74	104.85	104.58	114.75	137.2	148.6	100.79	NaN	NaN	NaN	NaN	NaN
NaN	NaN	NaN	NaN	NaN	NaN	NaN	NaN	NaN	NaN	NaN	NaN	NaN	NaN	NaN	NaN	NaN	NaN	NaN	NaN	NaN	NaN	NaN	NaN	NaN	NaN	NaN	NaN	NaN	NaN	61.016	58.707	53.54	48.569	47.9	66.642	107.92	156.24	223.11	282.42	319.84	320.34	206.2	NaN	NaN	NaN	NaN	NaN	NaN	NaN
NaN	NaN	NaN	NaN	NaN	NaN	NaN	NaN	NaN	NaN	NaN	NaN	NaN	NaN	NaN	NaN	NaN	NaN	NaN	NaN	NaN	NaN	NaN	NaN	NaN	NaN	NaN	NaN	NaN	NaN	NaN	NaN	33.226	36.96	38.845	42.906	47.325	64.029	92.656	138.02	191.31	209.01	142.46	NaN	NaN	NaN	NaN	NaN	NaN	NaN
NaN	NaN	NaN	NaN	NaN	NaN	NaN	NaN	NaN	NaN	NaN	NaN	NaN	NaN	NaN	NaN	NaN	NaN	NaN	NaN	NaN	NaN	NaN	NaN	NaN	NaN	NaN	NaN	77.849	85.568	87.202	87.699	91.254	77.065	62.821	73.845	103.7	116.76	121.61	131.92	188.42	191.29	183.42	97.645	NaN	NaN	NaN	NaN	NaN	NaN
NaN	NaN	NaN	NaN	NaN	NaN	NaN	NaN	NaN	NaN	NaN	NaN	NaN	NaN	NaN	NaN	NaN	NaN	NaN	NaN	NaN	NaN	NaN	NaN	NaN	37.035	54.495	59.364	68.585	86.06	95.286	110.17	119.36	124.76	129.73	135.42	137.32	121.68	111.11	110.46	136.87	158.8	171.83	114	NaN	NaN	NaN	NaN	NaN	NaN
NaN	NaN	NaN	NaN	NaN	NaN	NaN	NaN	NaN	NaN	NaN	NaN	NaN	NaN	NaN	NaN	NaN	NaN	NaN	NaN	NaN	NaN	NaN	NaN	NaN	NaN	NaN	26.686	42.306	42.311	48.798	47.465	50.809	52.808	63.129	62.591	59.411	58.091	87.732	138.72	214.62	246.5	261.63	224.95	144.06	NaN	NaN	NaN	NaN	NaN
NaN	NaN	NaN	NaN	NaN	NaN	NaN	NaN	NaN	NaN	NaN	NaN	NaN	NaN	NaN	NaN	NaN	NaN	NaN	NaN	NaN	NaN	NaN	NaN	NaN	NaN	NaN	NaN	NaN	NaN	NaN	NaN	NaN	NaN	7.5791	-1.0183	2.5623	5.5811	39.904	75.535	141.94	178.5	176.2	152.75	90.456	NaN	NaN	NaN	NaN	NaN
NaN	NaN	NaN	NaN	NaN	NaN	NaN	NaN	NaN	NaN	NaN	NaN	NaN	NaN	NaN	NaN	NaN	NaN	NaN	NaN	NaN	NaN	NaN	NaN	NaN	NaN	NaN	NaN	NaN	NaN	NaN	NaN	24.501	34.542	33.707	35.527	55.354	84.488	116.57	133.61	146.21	180.29	180.47	126.86	NaN	NaN	NaN	NaN	NaN	NaN
NaN	NaN	NaN	NaN	NaN	NaN	NaN	NaN	NaN	NaN	NaN	NaN	NaN	NaN	NaN	NaN	NaN	NaN	NaN	NaN	NaN	NaN	NaN	NaN	NaN	NaN	NaN	NaN	NaN	NaN	NaN	NaN	NaN	33.373	46.683	49.684	54.372	58.707	64.492	79.886	113.12	129.42	116.11	65.233	NaN	NaN	NaN	NaN	NaN	NaN
NaN	NaN	NaN	NaN	NaN	NaN	NaN	NaN	NaN	NaN	NaN	NaN	NaN	NaN	NaN	NaN	NaN	NaN	NaN	NaN	NaN	NaN	NaN	NaN	NaN	NaN	NaN	NaN	NaN	NaN	NaN	NaN	NaN	46.167	68.892	71.545	72.675	68.713	57.922	62.884	78.014	132	158.06	191.25	122.68	NaN	NaN	NaN	NaN	NaN
NaN	NaN	NaN	NaN	NaN	NaN	NaN	NaN	NaN	NaN	NaN	NaN	NaN	NaN	NaN	NaN	NaN	NaN	NaN	NaN	NaN	NaN	NaN	NaN	NaN	NaN	NaN	NaN	NaN	NaN	16.736	22.13	18.946	17.757	15.253	9.4978	6.6296	13.842	29.566	60.94	81.866	66.05	32.282	NaN	NaN	NaN	NaN	NaN	NaN	NaN
NaN	NaN	NaN	NaN	NaN	NaN	NaN	NaN	NaN	NaN	NaN	NaN	NaN	NaN	NaN	NaN	NaN	NaN	NaN	NaN	NaN	NaN	NaN	NaN	NaN	NaN	21.185	32.188	42.011	62.217	96.541	121.08	144.58	145.18	156.15	160.85	179.08	202.34	242.75	276.32	307.89	344.56	354.33	243.92	NaN	NaN	NaN	NaN	NaN	NaN
NaN	NaN	NaN	NaN	NaN	NaN	NaN	NaN	NaN	NaN	NaN	NaN	NaN	NaN	NaN	NaN	NaN	NaN	NaN	NaN	NaN	NaN	NaN	NaN	NaN	NaN	NaN	NaN	NaN	NaN	NaN	32.189	54.593	55.788	54.719	48.66	61.842	66.149	79.668	99.801	140.27	163.67	159.88	96.515	NaN	NaN	NaN	NaN	NaN	NaN
NaN	NaN	NaN	NaN	NaN	NaN	NaN	NaN	NaN	NaN	NaN	NaN	NaN	NaN	NaN	NaN	NaN	NaN	NaN	NaN	NaN	NaN	NaN	NaN	NaN	NaN	NaN	55.681	69.167	76.648	65.055	77.934	77.002	75.102	72.102	69.902	66.398	74.999	90.175	125.79	175.03	197.34	170.4	89.195	NaN	NaN	NaN	NaN	NaN	NaN
NaN	NaN	NaN	NaN	NaN	NaN	NaN	NaN	NaN	NaN	NaN	NaN	NaN	NaN	NaN	NaN	NaN	NaN	NaN	NaN	NaN	NaN	NaN	NaN	NaN	NaN	NaN	NaN	NaN	NaN	NaN	17.646	39.006	49.414	65.299	53.767	39.817	42.791	70.217	107.64	143.91	159.93	141.67	80.114	NaN	NaN	NaN	NaN	NaN	NaN
NaN	NaN	NaN	NaN	NaN	NaN	NaN	NaN	NaN	NaN	NaN	NaN	NaN	NaN	NaN	NaN	NaN	NaN	NaN	NaN	NaN	NaN	45.816	74.779	74.063	71.084	67.203	71.941	77.715	77.333	84.466	93.769	104.02	111.38	124.29	135.63	135.95	141.04	164.15	212.03	248.9	266.86	260.25	252.2	251.62	249.06	230.86	234.83	214.14	211.27
NaN	NaN	NaN	NaN	NaN	NaN	NaN	NaN	NaN	NaN	NaN	NaN	NaN	NaN	NaN	NaN	NaN	NaN	NaN	NaN	NaN	NaN	NaN	NaN	NaN	40.427	59.545	57.337	66.152	72.414	72.019	71.65	75.982	67.427	54.676	42.74	51.949	56.808	68.812	88.638	144.57	173.41	173.62	99.196	NaN	NaN	NaN	NaN	NaN	NaN
NaN	NaN	NaN	NaN	NaN	NaN	NaN	NaN	NaN	NaN	NaN	NaN	NaN	NaN	NaN	NaN	NaN	NaN	NaN	NaN	NaN	NaN	NaN	NaN	43.275	69.298	94.987	97.302	98.415	97.586	94.248	102.98	93.738	93.305	87.784	85.085	84.443	84.414	100.39	127.92	161.29	165.49	128.77	65.092	NaN	NaN	NaN	NaN	NaN	NaN
NaN	NaN	NaN	NaN	NaN	NaN	NaN	NaN	NaN	NaN	NaN	NaN	NaN	NaN	NaN	NaN	NaN	NaN	NaN	NaN	NaN	NaN	NaN	NaN	NaN	NaN	NaN	NaN	NaN	NaN	NaN	NaN	NaN	22.427	37.971	42.964	31.201	27.069	34.515	61.62	89.059	121.83	120.23	81.374	NaN	NaN	NaN	NaN	NaN	NaN
NaN	NaN	NaN	NaN	NaN	NaN	NaN	NaN	NaN	NaN	NaN	NaN	NaN	NaN	NaN	NaN	NaN	NaN	NaN	NaN	NaN	NaN	NaN	NaN	NaN	NaN	60.64	73.214	48.548	29.606	24.393	44.237	51.178	62.561	59.945	83.124	107.19	119.14	122.98	128.94	164.99	172.22	163.71	88.843	NaN	NaN	NaN	NaN	NaN	NaN
NaN	NaN	NaN	NaN	NaN	NaN	NaN	NaN	NaN	NaN	NaN	NaN	NaN	NaN	NaN	NaN	NaN	NaN	NaN	NaN	NaN	NaN	NaN	NaN	NaN	NaN	NaN	NaN	NaN	NaN	NaN	NaN	57.193	77.304	86.76	94.571	135.53	166.64	191.11	212.83	238.47	257.53	174.73	NaN	NaN	NaN	NaN	NaN	NaN	NaN
NaN	NaN	NaN	NaN	NaN	NaN	NaN	NaN	NaN	NaN	NaN	NaN	NaN	NaN	30.812	55.846	79.155	98.694	109.61	107.18	102.31	99.931	91.597	88.237	76.281	74.295	67.966	70.851	84.915	101.26	118.38	119.93	130.26	131.55	150.14	165.26	218.92	263.94	351.37	417.27	501.53	508.09	345.62	NaN	NaN	NaN	NaN	NaN	NaN	NaN
NaN	NaN	NaN	NaN	NaN	NaN	NaN	NaN	NaN	NaN	NaN	NaN	NaN	NaN	NaN	NaN	NaN	NaN	NaN	NaN	NaN	NaN	NaN	NaN	NaN	NaN	38.148	55.002	59.744	46.362	41.925	39.481	44.825	49.383	52.943	52.013	60.188	67.589	80.686	93.962	117.38	127.59	89.159	NaN	NaN	NaN	NaN	NaN	NaN	NaN
NaN	NaN	NaN	NaN	NaN	NaN	NaN	NaN	NaN	NaN	NaN	NaN	NaN	NaN	NaN	NaN	NaN	NaN	NaN	NaN	NaN	NaN	NaN	NaN	NaN	NaN	NaN	NaN	NaN	NaN	NaN	40.962	57.425	50.971	43.798	46.736	49.306	56.025	65.697	117.52	160.21	180.58	157.28	140.66	91.218	NaN	NaN	NaN	NaN	NaN
NaN	NaN	NaN	NaN	NaN	NaN	NaN	NaN	NaN	NaN	NaN	NaN	NaN	NaN	NaN	NaN	NaN	NaN	NaN	NaN	NaN	NaN	NaN	NaN	NaN	NaN	21.879	44	58.523	68.923	56.52	48.747	37.567	51.758	51.951	55.875	48.648	66.403	67.993	90.659	121.99	170.94	187.65	157.02	89.995	NaN	NaN	NaN	NaN	NaN
NaN	NaN	NaN	NaN	NaN	NaN	NaN	NaN	NaN	NaN	NaN	NaN	NaN	NaN	NaN	NaN	NaN	NaN	NaN	NaN	NaN	NaN	NaN	NaN	NaN	NaN	NaN	NaN	NaN	NaN	NaN	24.962	38.197	40.384	43.456	52.308	56.178	59.169	50.475	48.524	49.454	55.038	56.186	37.022	NaN	NaN	NaN	NaN	NaN	NaN
NaN	NaN	NaN	NaN	NaN	NaN	NaN	NaN	NaN	NaN	NaN	NaN	NaN	NaN	NaN	NaN	NaN	NaN	NaN	NaN	NaN	NaN	NaN	NaN	NaN	NaN	-0.33616	2.7367	5.5329	14.897	23.879	42.136	65.514	83.511	90.196	95.444	85.172	65.56	54.528	66.311	104.77	134.33	134.65	84.054	NaN	NaN	NaN	NaN	NaN	NaN
NaN	NaN	NaN	NaN	NaN	NaN	NaN	NaN	NaN	NaN	NaN	NaN	NaN	NaN	NaN	NaN	NaN	NaN	NaN	NaN	NaN	NaN	NaN	NaN	NaN	NaN	NaN	NaN	NaN	NaN	NaN	39.161	59.931	68.197	65.583	67.692	66.603	55.671	53.269	68.484	99.842	149.04	167.85	121.2	NaN	NaN	NaN	NaN	NaN	NaN
NaN	NaN	NaN	NaN	NaN	NaN	NaN	NaN	NaN	NaN	NaN	NaN	NaN	NaN	NaN	NaN	NaN	NaN	NaN	NaN	NaN	NaN	NaN	NaN	NaN	NaN	NaN	NaN	NaN	NaN	NaN	NaN	NaN	33.451	57.439	61.603	61.808	63.319	73.65	82.323	89.454	108.2	126.68	94.046	NaN	NaN	NaN	NaN	NaN	NaN
NaN	NaN	NaN	NaN	NaN	NaN	NaN	NaN	NaN	NaN	NaN	NaN	NaN	NaN	NaN	NaN	NaN	NaN	NaN	NaN	NaN	NaN	NaN	NaN	NaN	NaN	NaN	NaN	NaN	23.527	41.823	43.075	59.907	67.388	83.683	112.8	150.77	200.62	252.53	311.63	360.71	361.06	315.72	181.8	NaN	NaN	NaN	NaN	NaN	NaN
NaN	NaN	NaN	NaN	NaN	NaN	NaN	NaN	NaN	NaN	NaN	NaN	NaN	NaN	NaN	NaN	NaN	NaN	NaN	NaN	NaN	NaN	NaN	NaN	NaN	NaN	NaN	NaN	NaN	NaN	NaN	NaN	80.739	118.48	121.03	134.8	162.7	171.27	188.69	214.36	283.86	336.38	335.82	213.46	NaN	NaN	NaN	NaN	NaN	NaN
NaN	NaN	NaN	NaN	NaN	NaN	NaN	NaN	NaN	NaN	NaN	NaN	NaN	NaN	NaN	NaN	NaN	NaN	NaN	NaN	NaN	NaN	NaN	NaN	NaN	NaN	NaN	NaN	NaN	NaN	NaN	38.799	79.072	91.209	101.35	90.61	87.013	87.694	98.065	136.77	197.23	262.01	282.1	230.11	125.42	NaN	NaN	NaN	NaN	NaN
NaN	NaN	NaN	NaN	NaN	NaN	NaN	NaN	NaN	NaN	NaN	NaN	NaN	NaN	NaN	NaN	NaN	NaN	NaN	NaN	NaN	NaN	NaN	NaN	NaN	NaN	NaN	NaN	NaN	NaN	NaN	NaN	31.292	48.96	52.687	66.47	67.652	69.176	84.173	114.55	185.29	220.65	209.88	113.87	NaN	NaN	NaN	NaN	NaN	NaN
NaN	NaN	NaN	NaN	NaN	NaN	NaN	NaN	NaN	NaN	NaN	NaN	NaN	NaN	NaN	NaN	NaN	NaN	NaN	NaN	NaN	NaN	NaN	NaN	NaN	NaN	NaN	NaN	NaN	NaN	NaN	NaN	19.531	31.421	33.797	39.769	48.326	64.326	119.47	183.41	258.96	292.48	273.14	170.72	NaN	NaN	NaN	NaN	NaN	NaN
NaN	NaN	NaN	NaN	NaN	NaN	NaN	NaN	NaN	NaN	NaN	NaN	NaN	NaN	NaN	NaN	NaN	NaN	NaN	NaN	NaN	NaN	NaN	NaN	NaN	NaN	NaN	NaN	NaN	NaN	NaN	NaN	30.199	43.618	39.27	42.784	55.078	69.399	89.53	123.25	198.1	265.37	249.59	200.26	96.106	NaN	NaN	NaN	NaN	NaN
NaN	NaN	NaN	NaN	NaN	NaN	NaN	NaN	NaN	NaN	NaN	NaN	NaN	NaN	NaN	NaN	33.285	55.402	55.225	59.892	54.851	50.572	49.909	47.162	51.878	44.253	42	29.425	29.313	33.6	35.748	45.486	58.853	99.977	139.99	174.9	220.08	289.37	349.75	390.36	381.57	378.44	331.66	255.11	133.21	NaN	NaN	NaN	NaN	NaN
NaN	NaN	NaN	NaN	NaN	NaN	NaN	NaN	NaN	NaN	NaN	NaN	NaN	NaN	NaN	NaN	NaN	NaN	NaN	NaN	NaN	NaN	NaN	41.708	74.471	89.417	101.09	103.26	100.4	107.56	131.22	142.94	147.63	134.22	131.68	114.43	105.01	116.28	119.87	131.41	129.28	170.15	170.48	155.47	83.175	NaN	NaN	NaN	NaN	NaN
NaN	NaN	NaN	NaN	NaN	NaN	NaN	NaN	NaN	NaN	NaN	NaN	NaN	NaN	NaN	NaN	NaN	NaN	NaN	NaN	NaN	NaN	NaN	NaN	NaN	NaN	NaN	NaN	NaN	NaN	37.252	53.388	53.324	57.912	69.723	70.945	68.38	71.207	86.763	128.37	173.2	227.91	205.88	130.27	NaN	NaN	NaN	NaN	NaN	NaN
NaN	NaN	NaN	NaN	NaN	NaN	NaN	NaN	NaN	NaN	NaN	NaN	NaN	NaN	NaN	NaN	NaN	NaN	NaN	NaN	NaN	NaN	NaN	NaN	NaN	NaN	NaN	NaN	NaN	NaN	31.994	47.266	42.92	47.662	54.171	55.116	70.83	86.729	120.41	159.13	232.44	263.59	194.23	NaN	NaN	NaN	NaN	NaN	NaN	NaN
NaN	NaN	NaN	NaN	NaN	NaN	NaN	NaN	NaN	NaN	NaN	NaN	NaN	NaN	NaN	NaN	NaN	NaN	NaN	NaN	NaN	NaN	NaN	NaN	NaN	NaN	NaN	NaN	NaN	NaN	68.377	83.961	59.883	32.29	39.782	58.315	86.891	94.854	108.88	133.52	164.82	189.92	188.58	170.75	147.98	142.01	144.26	146.92	151.09	172.44
NaN	NaN	NaN	NaN	NaN	NaN	NaN	NaN	NaN	NaN	NaN	NaN	NaN	NaN	NaN	NaN	NaN	NaN	NaN	NaN	NaN	NaN	NaN	NaN	NaN	NaN	NaN	NaN	NaN	37.302	53.45	63.15	67.906	76.816	80.563	93.961	107.12	126.79	150.98	186.86	212.13	228.79	227.15	197.94	118.45	NaN	NaN	NaN	NaN	NaN
NaN	NaN	NaN	NaN	NaN	NaN	NaN	NaN	NaN	NaN	NaN	NaN	NaN	NaN	NaN	NaN	NaN	NaN	NaN	NaN	NaN	NaN	NaN	NaN	NaN	66.518	92.827	91.981	73.35	66.972	62.003	68.227	74.478	75.695	78.623	83.619	83.779	85.338	98.203	142.95	207.15	260.51	257.67	164.41	NaN	NaN	NaN	NaN	NaN	NaN
NaN	NaN	NaN	NaN	NaN	NaN	NaN	NaN	NaN	NaN	NaN	NaN	NaN	NaN	NaN	NaN	NaN	NaN	NaN	NaN	NaN	NaN	NaN	NaN	27.788	43.948	30.493	23.542	29.139	56.393	100.3	125.87	149.16	173.85	196.5	232.66	271.41	344.89	374.21	457.01	496.6	537.59	417.53	234.48	NaN	NaN	NaN	NaN	NaN	NaN
NaN	NaN	NaN	NaN	NaN	NaN	NaN	NaN	NaN	NaN	NaN	NaN	NaN	NaN	NaN	NaN	NaN	NaN	NaN	NaN	NaN	NaN	NaN	NaN	NaN	NaN	NaN	NaN	NaN	NaN	NaN	NaN	15.314	26.417	19.295	30.434	39.905	64.329	88.009	139.93	198.78	254.46	243.19	155.39	NaN	NaN	NaN	NaN	NaN	NaN
NaN	NaN	NaN	NaN	NaN	NaN	NaN	NaN	NaN	NaN	NaN	NaN	NaN	NaN	NaN	NaN	NaN	NaN	NaN	NaN	NaN	NaN	67.276	110.18	95.91	73.685	47.007	36.691	48.847	55.185	64.766	75.676	88.818	111.42	126.21	128.71	138.95	156.4	165.41	173.51	190.54	235.69	227.11	144.34	NaN	NaN	NaN	NaN	NaN	NaN
NaN	NaN	NaN	NaN	NaN	NaN	NaN	NaN	NaN	NaN	NaN	NaN	NaN	NaN	NaN	NaN	NaN	NaN	NaN	NaN	NaN	NaN	NaN	NaN	NaN	NaN	NaN	46.163	72.087	74.047	75.789	80.687	95.793	108.03	111.63	108.61	116.44	134.31	145.38	156.58	171.03	192.55	178.75	148.48	78.352	NaN	NaN	NaN	NaN	NaN
NaN	NaN	NaN	NaN	NaN	NaN	NaN	NaN	NaN	NaN	NaN	NaN	NaN	NaN	NaN	NaN	NaN	NaN	NaN	NaN	NaN	NaN	NaN	NaN	NaN	NaN	NaN	NaN	NaN	NaN	NaN	NaN	NaN	32.833	54.012	58.026	54.386	58.177	64.277	74.931	81.021	79.448	65.038	44.684	21.616	NaN	NaN	NaN	NaN	NaN
NaN	NaN	NaN	NaN	NaN	NaN	NaN	NaN	NaN	NaN	NaN	NaN	NaN	NaN	NaN	NaN	NaN	NaN	46.033	78.817	76.743	88.717	81.523	84.192	89.034	86.613	78.39	66.218	55.473	55.152	64.455	71.829	68.628	66.61	73.659	96.502	130.04	171.56	215.43	231.66	262.05	255.38	226.34	127.59	NaN	NaN	NaN	NaN	NaN	NaN
NaN	NaN	NaN	NaN	NaN	NaN	NaN	NaN	NaN	NaN	NaN	NaN	NaN	NaN	NaN	NaN	NaN	NaN	NaN	NaN	NaN	NaN	NaN	NaN	NaN	NaN	NaN	NaN	NaN	69.998	109.66	119.97	98.276	79.162	74.862	85.697	96.222	94.924	86.548	95.359	121.31	150.11	159.59	101.28	NaN	NaN	NaN	NaN	NaN	NaN
NaN	NaN	NaN	NaN	NaN	NaN	NaN	NaN	NaN	NaN	NaN	NaN	NaN	NaN	NaN	NaN	NaN	NaN	NaN	NaN	NaN	NaN	NaN	NaN	NaN	NaN	NaN	NaN	NaN	70.676	104.36	97.529	103.41	104.96	96.173	95.887	100.95	107.65	113.31	146.24	181.44	200.75	127.52	NaN	NaN	NaN	NaN	NaN	NaN	NaN
NaN	NaN	NaN	NaN	NaN	NaN	NaN	NaN	NaN	NaN	NaN	NaN	NaN	NaN	NaN	NaN	NaN	NaN	NaN	NaN	NaN	NaN	NaN	NaN	NaN	NaN	NaN	NaN	NaN	NaN	NaN	157.87	257.77	312.05	298.08	280.42	245.25	273.87	301.82	356.13	408.49	387.42	323.77	161.7	NaN	NaN	NaN	NaN	NaN	NaN
NaN	NaN	NaN	NaN	NaN	NaN	NaN	NaN	NaN	NaN	NaN	NaN	NaN	NaN	NaN	NaN	NaN	NaN	NaN	NaN	NaN	NaN	NaN	NaN	NaN	NaN	NaN	NaN	NaN	NaN	NaN	NaN	NaN	70.849	104.03	133.22	118.98	122.58	124.26	158.87	211.21	230.75	202.99	155.22	85.923	NaN	NaN	NaN	NaN	NaN
NaN	NaN	NaN	NaN	NaN	NaN	NaN	NaN	NaN	NaN	NaN	NaN	NaN	NaN	NaN	NaN	NaN	NaN	NaN	NaN	NaN	NaN	NaN	NaN	NaN	NaN	NaN	NaN	NaN	NaN	NaN	NaN	NaN	21.251	38.237	36.608	28.331	18.241	17.804	30.472	43.598	67.285	71.244	78.368	69.483	47.179	NaN	NaN	NaN	NaN
NaN	NaN	NaN	NaN	NaN	NaN	NaN	NaN	NaN	NaN	NaN	NaN	NaN	NaN	NaN	NaN	NaN	NaN	NaN	NaN	NaN	NaN	NaN	NaN	NaN	NaN	NaN	NaN	NaN	NaN	NaN	NaN	49.908	76.439	75.641	98.151	101.71	121.73	154.6	213.69	290.05	322.66	272.53	145.82	NaN	NaN	NaN	NaN	NaN	NaN
NaN	NaN	NaN	NaN	NaN	NaN	NaN	NaN	NaN	NaN	NaN	NaN	NaN	NaN	NaN	NaN	NaN	NaN	NaN	NaN	NaN	NaN	NaN	NaN	NaN	NaN	NaN	NaN	NaN	NaN	NaN	NaN	NaN	NaN	53.699	84.492	94.74	89.326	110.33	143.78	212	258.89	275.17	251.59	152.9	NaN	NaN	NaN	NaN	NaN
NaN	NaN	NaN	NaN	NaN	NaN	NaN	NaN	NaN	NaN	NaN	NaN	NaN	NaN	NaN	NaN	NaN	NaN	NaN	NaN	NaN	NaN	NaN	NaN	NaN	NaN	NaN	NaN	NaN	NaN	NaN	NaN	NaN	38.019	60.355	70.144	89.688	93.886	98.545	121.48	172.16	190.92	166.87	102.34	NaN	NaN	NaN	NaN	NaN	NaN
NaN	NaN	NaN	NaN	NaN	64.812	43.059	38.505	45.627	44.813	34.332	35.809	40.297	33.677	21.89	5.8724	18.405	29.272	46.911	49.864	46.394	39.001	38.271	46.368	51.008	57.896	56.568	60.078	58.431	65.8	70.673	65.841	63.636	55.989	65.539	59.924	61.436	58.823	56.025	53.225	45.637	59.898	44.141	NaN	NaN	NaN	NaN	NaN	NaN	NaN
NaN	NaN	NaN	NaN	NaN	NaN	NaN	NaN	NaN	NaN	NaN	NaN	NaN	NaN	NaN	NaN	NaN	NaN	NaN	NaN	NaN	NaN	NaN	NaN	NaN	NaN	NaN	NaN	37.61	48.413	61.374	79.437	97.221	112.9	114.34	115.24	107.62	103.02	105.74	107.65	144.29	143.48	146.99	80.17	NaN	NaN	NaN	NaN	NaN	NaN
NaN	NaN	NaN	NaN	NaN	NaN	NaN	NaN	NaN	NaN	NaN	NaN	NaN	NaN	NaN	NaN	NaN	NaN	NaN	NaN	NaN	67.781	57.41	53.424	47.712	42.008	38.8	37.766	32.987	22.116	25.624	35.642	48.95	65.167	68.036	71.927	78.539	100.84	125.32	134.81	154.89	195.06	196.82	132.09	NaN	NaN	NaN	NaN	NaN	NaN
NaN	NaN	NaN	NaN	NaN	NaN	NaN	NaN	NaN	NaN	NaN	NaN	NaN	NaN	NaN	NaN	NaN	NaN	NaN	NaN	62.168	90.496	91.568	88.575	87.567	90.1	92.593	92.887	86.037	72.379	65.834	66.98	67.861	64.141	55.859	52.329	50.913	53.576	55.074	62.878	65.062	59.738	54.948	46.755	31.863	NaN	NaN	NaN	NaN	NaN
NaN	NaN	NaN	NaN	NaN	NaN	NaN	NaN	NaN	NaN	NaN	NaN	NaN	NaN	NaN	NaN	NaN	NaN	NaN	NaN	NaN	NaN	NaN	NaN	NaN	NaN	NaN	NaN	NaN	NaN	NaN	33.961	30.92	34.63	44.383	71.77	82.706	112.49	115.48	150.88	184.23	226.62	251.83	230.99	148.48	NaN	NaN	NaN	NaN	NaN
NaN	NaN	NaN	NaN	NaN	NaN	NaN	NaN	NaN	NaN	NaN	NaN	NaN	NaN	NaN	NaN	NaN	NaN	NaN	NaN	NaN	NaN	NaN	NaN	NaN	NaN	NaN	NaN	25.389	35.123	53.219	53.156	59.287	55.677	54.649	51.424	39.864	34.484	34.306	46.911	78.942	107.76	83.765	NaN	NaN	NaN	NaN	NaN	NaN	NaN
NaN	NaN	NaN	NaN	NaN	NaN	NaN	NaN	NaN	NaN	NaN	NaN	NaN	NaN	NaN	NaN	NaN	NaN	NaN	NaN	NaN	NaN	NaN	NaN	NaN	NaN	NaN	NaN	NaN	NaN	58.491	61.716	62.932	50.429	49.277	42.667	40.476	42.208	49.927	70.661	95.144	123.53	149.92	108.35	NaN	NaN	NaN	NaN	NaN	NaN
NaN	NaN	NaN	NaN	NaN	NaN	NaN	NaN	NaN	NaN	NaN	NaN	NaN	NaN	NaN	NaN	NaN	NaN	NaN	NaN	NaN	NaN	NaN	NaN	NaN	NaN	NaN	NaN	NaN	NaN	NaN	NaN	NaN	26.629	33.817	32.096	34.68	43.949	64.15	82.553	103.39	113.6	116.94	72.753	NaN	NaN	NaN	NaN	NaN	NaN
NaN	NaN	NaN	NaN	51.017	59.353	59.268	62.61	68.889	78.606	82.324	84.109	84.068	79.944	72.947	68.231	71.603	69.616	69.38	62.546	65.025	67.516	63.476	65.103	71.5	92.074	85.475	73.913	63.846	68.453	73.326	75.607	72.302	74.321	70.249	73.927	74.801	71.086	68.555	64.164	61.261	60.682	57.001	63.172	41.182	NaN	NaN	NaN	NaN	NaN
NaN	NaN	NaN	NaN	NaN	NaN	NaN	NaN	NaN	NaN	NaN	NaN	NaN	NaN	NaN	NaN	NaN	NaN	NaN	NaN	NaN	NaN	NaN	NaN	14.866	22.762	23.567	25.427	57.565	66.612	71.673	68.329	83.942	80.186	71.174	84.512	98.891	107.1	96.037	118.29	140.24	160.37	109.5	NaN	NaN	NaN	NaN	NaN	NaN	NaN
NaN	NaN	NaN	NaN	NaN	NaN	NaN	NaN	NaN	NaN	NaN	NaN	NaN	NaN	NaN	NaN	NaN	NaN	NaN	NaN	NaN	NaN	NaN	NaN	NaN	NaN	NaN	NaN	NaN	NaN	NaN	19.975	17.152	20.809	24.172	55.3	88.895	125.79	148.78	171.56	203.1	236.53	169.84	NaN	NaN	NaN	NaN	NaN	NaN	NaN
NaN	NaN	NaN	NaN	NaN	NaN	NaN	NaN	NaN	NaN	NaN	NaN	NaN	NaN	NaN	50.356	48.516	55.672	77.228	85.894	91.124	93.014	93.395	88.248	86.021	84.088	99.142	103.46	93.17	78.667	73.468	80.726	82.268	81.11	87.182	83.793	84.289	72.053	70.089	74.45	88.798	111.64	131.01	127.85	84.252	NaN	NaN	NaN	NaN	NaN
NaN	NaN	NaN	NaN	NaN	NaN	NaN	NaN	NaN	NaN	NaN	NaN	NaN	NaN	NaN	NaN	NaN	NaN	NaN	NaN	NaN	NaN	NaN	NaN	NaN	NaN	NaN	NaN	NaN	NaN	NaN	NaN	NaN	30.88	17.604	32.868	40.169	68.424	70.858	88.435	99.824	105.64	85.754	46.164	NaN	NaN	NaN	NaN	NaN	NaN
NaN	NaN	NaN	NaN	NaN	NaN	NaN	NaN	NaN	NaN	NaN	NaN	NaN	NaN	NaN	NaN	NaN	NaN	NaN	NaN	NaN	NaN	NaN	NaN	NaN	38.614	41.112	29.032	22.302	18.928	24.807	31.365	47.865	66.635	80.356	103.05	142.98	194.09	251.74	287.69	368.35	329.29	227.97	NaN	NaN	NaN	NaN	NaN	NaN	NaN
NaN	NaN	NaN	NaN	NaN	NaN	NaN	NaN	NaN	NaN	NaN	NaN	NaN	NaN	NaN	NaN	NaN	NaN	NaN	NaN	NaN	NaN	NaN	NaN	NaN	NaN	NaN	NaN	NaN	NaN	NaN	36.873	28.958	38.496	53.623	61.489	66.098	80.815	104.08	127.81	167.77	188.89	182.76	105.64	NaN	NaN	NaN	NaN	NaN	NaN
NaN	NaN	NaN	NaN	NaN	NaN	NaN	NaN	NaN	NaN	NaN	NaN	NaN	NaN	NaN	NaN	NaN	NaN	NaN	NaN	NaN	NaN	NaN	NaN	NaN	NaN	NaN	NaN	201.96	160.28	109.57	78.718	58.94	65.71	61.812	62.729	71.924	117.67	191.52	309.98	420.62	478.3	402.79	224.15	NaN	NaN	NaN	NaN	NaN	NaN
NaN	NaN	NaN	NaN	NaN	NaN	NaN	NaN	NaN	NaN	NaN	NaN	NaN	NaN	NaN	NaN	NaN	NaN	NaN	NaN	NaN	NaN	NaN	NaN	58.453	57.321	56.587	53.785	67.067	61.804	65.135	52.685	57.898	49.45	56.63	52.072	62.086	67.678	87.914	110.36	149.57	196.76	240.83	289.91	208.34	NaN	NaN	NaN	NaN	NaN
NaN	NaN	NaN	NaN	42.553	39.11	47.957	47.599	47.323	31.745	36.743	44.442	55.72	60.759	66.945	84.322	96.686	129.15	156.26	181.81	192.42	206.45	223.66	218.24	198.43	182.31	183.25	182.99	180.04	175.08	177.86	182.02	177.02	160.15	132.67	121.62	126.66	131.21	123.64	115.97	119.39	122.4	107.06	84.568	80.578	101.75	NaN	NaN	NaN	NaN
NaN	NaN	NaN	NaN	NaN	NaN	NaN	NaN	NaN	NaN	NaN	NaN	NaN	NaN	NaN	NaN	NaN	NaN	NaN	NaN	NaN	NaN	NaN	NaN	NaN	NaN	NaN	53.154	44.108	50.08	67.192	80.407	95.316	98.947	105.73	105.11	116.24	127.67	143.78	175.77	222.77	252.77	245.22	152.82	NaN	NaN	NaN	NaN	NaN	NaN
NaN	NaN	NaN	NaN	NaN	NaN	NaN	NaN	NaN	NaN	NaN	NaN	NaN	NaN	NaN	NaN	NaN	NaN	NaN	NaN	NaN	NaN	NaN	NaN	NaN	NaN	NaN	NaN	NaN	69.836	55.711	55.886	71.066	79.301	84.226	73.218	70.075	63.387	58.447	70.443	99.736	153.05	177.55	174.61	105.2	NaN	NaN	NaN	NaN	NaN
NaN	NaN	NaN	NaN	NaN	42.869	44.363	49.569	53.849	66.633	77.257	87.653	97.39	102.96	104.32	105.42	103.01	103.21	91.223	85.329	80.465	85.744	83.932	80.855	80.958	86.329	77.262	71.347	65.64	73.196	68.299	67.259	66.944	81.984	86.726	92.891	87.45	81.762	82.448	78.486	84.096	87.761	63.106	NaN	NaN	NaN	NaN	NaN	NaN	NaN
NaN	NaN	NaN	NaN	NaN	NaN	NaN	7.352	43.828	66.516	74.886	78.925	86.603	87.873	98.348	94.003	95.724	100.57	127.74	140.49	156.85	142.95	151.28	146.36	154.55	139.16	121.54	125.8	121.56	114.98	97.728	107.42	106.95	102.75	96.886	83.414	73.946	59.074	67.003	76.371	69.635	86.89	85.312	70.404	NaN	NaN	NaN	NaN	NaN	NaN
NaN	NaN	NaN	NaN	NaN	NaN	NaN	NaN	NaN	NaN	NaN	NaN	NaN	NaN	NaN	NaN	NaN	NaN	NaN	NaN	NaN	NaN	NaN	NaN	NaN	NaN	NaN	NaN	NaN	NaN	NaN	108.6	136.48	151.45	155.59	139.71	134.99	144.97	185.34	230.36	291.98	346.7	347.99	225.62	NaN	NaN	NaN	NaN	NaN	NaN
NaN	NaN	NaN	NaN	NaN	NaN	NaN	NaN	NaN	NaN	NaN	NaN	NaN	NaN	NaN	NaN	NaN	NaN	NaN	NaN	NaN	NaN	NaN	NaN	NaN	NaN	NaN	NaN	NaN	NaN	78.499	82.209	84.197	82.213	79.845	76.429	68.373	63.966	60.053	79.13	110.35	147.18	137.35	85.522	NaN	NaN	NaN	NaN	NaN	NaN
NaN	NaN	NaN	NaN	NaN	NaN	NaN	NaN	NaN	NaN	NaN	NaN	NaN	NaN	NaN	NaN	NaN	NaN	NaN	NaN	NaN	NaN	NaN	NaN	NaN	NaN	NaN	NaN	NaN	NaN	NaN	36.127	61.984	69.568	63.214	62.545	69.093	81.579	95.889	128.28	175.54	213.08	210.91	133.19	NaN	NaN	NaN	NaN	NaN	NaN
NaN	NaN	NaN	NaN	NaN	NaN	NaN	NaN	NaN	NaN	NaN	NaN	NaN	NaN	NaN	NaN	NaN	NaN	NaN	NaN	NaN	NaN	NaN	NaN	NaN	NaN	NaN	NaN	NaN	NaN	NaN	101.76	100.7	98.772	103.78	88.074	107.46	122.84	172.58	211.67	285.26	349.49	297.89	172.8	NaN	NaN	NaN	NaN	NaN	NaN
NaN	NaN	NaN	NaN	NaN	NaN	NaN	NaN	NaN	NaN	NaN	NaN	NaN	NaN	NaN	42.537	40.338	36.262	38.041	36.181	37.061	29.819	28.681	24.233	37.793	40.235	47.582	42.319	47.224	49.769	59.929	53.276	49.035	40.017	38.537	44.829	38.569	40.292	40.128	59.747	84.413	116.59	127.6	88.874	NaN	NaN	NaN	NaN	NaN	NaN
NaN	NaN	NaN	NaN	NaN	NaN	NaN	NaN	NaN	NaN	NaN	NaN	NaN	NaN	NaN	NaN	NaN	NaN	43.422	41.276	38.093	44.147	43.289	45.834	40.526	42.144	48.965	53.628	58.478	50.015	56.119	52.946	58.934	57.264	59.898	67.882	71.607	81.02	79.63	91.119	114.93	156.96	171.84	179.39	112.59	NaN	NaN	NaN	NaN	NaN
NaN	NaN	NaN	NaN	NaN	NaN	NaN	65.593	80.027	94.75	104.1	109.42	107.47	108.39	112.16	110.57	110.98	92.919	77.257	55.63	46.438	72.806	66.901	129.11	154.61	227.8	216.67	202.55	188.9	208.01	215.2	202.3	191.22	200.45	214.59	217.09	199.4	190.35	169.64	144.75	162.82	161.2	186.03	107.67	NaN	NaN	NaN	NaN	NaN	NaN
NaN	NaN	NaN	NaN	80.727	68.516	62.349	56.887	48.33	48.611	60.185	65.679	64.728	61.665	63.978	61.319	59.099	64.433	71.419	76.141	66.79	64.237	61.728	66.934	72.831	68.489	66.314	56.823	61.376	68.76	85.079	94.313	109.12	91.67	87.75	81.626	81.795	74.139	60.242	79.011	82.263	103.78	90.251	105.85	97.744	106.45	NaN	NaN	NaN	NaN
NaN	NaN	NaN	NaN	NaN	NaN	NaN	NaN	NaN	NaN	NaN	NaN	NaN	NaN	NaN	NaN	NaN	NaN	NaN	NaN	NaN	NaN	NaN	NaN	NaN	NaN	NaN	NaN	NaN	NaN	NaN	NaN	39.296	47.404	65.693	82.585	100.97	99.095	121.39	151.79	212.59	262.85	258.67	168.35	NaN	NaN	NaN	NaN	NaN	NaN
NaN	NaN	NaN	NaN	NaN	NaN	NaN	NaN	NaN	NaN	NaN	NaN	NaN	NaN	NaN	NaN	NaN	NaN	NaN	NaN	47.945	44.569	49.998	56.506	62.027	67.541	72.36	82.913	100.91	122.83	128.74	131.35	134.38	149.7	168.36	185.49	193.99	185.6	203.54	220.79	235.63	231.84	203.66	181.8	169.83	178.6	187.91	177.15	114.44	NaN
NaN	NaN	NaN	NaN	NaN	NaN	NaN	NaN	NaN	NaN	NaN	NaN	NaN	NaN	NaN	NaN	NaN	NaN	NaN	NaN	NaN	NaN	NaN	NaN	NaN	NaN	NaN	NaN	NaN	NaN	NaN	61.504	57.367	52.84	56.37	79.687	120.12	163.1	191.7	230.93	263.09	300.12	261.89	163.97	NaN	NaN	NaN	NaN	NaN	NaN
NaN	NaN	NaN	NaN	NaN	NaN	NaN	NaN	NaN	NaN	NaN	NaN	NaN	NaN	NaN	NaN	NaN	NaN	NaN	NaN	NaN	NaN	NaN	80.617	83.758	88.399	116.23	124.23	148.8	163.69	181.28	179.7	167.63	159.9	152	151.11	170.46	208.8	254.89	272.31	350.34	349.33	258.72	NaN	NaN	NaN	NaN	NaN	NaN	NaN
NaN	NaN	NaN	NaN	NaN	NaN	NaN	NaN	NaN	NaN	NaN	NaN	NaN	NaN	NaN	NaN	NaN	NaN	NaN	NaN	NaN	NaN	NaN	NaN	35.646	43.261	45.878	32.22	27.953	23.166	24.13	35.698	36.15	41.911	32.736	34.615	50.644	77.744	111.19	134.77	158.47	186.67	204.31	143.48	NaN	NaN	NaN	NaN	NaN	NaN
NaN	NaN	NaN	NaN	NaN	NaN	NaN	NaN	NaN	NaN	NaN	NaN	NaN	NaN	NaN	NaN	NaN	NaN	NaN	NaN	NaN	NaN	NaN	NaN	NaN	NaN	NaN	NaN	24.388	65.7	97.518	98.547	95.787	82.86	81.385	72.763	74.338	67.519	77.268	81.633	110.43	134.93	148.66	149.89	94.939	NaN	NaN	NaN	NaN	NaN
NaN	NaN	NaN	NaN	NaN	NaN	NaN	NaN	NaN	NaN	NaN	NaN	NaN	NaN	NaN	NaN	NaN	NaN	NaN	NaN	NaN	NaN	NaN	NaN	NaN	NaN	NaN	NaN	NaN	48.033	42.667	49.994	61.649	93.593	123.48	143.43	149.94	142.84	139.12	160.84	188.13	270.55	284.2	270.31	144.17	NaN	NaN	NaN	NaN	NaN
NaN	NaN	NaN	NaN	NaN	NaN	NaN	NaN	NaN	NaN	NaN	NaN	NaN	NaN	NaN	NaN	NaN	NaN	NaN	NaN	NaN	NaN	NaN	NaN	NaN	64.794	63.268	92.351	130.06	164.6	180.71	207.23	234.91	255.48	232.96	222.33	201.59	216.02	203.67	199.25	212.84	244.18	236.82	151.3	NaN	NaN	NaN	NaN	NaN	NaN
NaN	NaN	NaN	NaN	NaN	NaN	NaN	NaN	NaN	NaN	NaN	NaN	NaN	NaN	NaN	NaN	NaN	NaN	NaN	NaN	NaN	NaN	NaN	NaN	NaN	NaN	NaN	NaN	NaN	19.096	18.352	36.876	55.255	66.959	58.127	59.845	59.261	73.299	78.061	102.39	160.79	198.41	198.32	109.83	NaN	NaN	NaN	NaN	NaN	NaN
NaN	NaN	NaN	NaN	NaN	NaN	NaN	NaN	NaN	NaN	NaN	NaN	NaN	NaN	NaN	NaN	NaN	NaN	NaN	NaN	NaN	NaN	NaN	NaN	NaN	NaN	98.923	98.606	95.894	106.76	105.07	138.19	136.39	157.31	136.31	131.54	117.88	126.51	153.68	217.07	288.21	319.81	293.26	171.12	NaN	NaN	NaN	NaN	NaN	NaN
NaN	NaN	NaN	NaN	NaN	NaN	NaN	NaN	NaN	NaN	NaN	NaN	NaN	NaN	NaN	NaN	NaN	NaN	NaN	NaN	NaN	NaN	NaN	NaN	NaN	NaN	NaN	NaN	47.617	58.11	70.399	62.12	68.078	60.517	67.114	76.758	96.74	101	112.48	125.26	149.58	160.06	138.13	82.238	NaN	NaN	NaN	NaN	NaN	NaN
NaN	NaN	NaN	NaN	NaN	NaN	NaN	NaN	NaN	NaN	NaN	NaN	NaN	NaN	NaN	NaN	NaN	NaN	NaN	NaN	NaN	NaN	NaN	NaN	31.654	11.568	1.8376	9.5505	22.505	42.381	62.12	80.582	82.128	78.4	77.465	85.434	95.332	85.103	81.026	85.981	112.12	136.1	147.31	99.551	NaN	NaN	NaN	NaN	NaN	NaN
NaN	NaN	NaN	NaN	NaN	NaN	NaN	NaN	NaN	NaN	NaN	NaN	NaN	NaN	NaN	NaN	NaN	NaN	NaN	NaN	NaN	NaN	NaN	NaN	NaN	NaN	NaN	NaN	NaN	NaN	54.415	59.973	63.508	68.751	66.954	65.195	63.063	73.22	91.658	133.59	184.35	236.19	215.06	133.45	NaN	NaN	NaN	NaN	NaN	NaN
NaN	NaN	NaN	NaN	NaN	NaN	NaN	NaN	NaN	NaN	NaN	NaN	NaN	NaN	NaN	NaN	NaN	NaN	NaN	NaN	NaN	NaN	NaN	NaN	NaN	NaN	NaN	NaN	NaN	NaN	55.614	56.019	53.715	47.118	42.018	45.688	52.866	70.518	97.403	130.1	153.25	151.94	134.3	107.1	97.391	104.81	106.49	95.645	88.007	58.009
NaN	NaN	NaN	NaN	NaN	NaN	NaN	NaN	NaN	NaN	NaN	NaN	NaN	NaN	NaN	NaN	NaN	NaN	NaN	NaN	NaN	NaN	NaN	32.378	49.841	64.989	89.622	99.496	102.02	82.376	88.741	78.948	81.078	73.512	66.749	63.473	60.518	58.885	62.163	59.059	79.539	91.046	112.09	122.7	143.36	102.24	NaN	NaN	NaN	NaN
NaN	NaN	NaN	NaN	NaN	NaN	NaN	NaN	NaN	NaN	NaN	NaN	NaN	NaN	NaN	NaN	NaN	NaN	NaN	NaN	NaN	NaN	NaN	NaN	NaN	NaN	NaN	NaN	NaN	NaN	-0.88196	4.2437	22.05	20.61	38.607	34.204	41.248	51.72	75.545	115.54	186.77	239.11	261.82	165.55	NaN	NaN	NaN	NaN	NaN	NaN
NaN	NaN	NaN	NaN	NaN	NaN	NaN	NaN	NaN	NaN	NaN	NaN	NaN	NaN	NaN	NaN	NaN	NaN	NaN	NaN	NaN	NaN	NaN	NaN	NaN	NaN	NaN	NaN	NaN	NaN	NaN	30.095	34.234	37.715	47.002	61.777	78.602	90.137	103.9	123.52	171.66	193.12	175.2	93.302	NaN	NaN	NaN	NaN	NaN	NaN
NaN	NaN	NaN	NaN	68.24	61.277	59.84	57.611	55.807	48.197	57.367	49.277	43.076	36.756	41.328	50.768	49.84	50.288	50.061	39.324	45.915	39.94	45.342	41.823	47.901	51.316	45.972	41.074	37.127	39.989	44.254	46.874	54.087	48.832	56.683	47.746	59.766	51.247	50.116	51.049	50.819	92.508	68.626	NaN	NaN	NaN	NaN	NaN	NaN	NaN
NaN	NaN	NaN	NaN	NaN	NaN	NaN	NaN	NaN	NaN	NaN	NaN	NaN	NaN	NaN	NaN	NaN	NaN	NaN	NaN	NaN	NaN	NaN	NaN	NaN	NaN	NaN	NaN	NaN	NaN	NaN	64.876	68.475	76.08	85.544	92.184	99.89	121.59	145.01	186.49	220.87	242.6	223.86	139.76	NaN	NaN	NaN	NaN	NaN	NaN
NaN	NaN	NaN	NaN	NaN	NaN	NaN	NaN	NaN	NaN	NaN	NaN	NaN	NaN	NaN	NaN	NaN	NaN	NaN	NaN	NaN	NaN	NaN	NaN	NaN	NaN	NaN	NaN	NaN	69.852	71.206	76.851	77.75	109.31	112.22	114.12	88.182	85.92	83.915	91.334	107.83	141.53	172.37	179.62	119.44	NaN	NaN	NaN	NaN	NaN
NaN	NaN	NaN	NaN	NaN	NaN	NaN	NaN	NaN	NaN	NaN	NaN	NaN	NaN	NaN	NaN	NaN	NaN	NaN	NaN	NaN	NaN	NaN	NaN	NaN	NaN	NaN	NaN	NaN	NaN	NaN	NaN	17.677	23.712	30.905	33.03	25.698	25.448	24.572	54.679	95.364	161.23	168.75	127.94	53.207	NaN	NaN	NaN	NaN	NaN
NaN	NaN	NaN	NaN	NaN	NaN	NaN	NaN	NaN	NaN	NaN	NaN	NaN	NaN	NaN	NaN	NaN	NaN	NaN	NaN	NaN	NaN	NaN	NaN	NaN	NaN	NaN	NaN	NaN	NaN	NaN	48.142	71.262	85.36	93.402	99.102	117.16	147.98	183.34	219.57	254.83	261.29	228.29	128.8	NaN	NaN	NaN	NaN	NaN	NaN
NaN	NaN	NaN	NaN	NaN	NaN	NaN	84.727	44.255	19.101	16.952	18.345	22.293	20.753	11.427	-7.5767	-14.191	-17.029	-10.552	-20.042	-17.372	-9.9849	22.247	12.513	15.865	-2.1106	23.938	22.897	22.59	18.345	23.803	41.033	42.96	57.655	43.859	29.629	31.021	15.085	34.216	32.051	55.72	502.95	479.36	NaN	NaN	NaN	NaN	NaN	NaN	NaN
NaN	NaN	NaN	NaN	NaN	NaN	NaN	NaN	NaN	NaN	NaN	NaN	NaN	NaN	NaN	NaN	NaN	NaN	NaN	NaN	NaN	NaN	NaN	NaN	NaN	NaN	NaN	89.78	104.5	133.9	155.8	173.63	179.19	192.38	212.36	222.33	236.69	224.38	229.77	244.26	274.74	292.17	193.73	NaN	NaN	NaN	NaN	NaN	NaN	NaN
NaN	NaN	NaN	NaN	NaN	NaN	NaN	NaN	NaN	NaN	NaN	NaN	NaN	NaN	NaN	NaN	NaN	NaN	NaN	NaN	NaN	NaN	NaN	NaN	NaN	NaN	NaN	64.228	66.821	58.459	62.588	49.207	41.448	32.054	37.013	45.011	49.978	63.694	89.755	112.63	137.09	155.53	141.63	85.532	NaN	NaN	NaN	NaN	NaN	NaN
NaN	NaN	NaN	NaN	NaN	NaN	NaN	NaN	NaN	NaN	NaN	NaN	53.481	72.342	101.55	134.36	170.08	129.85	85.339	27.962	28.958	37.177	37.989	39.933	39.191	41.243	39.45	27.039	23.512	22.993	20.003	23.506	29.513	61.081	94.63	132.5	162.75	187.51	216.81	253.71	304.33	342.72	349.74	225.59	NaN	NaN	NaN	NaN	NaN	NaN
NaN	NaN	NaN	NaN	NaN	NaN	NaN	NaN	NaN	NaN	NaN	NaN	NaN	NaN	NaN	NaN	NaN	NaN	NaN	NaN	NaN	NaN	NaN	NaN	NaN	NaN	NaN	NaN	NaN	71.208	69.283	70.804	64.482	58.342	61.755	84.606	113.56	129.92	141.92	131.97	147.11	174.8	201.1	189.53	113.8	NaN	NaN	NaN	NaN	NaN
NaN	NaN	NaN	NaN	NaN	NaN	NaN	NaN	NaN	NaN	NaN	NaN	NaN	NaN	NaN	NaN	NaN	NaN	NaN	NaN	NaN	NaN	NaN	NaN	NaN	NaN	NaN	NaN	NaN	NaN	NaN	NaN	NaN	11.663	20.276	22.186	29.304	41.857	64.663	82.904	118.31	140.51	140.95	85.668	NaN	NaN	NaN	NaN	NaN	NaN
NaN	NaN	NaN	NaN	NaN	NaN	NaN	NaN	NaN	NaN	NaN	NaN	NaN	NaN	NaN	NaN	NaN	NaN	NaN	NaN	NaN	NaN	NaN	NaN	NaN	NaN	NaN	NaN	NaN	NaN	NaN	58.803	53.999	48.755	61.079	55.767	60.807	54.591	70.93	98.395	142.32	174.18	179.69	116.28	NaN	NaN	NaN	NaN	NaN	NaN
NaN	NaN	NaN	NaN	NaN	NaN	NaN	NaN	NaN	NaN	NaN	NaN	NaN	NaN	NaN	NaN	NaN	NaN	NaN	NaN	NaN	NaN	NaN	NaN	NaN	NaN	NaN	NaN	NaN	NaN	NaN	84.999	82.283	83.97	85.994	93.261	103.15	114.17	135.43	166.38	211.31	237.66	222.51	142.92	NaN	NaN	NaN	NaN	NaN	NaN
NaN	NaN	NaN	NaN	NaN	NaN	NaN	NaN	NaN	NaN	NaN	NaN	NaN	NaN	NaN	NaN	NaN	NaN	NaN	NaN	NaN	NaN	NaN	NaN	NaN	NaN	NaN	35.889	37.768	27.941	31.169	29.491	46.649	38.794	48.821	42.983	49.173	45.102	56.533	79.456	122	152.44	157	95.241	NaN	NaN	NaN	NaN	NaN	NaN
NaN	NaN	NaN	NaN	NaN	NaN	NaN	NaN	NaN	NaN	NaN	NaN	NaN	76.899	67.527	65.62	67.132	64.575	53.815	44.811	45.587	48.733	47.754	51.634	46.893	49.758	37.533	44.591	37.42	35.295	35.166	49.545	62.544	67.113	63.64	52.865	37.95	38.364	59.103	112.55	163.23	244.55	266.36	194.45	NaN	NaN	NaN	NaN	NaN	NaN
NaN	NaN	NaN	NaN	NaN	NaN	NaN	NaN	NaN	NaN	NaN	NaN	NaN	NaN	NaN	NaN	NaN	NaN	NaN	NaN	NaN	NaN	NaN	NaN	NaN	NaN	NaN	NaN	NaN	NaN	NaN	NaN	NaN	NaN	40.231	52.724	71.888	70.227	82.55	97.223	121.61	148.63	139.17	150.62	97.624	NaN	NaN	NaN	NaN	NaN
NaN	NaN	NaN	NaN	NaN	NaN	NaN	NaN	NaN	NaN	NaN	NaN	NaN	NaN	NaN	NaN	NaN	NaN	NaN	NaN	NaN	NaN	NaN	NaN	NaN	NaN	NaN	NaN	NaN	NaN	84.531	104.4	105.92	97.502	86.272	75.779	65	56.138	63.638	81.436	126.07	154.74	158.26	94.045	NaN	NaN	NaN	NaN	NaN	NaN
NaN	NaN	NaN	NaN	NaN	NaN	NaN	NaN	NaN	NaN	NaN	NaN	NaN	NaN	NaN	NaN	NaN	NaN	NaN	NaN	NaN	NaN	NaN	NaN	NaN	NaN	NaN	NaN	NaN	NaN	NaN	NaN	61.739	62.176	63.178	59.679	85.404	97.653	128.28	133.09	166.43	161.5	171.62	148.9	101.99	NaN	NaN	NaN	NaN	NaN
NaN	NaN	NaN	NaN	NaN	NaN	NaN	NaN	NaN	NaN	NaN	NaN	NaN	NaN	NaN	NaN	NaN	NaN	NaN	NaN	NaN	NaN	NaN	NaN	NaN	NaN	NaN	NaN	NaN	NaN	NaN	87.987	74.545	70.722	76.555	85.773	109.53	156.7	230.46	319.64	400.93	506.46	470.39	314.45	NaN	NaN	NaN	NaN	NaN	NaN
NaN	NaN	NaN	NaN	NaN	NaN	NaN	NaN	NaN	NaN	NaN	NaN	NaN	NaN	NaN	NaN	NaN	NaN	NaN	NaN	NaN	NaN	NaN	NaN	NaN	NaN	NaN	NaN	NaN	43.699	51.392	56.434	59.333	57.551	53.016	50.081	46.724	49.221	52.697	55.647	57.528	66.152	74.674	84.869	55.928	NaN	NaN	NaN	NaN	NaN
NaN	NaN	NaN	NaN	NaN	NaN	NaN	NaN	NaN	NaN	NaN	NaN	NaN	NaN	NaN	NaN	NaN	NaN	NaN	NaN	NaN	NaN	NaN	NaN	NaN	NaN	NaN	NaN	NaN	NaN	14.286	19.103	27.216	52.499	67.001	74.848	67.793	104.41	121.24	142.87	155.27	206.74	211.57	143.23	NaN	NaN	NaN	NaN	NaN	NaN
NaN	NaN	NaN	NaN	NaN	NaN	NaN	NaN	NaN	NaN	NaN	NaN	NaN	NaN	NaN	NaN	NaN	NaN	NaN	NaN	NaN	NaN	NaN	NaN	NaN	NaN	NaN	NaN	33.897	50.039	53.997	56.271	51.636	51.889	48.914	60.024	56.888	56.269	55.533	71.207	96.796	118.08	116.15	72.074	NaN	NaN	NaN	NaN	NaN	NaN
NaN	NaN	NaN	NaN	NaN	NaN	NaN	NaN	NaN	NaN	NaN	NaN	NaN	NaN	NaN	NaN	NaN	NaN	NaN	NaN	NaN	NaN	NaN	NaN	NaN	NaN	NaN	NaN	27.232	40.789	40.079	48.549	42.478	49.022	37.47	47.021	55.033	86.197	117.02	147.93	209.88	233.96	210.56	108.3	NaN	NaN	NaN	NaN	NaN	NaN
NaN	NaN	NaN	NaN	NaN	NaN	NaN	NaN	NaN	NaN	NaN	NaN	NaN	NaN	NaN	NaN	NaN	NaN	NaN	NaN	NaN	NaN	NaN	NaN	NaN	NaN	NaN	NaN	NaN	NaN	NaN	57.237	88.873	90.504	90.495	95.75	118.53	127.48	132.23	145.13	175.59	224.5	257.72	183.46	NaN	NaN	NaN	NaN	NaN	NaN
NaN	NaN	NaN	NaN	NaN	NaN	NaN	NaN	NaN	NaN	NaN	NaN	NaN	NaN	NaN	NaN	NaN	NaN	NaN	NaN	NaN	NaN	NaN	NaN	NaN	NaN	NaN	NaN	24.266	27.456	26.054	28.343	39.747	38.69	48.252	58.033	58.529	67.425	80.578	112.16	148.61	190.52	188.91	123.78	NaN	NaN	NaN	NaN	NaN	NaN
NaN	NaN	NaN	NaN	NaN	NaN	NaN	NaN	NaN	NaN	NaN	NaN	NaN	NaN	NaN	NaN	NaN	NaN	NaN	NaN	NaN	NaN	NaN	NaN	NaN	NaN	NaN	NaN	12.495	19.499	19.08	29.15	33.558	43.818	40.169	45.04	46.98	67.982	111.68	183.33	260.96	281.79	263.03	149.97	NaN	NaN	NaN	NaN	NaN	NaN
NaN	NaN	NaN	NaN	NaN	NaN	NaN	43.138	62.903	71.754	80.945	95.339	97.345	110.05	114.17	122.24	109.34	107.43	98.258	98.312	86.654	79.13	74.121	76.02	79.696	78.865	73.104	69.847	73.497	67.765	65.346	63.05	73.585	72.806	74.433	81.538	96.069	99.325	105.75	101.25	95.221	111.9	129.86	162.47	160.23	160.84	NaN	NaN	NaN	NaN
NaN	NaN	NaN	NaN	NaN	NaN	NaN	NaN	NaN	NaN	NaN	NaN	NaN	NaN	NaN	NaN	NaN	NaN	NaN	NaN	NaN	NaN	NaN	NaN	NaN	NaN	NaN	NaN	NaN	79.89	121.6	126.15	126.28	110.52	101.71	96.245	111.37	116.51	139.55	157.84	191.49	171.26	149.02	93.421	56.652	NaN	NaN	NaN	NaN	NaN
NaN	NaN	NaN	NaN	NaN	NaN	NaN	NaN	NaN	NaN	NaN	NaN	NaN	NaN	NaN	NaN	NaN	NaN	NaN	NaN	NaN	NaN	NaN	NaN	NaN	NaN	NaN	NaN	NaN	36.77	55.37	70.736	77.535	81.2	77.195	94.419	94.581	95.683	87.963	87.723	84.76	105.32	133.87	155.23	99.596	NaN	NaN	NaN	NaN	NaN
NaN	NaN	NaN	NaN	NaN	NaN	NaN	NaN	NaN	NaN	NaN	NaN	NaN	NaN	NaN	NaN	NaN	NaN	NaN	NaN	NaN	NaN	NaN	NaN	NaN	15.696	24.984	21.832	31.014	32.247	43.522	41.89	55.001	65.691	76.526	79.451	90.127	96.047	112.11	117.61	138.7	155.86	155.07	145.54	109.22	98.909	100.51	123.2	130.32	132.97
NaN	NaN	NaN	NaN	NaN	NaN	NaN	NaN	NaN	NaN	NaN	NaN	NaN	NaN	NaN	NaN	NaN	NaN	NaN	NaN	NaN	NaN	NaN	NaN	NaN	NaN	NaN	NaN	NaN	NaN	NaN	NaN	NaN	28.246	41.819	64.217	83.424	88.011	77.468	66.653	90.906	109.55	137.23	94.822	NaN	NaN	NaN	NaN	NaN	NaN
NaN	NaN	NaN	NaN	NaN	NaN	NaN	NaN	NaN	NaN	NaN	NaN	NaN	NaN	NaN	NaN	NaN	NaN	NaN	NaN	NaN	NaN	NaN	NaN	23.103	36.075	44.995	40.91	37.889	36.734	42.357	49.324	46.668	41.834	34.486	34.919	40.198	64.032	104.7	161.58	221.6	257.13	245.01	151.58	NaN	NaN	NaN	NaN	NaN	NaN
NaN	NaN	NaN	NaN	NaN	NaN	NaN	NaN	NaN	NaN	NaN	NaN	NaN	NaN	NaN	NaN	NaN	NaN	NaN	NaN	NaN	NaN	NaN	NaN	NaN	NaN	NaN	12.714	14.739	9.8996	7.8716	-0.70833	-6.648	6.724	26.227	43.459	48.61	37.204	26.356	14.649	28.21	39.56	33.191	NaN	NaN	NaN	NaN	NaN	NaN	NaN
NaN	NaN	NaN	NaN	NaN	NaN	NaN	NaN	NaN	NaN	NaN	NaN	NaN	NaN	NaN	NaN	NaN	NaN	NaN	NaN	NaN	NaN	NaN	NaN	NaN	NaN	NaN	NaN	NaN	NaN	NaN	NaN	NaN	NaN	16.002	30.812	40.802	50.657	50.84	54.59	62.471	84.77	87.817	89.682	52.389	NaN	NaN	NaN	NaN	NaN
NaN	NaN	NaN	NaN	NaN	NaN	NaN	NaN	NaN	36.781	80.095	86.939	83.933	53.153	50.522	58.991	63.927	76	91.168	105.33	96.147	79.562	75.749	81.884	86.374	84.5	74.752	64.831	68.183	72.923	75.884	76.29	77.846	98.911	89.938	85.971	72.305	68.346	61.646	53.588	58.386	62.834	61.386	52.096	54.881	69.869	NaN	NaN	NaN	NaN
NaN	NaN	NaN	NaN	NaN	NaN	NaN	NaN	NaN	NaN	NaN	NaN	NaN	NaN	NaN	NaN	NaN	NaN	NaN	NaN	NaN	NaN	NaN	NaN	NaN	NaN	NaN	NaN	NaN	NaN	32.024	51.502	57.577	54.132	53.554	51.982	51.182	72.192	88.016	117.45	145.66	174.03	165.61	123.48	63.851	NaN	NaN	NaN	NaN	NaN
NaN	NaN	NaN	NaN	NaN	NaN	NaN	NaN	NaN	NaN	NaN	NaN	NaN	NaN	NaN	NaN	NaN	NaN	NaN	NaN	NaN	NaN	NaN	NaN	NaN	NaN	NaN	NaN	NaN	NaN	NaN	NaN	39.386	59.503	59.733	57.772	62.586	64.614	71.732	78.153	98.768	112.74	126.71	83.121	NaN	NaN	NaN	NaN	NaN	NaN
NaN	NaN	NaN	NaN	NaN	NaN	NaN	NaN	NaN	NaN	26.778	38.238	53.594	59.036	57.043	46.959	30.359	31.329	30.184	29.993	33.023	37.423	48.538	58.528	62.532	65.576	61.491	59.897	47.014	34.979	28.286	34.067	39.869	37.318	42.47	46.415	51.648	37.323	28.833	26.232	26.125	56.323	82.555	114.8	101	74.969	NaN	NaN	NaN	NaN
NaN	NaN	NaN	NaN	NaN	NaN	NaN	NaN	NaN	NaN	47.122	70.028	61.849	60.52	54.37	42.116	41.712	46.839	67.709	76.587	73.751	62.304	61.162	65.698	59.772	47.938	43.797	58.053	82.72	92.404	95.955	88.193	89.675	82.036	66.624	43.541	40.536	52.213	58.547	42.556	39.112	102.24	166.95	205.73	179.04	150.89	NaN	NaN	NaN	NaN
NaN	NaN	NaN	NaN	NaN	NaN	NaN	NaN	NaN	NaN	NaN	NaN	NaN	NaN	NaN	NaN	NaN	NaN	NaN	NaN	NaN	NaN	NaN	NaN	NaN	NaN	NaN	NaN	32.774	52.589	56.125	64.03	70.087	92.324	105.13	120.6	116.17	120.84	138.6	178.21	235.29	252.75	233.1	130.56	NaN	NaN	NaN	NaN	NaN	NaN
NaN	NaN	NaN	NaN	NaN	NaN	NaN	NaN	NaN	NaN	NaN	NaN	NaN	NaN	14.336	30.384	38.133	35.643	38.632	41.829	46.269	40.43	44.754	49.764	56.227	56.052	52.918	53.552	51.626	53.787	56.203	61.976	61.891	59.382	51.05	47.181	43.281	49.415	50.889	50.977	46.672	43.783	34.643	35.447	22.843	NaN	NaN	NaN	NaN	NaN
NaN	NaN	NaN	NaN	NaN	NaN	NaN	NaN	NaN	NaN	NaN	NaN	NaN	NaN	NaN	NaN	NaN	NaN	NaN	NaN	NaN	NaN	NaN	NaN	NaN	NaN	NaN	NaN	37.489	55.513	63.663	63.948	60.057	61.158	47.53	52.871	53.192	75.213	87.177	100.98	121.63	123.89	87.776	NaN	NaN	NaN	NaN	NaN	NaN	NaN
NaN	NaN	NaN	NaN	NaN	NaN	NaN	NaN	NaN	NaN	NaN	NaN	NaN	44.127	73.462	71.578	83.18	84.414	86.653	83.694	91.821	95.481	97.779	83.762	75.078	66.813	60.77	53.528	35.068	36.947	36.987	53.44	59.736	68.356	63.295	55.327	49.831	51.683	53.804	43.617	46.131	52.632	45.41	NaN	NaN	NaN	NaN	NaN	NaN	NaN
NaN	NaN	NaN	NaN	NaN	NaN	NaN	NaN	NaN	NaN	NaN	NaN	NaN	NaN	NaN	NaN	NaN	NaN	NaN	NaN	NaN	NaN	NaN	NaN	NaN	NaN	NaN	NaN	11	25.315	34.422	46.74	50.704	48.891	48.654	44.578	38.491	46.237	55.096	79.715	109.87	128.89	134.34	82.952	NaN	NaN	NaN	NaN	NaN	NaN
NaN	NaN	NaN	NaN	NaN	NaN	NaN	NaN	NaN	NaN	NaN	NaN	NaN	NaN	NaN	NaN	25.79	27.366	10.91	9.8668	22.527	38.577	50.409	36.604	29.293	32.422	57.304	68.657	71.468	62.632	56.239	57.898	61.158	60.477	56.018	48.729	43.711	37.037	30.558	26.07	28.261	88.299	123.67	153.62	124.74	111.4	NaN	NaN	NaN	NaN
NaN	NaN	NaN	NaN	NaN	NaN	NaN	NaN	NaN	NaN	NaN	NaN	NaN	NaN	NaN	NaN	NaN	NaN	NaN	NaN	NaN	NaN	NaN	NaN	NaN	NaN	NaN	42.066	67.617	61.2	63.732	58.57	70.755	78.844	88.154	85.079	63.63	55.107	47.039	79.71	102.34	150.1	179.67	187.09	123.29	NaN	NaN	NaN	NaN	NaN
NaN	NaN	NaN	NaN	NaN	NaN	NaN	NaN	NaN	NaN	NaN	NaN	NaN	NaN	NaN	NaN	NaN	NaN	18.635	46.597	52.114	56.382	45.814	42.428	40.326	40.163	43.114	48.012	42.633	40.096	25.681	32.085	35.383	42.461	34.104	41.102	43.816	48.619	40.844	50.403	47.458	89.618	67.565	NaN	NaN	NaN	NaN	NaN	NaN	NaN
NaN	NaN	NaN	NaN	NaN	NaN	NaN	NaN	NaN	NaN	NaN	NaN	NaN	NaN	NaN	NaN	NaN	NaN	NaN	82.791	117.93	107.29	103.43	102.81	85.258	81.123	73.645	72.246	79.18	87.729	91.875	97.721	99.964	105.65	92.057	71.92	80.18	84.906	92.612	87.124	87.126	91.847	80.507	72.573	61.463	57.044	NaN	NaN	NaN	NaN
NaN	NaN	NaN	NaN	NaN	NaN	NaN	NaN	NaN	NaN	NaN	NaN	NaN	NaN	NaN	NaN	NaN	NaN	NaN	NaN	NaN	NaN	30.13	51.879	49.062	43.82	40.355	42.852	35.65	25.917	19.711	27.115	26.053	30.993	39.794	43.535	49.131	46.688	50.83	47.427	44.625	63.98	48.793	NaN	NaN	NaN	NaN	NaN	NaN	NaN
NaN	NaN	NaN	NaN	NaN	NaN	NaN	NaN	NaN	NaN	NaN	NaN	NaN	NaN	NaN	NaN	NaN	NaN	NaN	NaN	NaN	NaN	NaN	NaN	NaN	NaN	NaN	NaN	NaN	NaN	NaN	NaN	NaN	NaN	NaN	NaN	NaN	27.286	37.647	62.135	72.391	80.642	81.748	87.065	92.691	78.356	77.694	107.39	142.37	207.67
NaN	NaN	NaN	NaN	NaN	NaN	NaN	NaN	NaN	NaN	NaN	NaN	NaN	NaN	NaN	NaN	NaN	NaN	NaN	NaN	NaN	NaN	NaN	75.068	113.93	129.02	113.33	106.72	106.88	129.83	132.11	130.52	118.63	121.39	118.67	122.81	127.41	126.99	131.62	158.5	203.32	223.27	202.71	111.93	NaN	NaN	NaN	NaN	NaN	NaN
NaN	NaN	NaN	NaN	NaN	NaN	NaN	NaN	NaN	NaN	NaN	NaN	NaN	NaN	NaN	NaN	NaN	NaN	NaN	NaN	NaN	NaN	NaN	NaN	NaN	NaN	NaN	NaN	NaN	NaN	NaN	NaN	33.618	51.037	58.839	56.226	55.887	56.392	55.028	73.299	105.62	133.04	126.47	75.821	NaN	NaN	NaN	NaN	NaN	NaN
NaN	NaN	NaN	NaN	NaN	NaN	NaN	NaN	NaN	NaN	NaN	NaN	NaN	NaN	NaN	NaN	NaN	NaN	NaN	NaN	NaN	NaN	NaN	NaN	NaN	18.768	27.202	34.154	32.751	30.939	32.065	44.771	59.034	50.022	41.004	41.091	52.845	65.201	60.626	51.438	48.149	55.449	42.208	NaN	NaN	NaN	NaN	NaN	NaN	NaN
NaN	NaN	NaN	NaN	NaN	NaN	NaN	NaN	NaN	NaN	NaN	NaN	NaN	NaN	NaN	NaN	NaN	NaN	NaN	NaN	NaN	NaN	NaN	NaN	NaN	NaN	NaN	NaN	25.8	41.062	44.05	43.865	48.788	50.511	41.977	31.507	25.614	38.683	66.67	112.02	145.21	170.89	163.36	110.4	NaN	NaN	NaN	NaN	NaN	NaN
NaN	NaN	NaN	NaN	NaN	NaN	NaN	NaN	NaN	NaN	NaN	NaN	NaN	NaN	NaN	NaN	NaN	NaN	NaN	NaN	NaN	NaN	NaN	NaN	NaN	NaN	32.055	51.366	57.193	57.077	57.632	58.285	62.184	58.619	56.19	52.656	55.835	57.274	55.112	55.481	58.718	69.31	69.242	74.635	59.036	38.918	NaN	NaN	NaN	NaN
NaN	NaN	NaN	NaN	NaN	NaN	NaN	NaN	NaN	NaN	NaN	NaN	NaN	NaN	NaN	NaN	NaN	NaN	NaN	NaN	NaN	NaN	NaN	NaN	NaN	NaN	NaN	NaN	NaN	NaN	29.32	46.459	42.705	49.132	46.723	51.607	66.197	97.162	139.56	167.6	192.59	223.06	220.41	149.73	NaN	NaN	NaN	NaN	NaN	NaN
NaN	NaN	NaN	NaN	NaN	NaN	NaN	NaN	NaN	NaN	NaN	NaN	NaN	NaN	NaN	NaN	NaN	NaN	NaN	NaN	NaN	NaN	NaN	NaN	NaN	NaN	NaN	NaN	NaN	43.425	69.76	80.916	77.516	74.79	68.465	76.845	79.869	80.721	72.212	63.205	56.907	83.461	102.54	119.16	71.466	NaN	NaN	NaN	NaN	NaN
NaN	NaN	NaN	NaN	NaN	NaN	NaN	NaN	NaN	NaN	NaN	NaN	NaN	NaN	NaN	NaN	NaN	NaN	NaN	NaN	NaN	NaN	NaN	NaN	NaN	NaN	NaN	NaN	NaN	NaN	NaN	31.983	38.171	29.124	20.985	18.91	13.958	15.466	21.539	27.899	29.422	38.479	26.258	NaN	NaN	NaN	NaN	NaN	NaN	NaN
NaN	NaN	NaN	NaN	NaN	NaN	NaN	NaN	NaN	NaN	NaN	NaN	NaN	NaN	NaN	NaN	NaN	NaN	NaN	NaN	NaN	NaN	NaN	NaN	NaN	NaN	NaN	NaN	NaN	NaN	21.364	30.624	31.839	37.127	29.629	26.534	32.955	38.299	44.893	38.325	79.676	220.22	269.99	221.53	NaN	NaN	NaN	NaN	NaN	NaN
NaN	NaN	NaN	NaN	NaN	NaN	NaN	NaN	NaN	NaN	NaN	NaN	NaN	NaN	NaN	NaN	NaN	NaN	NaN	NaN	NaN	NaN	NaN	NaN	NaN	NaN	NaN	NaN	NaN	NaN	147.76	232.09	249.2	277.25	281.65	304.95	272.06	272.85	258.28	244.34	230.29	190.39	143.56	113.14	109.42	99.634	NaN	NaN	NaN	NaN
NaN	NaN	NaN	NaN	NaN	NaN	NaN	NaN	NaN	NaN	NaN	NaN	NaN	NaN	NaN	NaN	NaN	NaN	NaN	NaN	NaN	NaN	NaN	NaN	NaN	NaN	NaN	NaN	NaN	NaN	NaN	NaN	25.736	44.025	51.824	55.428	57.61	55.069	49.846	47.456	54.159	65.051	64.99	58.852	51.105	48.201	NaN	NaN	NaN	NaN
NaN	NaN	NaN	NaN	NaN	NaN	NaN	NaN	NaN	NaN	NaN	NaN	NaN	NaN	NaN	NaN	NaN	NaN	NaN	NaN	NaN	NaN	NaN	NaN	NaN	NaN	NaN	NaN	NaN	NaN	NaN	NaN	43.594	56.814	44.442	53.675	66.276	73.308	68.29	60.268	73.976	76.656	76.496	56.038	57.262	60.934	NaN	NaN	NaN	NaN
NaN	NaN	NaN	NaN	NaN	NaN	NaN	NaN	NaN	NaN	NaN	NaN	NaN	NaN	NaN	NaN	NaN	NaN	NaN	NaN	NaN	NaN	NaN	NaN	NaN	NaN	NaN	NaN	NaN	NaN	NaN	NaN	47.575	69.357	66.143	66.647	61.986	61.873	60.858	70.313	65.73	83.82	93.544	108.39	102.92	108.69	NaN	NaN	NaN	NaN
NaN	NaN	NaN	NaN	NaN	NaN	NaN	NaN	NaN	NaN	NaN	NaN	NaN	NaN	NaN	NaN	NaN	NaN	NaN	NaN	NaN	NaN	NaN	NaN	NaN	NaN	NaN	NaN	NaN	NaN	NaN	NaN	81.111	138.76	129.71	124.47	96.296	93.325	90.019	92.168	84.56	81.8	80.645	86.677	87.764	82.815	NaN	NaN	NaN	NaN
NaN	NaN	NaN	NaN	NaN	NaN	NaN	NaN	NaN	NaN	NaN	NaN	NaN	NaN	NaN	NaN	NaN	NaN	NaN	NaN	NaN	NaN	NaN	NaN	NaN	NaN	NaN	NaN	NaN	54.968	51.642	54.666	65.887	75.021	95.326	135.2	164.33	208.62	243.5	291.13	337.38	340.6	279.62	147.44	NaN	NaN	NaN	NaN	NaN	NaN
NaN	NaN	NaN	NaN	NaN	NaN	NaN	NaN	NaN	NaN	NaN	NaN	NaN	NaN	NaN	NaN	NaN	NaN	NaN	NaN	NaN	NaN	NaN	NaN	NaN	NaN	NaN	NaN	NaN	NaN	NaN	100.89	83.598	73.851	71.578	92.405	126.33	181.87	223.1	262.99	297.75	313.01	215.3	NaN	NaN	NaN	NaN	NaN	NaN	NaN
NaN	NaN	NaN	NaN	NaN	NaN	NaN	NaN	NaN	NaN	NaN	NaN	NaN	NaN	NaN	NaN	NaN	NaN	NaN	NaN	NaN	NaN	NaN	NaN	NaN	NaN	NaN	NaN	NaN	42.644	55.494	59.566	58.518	57.437	57.838	62.307	60.629	67.989	69.87	80.978	90.818	110.07	127.98	92.095	NaN	NaN	NaN	NaN	NaN	NaN
NaN	NaN	NaN	NaN	NaN	NaN	NaN	NaN	NaN	NaN	NaN	NaN	NaN	NaN	73.728	62.915	57.045	56.825	66.389	65.204	57.85	56.705	52.513	55.278	39.827	32.689	19.746	17.897	21.169	37.214	44.097	56.057	54.655	63.118	69.854	66.786	58.619	38.645	31.903	35.341	45.003	74.181	59.49	NaN	NaN	NaN	NaN	NaN	NaN	NaN
NaN	NaN	NaN	NaN	NaN	NaN	NaN	NaN	NaN	NaN	NaN	NaN	NaN	NaN	NaN	NaN	NaN	NaN	NaN	NaN	NaN	NaN	NaN	NaN	NaN	NaN	44.186	47.254	46.207	54.758	56.164	56.89	55.282	52.88	54.465	46.719	40.257	61.225	109.85	170.38	228.39	248.61	224.23	129.26	NaN	NaN	NaN	NaN	NaN	NaN
NaN	NaN	NaN	NaN	NaN	NaN	NaN	NaN	NaN	NaN	NaN	NaN	NaN	NaN	76.375	52.607	44.478	35.479	47.466	48.915	62.412	58.882	49.983	51.669	48.504	60.54	46.357	36.123	19.707	15.515	17.403	15.856	36.921	54.595	63.861	44.112	33.454	20.316	12.68	18.028	19.946	42.905	24.783	NaN	NaN	NaN	NaN	NaN	NaN	NaN
NaN	NaN	NaN	NaN	NaN	NaN	NaN	NaN	NaN	NaN	NaN	NaN	NaN	NaN	NaN	NaN	NaN	NaN	NaN	NaN	NaN	NaN	NaN	NaN	NaN	NaN	NaN	NaN	NaN	NaN	NaN	NaN	NaN	NaN	28.186	15.988	21.903	45.069	61.783	84.789	115.26	148.4	143.56	125.8	67.178	NaN	NaN	NaN	NaN	NaN
NaN	NaN	NaN	NaN	NaN	NaN	NaN	NaN	NaN	NaN	NaN	NaN	NaN	NaN	NaN	NaN	NaN	NaN	NaN	NaN	NaN	NaN	NaN	NaN	NaN	65.364	58.419	49.596	46.965	43.623	51.783	55.515	57.596	56.62	50.058	61.241	73.029	91.309	96.131	108.74	136.46	169.38	164.74	103.01	NaN	NaN	NaN	NaN	NaN	NaN
NaN	NaN	NaN	NaN	NaN	NaN	NaN	NaN	NaN	NaN	NaN	NaN	NaN	NaN	NaN	NaN	NaN	NaN	22.076	30.943	43.588	41.55	41.792	29.043	27.111	19.46	23.172	32.843	41.793	38.019	38.562	29.079	28.212	23.756	36.127	46.065	45.633	49.041	49.819	70.035	115.42	166.14	175.78	110.61	NaN	NaN	NaN	NaN	NaN	NaN
NaN	NaN	NaN	NaN	NaN	NaN	NaN	NaN	NaN	NaN	NaN	NaN	NaN	NaN	NaN	58.308	66.591	60.478	55.515	55.557	70.912	75.052	75.853	69.474	73.303	73.513	72.043	69.126	65.74	69.296	67.95	65.482	65.108	65.479	67.727	69.346	74.476	82.654	106.47	150.68	221.7	286.87	215.41	NaN	NaN	NaN	NaN	NaN	NaN	NaN
NaN	NaN	NaN	NaN	NaN	NaN	NaN	NaN	NaN	NaN	NaN	NaN	NaN	NaN	NaN	NaN	NaN	NaN	NaN	NaN	NaN	NaN	NaN	NaN	NaN	NaN	NaN	NaN	NaN	NaN	NaN	NaN	NaN	NaN	NaN	33.895	47.767	63.5	83.942	117.3	157.19	196.5	231.23	229.01	215.87	128.2	NaN	NaN	NaN	NaN
NaN	NaN	NaN	NaN	NaN	NaN	NaN	NaN	NaN	NaN	NaN	NaN	NaN	NaN	NaN	NaN	NaN	NaN	NaN	NaN	NaN	NaN	NaN	NaN	NaN	NaN	NaN	NaN	NaN	NaN	46.506	60.726	92.776	124.41	154.97	164.01	170.42	175.77	214.92	259.83	293.2	289.63	189.86	NaN	NaN	NaN	NaN	NaN	NaN	NaN
NaN	NaN	NaN	NaN	NaN	NaN	NaN	NaN	NaN	NaN	NaN	NaN	NaN	NaN	NaN	NaN	NaN	NaN	NaN	NaN	NaN	NaN	NaN	NaN	NaN	NaN	39.724	32.866	20.037	19.41	24.78	56.817	62.422	58.712	38.479	48.233	55.222	69.247	119.3	146.97	178.79	181.28	188.01	129.94	NaN	NaN	NaN	NaN	NaN	NaN
NaN	NaN	NaN	NaN	NaN	NaN	NaN	NaN	NaN	NaN	NaN	NaN	NaN	NaN	NaN	NaN	NaN	NaN	NaN	NaN	NaN	NaN	NaN	NaN	NaN	NaN	NaN	NaN	NaN	NaN	NaN	57.722	60.56	59.618	70.789	88.363	111	104.94	93.98	89.201	96.016	126.23	140.52	136.04	79.3	NaN	NaN	NaN	NaN	NaN
NaN	NaN	NaN	NaN	NaN	NaN	NaN	NaN	NaN	NaN	NaN	NaN	NaN	NaN	NaN	NaN	NaN	NaN	NaN	NaN	NaN	NaN	NaN	NaN	NaN	NaN	NaN	57.13	48.922	44.82	41.132	43.892	50.106	64.81	71.131	71.688	65.703	54.723	37.526	25.845	35.393	54.053	66.325	46.527	NaN	NaN	NaN	NaN	NaN	NaN
NaN	NaN	NaN	NaN	NaN	NaN	NaN	NaN	NaN	NaN	NaN	NaN	NaN	NaN	NaN	NaN	NaN	NaN	NaN	NaN	NaN	NaN	NaN	NaN	NaN	NaN	NaN	NaN	NaN	NaN	33.805	34.964	26.718	31.07	37.204	47.419	54.908	65.408	81.085	101.57	124.34	165.28	182.85	178.31	108.46	NaN	NaN	NaN	NaN	NaN
NaN	NaN	NaN	NaN	NaN	NaN	NaN	NaN	NaN	NaN	NaN	NaN	NaN	NaN	NaN	NaN	NaN	NaN	NaN	NaN	NaN	23.493	37.22	45.073	45.282	44.001	38.595	38.75	34.815	42.501	56.908	64.593	62.822	53.622	48.632	53.154	49.023	55.502	73.534	113.51	177.51	227.6	263.3	247.43	158.59	NaN	NaN	NaN	NaN	NaN
NaN	NaN	NaN	NaN	NaN	NaN	NaN	NaN	NaN	NaN	NaN	NaN	NaN	NaN	NaN	NaN	NaN	NaN	NaN	NaN	NaN	NaN	NaN	NaN	NaN	NaN	NaN	NaN	NaN	NaN	NaN	NaN	NaN	NaN	45.484	50.422	52.892	32.081	28.813	24.076	57.86	88.492	120.1	121.97	79.269	NaN	NaN	NaN	NaN	NaN
NaN	NaN	NaN	NaN	NaN	NaN	NaN	NaN	NaN	NaN	NaN	NaN	NaN	NaN	NaN	NaN	NaN	NaN	NaN	NaN	NaN	NaN	NaN	NaN	NaN	NaN	NaN	NaN	NaN	NaN	NaN	NaN	NaN	NaN	60.107	48.184	39.591	33.792	38.373	67.286	109.48	146.86	166.05	164.49	106.34	NaN	NaN	NaN	NaN	NaN
NaN	NaN	NaN	NaN	NaN	NaN	NaN	NaN	NaN	NaN	NaN	NaN	NaN	NaN	NaN	NaN	NaN	NaN	NaN	NaN	NaN	NaN	NaN	NaN	NaN	NaN	NaN	NaN	NaN	NaN	NaN	NaN	52.899	64.7	76.095	83.094	82.617	82.295	75.921	102.99	148.38	203.27	239.73	165.64	NaN	NaN	NaN	NaN	NaN	NaN
NaN	NaN	NaN	NaN	NaN	NaN	NaN	NaN	NaN	NaN	NaN	NaN	NaN	NaN	NaN	NaN	NaN	NaN	NaN	NaN	NaN	NaN	NaN	NaN	NaN	NaN	NaN	NaN	NaN	NaN	64.37	51.185	39.045	64.523	54.396	72.181	37.513	29.131	39.703	69.967	142.15	131.87	98.061	NaN	NaN	NaN	NaN	NaN	NaN	NaN
NaN	NaN	NaN	NaN	NaN	NaN	NaN	NaN	NaN	NaN	NaN	NaN	NaN	NaN	NaN	NaN	NaN	NaN	NaN	NaN	NaN	NaN	NaN	NaN	NaN	NaN	NaN	NaN	NaN	NaN	NaN	29.871	18.949	21.903	30.218	41.587	41.666	35.944	30.833	36.847	68.466	100.15	108.38	69.564	NaN	NaN	NaN	NaN	NaN	NaN
NaN	NaN	NaN	NaN	NaN	NaN	NaN	NaN	NaN	NaN	NaN	NaN	NaN	NaN	NaN	NaN	NaN	NaN	NaN	NaN	NaN	NaN	NaN	NaN	NaN	NaN	NaN	NaN	NaN	NaN	40.755	39.399	48.819	72.286	119.87	149.5	160.43	142.22	150.71	178.14	209.52	235.71	161.42	NaN	NaN	NaN	NaN	NaN	NaN	NaN
NaN	NaN	NaN	NaN	NaN	NaN	NaN	NaN	NaN	NaN	NaN	NaN	NaN	NaN	NaN	NaN	NaN	NaN	NaN	NaN	NaN	NaN	NaN	NaN	NaN	NaN	NaN	NaN	139.52	112.7	99.482	103.23	85.748	64.6	63.665	66.697	87.962	94.355	102.34	118.73	149.86	178.86	191.75	172.45	107.43	NaN	NaN	NaN	NaN	NaN
NaN	NaN	NaN	NaN	NaN	NaN	NaN	NaN	NaN	NaN	NaN	NaN	NaN	NaN	NaN	NaN	NaN	NaN	NaN	NaN	NaN	NaN	NaN	NaN	NaN	NaN	NaN	NaN	NaN	NaN	NaN	NaN	NaN	24.514	39.19	73.92	75.237	106.66	112.67	163.69	184.96	213.26	189.69	122.14	NaN	NaN	NaN	NaN	NaN	NaN
NaN	NaN	NaN	NaN	NaN	NaN	NaN	NaN	NaN	NaN	NaN	NaN	NaN	NaN	NaN	NaN	NaN	NaN	NaN	NaN	94.055	56.534	48.558	55.606	61.384	55.918	57.116	68.401	65.489	60.984	47.202	58.382	57.746	74.438	69.576	87.89	79.562	83.206	83.323	103.65	156.27	213.75	281.22	295.81	201.8	NaN	NaN	NaN	NaN	NaN
NaN	NaN	NaN	NaN	NaN	NaN	NaN	NaN	NaN	NaN	NaN	NaN	NaN	NaN	NaN	NaN	NaN	NaN	NaN	NaN	NaN	NaN	NaN	NaN	NaN	NaN	NaN	NaN	NaN	NaN	NaN	29.888	46.9	56.603	48.162	50.21	56.162	75.644	90.226	111	142.58	156.12	140.08	80	NaN	NaN	NaN	NaN	NaN	NaN
NaN	NaN	NaN	NaN	NaN	NaN	NaN	NaN	NaN	NaN	NaN	NaN	NaN	NaN	NaN	NaN	NaN	NaN	NaN	NaN	NaN	NaN	NaN	NaN	NaN	NaN	NaN	NaN	NaN	NaN	NaN	NaN	30.727	41.936	47.237	51.839	59.518	53.23	60.105	66.043	85.678	88.934	93.331	79.303	48.945	NaN	NaN	NaN	NaN	NaN
NaN	NaN	NaN	NaN	NaN	NaN	NaN	NaN	NaN	NaN	NaN	NaN	NaN	NaN	NaN	NaN	NaN	NaN	NaN	NaN	NaN	NaN	NaN	NaN	NaN	NaN	NaN	NaN	NaN	NaN	40.46	56.33	39.724	40.605	41.179	45.497	41.642	47.911	68.219	134.98	209.05	263.58	248.28	213.19	121.59	NaN	NaN	NaN	NaN	NaN
NaN	NaN	NaN	NaN	NaN	NaN	NaN	NaN	NaN	NaN	NaN	NaN	NaN	NaN	NaN	NaN	NaN	NaN	NaN	NaN	NaN	NaN	NaN	NaN	NaN	NaN	NaN	NaN	NaN	22.44	38.581	48.312	52.883	52.006	48.966	48.155	48.627	54.305	59.788	88.433	130.69	156.09	136.76	111.78	62.914	NaN	NaN	NaN	NaN	NaN
NaN	NaN	NaN	NaN	NaN	NaN	NaN	NaN	NaN	NaN	NaN	NaN	NaN	NaN	NaN	NaN	NaN	NaN	NaN	NaN	NaN	NaN	NaN	NaN	NaN	NaN	42.956	35.156	36.438	26.958	47.359	45.308	36.52	36.282	44.421	76.884	98.527	123.02	115.3	115.21	104.08	130.3	135.24	140.17	81.428	NaN	NaN	NaN	NaN	NaN
NaN	NaN	NaN	NaN	NaN	NaN	NaN	NaN	NaN	NaN	NaN	NaN	NaN	NaN	NaN	NaN	NaN	NaN	NaN	NaN	NaN	NaN	NaN	NaN	NaN	NaN	NaN	NaN	NaN	NaN	NaN	NaN	NaN	105.51	161.29	165.19	169.84	174.45	186.44	211.35	246.52	269.22	254.2	158.63	NaN	NaN	NaN	NaN	NaN	NaN
NaN	NaN	NaN	NaN	NaN	NaN	NaN	NaN	NaN	NaN	NaN	NaN	NaN	NaN	NaN	NaN	NaN	NaN	NaN	NaN	NaN	NaN	NaN	NaN	NaN	NaN	NaN	NaN	22.982	37.99	34.37	41.991	42.838	47.617	52.466	52.921	58.752	63.768	61.06	67.271	76.135	107.97	108.55	73.416	NaN	NaN	NaN	NaN	NaN	NaN
NaN	NaN	NaN	NaN	NaN	NaN	NaN	NaN	NaN	NaN	NaN	NaN	NaN	NaN	NaN	NaN	NaN	NaN	NaN	NaN	NaN	NaN	NaN	NaN	NaN	NaN	NaN	NaN	NaN	NaN	NaN	32.523	45.665	47.619	46.784	45.537	45.741	47.836	64.076	87.356	113.77	131.17	129.05	84.01	NaN	NaN	NaN	NaN	NaN	NaN
NaN	NaN	NaN	NaN	NaN	NaN	NaN	NaN	NaN	NaN	NaN	NaN	NaN	NaN	NaN	NaN	NaN	NaN	NaN	NaN	NaN	NaN	NaN	NaN	NaN	NaN	NaN	NaN	NaN	NaN	NaN	47.139	68.875	65.335	75.962	84.213	88.23	86.715	96.05	133.87	178.87	212.29	219.06	207.75	135.02	NaN	NaN	NaN	NaN	NaN
NaN	NaN	NaN	NaN	NaN	NaN	NaN	NaN	NaN	NaN	NaN	NaN	NaN	NaN	NaN	NaN	NaN	NaN	NaN	NaN	NaN	NaN	NaN	NaN	NaN	NaN	NaN	NaN	NaN	NaN	NaN	NaN	NaN	54.756	83.035	83.811	77.51	73.527	71.043	72.791	78.933	90.582	97.427	103.04	69.16	NaN	NaN	NaN	NaN	NaN
NaN	NaN	NaN	NaN	NaN	NaN	NaN	NaN	NaN	NaN	NaN	NaN	NaN	NaN	NaN	NaN	NaN	NaN	NaN	NaN	32.57	39.489	49.133	50.914	54.934	49.915	39.58	44.552	40.278	50.759	55.12	53.873	47.259	51.349	64.829	82.297	83.871	84.756	86.908	116.16	145.26	159.3	104.11	NaN	NaN	NaN	NaN	NaN	NaN	NaN
NaN	NaN	NaN	NaN	NaN	NaN	NaN	NaN	NaN	NaN	NaN	NaN	NaN	NaN	NaN	NaN	NaN	NaN	NaN	NaN	NaN	NaN	NaN	NaN	45.202	60.544	37.137	48.386	52.259	55.798	79.83	87.853	91.786	84.255	79.247	79.915	74.311	86.453	103	124.58	149.05	148.82	125.04	90.675	47.974	NaN	NaN	NaN	NaN	NaN
NaN	NaN	NaN	NaN	NaN	NaN	NaN	NaN	NaN	NaN	NaN	NaN	NaN	NaN	NaN	NaN	NaN	NaN	NaN	30.739	48.551	41.178	36.702	40.937	43.204	46.614	37.417	39.443	41.162	43.84	47.779	61.211	78.098	94.987	121.3	167.62	216.23	213.55	165.37	109.9	92.731	97.835	68.424	NaN	NaN	NaN	NaN	NaN	NaN	NaN
NaN	NaN	NaN	NaN	NaN	NaN	NaN	NaN	NaN	NaN	NaN	NaN	NaN	NaN	NaN	NaN	NaN	NaN	NaN	NaN	NaN	NaN	NaN	NaN	NaN	NaN	NaN	NaN	NaN	NaN	NaN	NaN	NaN	23.962	45.047	52.955	64.227	70.223	73.738	90.621	118.69	144.5	146.81	91.659	NaN	NaN	NaN	NaN	NaN	NaN
NaN	NaN	NaN	NaN	NaN	NaN	NaN	NaN	NaN	NaN	NaN	NaN	NaN	NaN	NaN	NaN	NaN	NaN	NaN	NaN	NaN	NaN	NaN	NaN	NaN	NaN	NaN	NaN	46.093	65.303	57.42	60.253	61.954	65.681	63.598	61.654	63.7	65.365	79.29	78.932	75.242	69.828	71.302	81.533	54.056	NaN	NaN	NaN	NaN	NaN
NaN	NaN	NaN	NaN	NaN	NaN	NaN	NaN	NaN	NaN	NaN	NaN	NaN	NaN	NaN	NaN	NaN	NaN	NaN	NaN	NaN	NaN	NaN	NaN	NaN	NaN	NaN	NaN	NaN	NaN	NaN	NaN	NaN	22.556	31.692	23.652	32.635	37.468	42.598	49.036	71.823	95.55	99.509	62.752	NaN	NaN	NaN	NaN	NaN	NaN
NaN	NaN	NaN	NaN	NaN	NaN	NaN	NaN	NaN	NaN	NaN	NaN	NaN	NaN	NaN	NaN	NaN	NaN	NaN	NaN	NaN	NaN	NaN	NaN	NaN	NaN	NaN	NaN	NaN	NaN	NaN	NaN	26.586	45.688	57.016	53.318	45.052	40.617	41.965	44.13	38.406	44.762	45.464	65.156	43.151	NaN	NaN	NaN	NaN	NaN
NaN	NaN	NaN	NaN	NaN	NaN	NaN	NaN	NaN	NaN	NaN	NaN	NaN	NaN	NaN	NaN	NaN	NaN	NaN	NaN	NaN	NaN	NaN	NaN	NaN	NaN	NaN	NaN	NaN	NaN	NaN	8.8688	16.723	28.124	29.214	40.001	51.3	62.047	58.367	47.94	42.102	65.422	89.02	100.91	94.291	58.329	NaN	NaN	NaN	NaN
NaN	NaN	NaN	NaN	NaN	NaN	NaN	NaN	NaN	NaN	NaN	NaN	NaN	NaN	NaN	NaN	NaN	NaN	NaN	NaN	NaN	NaN	NaN	NaN	NaN	NaN	NaN	NaN	NaN	NaN	NaN	NaN	NaN	54.421	53.176	44.353	44.934	52.129	57.938	54.044	70.32	109.53	132.69	138.36	84.027	NaN	NaN	NaN	NaN	NaN
NaN	NaN	NaN	NaN	NaN	NaN	NaN	NaN	NaN	NaN	NaN	NaN	NaN	NaN	NaN	NaN	NaN	NaN	NaN	NaN	NaN	NaN	NaN	NaN	NaN	NaN	NaN	NaN	NaN	51.912	70.935	83.191	86.486	71.379	62.793	62.694	71.047	77.78	82.778	105	128.06	145.86	128.17	77.404	NaN	NaN	NaN	NaN	NaN	NaN
NaN	NaN	NaN	NaN	NaN	NaN	NaN	NaN	NaN	NaN	NaN	NaN	NaN	NaN	NaN	NaN	NaN	NaN	NaN	NaN	NaN	NaN	NaN	NaN	NaN	NaN	24.344	30.219	31.047	43.299	58.238	66.991	69.283	74.18	76.813	75.339	77.207	81.437	80.598	73.277	65.493	60.866	40.607	NaN	NaN	NaN	NaN	NaN	NaN	NaN
NaN	NaN	NaN	NaN	NaN	NaN	NaN	NaN	NaN	NaN	NaN	NaN	NaN	NaN	NaN	NaN	NaN	NaN	NaN	NaN	NaN	NaN	NaN	34.886	32.581	34.057	43.365	60.046	74.734	91.551	103.98	120.46	118.47	117.41	105.66	115.19	127.45	164.72	198	246.06	241.49	232.09	182.08	116.85	NaN	NaN	NaN	NaN	NaN	NaN
NaN	NaN	NaN	NaN	NaN	NaN	NaN	NaN	NaN	NaN	NaN	NaN	NaN	NaN	NaN	NaN	NaN	NaN	NaN	NaN	NaN	NaN	NaN	NaN	NaN	51.354	55.479	58.861	58.747	61.984	59.524	56.739	47.697	44.276	48.404	46.738	44.728	40.373	46.706	64.396	100.92	125.45	122.67	69.26	NaN	NaN	NaN	NaN	NaN	NaN
NaN	NaN	NaN	NaN	NaN	NaN	NaN	NaN	NaN	NaN	NaN	NaN	NaN	NaN	NaN	NaN	NaN	NaN	NaN	12.079	40.348	47.176	44.563	67.56	74.449	67.632	56.003	51.863	43.076	50.937	59.81	62.257	60.637	67.364	74.82	76.149	88.364	122.26	190.82	261.39	330.67	350.49	318.94	190.55	NaN	NaN	NaN	NaN	NaN	NaN
NaN	NaN	NaN	NaN	NaN	NaN	NaN	NaN	NaN	NaN	NaN	NaN	NaN	NaN	NaN	NaN	NaN	NaN	NaN	NaN	NaN	NaN	NaN	NaN	NaN	NaN	NaN	NaN	NaN	NaN	46.121	54.377	54.857	57.051	59.554	58.221	52.161	70.323	95.44	140.8	186.7	228.35	213.4	131.41	NaN	NaN	NaN	NaN	NaN	NaN
NaN	NaN	NaN	NaN	NaN	NaN	NaN	NaN	NaN	NaN	NaN	NaN	NaN	NaN	NaN	NaN	NaN	NaN	NaN	NaN	NaN	NaN	NaN	NaN	56.935	48.23	41.364	41.085	37.518	40.69	47.239	40.086	37.413	36.249	43.556	38.714	34.953	23.529	31.153	52.363	79.669	87.009	67.938	33.682	NaN	NaN	NaN	NaN	NaN	NaN
NaN	NaN	NaN	NaN	NaN	NaN	NaN	NaN	NaN	NaN	NaN	NaN	NaN	NaN	NaN	NaN	NaN	NaN	NaN	NaN	NaN	NaN	NaN	NaN	NaN	NaN	NaN	67.544	70.714	53.922	53.483	51.43	67.932	52.613	54.899	58.862	72.697	63.181	72.433	86.175	122.18	126.89	124.51	74.309	NaN	NaN	NaN	NaN	NaN	NaN
NaN	NaN	NaN	NaN	NaN	NaN	NaN	NaN	NaN	NaN	NaN	NaN	NaN	NaN	NaN	NaN	NaN	NaN	NaN	NaN	NaN	NaN	NaN	NaN	NaN	NaN	NaN	NaN	NaN	NaN	NaN	20.306	19.733	28.728	34.514	52.421	71.9	112.49	161.72	235.27	324.59	361.56	309.84	169.2	NaN	NaN	NaN	NaN	NaN	NaN
NaN	NaN	NaN	NaN	NaN	NaN	NaN	NaN	NaN	NaN	NaN	NaN	NaN	NaN	NaN	NaN	NaN	NaN	NaN	NaN	NaN	NaN	NaN	NaN	NaN	NaN	NaN	32.06	37.216	30.608	30.222	35.681	43.521	49.639	56.254	70.007	68.957	57.838	49.392	46.164	43.543	50.077	47.05	34.587	NaN	NaN	NaN	NaN	NaN	NaN
NaN	NaN	NaN	NaN	NaN	NaN	NaN	NaN	NaN	NaN	NaN	NaN	NaN	NaN	NaN	NaN	NaN	NaN	NaN	46.063	32.496	33.966	35.041	48.679	48.845	53.841	50.55	51.914	39.221	46.945	54.891	65.533	73.684	71.406	74.341	81.663	83.655	93.138	83.366	81.752	97.085	115	119.46	73.101	NaN	NaN	NaN	NaN	NaN	NaN
NaN	NaN	NaN	NaN	NaN	NaN	NaN	NaN	NaN	NaN	NaN	NaN	NaN	NaN	NaN	NaN	NaN	NaN	NaN	NaN	NaN	NaN	NaN	NaN	NaN	NaN	NaN	54.691	47.637	47.465	48.57	66.404	79.702	91.806	98.025	104.81	112.79	116.62	114.96	135.63	165.36	199.5	216.85	203.26	132.65	NaN	NaN	NaN	NaN	NaN
NaN	NaN	NaN	NaN	NaN	NaN	NaN	NaN	NaN	NaN	NaN	NaN	NaN	NaN	NaN	NaN	NaN	NaN	NaN	NaN	NaN	NaN	NaN	NaN	NaN	NaN	NaN	NaN	NaN	NaN	NaN	NaN	NaN	80.486	63.759	61.238	69.251	67.732	69.779	94.576	144.62	218.31	258.34	186.45	NaN	NaN	NaN	NaN	NaN	NaN
NaN	NaN	NaN	NaN	NaN	NaN	NaN	NaN	NaN	NaN	NaN	NaN	NaN	NaN	NaN	NaN	NaN	NaN	NaN	NaN	NaN	NaN	NaN	NaN	NaN	NaN	57.417	47.615	46.342	46.652	39.176	34.28	43.333	53.895	47.082	47.477	30.917	32.891	21.78	32.634	53.7	75.112	94.904	101.22	69.317	NaN	NaN	NaN	NaN	NaN
NaN	NaN	NaN	NaN	NaN	NaN	NaN	NaN	NaN	NaN	NaN	NaN	NaN	NaN	NaN	NaN	NaN	NaN	NaN	NaN	NaN	NaN	NaN	NaN	NaN	NaN	NaN	NaN	56.51	58.541	64.763	69.306	59.625	52.979	69.599	88.695	106.44	104.54	101.25	108.28	133.87	166.88	156.88	97.409	NaN	NaN	NaN	NaN	NaN	NaN
NaN	NaN	NaN	NaN	NaN	NaN	NaN	NaN	NaN	NaN	NaN	NaN	NaN	NaN	NaN	NaN	NaN	NaN	NaN	NaN	NaN	NaN	NaN	NaN	NaN	NaN	NaN	NaN	NaN	NaN	NaN	NaN	NaN	NaN	56.367	58.669	64.523	62.066	44.666	36.949	45.587	81.875	99.876	94.894	52.829	NaN	NaN	NaN	NaN	NaN
NaN	NaN	NaN	NaN	NaN	NaN	NaN	NaN	NaN	NaN	NaN	NaN	NaN	NaN	NaN	NaN	NaN	NaN	NaN	NaN	NaN	NaN	NaN	NaN	NaN	NaN	NaN	NaN	NaN	NaN	NaN	NaN	32.415	54.62	68.826	79.501	98.701	118.22	135.62	147.06	165.11	186.6	192.86	130.28	NaN	NaN	NaN	NaN	NaN	NaN
NaN	NaN	NaN	NaN	NaN	NaN	NaN	NaN	NaN	NaN	NaN	NaN	NaN	NaN	NaN	NaN	NaN	NaN	NaN	NaN	NaN	NaN	NaN	NaN	NaN	NaN	NaN	NaN	NaN	62.341	59.808	49.008	52.868	57.713	57.56	55.804	49.281	64.668	89.369	98.898	116.56	114.57	114.13	71.251	NaN	NaN	NaN	NaN	NaN	NaN
NaN	NaN	NaN	NaN	NaN	NaN	NaN	NaN	NaN	NaN	NaN	NaN	NaN	NaN	NaN	NaN	NaN	NaN	NaN	NaN	NaN	NaN	NaN	NaN	NaN	NaN	NaN	NaN	39.371	38.29	40.691	48.496	67.778	82.996	94.085	89.087	109.84	112.69	124.17	125.18	189.49	260.37	262.48	164.52	NaN	NaN	NaN	NaN	NaN	NaN
NaN	NaN	NaN	NaN	NaN	NaN	NaN	NaN	NaN	NaN	NaN	NaN	NaN	NaN	NaN	NaN	NaN	NaN	NaN	NaN	NaN	NaN	NaN	NaN	NaN	NaN	NaN	NaN	NaN	NaN	NaN	NaN	77.318	70.513	67.224	80.746	109.63	168.39	229.88	275.14	287.86	288.39	265.91	171.94	NaN	NaN	NaN	NaN	NaN	NaN
NaN	NaN	NaN	NaN	NaN	NaN	NaN	NaN	NaN	NaN	NaN	NaN	NaN	NaN	NaN	NaN	NaN	NaN	NaN	NaN	NaN	NaN	NaN	NaN	NaN	NaN	NaN	46.148	32.548	23.573	21.001	19.08	19.544	24.597	31.992	37.353	37.933	37.353	43.351	57.915	84.752	99.581	89.983	50.488	NaN	NaN	NaN	NaN	NaN	NaN
NaN	NaN	NaN	NaN	NaN	NaN	NaN	NaN	NaN	NaN	NaN	NaN	NaN	NaN	NaN	NaN	NaN	NaN	NaN	NaN	NaN	NaN	NaN	NaN	NaN	NaN	NaN	NaN	NaN	NaN	NaN	NaN	105.87	134.61	148.61	146.48	173.97	194.94	238.52	274.1	354.89	428.56	460.74	436.82	267.7	NaN	NaN	NaN	NaN	NaN
NaN	NaN	NaN	NaN	NaN	NaN	NaN	NaN	NaN	NaN	NaN	NaN	NaN	NaN	NaN	NaN	NaN	NaN	NaN	NaN	NaN	NaN	39.829	42.057	33.428	36.632	48.626	62.157	61.734	57.942	52.775	51.146	44.964	52.443	57	68.75	76.372	84.529	87.746	106.07	142.87	166.92	160.74	132.23	77.143	NaN	NaN	NaN	NaN	NaN
NaN	NaN	NaN	NaN	NaN	NaN	NaN	NaN	NaN	NaN	NaN	NaN	NaN	NaN	NaN	NaN	NaN	NaN	NaN	NaN	NaN	NaN	NaN	NaN	NaN	NaN	NaN	NaN	NaN	NaN	38.2	49.375	55.353	52.746	52.377	47.343	53.631	73.689	108.77	145.27	184.22	216.6	201.63	127.14	NaN	NaN	NaN	NaN	NaN	NaN
NaN	NaN	NaN	NaN	NaN	NaN	NaN	NaN	NaN	NaN	NaN	NaN	NaN	NaN	NaN	NaN	NaN	NaN	NaN	NaN	NaN	NaN	NaN	NaN	NaN	NaN	NaN	NaN	NaN	NaN	NaN	NaN	34.561	51.46	55.914	58.924	64.157	97.31	125.8	153.8	169.78	190.48	187.23	122.11	NaN	NaN	NaN	NaN	NaN	NaN
NaN	NaN	NaN	NaN	NaN	NaN	NaN	NaN	NaN	NaN	NaN	NaN	NaN	NaN	NaN	NaN	99.378	85.967	75.222	69.666	62.234	65.624	67.574	74.785	68.173	62.833	49.222	59.416	68.008	75.073	64.133	54.407	61.207	64.735	80.82	87.648	107.47	115.65	124.47	127.65	137.38	145.7	100.77	NaN	NaN	NaN	NaN	NaN	NaN	NaN
NaN	NaN	NaN	NaN	NaN	NaN	NaN	NaN	NaN	NaN	NaN	NaN	NaN	NaN	NaN	NaN	NaN	NaN	NaN	NaN	NaN	NaN	NaN	NaN	NaN	57.239	57.911	67.08	67.941	73.977	70.331	71.609	80.425	82.335	75.935	63.88	63.307	74.276	86.681	109.81	139.32	166.19	167.66	110.91	NaN	NaN	NaN	NaN	NaN	NaN
NaN	NaN	NaN	NaN	NaN	NaN	NaN	NaN	NaN	NaN	NaN	NaN	NaN	NaN	NaN	NaN	NaN	NaN	NaN	NaN	NaN	NaN	NaN	NaN	NaN	NaN	NaN	46.797	28.506	19.473	34.482	48.977	64.996	75.591	105.07	132.18	161.83	172.94	181.35	178.59	186.88	200.8	217.3	194.6	144.29	93.501	46.101	NaN	NaN	NaN
NaN	NaN	NaN	NaN	NaN	NaN	NaN	NaN	NaN	NaN	NaN	NaN	NaN	NaN	NaN	NaN	NaN	NaN	NaN	NaN	NaN	NaN	NaN	NaN	NaN	NaN	NaN	NaN	NaN	120.2	117.34	109.74	103.74	101.94	102.46	96.314	82.161	76.673	89.235	121.46	176.26	196.43	141.55	NaN	NaN	NaN	NaN	NaN	NaN	NaN
NaN	NaN	NaN	NaN	NaN	NaN	NaN	NaN	NaN	NaN	NaN	NaN	NaN	NaN	NaN	NaN	NaN	NaN	NaN	NaN	61.337	71.36	50.652	40.661	36.867	29.939	29.672	35.809	40.498	39.088	38.225	44.399	47.138	48.072	47.138	54.016	59.209	60.965	56.933	69.907	86.408	135.42	155.6	120.01	NaN	NaN	NaN	NaN	NaN	NaN
NaN	NaN	NaN	NaN	NaN	NaN	NaN	NaN	NaN	NaN	NaN	NaN	NaN	NaN	NaN	NaN	NaN	NaN	NaN	NaN	NaN	NaN	NaN	NaN	NaN	NaN	NaN	NaN	NaN	NaN	NaN	33.312	53.212	65.69	60.359	61.022	49.809	43.074	46.821	70.919	108.18	146.96	167.43	158.41	140.51	142.57	146.59	150.84	145.81	99.841
NaN	NaN	NaN	NaN	NaN	NaN	NaN	NaN	NaN	NaN	NaN	NaN	NaN	NaN	NaN	NaN	NaN	NaN	NaN	NaN	NaN	NaN	NaN	NaN	NaN	42.895	69.908	69.312	68.853	66.053	70.841	70.691	66.624	65.843	68.677	75.035	82.83	80.678	80.073	95.228	124.53	154.17	151.31	100.22	NaN	NaN	NaN	NaN	NaN	NaN
NaN	NaN	NaN	NaN	NaN	NaN	NaN	NaN	NaN	NaN	NaN	NaN	NaN	NaN	NaN	NaN	NaN	NaN	NaN	NaN	NaN	NaN	NaN	NaN	NaN	NaN	NaN	NaN	NaN	NaN	NaN	25.838	42.297	47.293	46.168	46.441	55.916	77.745	103.65	140.91	178.59	190.42	130.34	NaN	NaN	NaN	NaN	NaN	NaN	NaN
NaN	NaN	NaN	NaN	NaN	NaN	NaN	NaN	NaN	NaN	NaN	NaN	NaN	NaN	NaN	NaN	NaN	NaN	NaN	NaN	NaN	NaN	NaN	NaN	NaN	NaN	NaN	NaN	NaN	NaN	NaN	NaN	26.697	45.293	45.775	38.217	38.309	57.758	92.555	131.25	170.47	177.24	119.86	NaN	NaN	NaN	NaN	NaN	NaN	NaN
NaN	NaN	NaN	NaN	NaN	NaN	NaN	NaN	NaN	NaN	NaN	NaN	NaN	NaN	NaN	NaN	NaN	NaN	NaN	NaN	NaN	NaN	NaN	NaN	NaN	NaN	NaN	NaN	NaN	NaN	NaN	NaN	NaN	68.467	100.31	96.588	87.471	74.227	76.572	95.875	152.16	188.2	214.53	221.8	211.37	197.74	171	186.24	196.14	212.54
NaN	NaN	NaN	NaN	NaN	NaN	NaN	NaN	NaN	NaN	NaN	NaN	NaN	NaN	NaN	NaN	NaN	NaN	NaN	NaN	NaN	NaN	NaN	NaN	31.008	51.229	63.909	61.216	65.875	68.276	78.652	74.419	76.594	75.791	76.253	69.601	70.817	94.353	125.79	163.57	203.06	235.92	221.37	179.56	95.272	NaN	NaN	NaN	NaN	NaN
NaN	NaN	NaN	NaN	NaN	NaN	NaN	NaN	NaN	NaN	NaN	NaN	NaN	NaN	NaN	NaN	NaN	NaN	NaN	NaN	NaN	NaN	NaN	NaN	NaN	NaN	NaN	NaN	NaN	NaN	NaN	NaN	20.326	27.136	25.42	25.19	39.256	54.369	61.493	55.291	46.681	43.931	29.257	NaN	NaN	NaN	NaN	NaN	NaN	NaN
NaN	NaN	NaN	NaN	NaN	NaN	NaN	NaN	NaN	NaN	NaN	NaN	NaN	NaN	NaN	NaN	NaN	NaN	NaN	NaN	NaN	NaN	NaN	NaN	NaN	NaN	NaN	NaN	NaN	NaN	3.2213	13.181	30.228	35.198	36.008	31.99	24.264	29.81	27.627	35.481	47.53	65.389	75.536	47.173	NaN	NaN	NaN	NaN	NaN	NaN
NaN	NaN	NaN	NaN	NaN	NaN	NaN	NaN	NaN	NaN	NaN	NaN	NaN	NaN	NaN	NaN	NaN	NaN	NaN	NaN	NaN	NaN	46.08	67.539	69.889	69.926	72.26	73.311	70.541	72.09	68.546	66.866	58.095	54.174	59.038	61.65	61.22	53.55	62.051	71.299	79.314	101.47	73.718	NaN	NaN	NaN	NaN	NaN	NaN	NaN
NaN	NaN	NaN	NaN	NaN	NaN	NaN	NaN	NaN	NaN	NaN	NaN	NaN	NaN	NaN	NaN	NaN	NaN	NaN	NaN	NaN	NaN	NaN	NaN	NaN	NaN	NaN	44.935	61.321	48.184	53.709	57.025	61.4	66.172	81.566	78.4	67.952	66.795	102.4	145.76	181.2	199.03	136.4	NaN	NaN	NaN	NaN	NaN	NaN	NaN
NaN	NaN	NaN	NaN	NaN	NaN	NaN	NaN	NaN	NaN	NaN	NaN	NaN	NaN	NaN	NaN	NaN	NaN	NaN	NaN	NaN	NaN	NaN	NaN	NaN	NaN	NaN	18.356	37.83	39.376	37.711	24.43	15.006	16.124	15.826	21.509	24.83	25.531	25.728	40.95	74.677	97.283	104.33	92.557	59.553	NaN	NaN	NaN	NaN	NaN
NaN	NaN	NaN	NaN	NaN	NaN	NaN	NaN	NaN	NaN	NaN	NaN	NaN	NaN	NaN	NaN	NaN	NaN	NaN	NaN	NaN	NaN	NaN	NaN	NaN	NaN	NaN	NaN	NaN	NaN	NaN	NaN	25.644	43.53	55.734	55.095	57.095	48.733	50.947	55.229	92.193	140.37	178.83	176.25	109.82	NaN	NaN	NaN	NaN	NaN
NaN	NaN	NaN	NaN	NaN	NaN	NaN	NaN	NaN	NaN	NaN	NaN	NaN	NaN	NaN	NaN	NaN	NaN	NaN	NaN	NaN	NaN	NaN	NaN	NaN	NaN	54.725	79.595	79.181	84.116	77.797	64.936	59.273	59.995	58.453	58.559	63.802	68.582	73.622	63.568	57.079	50.021	35.559	NaN	NaN	NaN	NaN	NaN	NaN	NaN
NaN	NaN	NaN	NaN	NaN	NaN	NaN	NaN	NaN	NaN	NaN	NaN	NaN	NaN	NaN	NaN	NaN	NaN	NaN	NaN	NaN	NaN	NaN	NaN	NaN	NaN	NaN	NaN	NaN	NaN	NaN	25.807	37.947	40.402	47.285	64.79	71.965	81.035	73.047	104.63	143.57	202.05	202.96	135.89	NaN	NaN	NaN	NaN	NaN	NaN
NaN	NaN	NaN	NaN	NaN	NaN	NaN	NaN	NaN	NaN	NaN	NaN	NaN	NaN	NaN	NaN	NaN	NaN	NaN	NaN	NaN	NaN	NaN	NaN	NaN	NaN	NaN	NaN	NaN	NaN	NaN	27.384	43.669	30.553	37.206	27.811	23.761	15.478	15.613	16.036	19.029	35.22	30.101	NaN	NaN	NaN	NaN	NaN	NaN	NaN
NaN	NaN	NaN	NaN	NaN	NaN	NaN	NaN	NaN	NaN	NaN	NaN	NaN	NaN	NaN	NaN	NaN	NaN	NaN	NaN	NaN	NaN	NaN	NaN	NaN	NaN	NaN	NaN	NaN	NaN	NaN	NaN	39.517	52.942	51.914	48.521	52.974	60.069	61.333	52.52	38.97	65.123	88.339	103.57	79.881	66.87	58.549	53.189	47.729	45.555
NaN	NaN	NaN	NaN	NaN	NaN	NaN	NaN	NaN	NaN	NaN	NaN	NaN	NaN	NaN	NaN	NaN	NaN	NaN	NaN	NaN	NaN	NaN	NaN	NaN	NaN	NaN	NaN	NaN	NaN	NaN	NaN	NaN	NaN	NaN	NaN	NaN	NaN	23.344	37.85	46.431	59.752	68.241	83.153	112.86	153.96	134.5	90.036	25.945	NaN
NaN	NaN	NaN	NaN	NaN	NaN	NaN	NaN	NaN	NaN	NaN	NaN	NaN	NaN	NaN	NaN	NaN	NaN	NaN	NaN	NaN	NaN	NaN	NaN	NaN	NaN	NaN	NaN	NaN	NaN	NaN	NaN	NaN	NaN	NaN	NaN	53.726	84.473	82.586	76.181	84.691	100.74	119.29	96.209	72.721	42.629	26.449	NaN	NaN	NaN
NaN	NaN	NaN	NaN	NaN	NaN	NaN	NaN	NaN	NaN	NaN	NaN	NaN	NaN	NaN	NaN	NaN	NaN	NaN	NaN	NaN	NaN	NaN	NaN	NaN	NaN	NaN	NaN	NaN	NaN	NaN	NaN	NaN	NaN	NaN	44.182	51.744	-63.386	-152.5	-171.49	-82.921	4.3122	35.4	82.716	109.55	140.54	97.435	NaN	NaN	NaN
NaN	NaN	NaN	NaN	NaN	NaN	NaN	NaN	NaN	NaN	NaN	NaN	NaN	NaN	NaN	NaN	NaN	NaN	NaN	NaN	NaN	NaN	NaN	NaN	NaN	NaN	NaN	NaN	NaN	NaN	NaN	NaN	NaN	NaN	NaN	NaN	NaN	18.296	26.956	23.976	26.782	38.995	54.689	52.117	33.99	25.94	27.858	29.445	NaN	NaN
NaN	NaN	NaN	NaN	NaN	NaN	NaN	NaN	NaN	NaN	NaN	NaN	NaN	NaN	NaN	NaN	NaN	NaN	NaN	NaN	NaN	NaN	NaN	NaN	NaN	NaN	NaN	NaN	NaN	NaN	NaN	NaN	NaN	NaN	NaN	29.602	40.415	-61.063	-140.14	-174.75	-73.965	19.54	65.829	71.189	95.873	153.61	NaN	NaN	NaN	NaN
[truncated: 35 more columns]
