# Supplementary material for: Timing of gene expression in a cell‐fate decision system
Source: Mol Syst Biol. 2018 Apr 25;14(4):e8024. doi: 10.15252/msb.20178024 (PMC5916086; doi:10.15252/msb.20178024)
Supplement: Supplementary file 3 — Dataset EV1 [file MSB-14-e8024-s003.zip › DatasetEV1/ySP642_pAGA1_dPSTR_R_NucearEnrichment_FusionSync.csv]

-150	-145	-140	-135	-130	-125	-120	-115	-110	-105	-100	-95	-90	-85	-80	-75	-70	-65	-60	-55	-50	-45	-40	-35	-30	-25	-20	-15	-10	-5	0	5	10	15	20	25	30	35	40	45	50	55	60	65	70	75	80	85	90	95
NaN	NaN	NaN	NaN	NaN	NaN	NaN	76.039	89.831	81.264	69.691	60.719	60.41	67.653	62.917	81.284	83.395	115.81	188.82	338.93	504.87	638.19	694.58	700.38	726.01	727.61	722.53	688.16	660.51	686.1	691.37	480.89	NaN	NaN	NaN	NaN	NaN	NaN	NaN	NaN	NaN	NaN	NaN	NaN	NaN	NaN	NaN	NaN	NaN	NaN
NaN	NaN	NaN	NaN	NaN	NaN	NaN	NaN	NaN	NaN	NaN	NaN	NaN	NaN	NaN	NaN	NaN	NaN	NaN	NaN	NaN	71.632	87.434	103.64	165.47	272.67	383.86	451.72	464	455.98	382.14	261.78	194.79	200.49	249.1	254.83	165.45	NaN	NaN	NaN	NaN	NaN	NaN	NaN	NaN	NaN	NaN	NaN	NaN	NaN
NaN	NaN	NaN	NaN	NaN	NaN	NaN	NaN	NaN	NaN	NaN	NaN	NaN	NaN	NaN	NaN	72.719	105.97	190.95	335.66	502.24	601.62	703.58	758.34	820.91	798.42	802.68	791.9	811.68	837.25	722.8	535.62	236.67	NaN	NaN	NaN	NaN	NaN	NaN	NaN	NaN	NaN	NaN	NaN	NaN	NaN	NaN	NaN	NaN	NaN
NaN	NaN	NaN	NaN	NaN	NaN	NaN	NaN	NaN	NaN	NaN	NaN	NaN	NaN	NaN	208.76	364.5	499.82	582.04	608.42	648.25	656.99	638.6	589.53	554.1	605.96	631.12	654.74	593.84	578.46	599.74	525.55	430.29	273.84	278.41	283.68	355.85	400.85	431.56	437.82	426.18	381.6	345.41	373.33	501.52	NaN	NaN	NaN	NaN	NaN
NaN	NaN	70.16	67.181	66.427	77.687	107.83	148.54	166.22	194.46	251.26	315.34	382.1	415.46	463.11	488.86	531.17	571.3	614.41	624.38	677.49	694.64	732.72	734.16	771.47	791.21	840.16	869.78	845.85	728.03	591.89	476.44	NaN	NaN	NaN	NaN	NaN	NaN	NaN	NaN	NaN	NaN	NaN	NaN	NaN	NaN	NaN	NaN	NaN	NaN
NaN	NaN	NaN	NaN	NaN	NaN	NaN	NaN	158.18	174.85	194.99	220.19	229.41	239.04	248.65	303.32	351.88	449.28	524.05	554.65	576.53	543.61	589.6	622.26	672.26	694.87	699.21	748.93	788.99	780.62	619.61	349.31	NaN	NaN	NaN	NaN	NaN	NaN	NaN	NaN	NaN	NaN	NaN	NaN	NaN	NaN	NaN	NaN	NaN	NaN
NaN	NaN	NaN	NaN	NaN	NaN	NaN	NaN	NaN	NaN	NaN	NaN	NaN	NaN	55.41	114.28	208.16	369.84	508.22	547.84	523.89	516.54	532.95	540.56	534.28	540.3	540.24	540.43	534.53	575.03	502.34	333.85	NaN	NaN	NaN	NaN	NaN	NaN	NaN	NaN	NaN	NaN	NaN	NaN	NaN	NaN	NaN	NaN	NaN	NaN
NaN	NaN	NaN	NaN	NaN	NaN	NaN	NaN	NaN	NaN	NaN	NaN	NaN	169.41	222.03	286.65	355.94	462.8	527.73	570.81	584.16	590.3	593.56	597.18	623.67	669.11	674.73	689.99	647.5	642.1	605.95	512.89	413.28	284.8	306.53	340.69	397.12	333.75	316.32	254.83	292.65	310.07	441.43	NaN	NaN	NaN	NaN	NaN	NaN	NaN
NaN	NaN	NaN	NaN	NaN	NaN	NaN	NaN	NaN	NaN	NaN	NaN	NaN	NaN	NaN	NaN	NaN	NaN	NaN	NaN	232.37	274.46	387.55	547.35	607.13	624.62	573.88	616.78	624.52	640.84	701.89	632.21	422.41	NaN	NaN	NaN	NaN	NaN	NaN	NaN	NaN	NaN	NaN	NaN	NaN	NaN	NaN	NaN	NaN	NaN
NaN	NaN	NaN	NaN	NaN	NaN	NaN	NaN	NaN	NaN	NaN	NaN	NaN	NaN	NaN	NaN	NaN	NaN	NaN	NaN	NaN	591.87	848.85	877.42	871.78	944.79	939.81	925.66	927.12	964.73	921.4	589.95	NaN	NaN	NaN	NaN	NaN	NaN	NaN	NaN	NaN	NaN	NaN	NaN	NaN	NaN	NaN	NaN	NaN	NaN
NaN	NaN	NaN	NaN	NaN	NaN	NaN	NaN	NaN	NaN	NaN	NaN	NaN	NaN	NaN	NaN	NaN	NaN	NaN	112.61	207.28	324.68	433.31	530.35	531.92	694.03	809.57	963.06	956.32	976.38	867.45	656.26	315.46	NaN	NaN	NaN	NaN	NaN	NaN	NaN	NaN	NaN	NaN	NaN	NaN	NaN	NaN	NaN	NaN	NaN
NaN	NaN	NaN	NaN	NaN	NaN	NaN	NaN	NaN	NaN	NaN	NaN	NaN	NaN	NaN	194.79	318.72	342.4	390.4	421.29	432.73	401.31	366.1	341.85	361.77	407.76	434.8	437.03	402.33	441.71	374.05	243.14	NaN	NaN	NaN	NaN	NaN	NaN	NaN	NaN	NaN	NaN	NaN	NaN	NaN	NaN	NaN	NaN	NaN	NaN
NaN	NaN	NaN	NaN	NaN	NaN	NaN	NaN	NaN	NaN	NaN	NaN	NaN	NaN	NaN	293.43	433.41	517.74	553.53	648.28	674.61	689.49	669.53	685.8	644.59	653.67	628.29	588.69	554.84	557.28	467.99	223.64	NaN	NaN	NaN	NaN	NaN	NaN	NaN	NaN	NaN	NaN	NaN	NaN	NaN	NaN	NaN	NaN	NaN	NaN
NaN	NaN	NaN	NaN	NaN	NaN	NaN	144.05	249.3	307.35	355.29	379.19	368.3	360.53	384.04	437.81	498.8	493.87	519.55	521.52	524.93	526.43	510.7	508.37	479.71	522.88	595.29	612.14	588.21	590.56	531.83	341.54	NaN	NaN	NaN	NaN	NaN	NaN	NaN	NaN	NaN	NaN	NaN	NaN	NaN	NaN	NaN	NaN	NaN	NaN
NaN	NaN	NaN	NaN	NaN	NaN	NaN	NaN	NaN	NaN	NaN	NaN	NaN	NaN	291.37	465.15	503.31	543.07	511.43	506.17	533.15	578.79	602.91	587.95	654.77	700.83	753.26	766.74	835.54	849.92	748.09	422.26	NaN	NaN	NaN	NaN	NaN	NaN	NaN	NaN	NaN	NaN	NaN	NaN	NaN	NaN	NaN	NaN	NaN	NaN
NaN	NaN	NaN	NaN	NaN	NaN	NaN	NaN	NaN	320.1	476.3	473.01	441.1	410.83	398.67	377.09	372.31	362.82	339.03	290.24	286.23	291.7	359.75	423.01	553.46	682.56	733.75	755.06	722.79	669.3	417.44	NaN	NaN	NaN	NaN	NaN	NaN	NaN	NaN	NaN	NaN	NaN	NaN	NaN	NaN	NaN	NaN	NaN	NaN	NaN
NaN	NaN	NaN	NaN	NaN	NaN	NaN	NaN	NaN	NaN	NaN	NaN	NaN	NaN	NaN	NaN	NaN	NaN	NaN	119.03	189.78	234.76	295.82	427.4	599.74	771.24	864.91	888.41	886.11	859.03	683.49	498.8	229.89	NaN	NaN	NaN	NaN	NaN	NaN	NaN	NaN	NaN	NaN	NaN	NaN	NaN	NaN	NaN	NaN	NaN
NaN	NaN	NaN	NaN	NaN	NaN	NaN	NaN	NaN	NaN	NaN	NaN	NaN	NaN	NaN	NaN	NaN	NaN	NaN	86.445	116.09	102.3	117.31	203.11	353.46	495.57	543.71	534.23	489.7	468.78	499.97	526.89	544.66	338.04	NaN	NaN	NaN	NaN	NaN	NaN	NaN	NaN	NaN	NaN	NaN	NaN	NaN	NaN	NaN	NaN
NaN	NaN	NaN	NaN	NaN	NaN	NaN	NaN	NaN	NaN	NaN	NaN	NaN	NaN	NaN	NaN	332.15	490.89	523.19	504.4	519.67	503.13	518.22	539.78	607.13	572.89	558.71	517.76	521.85	513.34	505.21	445.15	367.45	191.77	NaN	NaN	NaN	NaN	NaN	NaN	NaN	NaN	NaN	NaN	NaN	NaN	NaN	NaN	NaN	NaN
NaN	NaN	NaN	135.91	216.09	308.93	409.55	509.53	579	569.44	540.6	500.08	498.81	524.08	530.5	575	595.48	648.55	674.27	697.83	700.56	712.7	671.5	594.95	606.77	584.18	619.36	530.46	523.58	512.28	504.41	442.17	318.46	NaN	NaN	NaN	NaN	NaN	NaN	NaN	NaN	NaN	NaN	NaN	NaN	NaN	NaN	NaN	NaN	NaN
NaN	NaN	NaN	NaN	NaN	NaN	NaN	NaN	NaN	NaN	NaN	NaN	NaN	NaN	NaN	151.68	244.27	344.54	488.53	639.18	661.83	710.06	653.76	765.37	777.8	800.37	799.77	827.9	864.72	831.77	757.89	618.77	367.22	NaN	NaN	NaN	NaN	NaN	NaN	NaN	NaN	NaN	NaN	NaN	NaN	NaN	NaN	NaN	NaN	NaN
NaN	NaN	NaN	NaN	NaN	NaN	NaN	NaN	NaN	NaN	NaN	144.7	195.09	335.01	440.53	491.48	551.26	629.11	723.93	707.42	659.09	672.43	670.78	649.76	639.72	655.66	710.12	773.58	750.38	738.13	615.88	393.39	NaN	NaN	NaN	NaN	NaN	NaN	NaN	NaN	NaN	NaN	NaN	NaN	NaN	NaN	NaN	NaN	NaN	NaN
NaN	NaN	NaN	NaN	NaN	NaN	NaN	NaN	151.87	132.73	113.07	97.303	93.966	88.977	75.29	63.4	75.067	125.72	178.84	228.93	253.73	326.26	407.35	514.24	572.44	619.95	660.49	714.88	729.27	676.05	630.98	596.99	596	553.29	460.87	273.66	NaN	NaN	NaN	NaN	NaN	NaN	NaN	NaN	NaN	NaN	NaN	NaN	NaN	NaN
NaN	100.24	189.61	259.27	294.5	295.23	301.41	335.8	380.23	400.31	407.23	386.43	392.12	379.16	365.75	331.54	322.1	318.99	336.21	367.03	470.94	600.49	654.03	661.33	615.88	617.39	616.11	717.21	748.61	709.23	535.1	NaN	NaN	NaN	NaN	NaN	NaN	NaN	NaN	NaN	NaN	NaN	NaN	NaN	NaN	NaN	NaN	NaN	NaN	NaN
NaN	NaN	NaN	NaN	NaN	NaN	NaN	NaN	NaN	NaN	NaN	NaN	NaN	97.225	93.262	82.971	81.256	83.507	109.69	165.89	258.67	344.58	419.93	477.83	552.13	618.18	647.88	647.3	663.72	653.77	589.81	349.77	NaN	NaN	NaN	NaN	NaN	NaN	NaN	NaN	NaN	NaN	NaN	NaN	NaN	NaN	NaN	NaN	NaN	NaN
NaN	NaN	NaN	NaN	NaN	NaN	NaN	NaN	NaN	NaN	NaN	NaN	NaN	NaN	NaN	NaN	NaN	NaN	NaN	NaN	79.704	115.09	171.11	286.2	401.62	523.02	554.54	548.84	520.81	473.16	470.73	368.18	229.56	NaN	NaN	NaN	NaN	NaN	NaN	NaN	NaN	NaN	NaN	NaN	NaN	NaN	NaN	NaN	NaN	NaN
NaN	NaN	NaN	NaN	NaN	NaN	NaN	NaN	NaN	NaN	NaN	NaN	NaN	NaN	91.506	154.31	228.66	309.62	432.69	540.84	602.78	574.34	539.54	557.04	571.62	539.85	479.22	445.59	462.4	500.85	431.59	268.34	NaN	NaN	NaN	NaN	NaN	NaN	NaN	NaN	NaN	NaN	NaN	NaN	NaN	NaN	NaN	NaN	NaN	NaN
NaN	NaN	NaN	NaN	NaN	NaN	NaN	NaN	NaN	38.708	72.666	111.17	158.55	240.26	327.39	394.26	423.76	456.92	499.85	565.36	611.09	646.68	627.97	626.06	619.54	576.94	536.17	491.75	507.22	467.15	359.08	192.15	NaN	NaN	NaN	NaN	NaN	NaN	NaN	NaN	NaN	NaN	NaN	NaN	NaN	NaN	NaN	NaN	NaN	NaN
NaN	NaN	NaN	NaN	NaN	236.14	325.81	407.56	506.2	533.79	666.44	580.94	596.98	553.64	687.31	814.47	883.22	950.2	934.35	878.16	874.74	887.14	884.77	830.77	802.43	857.2	903.32	968.43	970.73	948.81	814.13	497.09	NaN	NaN	NaN	NaN	NaN	NaN	NaN	NaN	NaN	NaN	NaN	NaN	NaN	NaN	NaN	NaN	NaN	NaN
NaN	NaN	NaN	NaN	NaN	NaN	NaN	NaN	NaN	NaN	NaN	NaN	NaN	NaN	NaN	NaN	NaN	NaN	58.771	97.332	181.5	336.38	517.85	700.34	784.54	836.16	843.24	820.55	797.29	836.32	809.37	551.03	NaN	NaN	NaN	NaN	NaN	NaN	NaN	NaN	NaN	NaN	NaN	NaN	NaN	NaN	NaN	NaN	NaN	NaN
NaN	30.364	52.447	55.309	45.989	33.335	23.942	27.174	29.831	36.703	36.573	64.762	126.39	208.56	292.32	384.88	482.6	509.87	512.13	502.62	563.95	637.48	624.26	616.51	534.6	527.05	463.7	489.58	516.98	576.83	608.74	NaN	NaN	NaN	NaN	NaN	NaN	NaN	NaN	NaN	NaN	NaN	NaN	NaN	NaN	NaN	NaN	NaN	NaN	NaN
NaN	NaN	NaN	NaN	NaN	NaN	NaN	NaN	NaN	NaN	NaN	NaN	NaN	NaN	NaN	184.45	317.36	454.83	612.42	707.55	828.98	852.01	854.24	756.19	706.19	664.19	656.5	732.29	844.93	939.58	776.91	460.98	NaN	NaN	NaN	NaN	NaN	NaN	NaN	NaN	NaN	NaN	NaN	NaN	NaN	NaN	NaN	NaN	NaN	NaN
NaN	NaN	NaN	NaN	NaN	NaN	NaN	NaN	NaN	NaN	NaN	NaN	NaN	NaN	NaN	NaN	NaN	NaN	261.74	488.63	758.52	885.79	960.46	883.75	894.21	923.42	965.31	998.41	987.56	1004.2	665.36	NaN	NaN	NaN	NaN	NaN	NaN	NaN	NaN	NaN	NaN	NaN	NaN	NaN	NaN	NaN	NaN	NaN	NaN	NaN
NaN	NaN	NaN	NaN	238.54	358.04	501.69	596.7	708.72	697.11	683.65	623.82	569.93	584.24	591	696.32	774.33	805.67	820.69	744.39	704.5	625.53	550.63	509.17	527.02	645.23	754.06	804.31	854.36	774.49	754.74	722.51	819.21	898.73	NaN	NaN	NaN	NaN	NaN	NaN	NaN	NaN	NaN	NaN	NaN	NaN	NaN	NaN	NaN	NaN
NaN	NaN	NaN	NaN	NaN	NaN	NaN	NaN	68.269	110.26	142.21	149.03	170.15	179.45	219.75	292.53	386.81	480.63	536.16	561.16	564.71	554.11	537.65	459.11	347.69	305.8	343.91	387.85	408.04	438.26	514.93	NaN	NaN	NaN	NaN	NaN	NaN	NaN	NaN	NaN	NaN	NaN	NaN	NaN	NaN	NaN	NaN	NaN	NaN	NaN
NaN	NaN	NaN	NaN	NaN	NaN	NaN	NaN	NaN	NaN	NaN	NaN	NaN	NaN	NaN	NaN	NaN	NaN	NaN	138.03	252.84	324.52	424.56	469.13	501.11	538.02	572.59	625.23	625.49	641.39	546.54	461.9	252.06	NaN	NaN	NaN	NaN	NaN	NaN	NaN	NaN	NaN	NaN	NaN	NaN	NaN	NaN	NaN	NaN	NaN
NaN	NaN	NaN	NaN	NaN	NaN	NaN	NaN	NaN	NaN	NaN	NaN	NaN	NaN	NaN	NaN	NaN	NaN	NaN	NaN	162.48	291.91	334.2	329.29	292.94	321.03	415.3	456.73	450.65	388.65	321.77	185.53	NaN	NaN	NaN	NaN	NaN	NaN	NaN	NaN	NaN	NaN	NaN	NaN	NaN	NaN	NaN	NaN	NaN	NaN
NaN	NaN	NaN	NaN	NaN	NaN	NaN	NaN	NaN	NaN	NaN	NaN	NaN	NaN	NaN	NaN	NaN	NaN	NaN	NaN	122.01	179.17	235.28	249.55	290.64	296.85	302.01	306.79	314.03	361.84	408.57	449.26	NaN	NaN	NaN	NaN	NaN	NaN	NaN	NaN	NaN	NaN	NaN	NaN	NaN	NaN	NaN	NaN	NaN	NaN
NaN	NaN	NaN	NaN	NaN	NaN	NaN	NaN	NaN	NaN	NaN	NaN	NaN	NaN	35.283	47.703	58.309	69.13	67.82	76.701	113.74	206.32	340.38	461.42	556.32	580.39	608.54	631.08	680.21	711.24	638.4	487.74	243.4	NaN	NaN	NaN	NaN	NaN	NaN	NaN	NaN	NaN	NaN	NaN	NaN	NaN	NaN	NaN	NaN	NaN
NaN	NaN	NaN	NaN	NaN	NaN	NaN	NaN	NaN	NaN	NaN	NaN	NaN	NaN	NaN	NaN	NaN	NaN	NaN	129.73	213.61	361.8	520.5	637.35	647.1	615.29	580.49	560.47	529.61	565.39	616.4	600.01	428.79	248.5	174.62	243.45	318.92	361.23	390.34	422.84	454.57	399.27	399.78	416.08	429.75	269.37	NaN	NaN	NaN	NaN
NaN	NaN	NaN	NaN	NaN	NaN	NaN	NaN	NaN	NaN	NaN	NaN	NaN	NaN	NaN	203.62	176.29	189.84	259.31	348.16	451.79	569.61	681.73	781.28	788.49	768.27	747.29	746.83	774.09	737.64	707.75	521.74	368.04	152.46	NaN	NaN	NaN	NaN	NaN	NaN	NaN	NaN	NaN	NaN	NaN	NaN	NaN	NaN	NaN	NaN
NaN	NaN	NaN	NaN	NaN	NaN	NaN	NaN	93.048	190.34	305.02	502.51	742.88	1024	1167.8	1194.2	1135.4	1093.2	1120.9	1196.7	1278	1307.1	1277.4	1267.2	1210.7	1180.2	1142.5	1135.8	1155.4	1097.5	1137.9	968.05	639.79	NaN	NaN	NaN	NaN	NaN	NaN	NaN	NaN	NaN	NaN	NaN	NaN	NaN	NaN	NaN	NaN	NaN
NaN	NaN	NaN	NaN	NaN	NaN	NaN	NaN	NaN	NaN	NaN	NaN	NaN	NaN	NaN	NaN	NaN	NaN	NaN	NaN	59.087	116.07	239.65	389.36	534.83	609.16	625.82	609.02	595.76	568.78	504.83	395.48	314.77	221.52	228.58	218.09	310	346.25	325.31	288.83	243.92	306.77	293.1	280.76	298.84	305.14	321.71	294.12	332.29	389.51
NaN	NaN	NaN	NaN	NaN	NaN	NaN	NaN	NaN	NaN	NaN	NaN	NaN	NaN	NaN	NaN	NaN	259.82	487.57	631.01	655.21	653.71	665.25	644.79	597.75	552.17	597.04	654.45	768.87	823.35	680.15	369.73	NaN	NaN	NaN	NaN	NaN	NaN	NaN	NaN	NaN	NaN	NaN	NaN	NaN	NaN	NaN	NaN	NaN	NaN
NaN	NaN	NaN	NaN	NaN	NaN	NaN	NaN	66.081	119.24	151.6	185.16	210.32	221.57	251.8	290.94	345.11	402.9	456.38	481.8	506.57	527.21	539.77	531.76	493.33	519.16	569.15	582.31	592.71	560.86	560.24	355.21	NaN	NaN	NaN	NaN	NaN	NaN	NaN	NaN	NaN	NaN	NaN	NaN	NaN	NaN	NaN	NaN	NaN	NaN
NaN	NaN	NaN	NaN	NaN	NaN	NaN	NaN	NaN	NaN	NaN	NaN	NaN	NaN	NaN	NaN	NaN	NaN	NaN	NaN	96.861	170.56	226.61	316.07	382.15	429.85	451.62	462.28	481.43	470.11	381.61	304.9	153.78	NaN	NaN	NaN	NaN	NaN	NaN	NaN	NaN	NaN	NaN	NaN	NaN	NaN	NaN	NaN	NaN	NaN
NaN	NaN	NaN	NaN	NaN	NaN	NaN	NaN	NaN	NaN	NaN	NaN	NaN	NaN	NaN	NaN	NaN	79.388	133.86	180.62	232.1	262.08	343.02	419.33	596.92	704.1	777.52	776.14	776.18	823.38	805.22	543.84	NaN	NaN	NaN	NaN	NaN	NaN	NaN	NaN	NaN	NaN	NaN	NaN	NaN	NaN	NaN	NaN	NaN	NaN
NaN	NaN	NaN	NaN	NaN	155.18	218.27	293.24	358.79	466.88	631.81	691.28	707.09	643.43	638.41	633.67	689.37	695.73	716.18	748.05	741.06	763.4	662.23	731.01	694.04	690.43	607.87	607.26	588.59	599.74	391.23	NaN	NaN	NaN	NaN	NaN	NaN	NaN	NaN	NaN	NaN	NaN	NaN	NaN	NaN	NaN	NaN	NaN	NaN	NaN
NaN	NaN	NaN	NaN	NaN	NaN	NaN	NaN	NaN	NaN	NaN	NaN	NaN	134.56	171.45	282.02	445.79	561.43	650.74	673.73	686.03	668.24	653.51	614.04	584.38	546.41	557.1	547.53	612.93	521.06	382.44	137.63	NaN	NaN	NaN	NaN	NaN	NaN	NaN	NaN	NaN	NaN	NaN	NaN	NaN	NaN	NaN	NaN	NaN	NaN
NaN	NaN	NaN	NaN	NaN	NaN	NaN	NaN	NaN	NaN	NaN	NaN	NaN	NaN	NaN	NaN	NaN	NaN	NaN	NaN	289.34	401.47	521.16	628.34	704.89	687.83	703.2	667.57	715.28	541.63	447.48	318.34	347.17	363.73	388.3	409.34	416.89	274.69	NaN	NaN	NaN	NaN	NaN	NaN	NaN	NaN	NaN	NaN	NaN	NaN
NaN	NaN	NaN	NaN	NaN	NaN	NaN	NaN	NaN	NaN	NaN	NaN	NaN	NaN	NaN	NaN	NaN	NaN	NaN	419.83	580.76	694.14	709.52	758.97	833.76	937.86	1039.6	1027.1	1026.3	898.16	582.48	NaN	NaN	NaN	NaN	NaN	NaN	NaN	NaN	NaN	NaN	NaN	NaN	NaN	NaN	NaN	NaN	NaN	NaN	NaN
NaN	NaN	NaN	NaN	NaN	NaN	NaN	NaN	NaN	NaN	NaN	44.416	65.658	99.844	169.96	290.55	441.86	556.57	623.12	621.33	624.92	633.58	675.6	741.78	765.3	787.99	787.52	771.81	795.82	760.46	695.42	408.18	NaN	NaN	NaN	NaN	NaN	NaN	NaN	NaN	NaN	NaN	NaN	NaN	NaN	NaN	NaN	NaN	NaN	NaN
NaN	NaN	NaN	NaN	NaN	NaN	NaN	NaN	38.501	53.077	76.732	127.44	212.57	311.33	407.74	465.94	512.88	508.41	521.52	546.04	602.03	611.56	622.63	621.65	637.47	661.98	665.89	682.03	649.47	578.21	400.42	190.68	NaN	NaN	NaN	NaN	NaN	NaN	NaN	NaN	NaN	NaN	NaN	NaN	NaN	NaN	NaN	NaN	NaN	NaN
NaN	NaN	NaN	NaN	NaN	NaN	NaN	NaN	NaN	NaN	NaN	NaN	NaN	NaN	NaN	NaN	NaN	49.527	69.892	100.84	142.57	231.79	397.19	598.79	746.21	794.61	772.92	758.21	763.3	707.9	625.44	480.44	289.78	NaN	NaN	NaN	NaN	NaN	NaN	NaN	NaN	NaN	NaN	NaN	NaN	NaN	NaN	NaN	NaN	NaN
NaN	NaN	NaN	NaN	NaN	NaN	NaN	NaN	289.54	333.24	440.99	562.7	656.29	694.6	710.83	787.74	788.85	801.86	778.26	815	829.1	810.5	807.26	887.81	969.79	994.43	974.89	948.57	953.63	905.31	843.89	755.18	675.44	415.05	NaN	NaN	NaN	NaN	NaN	NaN	NaN	NaN	NaN	NaN	NaN	NaN	NaN	NaN	NaN	NaN
NaN	NaN	NaN	71.162	91.074	101.1	97.516	92.849	84.756	73.995	72.243	64.846	67.112	63.172	81.443	136.96	241.93	364.68	476.91	578.23	652.55	691.54	708.91	656.8	605.3	503.3	458.59	486.44	476.66	523.42	316.6	NaN	NaN	NaN	NaN	NaN	NaN	NaN	NaN	NaN	NaN	NaN	NaN	NaN	NaN	NaN	NaN	NaN	NaN	NaN
NaN	NaN	NaN	NaN	NaN	86.388	136.29	188.85	271.61	295.45	316.03	297.86	332.01	354.95	350.55	347.37	362.76	429.43	497.06	508.67	513.61	488.05	505.76	499.49	545.1	555.04	552.24	503.62	475.9	632.22	783.47	631.66	NaN	NaN	NaN	NaN	NaN	NaN	NaN	NaN	NaN	NaN	NaN	NaN	NaN	NaN	NaN	NaN	NaN	NaN
NaN	NaN	NaN	NaN	NaN	NaN	NaN	NaN	NaN	NaN	NaN	NaN	NaN	NaN	NaN	NaN	301.71	438.32	561.02	674.47	718.99	747.87	824.5	876.47	1000.2	898.63	910.97	838.46	947.29	961.28	912.08	697.44	506.36	359.85	225.54	NaN	NaN	NaN	NaN	NaN	NaN	NaN	NaN	NaN	NaN	NaN	NaN	NaN	NaN	NaN
NaN	NaN	NaN	NaN	NaN	NaN	NaN	NaN	NaN	NaN	NaN	NaN	NaN	124.17	118.72	114.28	112.45	112.1	121.69	178.74	287.24	400.36	478.5	550.51	662.25	792.58	911.6	985.52	1025.4	986.08	780.11	559.35	260.1	NaN	NaN	NaN	NaN	NaN	NaN	NaN	NaN	NaN	NaN	NaN	NaN	NaN	NaN	NaN	NaN	NaN
NaN	NaN	NaN	NaN	NaN	NaN	NaN	NaN	NaN	NaN	55.685	62.044	59.606	54.19	51.881	55.026	48.835	43.819	32.231	31.771	47.891	86.231	163.95	256.65	409.74	565.13	694.17	760.09	792.28	790.53	639.25	362.81	NaN	NaN	NaN	NaN	NaN	NaN	NaN	NaN	NaN	NaN	NaN	NaN	NaN	NaN	NaN	NaN	NaN	NaN
NaN	NaN	NaN	NaN	NaN	NaN	NaN	NaN	NaN	NaN	NaN	NaN	NaN	NaN	NaN	NaN	NaN	355.3	457.57	573.5	713.8	793.15	849.03	786.13	821.37	832.77	914.25	900.09	908.42	903.62	662.15	352.19	NaN	NaN	NaN	NaN	NaN	NaN	NaN	NaN	NaN	NaN	NaN	NaN	NaN	NaN	NaN	NaN	NaN	NaN
NaN	NaN	NaN	NaN	NaN	NaN	NaN	NaN	NaN	NaN	NaN	NaN	52.395	106.32	172.57	199.91	264.47	309.04	385.09	427.64	537.66	657.86	768.38	828.49	885.62	920.15	914.05	881.14	821.23	739.5	609.97	362.02	NaN	NaN	NaN	NaN	NaN	NaN	NaN	NaN	NaN	NaN	NaN	NaN	NaN	NaN	NaN	NaN	NaN	NaN
NaN	NaN	NaN	NaN	NaN	NaN	NaN	NaN	NaN	NaN	NaN	NaN	NaN	107.31	110.9	104.67	108.32	117.49	118.15	110.15	139.23	231.38	333.16	423.66	470.66	490.72	513.27	519.51	506.11	485.48	399.63	308.31	145.22	NaN	NaN	NaN	NaN	NaN	NaN	NaN	NaN	NaN	NaN	NaN	NaN	NaN	NaN	NaN	NaN	NaN
NaN	NaN	NaN	NaN	NaN	181.45	180.03	170.99	185.56	152.7	137.59	132.35	160.69	173.79	168.27	147.82	144.5	131.34	118.85	108.15	117.07	143.43	190.22	301.12	457.05	634.73	737.12	770.1	746.57	687.56	537.33	300.98	NaN	NaN	NaN	NaN	NaN	NaN	NaN	NaN	NaN	NaN	NaN	NaN	NaN	NaN	NaN	NaN	NaN	NaN
NaN	NaN	NaN	NaN	NaN	NaN	NaN	NaN	NaN	127.39	139.37	148.01	154.5	173.72	179.01	184.19	190.65	199.49	180.84	192.09	200.79	228.39	219.04	218.32	220.98	244.84	229.56	250.52	221.8	542.21	442.41	NaN	NaN	NaN	NaN	NaN	NaN	NaN	NaN	NaN	NaN	NaN	NaN	NaN	NaN	NaN	NaN	NaN	NaN	NaN
NaN	NaN	NaN	NaN	NaN	NaN	NaN	NaN	NaN	39.111	40.227	45.445	49.062	44.891	35.136	40.094	42.541	51.931	44.432	75.492	159.81	362.73	568.96	709.5	737.13	746.95	758.89	825.4	833.27	803.17	608.71	338.41	NaN	NaN	NaN	NaN	NaN	NaN	NaN	NaN	NaN	NaN	NaN	NaN	NaN	NaN	NaN	NaN	NaN	NaN
NaN	NaN	NaN	NaN	NaN	NaN	NaN	NaN	NaN	NaN	NaN	NaN	NaN	NaN	NaN	54.501	43.685	46.094	77.052	166.56	274.98	376.86	456.83	541.13	609.1	656.32	689.04	707.14	708.83	659.94	544.26	315.47	NaN	NaN	NaN	NaN	NaN	NaN	NaN	NaN	NaN	NaN	NaN	NaN	NaN	NaN	NaN	NaN	NaN	NaN
NaN	NaN	NaN	NaN	NaN	NaN	NaN	88.435	105.79	130.73	156.81	208.94	247.3	293.62	340.65	379.83	404.27	416.13	457.45	462.66	469.5	455.1	486.49	521.12	559.28	570.66	557.51	531.63	527.41	486.15	397.72	223.06	NaN	NaN	NaN	NaN	NaN	NaN	NaN	NaN	NaN	NaN	NaN	NaN	NaN	NaN	NaN	NaN	NaN	NaN
NaN	NaN	NaN	NaN	NaN	NaN	NaN	NaN	124.68	231.17	279.24	303.91	289.55	304.74	324.17	409.09	493.43	563.84	585.73	590.37	577.22	620.6	675.03	722.68	708.09	699.54	743.93	746.88	736.11	701.66	598.93	370.23	NaN	NaN	NaN	NaN	NaN	NaN	NaN	NaN	NaN	NaN	NaN	NaN	NaN	NaN	NaN	NaN	NaN	NaN
NaN	NaN	NaN	NaN	NaN	NaN	NaN	NaN	NaN	NaN	NaN	NaN	NaN	NaN	NaN	NaN	316.62	564.6	734.08	758.42	803.27	848.01	828.03	860.74	807.03	816.66	711.72	668.07	641.23	614.09	517.43	301.59	NaN	NaN	NaN	NaN	NaN	NaN	NaN	NaN	NaN	NaN	NaN	NaN	NaN	NaN	NaN	NaN	NaN	NaN
NaN	NaN	NaN	NaN	NaN	NaN	NaN	NaN	NaN	NaN	NaN	NaN	NaN	253.2	393.56	411.49	472.77	501.29	515.16	470.07	466.54	450.59	483.3	508.21	562.12	623.23	625.47	624.75	595.14	576.14	444.8	323.97	232.59	245.67	166.28	NaN	NaN	NaN	NaN	NaN	NaN	NaN	NaN	NaN	NaN	NaN	NaN	NaN	NaN	NaN
NaN	NaN	NaN	NaN	NaN	NaN	NaN	NaN	NaN	NaN	NaN	NaN	NaN	NaN	323.95	540.46	656.46	698.83	775.36	791.74	750.53	725.95	735.64	811.96	836.25	829.4	835.59	810.96	831.2	815.83	688.21	413.84	NaN	NaN	NaN	NaN	NaN	NaN	NaN	NaN	NaN	NaN	NaN	NaN	NaN	NaN	NaN	NaN	NaN	NaN
NaN	NaN	NaN	NaN	NaN	NaN	NaN	NaN	NaN	NaN	NaN	NaN	48.167	84.132	97.161	107.13	109.76	111.27	117.76	158.22	250.59	373.13	489.17	571.68	605.11	665.22	714.22	773.14	782.19	734.46	679.08	568.52	357.47	NaN	NaN	NaN	NaN	NaN	NaN	NaN	NaN	NaN	NaN	NaN	NaN	NaN	NaN	NaN	NaN	NaN
NaN	NaN	NaN	NaN	NaN	NaN	NaN	NaN	NaN	NaN	NaN	NaN	NaN	NaN	NaN	NaN	NaN	NaN	NaN	NaN	351.11	629.32	742.11	781.33	790.2	880.65	980.76	1034.1	1042.5	990.99	813.92	473.92	NaN	NaN	NaN	NaN	NaN	NaN	NaN	NaN	NaN	NaN	NaN	NaN	NaN	NaN	NaN	NaN	NaN	NaN
NaN	NaN	NaN	NaN	NaN	NaN	NaN	NaN	NaN	NaN	NaN	NaN	NaN	NaN	NaN	NaN	NaN	NaN	NaN	NaN	39.21	66.924	99.82	161.64	249.75	378.61	498.61	579.02	577.11	576.5	583.08	546.67	454.19	330.37	299.9	241.27	274.7	221.02	258.81	245.52	NaN	NaN	NaN	NaN	NaN	NaN	NaN	NaN	NaN	NaN
NaN	NaN	NaN	NaN	NaN	NaN	NaN	NaN	NaN	NaN	NaN	NaN	NaN	NaN	NaN	NaN	NaN	NaN	NaN	134.51	219.03	352.05	473.46	642.14	690.29	699.04	665.53	712.41	731.33	691.16	537.41	310.64	NaN	NaN	NaN	NaN	NaN	NaN	NaN	NaN	NaN	NaN	NaN	NaN	NaN	NaN	NaN	NaN	NaN	NaN
NaN	NaN	NaN	NaN	NaN	NaN	NaN	NaN	NaN	NaN	53.329	76.279	116.45	204.38	357.06	518.41	647.71	688.05	724.4	703.05	721.78	741.56	809.6	861.45	799.28	750.02	710.91	714.13	691.85	668.86	643.55	538.07	307.79	NaN	NaN	NaN	NaN	NaN	NaN	NaN	NaN	NaN	NaN	NaN	NaN	NaN	NaN	NaN	NaN	NaN
NaN	NaN	138.95	255.54	335.12	358.5	339.62	313.94	325.12	306.99	290.32	270.87	277.37	336.57	392.98	437.13	427.26	405.6	405.76	424.34	437.71	421.82	419.81	415.67	436.02	420.32	424.75	399.84	404.53	375.16	311.96	180.21	NaN	NaN	NaN	NaN	NaN	NaN	NaN	NaN	NaN	NaN	NaN	NaN	NaN	NaN	NaN	NaN	NaN	NaN
NaN	NaN	NaN	NaN	115.27	246.58	392.22	526.66	571.05	619.9	650.02	713.91	724.53	709.7	695.08	648.53	602.91	533.87	499.65	485.35	473.45	557.86	635.6	747.99	708.61	671.39	679.7	682.17	666.96	595.37	546.26	434.96	239.15	NaN	NaN	NaN	NaN	NaN	NaN	NaN	NaN	NaN	NaN	NaN	NaN	NaN	NaN	NaN	NaN	NaN
NaN	NaN	NaN	NaN	NaN	NaN	NaN	NaN	180.9	279.91	385.69	507.57	644.02	729.24	725.43	661.27	622.86	616.05	659.01	716.12	784.36	826.42	871.23	929.99	978.2	982.52	902.87	899.64	880.06	932.73	723.68	497.3	190.89	NaN	NaN	NaN	NaN	NaN	NaN	NaN	NaN	NaN	NaN	NaN	NaN	NaN	NaN	NaN	NaN	NaN
NaN	NaN	NaN	NaN	NaN	NaN	NaN	NaN	NaN	NaN	NaN	166.3	186.23	205.74	247.87	259.35	318.76	361.78	416.44	464.43	469.35	505.87	536.22	619.46	625.29	609.09	609.1	615.45	648.03	629.3	527.09	378.46	176.1	NaN	NaN	NaN	NaN	NaN	NaN	NaN	NaN	NaN	NaN	NaN	NaN	NaN	NaN	NaN	NaN	NaN
NaN	NaN	NaN	NaN	NaN	NaN	NaN	NaN	NaN	NaN	NaN	NaN	NaN	NaN	NaN	NaN	NaN	148.87	162.25	161.48	184.31	229.94	339.56	465.54	589.75	685.52	707.47	744.82	757.86	741.32	568.9	391.76	298.45	332.7	349.41	317.04	188.47	NaN	NaN	NaN	NaN	NaN	NaN	NaN	NaN	NaN	NaN	NaN	NaN	NaN
NaN	NaN	NaN	NaN	NaN	NaN	NaN	NaN	NaN	83.656	125.77	170.54	200.85	215.15	265.34	394.01	577.93	721.44	743.85	718.03	701.54	755.3	807.36	855.69	855.18	878.24	848.06	873.65	839.48	885.36	875.21	755.99	442.09	NaN	NaN	NaN	NaN	NaN	NaN	NaN	NaN	NaN	NaN	NaN	NaN	NaN	NaN	NaN	NaN	NaN
NaN	NaN	NaN	NaN	NaN	NaN	NaN	NaN	NaN	NaN	NaN	NaN	NaN	NaN	NaN	NaN	NaN	193.95	240.13	314.37	440.66	566.47	611.94	651.26	661.59	716.98	687.65	687.95	712.09	739.08	716.9	554.04	313.07	NaN	NaN	NaN	NaN	NaN	NaN	NaN	NaN	NaN	NaN	NaN	NaN	NaN	NaN	NaN	NaN	NaN
NaN	NaN	NaN	NaN	NaN	NaN	NaN	NaN	NaN	NaN	42.218	35.492	30.313	35.534	40.546	49.35	53.514	45.882	50.233	44.196	69.156	99.892	187.59	303.69	432.85	485.74	489.8	481.6	503.27	489.69	315.95	NaN	NaN	NaN	NaN	NaN	NaN	NaN	NaN	NaN	NaN	NaN	NaN	NaN	NaN	NaN	NaN	NaN	NaN	NaN
NaN	NaN	NaN	NaN	NaN	NaN	193.25	333.54	399.48	419.64	461.05	541.24	581.56	605.35	604.09	603.28	598.63	568.59	532.24	464.79	392.83	356.85	408	488.12	556.99	560.68	569.03	512.99	519.67	511.07	557.92	551.99	555.84	540.56	358.95	NaN	NaN	NaN	NaN	NaN	NaN	NaN	NaN	NaN	NaN	NaN	NaN	NaN	NaN	NaN
NaN	NaN	NaN	NaN	NaN	NaN	NaN	NaN	NaN	NaN	NaN	NaN	NaN	NaN	NaN	113.81	135.44	164.59	245.55	331.25	387.01	386.59	365.53	403.53	462.3	520.06	584.28	632.07	669.09	642.25	543.41	403.39	228.93	99.215	NaN	NaN	NaN	NaN	NaN	NaN	NaN	NaN	NaN	NaN	NaN	NaN	NaN	NaN	NaN	NaN
NaN	NaN	NaN	NaN	NaN	NaN	NaN	NaN	NaN	88.376	163.78	262.38	312.3	357.42	378.46	395.7	428.21	397.51	385.69	345.19	382.58	439.16	486.15	487.24	506.54	447.58	418.15	320.93	328.57	351.06	402.95	380.95	231.02	NaN	NaN	NaN	NaN	NaN	NaN	NaN	NaN	NaN	NaN	NaN	NaN	NaN	NaN	NaN	NaN	NaN
NaN	NaN	NaN	NaN	NaN	NaN	NaN	NaN	NaN	NaN	NaN	10.663	38.105	121.63	300.9	519.06	699.11	789.61	844.55	942.75	981.71	1029.3	999.62	1029.1	1032.8	1106.7	1116	1084.2	930.97	881.78	723.35	466.99	NaN	NaN	NaN	NaN	NaN	NaN	NaN	NaN	NaN	NaN	NaN	NaN	NaN	NaN	NaN	NaN	NaN	NaN
NaN	NaN	NaN	NaN	NaN	NaN	NaN	NaN	NaN	NaN	NaN	NaN	NaN	NaN	NaN	273.84	424.57	438.51	445.27	505.02	525.44	631.83	598.07	586.8	546.5	558.69	602.33	648.86	694.2	717.93	700.78	576.97	408.15	182.91	NaN	NaN	NaN	NaN	NaN	NaN	NaN	NaN	NaN	NaN	NaN	NaN	NaN	NaN	NaN	NaN
NaN	NaN	NaN	NaN	NaN	64.455	191.44	273.35	352.78	370.58	366.24	337.34	336.21	355.43	362.84	356.45	398.46	444.74	538.33	513.21	558.22	511.64	489.93	410.86	315.5	290.29	255.46	283.46	332.29	407.76	389.36	252.28	NaN	NaN	NaN	NaN	NaN	NaN	NaN	NaN	NaN	NaN	NaN	NaN	NaN	NaN	NaN	NaN	NaN	NaN
NaN	NaN	NaN	NaN	NaN	NaN	23.543	8.118	0.7286	-2.7843	19.441	33.516	50.12	38.279	40.37	44.618	104.47	287.99	464.58	569.97	555.96	548.69	517.51	523.28	523.81	606.21	635.92	693.95	620.04	567.19	485.15	442.37	273.6	NaN	NaN	NaN	NaN	NaN	NaN	NaN	NaN	NaN	NaN	NaN	NaN	NaN	NaN	NaN	NaN	NaN
NaN	NaN	NaN	32.588	23.934	27.508	35.054	37.841	34.009	26.151	26.087	44.083	67.329	95.843	142.91	174.94	203.26	214.92	236.47	203.99	170.59	186.7	215.02	207.34	201.8	214.05	284.22	253.15	221.89	218.85	257.24	326.16	337.05	NaN	NaN	NaN	NaN	NaN	NaN	NaN	NaN	NaN	NaN	NaN	NaN	NaN	NaN	NaN	NaN	NaN
NaN	NaN	NaN	NaN	NaN	NaN	NaN	NaN	NaN	NaN	NaN	134.99	171.22	240.27	355.22	577.28	815.37	985.93	994.11	966.66	913.38	920.89	888.71	913.04	939.14	1006.8	1066.6	987.25	871.32	837.42	756.93	512.72	NaN	NaN	NaN	NaN	NaN	NaN	NaN	NaN	NaN	NaN	NaN	NaN	NaN	NaN	NaN	NaN	NaN	NaN
NaN	NaN	NaN	NaN	NaN	NaN	NaN	NaN	NaN	NaN	NaN	NaN	NaN	NaN	NaN	NaN	NaN	NaN	NaN	NaN	NaN	32.193	33.61	47.814	77.561	62.425	42.246	7.301	1.0697	-1.891	21.71	30.622	NaN	NaN	NaN	NaN	NaN	NaN	NaN	NaN	NaN	NaN	NaN	NaN	NaN	NaN	NaN	NaN	NaN	NaN
NaN	NaN	NaN	NaN	NaN	NaN	NaN	NaN	NaN	NaN	NaN	NaN	NaN	NaN	48.777	99.902	148.42	198.65	244.31	286.21	298.15	271.73	248.46	299.92	374.67	456.91	500.79	513.91	521.67	534.74	534.37	360.74	NaN	NaN	NaN	NaN	NaN	NaN	NaN	NaN	NaN	NaN	NaN	NaN	NaN	NaN	NaN	NaN	NaN	NaN
NaN	NaN	NaN	NaN	NaN	NaN	NaN	NaN	NaN	NaN	NaN	NaN	NaN	NaN	195.91	249.89	295.99	393.73	506.92	632.86	701.99	742.56	717.44	643.12	597.7	605.96	648.84	665.54	685.9	663.36	560.6	319.75	NaN	NaN	NaN	NaN	NaN	NaN	NaN	NaN	NaN	NaN	NaN	NaN	NaN	NaN	NaN	NaN	NaN	NaN
NaN	NaN	NaN	NaN	NaN	NaN	NaN	NaN	NaN	NaN	NaN	NaN	NaN	NaN	NaN	NaN	141.53	112.21	83.98	74.495	80.526	95.498	120.56	160.56	261.56	420.55	606.61	727.03	772.01	784.71	778.08	681.16	586.31	448.27	449.65	442.99	438.82	435.3	413.82	307.32	NaN	NaN	NaN	NaN	NaN	NaN	NaN	NaN	NaN	NaN
NaN	NaN	NaN	NaN	NaN	NaN	NaN	NaN	NaN	NaN	NaN	197.13	199.93	178.97	174.33	191	232.34	295.23	352.79	421.3	458.3	530.01	654.96	803.36	915.73	885.56	804.47	671.37	777.1	801.29	772.24	417.13	NaN	NaN	NaN	NaN	NaN	NaN	NaN	NaN	NaN	NaN	NaN	NaN	NaN	NaN	NaN	NaN	NaN	NaN
NaN	NaN	NaN	NaN	133.46	197.12	295.49	445.98	535.26	626.87	615.95	683.14	744.76	814.35	804.39	731.85	702.84	672.66	697.36	776.9	886.51	994.94	988.89	946.98	925.96	890.82	943.81	956.54	993.17	931.94	697.03	543.57	269.17	NaN	NaN	NaN	NaN	NaN	NaN	NaN	NaN	NaN	NaN	NaN	NaN	NaN	NaN	NaN	NaN	NaN
NaN	NaN	NaN	NaN	NaN	NaN	NaN	NaN	NaN	70.267	139.42	217.51	301.33	405.26	475.71	595.75	719.17	819.13	815.7	811.06	901.38	961.47	1008.1	936.36	980.82	1028.3	1089.8	1083.1	1029.6	983.88	873.79	542.54	NaN	NaN	NaN	NaN	NaN	NaN	NaN	NaN	NaN	NaN	NaN	NaN	NaN	NaN	NaN	NaN	NaN	NaN
NaN	NaN	NaN	NaN	NaN	NaN	NaN	NaN	NaN	NaN	NaN	NaN	NaN	NaN	NaN	38.544	65.418	90.938	110.19	120.54	165.27	251.63	416.18	545.48	586.48	511.26	467.01	438.95	505.03	583.16	556.69	474.34	228.07	NaN	NaN	NaN	NaN	NaN	NaN	NaN	NaN	NaN	NaN	NaN	NaN	NaN	NaN	NaN	NaN	NaN
NaN	NaN	NaN	NaN	NaN	NaN	NaN	NaN	NaN	NaN	NaN	NaN	NaN	NaN	NaN	NaN	NaN	NaN	100.73	107.37	128.03	194.66	316.75	554.97	794.06	957.4	955.31	879.8	813.97	835.04	839.62	745.58	500.59	325.36	301.55	367	412.07	397.17	377.09	332.76	305.24	305.72	372.85	370.32	394.7	393.08	439.71	438.07	NaN	NaN
NaN	NaN	193.21	334.62	494.13	626.18	762.29	830.01	849.55	818.95	777.8	760.55	752.32	821.28	893.32	944.98	999.89	932.74	961.5	869.67	921.12	965.81	1067.8	1142.2	1050.4	965.31	814.46	931.21	1033.7	1044.6	942.53	897.79	NaN	NaN	NaN	NaN	NaN	NaN	NaN	NaN	NaN	NaN	NaN	NaN	NaN	NaN	NaN	NaN	NaN	NaN
NaN	NaN	NaN	NaN	NaN	NaN	NaN	NaN	NaN	NaN	NaN	226.17	224.36	255.63	317.08	334.58	333.11	320	331.89	363.45	373.34	382.36	436.3	551.39	717.48	812.87	805.28	702.21	632.52	639.3	673.8	560.33	334.54	NaN	NaN	NaN	NaN	NaN	NaN	NaN	NaN	NaN	NaN	NaN	NaN	NaN	NaN	NaN	NaN	NaN
NaN	NaN	NaN	NaN	NaN	NaN	NaN	NaN	NaN	NaN	NaN	NaN	NaN	NaN	NaN	NaN	67.115	132	221.92	339.87	468.21	565.15	651.29	719.2	808.49	815.95	783.44	760.11	757.62	750.02	686.35	535.52	314.36	NaN	NaN	NaN	NaN	NaN	NaN	NaN	NaN	NaN	NaN	NaN	NaN	NaN	NaN	NaN	NaN	NaN
NaN	NaN	NaN	NaN	NaN	NaN	102.13	90.835	84.444	84.248	75.652	65.013	55.008	41.324	38.781	34.055	53.397	87.963	145.54	220.82	330.92	435.55	509.39	548.4	575.69	556.51	553.87	545.11	589.53	604.03	533.36	330.94	NaN	NaN	NaN	NaN	NaN	NaN	NaN	NaN	NaN	NaN	NaN	NaN	NaN	NaN	NaN	NaN	NaN	NaN
NaN	NaN	NaN	NaN	35.061	24.382	31.818	40.327	41.739	24.751	2.3603	-0.39604	-0.70532	15.379	41.156	97.521	175.13	287.97	437.79	536.41	606.58	707.1	812.27	807.06	798.38	832.48	920.38	952.48	956.85	919.74	705.14	370.57	NaN	NaN	NaN	NaN	NaN	NaN	NaN	NaN	NaN	NaN	NaN	NaN	NaN	NaN	NaN	NaN	NaN	NaN
NaN	NaN	NaN	NaN	55.951	59.906	94.356	170.59	344.01	528.48	654.4	692.12	668.87	581.28	577.41	610.29	625.98	563.46	473.6	516.51	524.64	508.99	457.63	459.51	588.53	718.43	818.72	790.43	638.51	440.11	279.29	272.56	280.93	249.79	NaN	NaN	NaN	NaN	NaN	NaN	NaN	NaN	NaN	NaN	NaN	NaN	NaN	NaN	NaN	NaN
NaN	NaN	NaN	NaN	NaN	56.441	111.33	98.015	78.833	62.77	78.89	97.82	111.64	129.35	130.87	130.18	128.58	115.74	143.03	209.35	367.66	512.55	665.54	653.34	632.26	610.71	651.97	672.92	621.07	593.46	376.78	NaN	NaN	NaN	NaN	NaN	NaN	NaN	NaN	NaN	NaN	NaN	NaN	NaN	NaN	NaN	NaN	NaN	NaN	NaN
NaN	NaN	NaN	NaN	NaN	NaN	NaN	NaN	NaN	NaN	NaN	NaN	423.56	643.51	693.87	706.18	731.32	846.14	936.55	977.96	987.46	977.6	892.78	922.39	983.38	1135.3	1119.3	1025.2	893.66	881.17	753.64	470.26	NaN	NaN	NaN	NaN	NaN	NaN	NaN	NaN	NaN	NaN	NaN	NaN	NaN	NaN	NaN	NaN	NaN	NaN
NaN	NaN	NaN	NaN	-8.1829	-17.122	-36.525	-1.5757	26.619	125.04	220.29	313.17	419.32	468.85	514.53	476.12	483.39	452.28	505.16	577.28	669.07	668.91	605.81	499.47	470.67	429.92	421.84	368.63	323.28	276.17	231.22	270.55	278.62	241.6	NaN	NaN	NaN	NaN	NaN	NaN	NaN	NaN	NaN	NaN	NaN	NaN	NaN	NaN	NaN	NaN
NaN	NaN	NaN	NaN	NaN	NaN	NaN	NaN	NaN	NaN	90.148	169.73	277.99	381.29	477.5	579.57	637.58	694.75	704.95	731.98	729.74	740.53	720.14	716.35	675.37	700.53	687.93	772.67	805.14	898.01	908.16	822.8	505.96	NaN	NaN	NaN	NaN	NaN	NaN	NaN	NaN	NaN	NaN	NaN	NaN	NaN	NaN	NaN	NaN	NaN
NaN	NaN	NaN	NaN	NaN	NaN	NaN	NaN	NaN	NaN	NaN	NaN	NaN	NaN	NaN	NaN	NaN	NaN	92.164	145.08	210.16	309.77	427.88	507.13	598.41	638.44	704.6	682.35	656.78	597.35	509.42	307.97	NaN	NaN	NaN	NaN	NaN	NaN	NaN	NaN	NaN	NaN	NaN	NaN	NaN	NaN	NaN	NaN	NaN	NaN
NaN	NaN	NaN	NaN	NaN	NaN	NaN	NaN	NaN	NaN	NaN	NaN	NaN	NaN	NaN	NaN	NaN	NaN	309.24	377.8	444.56	535.74	604.08	623.92	599.93	562.76	548.81	573.14	609.3	647.04	573.79	433.7	220.23	NaN	NaN	NaN	NaN	NaN	NaN	NaN	NaN	NaN	NaN	NaN	NaN	NaN	NaN	NaN	NaN	NaN
NaN	NaN	NaN	NaN	NaN	NaN	NaN	NaN	NaN	NaN	NaN	NaN	60.092	138.18	209.31	276.42	329.3	371.84	424.46	459.49	455.13	429.68	403.64	428.21	458.68	485.02	490.57	451.8	412.42	406.85	409.13	339.43	186.32	NaN	NaN	NaN	NaN	NaN	NaN	NaN	NaN	NaN	NaN	NaN	NaN	NaN	NaN	NaN	NaN	NaN
NaN	NaN	NaN	NaN	NaN	NaN	NaN	NaN	64.805	137.18	198.83	250.51	265.15	265.96	268.82	277.48	257.75	243	235.38	321.33	365.36	410.88	417.87	461.47	481.77	497.49	450.81	431.96	376.92	371.42	370.45	468.74	496.39	539.73	586.75	705.79	781.4	NaN	NaN	NaN	NaN	NaN	NaN	NaN	NaN	NaN	NaN	NaN	NaN	NaN
NaN	NaN	NaN	NaN	NaN	NaN	NaN	NaN	NaN	NaN	NaN	52.101	95.979	139.99	165.17	185.79	207.32	282.07	408.01	510.34	577.75	612.54	644.86	686.91	682.24	744.71	695.85	682.62	557.61	508.92	380.29	222.28	NaN	NaN	NaN	NaN	NaN	NaN	NaN	NaN	NaN	NaN	NaN	NaN	NaN	NaN	NaN	NaN	NaN	NaN
NaN	NaN	NaN	NaN	NaN	58.92	122.84	201.32	294.53	403.22	476.81	521.84	495.14	479.81	445.23	484.23	475.61	517.56	567.94	640.47	643.1	670.44	591.51	565.95	517.12	572.9	599.82	581.97	581.45	578.15	471.51	348.75	208.65	NaN	NaN	NaN	NaN	NaN	NaN	NaN	NaN	NaN	NaN	NaN	NaN	NaN	NaN	NaN	NaN	NaN
NaN	NaN	NaN	NaN	NaN	NaN	NaN	NaN	NaN	NaN	NaN	NaN	NaN	NaN	258.45	463.5	560.27	647.28	668.14	728.62	724.39	715.6	682.69	672.54	715.64	819.99	934.7	1012.1	992.88	930.9	712.45	406.58	NaN	NaN	NaN	NaN	NaN	NaN	NaN	NaN	NaN	NaN	NaN	NaN	NaN	NaN	NaN	NaN	NaN	NaN
NaN	NaN	NaN	NaN	NaN	NaN	NaN	NaN	NaN	NaN	NaN	39.4	65.321	92.302	127.51	157.2	163.34	152.18	144	171.15	271.29	452.87	602.42	621.77	648.27	617.65	643.96	544.77	528.65	562.02	472.5	288.97	NaN	NaN	NaN	NaN	NaN	NaN	NaN	NaN	NaN	NaN	NaN	NaN	NaN	NaN	NaN	NaN	NaN	NaN
NaN	NaN	NaN	NaN	NaN	NaN	NaN	NaN	NaN	NaN	NaN	NaN	122.71	217.6	255.36	290.17	280.16	327.65	361.7	426.38	455.11	529.11	563.66	611.18	535.74	475.34	425.43	259.3	226.29	277.06	452.75	328.93	120.14	NaN	NaN	NaN	NaN	NaN	NaN	NaN	NaN	NaN	NaN	NaN	NaN	NaN	NaN	NaN	NaN	NaN
NaN	NaN	NaN	NaN	NaN	NaN	NaN	NaN	NaN	NaN	NaN	NaN	NaN	NaN	NaN	NaN	NaN	NaN	295.22	432.51	481.93	468.91	491.73	443.95	437.89	450.76	494.87	524.17	522.61	516.1	409.36	237.94	NaN	NaN	NaN	NaN	NaN	NaN	NaN	NaN	NaN	NaN	NaN	NaN	NaN	NaN	NaN	NaN	NaN	NaN
NaN	NaN	NaN	NaN	NaN	NaN	NaN	NaN	NaN	NaN	77.078	144.71	208.14	324.88	477.7	525.39	502.41	425.55	467.8	503.96	543.34	530.46	553.18	583.24	650.69	617.3	639.75	634.26	756.62	770.08	642.39	441.36	192.43	NaN	NaN	NaN	NaN	NaN	NaN	NaN	NaN	NaN	NaN	NaN	NaN	NaN	NaN	NaN	NaN	NaN
NaN	NaN	NaN	NaN	NaN	NaN	NaN	NaN	NaN	NaN	NaN	NaN	NaN	NaN	NaN	NaN	NaN	NaN	104.3	192.57	238.31	265.38	298.18	350.16	427.47	526.09	585.62	631.17	572.12	546.43	461.07	385.19	209.33	NaN	NaN	NaN	NaN	NaN	NaN	NaN	NaN	NaN	NaN	NaN	NaN	NaN	NaN	NaN	NaN	NaN
NaN	NaN	NaN	NaN	NaN	NaN	NaN	NaN	NaN	NaN	NaN	NaN	NaN	NaN	NaN	105.03	192.98	311.74	454.99	612.54	728.93	802.34	823.65	832.61	851.58	899.29	892.68	808.55	760.9	573.27	359.72	NaN	NaN	NaN	NaN	NaN	NaN	NaN	NaN	NaN	NaN	NaN	NaN	NaN	NaN	NaN	NaN	NaN	NaN	NaN
NaN	NaN	NaN	NaN	NaN	NaN	NaN	NaN	NaN	NaN	NaN	NaN	NaN	NaN	NaN	NaN	NaN	NaN	NaN	189.08	307.03	379.03	461.76	561.33	650.13	716.6	712.98	683.38	609.25	596.55	500.94	317.31	NaN	NaN	NaN	NaN	NaN	NaN	NaN	NaN	NaN	NaN	NaN	NaN	NaN	NaN	NaN	NaN	NaN	NaN
NaN	NaN	NaN	NaN	NaN	NaN	NaN	NaN	NaN	291.81	442.48	441.14	417.43	416.47	416.65	428.98	445.12	501.81	586.86	595.78	605.59	590.3	564.46	533.12	473.58	571.08	641.61	689.14	657.52	669.9	544.41	253.63	NaN	NaN	NaN	NaN	NaN	NaN	NaN	NaN	NaN	NaN	NaN	NaN	NaN	NaN	NaN	NaN	NaN	NaN
NaN	NaN	NaN	NaN	NaN	NaN	NaN	NaN	NaN	NaN	NaN	NaN	NaN	189.93	280.17	263.11	306.52	361.4	406.13	427.24	435.65	470.4	482.67	474.92	448.07	447.48	500.87	545.99	597.18	581.99	559.22	399.7	215.72	NaN	NaN	NaN	NaN	NaN	NaN	NaN	NaN	NaN	NaN	NaN	NaN	NaN	NaN	NaN	NaN	NaN
NaN	NaN	NaN	NaN	NaN	NaN	NaN	NaN	NaN	NaN	NaN	NaN	NaN	NaN	NaN	NaN	NaN	9.777	28.924	64.383	133.46	217.97	299.43	370.37	374.18	348.96	275.95	235.08	205.58	239.05	281.02	246.05	137.93	NaN	NaN	NaN	NaN	NaN	NaN	NaN	NaN	NaN	NaN	NaN	NaN	NaN	NaN	NaN	NaN	NaN
NaN	NaN	NaN	NaN	NaN	NaN	NaN	NaN	NaN	NaN	NaN	NaN	NaN	NaN	58.847	103.28	120.56	119.43	132.76	165.1	186.77	228.86	307.99	408.97	484.45	510.18	520.74	526.71	521.85	501.64	425.07	310.76	157.02	NaN	NaN	NaN	NaN	NaN	NaN	NaN	NaN	NaN	NaN	NaN	NaN	NaN	NaN	NaN	NaN	NaN
NaN	NaN	NaN	NaN	NaN	NaN	NaN	NaN	NaN	NaN	79.117	120.29	122.89	134.81	136.81	137.07	139.09	142.65	144.91	137.96	129.29	128.26	147.74	181.67	230.8	282.67	324.4	359.79	398.56	448.01	489.54	NaN	NaN	NaN	NaN	NaN	NaN	NaN	NaN	NaN	NaN	NaN	NaN	NaN	NaN	NaN	NaN	NaN	NaN	NaN
NaN	NaN	NaN	NaN	NaN	NaN	NaN	NaN	NaN	NaN	NaN	NaN	NaN	NaN	NaN	NaN	NaN	NaN	NaN	NaN	NaN	NaN	NaN	NaN	NaN	NaN	NaN	NaN	286.99	460.81	493.25	504.74	503.37	540.69	572.1	614.73	632.24	710.46	788.31	850.09	870.01	577.09	NaN	NaN	NaN	NaN	NaN	NaN	NaN	NaN
NaN	NaN	NaN	NaN	NaN	NaN	NaN	NaN	NaN	NaN	NaN	NaN	NaN	NaN	NaN	NaN	NaN	246.26	401.19	474.26	532.92	610.77	661.4	691.72	676.98	640.8	599.79	572.78	644.48	722.72	668.76	532.12	271.88	NaN	NaN	NaN	NaN	NaN	NaN	NaN	NaN	NaN	NaN	NaN	NaN	NaN	NaN	NaN	NaN	NaN
NaN	NaN	NaN	NaN	NaN	NaN	NaN	NaN	NaN	NaN	NaN	NaN	NaN	NaN	NaN	NaN	NaN	NaN	NaN	NaN	NaN	93.09	201.25	332.41	387.8	503.24	535.56	653.82	659.94	632.71	458.17	228.45	NaN	NaN	NaN	NaN	NaN	NaN	NaN	NaN	NaN	NaN	NaN	NaN	NaN	NaN	NaN	NaN	NaN	NaN
NaN	NaN	NaN	NaN	NaN	NaN	NaN	NaN	NaN	NaN	NaN	NaN	NaN	NaN	NaN	114.49	163.79	174.27	187.56	229.09	214.56	220.03	180.27	187.05	189.65	215.37	190.04	159.77	147.68	178.07	133.5	NaN	NaN	NaN	NaN	NaN	NaN	NaN	NaN	NaN	NaN	NaN	NaN	NaN	NaN	NaN	NaN	NaN	NaN	NaN
NaN	NaN	NaN	NaN	NaN	NaN	NaN	NaN	NaN	NaN	NaN	NaN	NaN	NaN	163.76	230.55	268.8	245.81	241.03	236.14	280.21	386.32	463.13	549.56	578.1	561.65	534.12	498.12	504.01	409.92	236.89	NaN	NaN	NaN	NaN	NaN	NaN	NaN	NaN	NaN	NaN	NaN	NaN	NaN	NaN	NaN	NaN	NaN	NaN	NaN
NaN	NaN	NaN	NaN	NaN	NaN	NaN	NaN	NaN	NaN	NaN	NaN	NaN	NaN	NaN	NaN	NaN	NaN	NaN	NaN	NaN	226.4	328.25	353.17	378.08	442.68	431.97	450.62	424.47	415.09	322.96	182.66	NaN	NaN	NaN	NaN	NaN	NaN	NaN	NaN	NaN	NaN	NaN	NaN	NaN	NaN	NaN	NaN	NaN	NaN
NaN	NaN	NaN	NaN	NaN	NaN	NaN	NaN	NaN	NaN	NaN	131.31	74.26	44.95	35.805	40.396	49.731	65.228	67.407	54.718	49.492	79.462	184.05	358.9	557.41	667.33	675.96	630.33	631.68	633.91	430.8	NaN	NaN	NaN	NaN	NaN	NaN	NaN	NaN	NaN	NaN	NaN	NaN	NaN	NaN	NaN	NaN	NaN	NaN	NaN
NaN	NaN	NaN	NaN	NaN	NaN	NaN	NaN	NaN	NaN	NaN	NaN	NaN	NaN	NaN	NaN	NaN	NaN	NaN	493.35	902.57	940.66	964.48	930.51	1079.6	1226.8	1272.8	1272.6	1225.3	1093.7	684.41	NaN	NaN	NaN	NaN	NaN	NaN	NaN	NaN	NaN	NaN	NaN	NaN	NaN	NaN	NaN	NaN	NaN	NaN	NaN
NaN	NaN	NaN	NaN	NaN	NaN	260.53	302.78	348.05	454.1	555.78	642.48	616.39	624.86	735.37	883.59	939.01	1005.8	1013.4	1135.7	1034.6	1169.2	1131	1261.5	1151.8	1164.3	1107.2	1079.7	989.76	955.35	629.43	NaN	NaN	NaN	NaN	NaN	NaN	NaN	NaN	NaN	NaN	NaN	NaN	NaN	NaN	NaN	NaN	NaN	NaN	NaN
NaN	NaN	NaN	NaN	NaN	NaN	NaN	NaN	NaN	NaN	44.935	50.004	46.892	65.586	72.43	86.128	67.971	102	184.6	305	468.75	630.31	751.62	822.88	794.77	792.9	742.29	801.98	826.72	824.81	523.5	NaN	NaN	NaN	NaN	NaN	NaN	NaN	NaN	NaN	NaN	NaN	NaN	NaN	NaN	NaN	NaN	NaN	NaN	NaN
NaN	NaN	NaN	NaN	NaN	NaN	NaN	NaN	NaN	NaN	34.016	62.51	100.84	126.53	139.72	133.19	139.7	154.16	137.92	150.35	179.53	216.69	304.69	371.34	543	490.49	507.62	484.6	574.01	641.37	578.28	393.4	NaN	NaN	NaN	NaN	NaN	NaN	NaN	NaN	NaN	NaN	NaN	NaN	NaN	NaN	NaN	NaN	NaN	NaN
NaN	NaN	NaN	NaN	NaN	NaN	NaN	NaN	NaN	NaN	NaN	NaN	NaN	NaN	NaN	NaN	NaN	40.415	88.359	116.66	170.35	244.18	321.91	406.21	473.91	467.91	436.77	383.07	394.08	382.13	360.6	229.44	NaN	NaN	NaN	NaN	NaN	NaN	NaN	NaN	NaN	NaN	NaN	NaN	NaN	NaN	NaN	NaN	NaN	NaN
NaN	NaN	NaN	NaN	NaN	NaN	NaN	NaN	NaN	NaN	NaN	NaN	NaN	27.838	64.92	90.414	84.465	59.889	62.814	137.35	262.57	382.89	504.45	582.74	672.59	722.04	795.17	798.11	764.72	666.2	545.99	318.06	NaN	NaN	NaN	NaN	NaN	NaN	NaN	NaN	NaN	NaN	NaN	NaN	NaN	NaN	NaN	NaN	NaN	NaN
NaN	NaN	NaN	NaN	NaN	NaN	NaN	NaN	NaN	NaN	NaN	NaN	NaN	NaN	73.718	142.59	228.41	344.97	476.06	540.67	632.6	684.63	719.2	734.37	776.7	834.92	837.12	742.61	711.4	746.16	764.67	506.69	NaN	NaN	NaN	NaN	NaN	NaN	NaN	NaN	NaN	NaN	NaN	NaN	NaN	NaN	NaN	NaN	NaN	NaN
NaN	NaN	NaN	NaN	NaN	NaN	NaN	NaN	NaN	NaN	49.786	63.522	86.482	77.131	103.19	84.288	59.332	32.709	39.589	51.271	57.463	58.508	61.811	55.093	57.017	67.109	107.09	179.8	247.73	319.71	352.56	349.64	290.1	NaN	NaN	NaN	NaN	NaN	NaN	NaN	NaN	NaN	NaN	NaN	NaN	NaN	NaN	NaN	NaN	NaN
NaN	NaN	NaN	NaN	NaN	NaN	NaN	NaN	NaN	NaN	NaN	NaN	NaN	NaN	NaN	NaN	NaN	NaN	NaN	NaN	425.2	711.23	776.68	782	768.7	795.71	832.9	846.16	814.69	748.73	658.84	422	NaN	NaN	NaN	NaN	NaN	NaN	NaN	NaN	NaN	NaN	NaN	NaN	NaN	NaN	NaN	NaN	NaN	NaN
NaN	NaN	NaN	NaN	NaN	NaN	NaN	NaN	NaN	NaN	NaN	NaN	NaN	NaN	NaN	NaN	220.46	371.02	410.31	457.52	477.08	562.36	659.24	706.67	692.46	656.23	672.72	705.69	739.49	733.87	601.77	345.92	NaN	NaN	NaN	NaN	NaN	NaN	NaN	NaN	NaN	NaN	NaN	NaN	NaN	NaN	NaN	NaN	NaN	NaN
NaN	NaN	NaN	NaN	NaN	NaN	NaN	NaN	NaN	NaN	NaN	NaN	NaN	NaN	NaN	NaN	81.454	142.26	224.97	338.1	438.96	504.34	532.77	562.65	584.31	604.15	596.44	593.3	618.1	649.09	637.29	541.44	326.6	NaN	NaN	NaN	NaN	NaN	NaN	NaN	NaN	NaN	NaN	NaN	NaN	NaN	NaN	NaN	NaN	NaN
NaN	NaN	NaN	NaN	NaN	NaN	NaN	NaN	NaN	NaN	NaN	NaN	NaN	NaN	NaN	NaN	NaN	78.174	178.81	336.14	496.98	602.42	608.07	544.74	494.29	501.83	546.04	546.85	505.92	466.71	310.26	NaN	NaN	NaN	NaN	NaN	NaN	NaN	NaN	NaN	NaN	NaN	NaN	NaN	NaN	NaN	NaN	NaN	NaN	NaN
NaN	NaN	NaN	NaN	NaN	NaN	NaN	NaN	NaN	NaN	NaN	NaN	NaN	NaN	409.55	638.2	697.9	814.17	861.74	833.87	881.1	919.06	936.32	885.9	898.72	878.14	812.93	735.72	687	711.75	625.08	398	NaN	NaN	NaN	NaN	NaN	NaN	NaN	NaN	NaN	NaN	NaN	NaN	NaN	NaN	NaN	NaN	NaN	NaN
NaN	NaN	NaN	NaN	NaN	NaN	NaN	NaN	NaN	NaN	NaN	NaN	NaN	NaN	492.78	820.51	981.55	1022.8	990.99	902.67	856.77	855.11	846.27	825.26	745.18	598.31	466.05	401.9	399.41	388.55	238.56	NaN	NaN	NaN	NaN	NaN	NaN	NaN	NaN	NaN	NaN	NaN	NaN	NaN	NaN	NaN	NaN	NaN	NaN	NaN
NaN	NaN	NaN	NaN	NaN	NaN	NaN	NaN	NaN	NaN	NaN	NaN	NaN	NaN	169.85	291.84	406.9	513.95	644.61	694.22	747.76	723.35	747.45	707.59	734.15	724.98	763.54	722.45	713.09	695.57	481.87	NaN	NaN	NaN	NaN	NaN	NaN	NaN	NaN	NaN	NaN	NaN	NaN	NaN	NaN	NaN	NaN	NaN	NaN	NaN
NaN	NaN	NaN	NaN	NaN	NaN	NaN	NaN	NaN	NaN	NaN	NaN	NaN	NaN	NaN	NaN	NaN	NaN	NaN	230.73	428.97	618.71	687.29	733.66	643.45	634.64	581.66	635.4	680.55	714.08	682.02	433.87	NaN	NaN	NaN	NaN	NaN	NaN	NaN	NaN	NaN	NaN	NaN	NaN	NaN	NaN	NaN	NaN	NaN	NaN
NaN	NaN	NaN	NaN	NaN	NaN	NaN	NaN	NaN	NaN	NaN	NaN	NaN	NaN	NaN	NaN	NaN	NaN	NaN	NaN	NaN	NaN	NaN	NaN	NaN	NaN	NaN	405.34	623.22	637.91	578.14	425.44	297.31	212.26	269.15	289.23	273.45	217.55	213.29	287.1	335.04	362.91	390.92	NaN	NaN	NaN	NaN	NaN	NaN	NaN
NaN	NaN	NaN	NaN	NaN	NaN	NaN	NaN	NaN	NaN	NaN	NaN	NaN	NaN	NaN	NaN	NaN	NaN	NaN	NaN	NaN	NaN	NaN	NaN	NaN	NaN	NaN	NaN	NaN	445.39	630.81	601.63	587.47	563.18	507.76	490.77	446.18	434	448.03	545.12	640.87	NaN	NaN	NaN	NaN	NaN	NaN	NaN	NaN	NaN
[truncated: 11 more columns]
