# Supplementary material for: Timing of gene expression in a cell‐fate decision system
Source: Mol Syst Biol. 2018 Apr 25;14(4):e8024. doi: 10.15252/msb.20178024 (PMC5916086; doi:10.15252/msb.20178024)
Supplement: Supplementary file 3 — Dataset EV1 [file MSB-14-e8024-s003.zip › DatasetEV1/yDA302_pAGA1_dPSTR_Y_NucearEnrichment_FusionSync.csv]

-180	-175	-170	-165	-160	-155	-150	-145	-140	-135	-130	-125	-120	-115	-110	-105	-100	-95	-90	-85	-80	-75	-70	-65	-60	-55	-50	-45	-40	-35	-30	-25	-20	-15	-10	-5	0	5	10	15	20	25	30	35	40	45	50	55	60	65
NaN	NaN	NaN	NaN	NaN	NaN	NaN	NaN	NaN	NaN	NaN	NaN	NaN	NaN	NaN	NaN	NaN	NaN	NaN	NaN	NaN	NaN	NaN	NaN	NaN	NaN	NaN	24.058	25.72	31.037	36.088	50.949	62.698	82.807	93.725	90.724	61.983	28.428	NaN	NaN	NaN	NaN	NaN	NaN	NaN	NaN	NaN	NaN	NaN	NaN
NaN	NaN	NaN	NaN	NaN	NaN	NaN	NaN	NaN	NaN	NaN	NaN	NaN	NaN	NaN	NaN	NaN	NaN	NaN	NaN	NaN	NaN	NaN	24.742	25.439	24.432	28.745	34.398	43.955	50.907	57.89	56.517	51.524	41.604	43.343	43.569	32.301	NaN	NaN	NaN	NaN	NaN	NaN	NaN	NaN	NaN	NaN	NaN	NaN	NaN
NaN	NaN	NaN	NaN	NaN	NaN	NaN	NaN	NaN	NaN	NaN	NaN	NaN	NaN	NaN	NaN	NaN	NaN	NaN	NaN	NaN	NaN	NaN	NaN	NaN	51.179	64.364	75.131	84.413	96.245	112.67	121.46	130.86	127.06	139.28	140.32	122.49	82.479	36.241	NaN	NaN	NaN	NaN	NaN	NaN	NaN	NaN	NaN	NaN	NaN
NaN	NaN	NaN	NaN	NaN	NaN	NaN	NaN	NaN	NaN	NaN	NaN	NaN	NaN	NaN	NaN	NaN	NaN	NaN	NaN	NaN	NaN	NaN	NaN	NaN	35.068	44.847	54.027	59.673	58.635	55.523	58.521	75.838	93.287	108.32	110.32	86.037	57.74	32.961	28.341	28.689	17.351	NaN	NaN	NaN	NaN	NaN	NaN	NaN	NaN
NaN	NaN	NaN	NaN	NaN	NaN	NaN	NaN	NaN	NaN	NaN	NaN	NaN	NaN	NaN	NaN	NaN	NaN	NaN	71.117	70.974	68.206	60.623	55.536	47.636	41.013	33.353	28.878	28.717	37.623	58.891	85.398	115.16	121.11	135.27	120.3	98.66	46.864	NaN	NaN	NaN	NaN	NaN	NaN	NaN	NaN	NaN	NaN	NaN	NaN
NaN	NaN	NaN	NaN	NaN	NaN	NaN	NaN	NaN	NaN	NaN	NaN	NaN	NaN	NaN	NaN	NaN	NaN	NaN	NaN	NaN	NaN	NaN	17.526	18.161	16.661	16.818	16.6	19.092	20.79	26.286	37.757	55.011	73.396	86.124	90.582	70.605	39.57	NaN	NaN	NaN	NaN	NaN	NaN	NaN	NaN	NaN	NaN	NaN	NaN
NaN	NaN	NaN	NaN	NaN	NaN	NaN	NaN	NaN	NaN	NaN	NaN	NaN	NaN	NaN	NaN	NaN	NaN	NaN	NaN	NaN	NaN	NaN	NaN	NaN	33.984	47.462	59.497	82.63	99.848	117.3	135.08	139.98	142.36	140.98	118.31	89.057	47.278	24.636	NaN	NaN	NaN	NaN	NaN	NaN	NaN	NaN	NaN	NaN	NaN
NaN	NaN	NaN	NaN	NaN	NaN	NaN	NaN	NaN	NaN	NaN	NaN	NaN	NaN	NaN	NaN	NaN	NaN	NaN	NaN	NaN	NaN	NaN	NaN	NaN	33.487	78.76	129.21	165.54	192.26	184.47	179.15	150.86	142.59	133.05	123.58	96.896	51.439	NaN	NaN	NaN	NaN	NaN	NaN	NaN	NaN	NaN	NaN	NaN	NaN
NaN	NaN	NaN	NaN	NaN	NaN	NaN	NaN	NaN	NaN	NaN	NaN	27.828	29.369	28.869	26.494	22.387	21.17	22.065	31.958	44.195	72.28	98.261	133.56	146.42	149.52	139.95	144.17	159.56	171	185.29	191.84	198.63	185.62	177.3	148.73	119.77	61.211	NaN	NaN	NaN	NaN	NaN	NaN	NaN	NaN	NaN	NaN	NaN	NaN
NaN	NaN	NaN	NaN	NaN	NaN	NaN	NaN	NaN	NaN	NaN	NaN	NaN	NaN	NaN	NaN	NaN	NaN	NaN	NaN	NaN	NaN	29.303	33.997	36.695	40.259	33.207	26.863	19.691	28.53	49.635	86.327	124.72	142.82	140.19	121.28	98.794	73.03	53.515	46.38	40.869	32.311	16.603	NaN	NaN	NaN	NaN	NaN	NaN	NaN
NaN	NaN	NaN	NaN	NaN	NaN	NaN	NaN	NaN	NaN	NaN	NaN	NaN	NaN	NaN	NaN	NaN	NaN	NaN	NaN	NaN	NaN	NaN	NaN	126.28	133.76	141.58	149.58	158.47	157.81	165.78	167.65	165.91	155.25	154.39	146.59	110.39	54.77	NaN	NaN	NaN	NaN	NaN	NaN	NaN	NaN	NaN	NaN	NaN	NaN
NaN	NaN	NaN	NaN	NaN	NaN	NaN	NaN	NaN	NaN	NaN	NaN	NaN	NaN	NaN	NaN	NaN	NaN	NaN	NaN	NaN	28.714	26.398	22.676	18.681	24.612	35.081	61.578	90.304	114.29	131.13	136.42	138.29	129.13	128.09	130.71	118.5	85.023	57.365	44.183	39.599	34.399	32.962	34.421	29.727	23.367	16.12	13.246	9.5223	8.7828
NaN	NaN	NaN	NaN	NaN	NaN	NaN	NaN	NaN	NaN	NaN	NaN	NaN	NaN	NaN	NaN	NaN	NaN	NaN	30.171	36.707	43.154	53.058	67.306	84.863	90.148	93.863	91.294	93.781	93.003	86.482	78.042	72.779	71.628	80.594	64.354	46.496	16.512	NaN	NaN	NaN	NaN	NaN	NaN	NaN	NaN	NaN	NaN	NaN	NaN
NaN	NaN	NaN	NaN	NaN	NaN	NaN	NaN	NaN	NaN	NaN	NaN	NaN	NaN	NaN	61.477	105.14	128.04	125.49	115.21	99.592	101.56	96.236	87.863	76.884	64.044	62.51	65.503	79.123	98.584	120.09	143.36	153.98	152.36	137.82	121.9	90.461	52.902	NaN	NaN	NaN	NaN	NaN	NaN	NaN	NaN	NaN	NaN	NaN	NaN
NaN	NaN	NaN	NaN	NaN	NaN	NaN	NaN	NaN	NaN	NaN	NaN	NaN	NaN	NaN	21.129	26.069	25.186	23.305	29.372	35.566	42.535	41.457	44.752	46.275	50.012	49.025	52.192	62.099	78.563	88.486	93.106	101.69	124.5	152.84	147.94	112.09	51.469	NaN	NaN	NaN	NaN	NaN	NaN	NaN	NaN	NaN	NaN	NaN	NaN
NaN	NaN	NaN	NaN	NaN	NaN	NaN	NaN	NaN	NaN	NaN	NaN	NaN	NaN	NaN	NaN	NaN	21.152	21.07	25.488	25.918	26.895	24.694	28.022	28.28	30.122	32.213	30.952	36.088	37.838	46.222	53.42	58.463	63.303	65.195	70.29	69.178	55.316	45.542	49.341	57.369	56.254	47.669	41.494	39.17	32.705	28.264	23.174	14.288	NaN
NaN	NaN	NaN	NaN	NaN	NaN	NaN	NaN	NaN	NaN	NaN	NaN	NaN	NaN	NaN	NaN	NaN	NaN	NaN	NaN	NaN	37.606	48.296	51.542	55.969	60.264	61.772	57.032	60.821	71.795	92.135	108.13	112.3	105.87	102.54	84.646	61.716	31.859	17.331	NaN	NaN	NaN	NaN	NaN	NaN	NaN	NaN	NaN	NaN	NaN
NaN	NaN	NaN	NaN	NaN	NaN	NaN	NaN	NaN	NaN	NaN	NaN	NaN	NaN	NaN	NaN	NaN	NaN	NaN	NaN	NaN	NaN	63.158	77.42	89.65	93.823	91.563	77.168	64.192	63.021	65.466	76.168	79.242	83.225	89.602	76.901	64.808	43.201	27.416	NaN	NaN	NaN	NaN	NaN	NaN	NaN	NaN	NaN	NaN	NaN
NaN	NaN	NaN	NaN	NaN	NaN	NaN	NaN	NaN	NaN	17.254	40.127	61.383	75.908	91.635	103.29	110.2	103.35	87.476	75.368	72.82	73.52	81.812	85.036	102.76	118.97	138.69	148.41	161.33	176.76	186.4	194.2	187.8	196.5	198.5	159.06	89.791	NaN	NaN	NaN	NaN	NaN	NaN	NaN	NaN	NaN	NaN	NaN	NaN	NaN
NaN	NaN	NaN	NaN	NaN	NaN	NaN	29.109	31.947	31.203	29.553	28.75	31.913	27.769	28.866	34.934	58.902	66.264	66.696	55.445	51.681	58.954	81.353	98.549	105.13	90.567	90.797	98.1	110.74	113.47	103.7	90.312	77.467	64.036	51.14	42.196	40.134	52.178	64.684	57.058	44.982	34.297	46.342	NaN	NaN	NaN	NaN	NaN	NaN	NaN
NaN	NaN	NaN	NaN	NaN	NaN	NaN	NaN	NaN	NaN	NaN	NaN	NaN	NaN	NaN	NaN	NaN	NaN	NaN	53.892	60.279	63.272	63.427	73.508	91.327	119.07	136.22	138.66	142.76	145.21	146.91	139.84	138.52	146.24	153.63	137.6	99.566	46.356	NaN	NaN	NaN	NaN	NaN	NaN	NaN	NaN	NaN	NaN	NaN	NaN
NaN	NaN	NaN	NaN	NaN	NaN	NaN	NaN	NaN	NaN	NaN	NaN	NaN	29.49	47.68	63.928	65.139	63.156	57.941	57.025	65.699	69.865	72.774	70.043	75.587	85.886	95.338	99.575	100.08	97.354	94.906	100.71	116.92	127.65	138.76	123.19	97.618	49.486	NaN	NaN	NaN	NaN	NaN	NaN	NaN	NaN	NaN	NaN	NaN	NaN
NaN	NaN	NaN	NaN	NaN	NaN	NaN	NaN	NaN	NaN	NaN	NaN	NaN	NaN	42.244	41.25	39.643	40.378	36.646	35.134	33.328	36.808	41.318	56.344	74.24	87.185	85.291	77.525	69.709	70.088	95.019	126.01	157.97	164.26	169.95	139.06	104.36	63.013	36.718	NaN	NaN	NaN	NaN	NaN	NaN	NaN	NaN	NaN	NaN	NaN
NaN	NaN	NaN	NaN	NaN	NaN	NaN	NaN	NaN	NaN	NaN	NaN	NaN	NaN	NaN	NaN	NaN	NaN	NaN	NaN	NaN	NaN	NaN	NaN	NaN	NaN	NaN	123.31	131.21	140.64	138.97	150.91	142.98	150.95	136.68	146.12	125.41	98.251	62.764	34.639	NaN	NaN	NaN	NaN	NaN	NaN	NaN	NaN	NaN	NaN
NaN	NaN	NaN	NaN	NaN	NaN	NaN	NaN	NaN	NaN	NaN	NaN	NaN	NaN	NaN	NaN	NaN	NaN	36.041	33.504	33.016	30.003	25.212	20.481	30.066	35.054	40.85	31.503	33.483	45.323	60.823	78.47	83.636	99.336	118.78	119.47	98.893	47.898	NaN	NaN	NaN	NaN	NaN	NaN	NaN	NaN	NaN	NaN	NaN	NaN
NaN	NaN	NaN	NaN	NaN	NaN	NaN	NaN	NaN	NaN	NaN	NaN	NaN	NaN	25.809	29.274	31.343	29.839	32.156	33.69	43.334	50.129	57.794	59.064	75.407	88.032	113.91	126.6	140.18	146.13	148.51	150.33	157.16	166.07	167.85	158.02	133.42	93.42	44.519	NaN	NaN	NaN	NaN	NaN	NaN	NaN	NaN	NaN	NaN	NaN
NaN	NaN	NaN	NaN	NaN	NaN	NaN	NaN	NaN	NaN	NaN	NaN	NaN	NaN	NaN	NaN	NaN	NaN	NaN	NaN	NaN	NaN	NaN	NaN	NaN	NaN	NaN	NaN	NaN	NaN	NaN	24.568	38.339	41.963	42.685	38.165	36.533	26.558	26.346	22.807	21.44	18.388	11.745	NaN	NaN	NaN	NaN	NaN	NaN	NaN
NaN	NaN	NaN	NaN	NaN	NaN	NaN	NaN	NaN	NaN	NaN	NaN	NaN	NaN	NaN	NaN	NaN	NaN	NaN	82.135	86.737	89.099	91.942	98.648	101.47	99.285	98.159	93.349	89.992	76.454	69.048	84.628	107.35	135.29	143.21	144.63	125.32	96.221	64.281	35.296	NaN	NaN	NaN	NaN	NaN	NaN	NaN	NaN	NaN	NaN
NaN	NaN	NaN	NaN	NaN	NaN	NaN	NaN	NaN	NaN	NaN	NaN	NaN	NaN	29.932	33.121	43.509	63.143	75.613	74.834	69.279	68.436	80.888	97.383	113.85	126.15	108.5	112.65	96.857	101.78	77.136	62.956	61.373	68.45	91.226	96.522	88.077	78.224	65.965	61.216	48.05	44.272	38.879	27.685	13.375	NaN	NaN	NaN	NaN	NaN
NaN	NaN	NaN	NaN	NaN	NaN	NaN	NaN	NaN	NaN	NaN	NaN	NaN	NaN	NaN	NaN	NaN	NaN	NaN	NaN	NaN	29.973	47.637	52.233	51.285	55.39	67.259	81.131	97.907	107.18	104.04	91.346	86.237	106.43	130.52	139.36	113.64	78.245	43.41	34.79	34.232	29.6	NaN	NaN	NaN	NaN	NaN	NaN	NaN	NaN
NaN	NaN	NaN	NaN	NaN	NaN	NaN	NaN	NaN	NaN	NaN	NaN	NaN	NaN	NaN	NaN	NaN	NaN	77.553	100.74	121.55	138.95	143.9	133.73	126.67	116.49	116.32	108.98	112.09	114.12	123.95	133.25	151.16	172.03	194.4	174.05	108.31	NaN	NaN	NaN	NaN	NaN	NaN	NaN	NaN	NaN	NaN	NaN	NaN	NaN
NaN	NaN	NaN	NaN	NaN	NaN	NaN	NaN	NaN	NaN	NaN	NaN	NaN	NaN	NaN	NaN	NaN	NaN	NaN	NaN	NaN	NaN	NaN	NaN	NaN	125.02	132.09	133.12	134.78	138.08	142.52	143.74	150.24	154.97	154.99	131.93	96.901	61.741	48.016	44.074	35.411	31.664	26.02	17.115	NaN	NaN	NaN	NaN	NaN	NaN
NaN	NaN	NaN	NaN	NaN	NaN	NaN	NaN	NaN	NaN	NaN	NaN	NaN	NaN	NaN	NaN	NaN	NaN	NaN	NaN	34.656	51.638	59.701	63.636	57.695	50.413	41.376	40.8	53.811	72.55	99.673	122.6	128.7	133.21	123.31	114.19	83.927	45.557	NaN	NaN	NaN	NaN	NaN	NaN	NaN	NaN	NaN	NaN	NaN	NaN
NaN	NaN	NaN	NaN	NaN	NaN	NaN	NaN	NaN	NaN	NaN	NaN	NaN	NaN	NaN	NaN	NaN	NaN	NaN	NaN	NaN	NaN	NaN	NaN	NaN	83.335	102.51	119.47	136.31	150.07	156.26	161.55	159.08	166.81	174.75	178.23	155.07	112.06	54.647	NaN	NaN	NaN	NaN	NaN	NaN	NaN	NaN	NaN	NaN	NaN
NaN	NaN	NaN	NaN	NaN	NaN	NaN	NaN	NaN	NaN	NaN	NaN	NaN	NaN	NaN	NaN	NaN	NaN	NaN	NaN	NaN	NaN	NaN	NaN	NaN	NaN	92.065	102.76	110.73	127.1	141.74	139.44	130.63	118.01	120.05	113.12	100.35	79.478	44.067	NaN	NaN	NaN	NaN	NaN	NaN	NaN	NaN	NaN	NaN	NaN
NaN	NaN	NaN	NaN	NaN	NaN	NaN	NaN	NaN	NaN	NaN	NaN	NaN	NaN	NaN	NaN	NaN	NaN	NaN	NaN	NaN	NaN	NaN	NaN	NaN	NaN	NaN	NaN	70.132	106.49	125.94	130.18	139.5	145.28	152.86	134.72	100.08	65.242	28.177	NaN	NaN	NaN	NaN	NaN	NaN	NaN	NaN	NaN	NaN	NaN
NaN	NaN	NaN	NaN	NaN	NaN	NaN	NaN	NaN	NaN	NaN	NaN	NaN	NaN	NaN	NaN	NaN	NaN	NaN	NaN	NaN	NaN	NaN	NaN	NaN	NaN	43.319	63.448	76.735	79.5	95.277	105.29	115.22	116.1	98.744	81.758	59.036	54.482	46.217	28.841	NaN	NaN	NaN	NaN	NaN	NaN	NaN	NaN	NaN	NaN
NaN	NaN	NaN	NaN	NaN	NaN	NaN	NaN	NaN	NaN	NaN	NaN	NaN	NaN	NaN	40.868	73.37	100.34	119.89	136.17	151.61	161.3	159.45	154.55	156.07	153.07	140	121.64	114.97	120.85	134.98	146.58	143.48	152.5	169.44	175.81	141.83	87.12	42.518	31.049	36.147	44.665	43.102	37.616	40.753	42.256	35.977	29.077	21.09	19.953
NaN	NaN	NaN	NaN	NaN	NaN	NaN	NaN	NaN	NaN	NaN	NaN	NaN	NaN	NaN	NaN	NaN	NaN	NaN	NaN	NaN	NaN	NaN	NaN	NaN	NaN	NaN	NaN	140.7	140.98	141.73	147.85	159.71	166.01	165.61	132.46	95.306	61.072	52.241	49.661	42.55	36.376	31.737	28.412	22.199	19.103	16.636	16.432	12.903	9.6172
NaN	NaN	NaN	NaN	NaN	NaN	NaN	NaN	NaN	NaN	NaN	NaN	NaN	NaN	NaN	NaN	NaN	NaN	NaN	NaN	NaN	NaN	NaN	110.74	119.15	119.41	118.2	109.11	104.99	114.91	139.54	163.75	179.79	185.66	183.88	157.6	117.73	78.522	57.428	56.38	56.041	39.799	NaN	NaN	NaN	NaN	NaN	NaN	NaN	NaN
NaN	NaN	NaN	NaN	NaN	NaN	NaN	NaN	NaN	NaN	NaN	NaN	NaN	NaN	NaN	NaN	NaN	NaN	NaN	NaN	NaN	NaN	NaN	NaN	NaN	37.759	38.147	46.673	65.311	85.689	98.99	114.11	123.84	129.76	136.45	117.69	95.369	43.924	NaN	NaN	NaN	NaN	NaN	NaN	NaN	NaN	NaN	NaN	NaN	NaN
NaN	NaN	NaN	NaN	NaN	NaN	NaN	NaN	NaN	NaN	NaN	NaN	NaN	NaN	NaN	NaN	NaN	NaN	NaN	NaN	NaN	23.83	25.46	25.56	23.396	25.399	23.336	25.61	27.085	35.757	52.625	69.603	87.573	94.559	91.077	76.076	43.042	NaN	NaN	NaN	NaN	NaN	NaN	NaN	NaN	NaN	NaN	NaN	NaN	NaN
NaN	NaN	NaN	NaN	NaN	NaN	NaN	NaN	NaN	NaN	NaN	NaN	NaN	NaN	NaN	NaN	NaN	NaN	NaN	NaN	NaN	NaN	NaN	NaN	NaN	NaN	NaN	58.756	71.728	78.734	79.301	95.574	117.29	136.64	151.71	132.45	108.33	65.731	51.937	45.067	49.315	51.944	49.762	41.474	30.392	29.639	27.74	30.761	29.389	25.737
NaN	NaN	NaN	NaN	NaN	NaN	NaN	NaN	NaN	NaN	NaN	NaN	NaN	NaN	NaN	28.333	30.624	31.086	31.691	36.259	37.418	42.647	46.967	52.808	55.586	58.633	62.776	64.763	69.291	66.277	58.5	50.768	48.715	64.013	75.401	82.031	68.738	47.223	24.611	NaN	NaN	NaN	NaN	NaN	NaN	NaN	NaN	NaN	NaN	NaN
NaN	NaN	NaN	NaN	NaN	NaN	NaN	NaN	NaN	NaN	NaN	NaN	NaN	NaN	NaN	NaN	NaN	35.004	40.328	52.511	66.099	88.434	95.271	101.98	87.488	76.292	74.842	79.602	99.616	112.98	132.16	139.98	135.16	133.57	137.45	134.26	105.87	71.293	50.603	42.456	36.956	30.134	27.055	28.568	31.391	29.956	23.214	17.571	16.718	17.776
NaN	NaN	NaN	NaN	NaN	NaN	NaN	NaN	NaN	NaN	NaN	NaN	NaN	NaN	NaN	NaN	NaN	NaN	NaN	NaN	NaN	NaN	65.777	66.398	64.434	71.21	74.997	99.708	121.29	130.96	133.88	142.14	158.36	163.26	158.63	151.16	127.53	93.97	60.071	31.209	NaN	NaN	NaN	NaN	NaN	NaN	NaN	NaN	NaN	NaN
NaN	NaN	NaN	NaN	NaN	NaN	NaN	NaN	NaN	NaN	NaN	NaN	NaN	NaN	NaN	NaN	NaN	35.956	35.234	31.657	29.453	42.839	63.437	91.58	108.51	124.83	136.18	139.6	136.42	129.19	132.77	141.93	162.8	168.24	165.54	140.12	115.15	66.546	NaN	NaN	NaN	NaN	NaN	NaN	NaN	NaN	NaN	NaN	NaN	NaN
NaN	NaN	NaN	NaN	NaN	NaN	NaN	NaN	NaN	NaN	NaN	NaN	NaN	NaN	NaN	NaN	NaN	NaN	NaN	26.462	23.31	22.962	23.504	27.686	30.537	36.335	38.186	38.372	34.983	35.154	39.716	57.935	84.779	117.48	150.5	152.66	127.41	82.661	55.482	48.07	40.183	30.173	14.074	NaN	NaN	NaN	NaN	NaN	NaN	NaN
NaN	NaN	NaN	NaN	NaN	NaN	NaN	NaN	NaN	NaN	NaN	NaN	NaN	NaN	NaN	NaN	NaN	NaN	NaN	NaN	NaN	NaN	NaN	NaN	NaN	46.624	40.817	33.356	34.005	42.099	60.012	97.027	124.26	137.11	135.73	135.12	119.89	87.493	41.643	NaN	NaN	NaN	NaN	NaN	NaN	NaN	NaN	NaN	NaN	NaN
NaN	NaN	NaN	NaN	NaN	NaN	NaN	NaN	NaN	NaN	NaN	NaN	NaN	NaN	NaN	NaN	NaN	NaN	NaN	NaN	NaN	NaN	NaN	NaN	NaN	NaN	70.609	115.05	134.06	142.62	147.22	154.07	150.12	138.63	125.98	101.21	73.754	37.007	NaN	NaN	NaN	NaN	NaN	NaN	NaN	NaN	NaN	NaN	NaN	NaN
NaN	NaN	NaN	NaN	NaN	NaN	NaN	NaN	NaN	NaN	NaN	NaN	NaN	NaN	NaN	NaN	NaN	NaN	NaN	NaN	NaN	NaN	NaN	NaN	NaN	NaN	91.923	131.94	155.38	167.82	176.23	163.66	156.41	142.75	145.32	126.59	94.811	50.721	NaN	NaN	NaN	NaN	NaN	NaN	NaN	NaN	NaN	NaN	NaN	NaN
NaN	NaN	NaN	NaN	NaN	NaN	NaN	NaN	NaN	NaN	NaN	NaN	NaN	NaN	NaN	NaN	NaN	NaN	NaN	NaN	NaN	NaN	35.586	43.191	51.989	63.369	70.39	73.169	78.643	86.29	97.98	115.56	124.52	139.32	138.07	137.83	103.74	56.746	NaN	NaN	NaN	NaN	NaN	NaN	NaN	NaN	NaN	NaN	NaN	NaN
NaN	NaN	NaN	NaN	NaN	NaN	NaN	NaN	NaN	NaN	NaN	NaN	NaN	NaN	NaN	NaN	NaN	NaN	NaN	NaN	NaN	NaN	NaN	NaN	47.392	56.167	63.874	72.45	74.801	84.864	102.82	122.37	123.4	129.09	134.19	120.49	90.597	41.537	NaN	NaN	NaN	NaN	NaN	NaN	NaN	NaN	NaN	NaN	NaN	NaN
NaN	NaN	NaN	NaN	NaN	NaN	NaN	NaN	NaN	NaN	NaN	NaN	NaN	NaN	NaN	NaN	NaN	NaN	NaN	NaN	NaN	NaN	NaN	32.759	34.285	39.641	51.903	69.957	86.123	110.69	134.8	152.65	166.53	176.3	183.71	171.06	120.97	63.262	NaN	NaN	NaN	NaN	NaN	NaN	NaN	NaN	NaN	NaN	NaN	NaN
NaN	NaN	NaN	NaN	NaN	NaN	NaN	NaN	NaN	NaN	NaN	NaN	NaN	NaN	NaN	NaN	NaN	NaN	NaN	48.499	45.358	43.009	43.566	39.028	35.572	29.894	29.164	43.287	69.112	85.272	85.878	85.769	94.829	106.38	108.97	103.46	77.696	40.801	NaN	NaN	NaN	NaN	NaN	NaN	NaN	NaN	NaN	NaN	NaN	NaN
NaN	NaN	NaN	NaN	NaN	NaN	NaN	NaN	NaN	NaN	NaN	NaN	NaN	NaN	NaN	NaN	NaN	NaN	NaN	NaN	NaN	39.82	47.124	49.164	57.391	67.364	80.477	80.898	89.12	94.383	112.22	125.43	146.93	162.32	173.04	151.04	109.66	49.836	NaN	NaN	NaN	NaN	NaN	NaN	NaN	NaN	NaN	NaN	NaN	NaN
NaN	NaN	NaN	NaN	NaN	NaN	NaN	NaN	NaN	NaN	NaN	NaN	NaN	NaN	NaN	NaN	NaN	NaN	NaN	NaN	NaN	NaN	NaN	NaN	NaN	71.822	90.144	94.463	95.472	99.221	105.89	111.27	114.71	114.71	112.59	107.97	82.417	44.552	NaN	NaN	NaN	NaN	NaN	NaN	NaN	NaN	NaN	NaN	NaN	NaN
NaN	NaN	NaN	NaN	NaN	NaN	NaN	NaN	NaN	NaN	NaN	NaN	NaN	NaN	NaN	NaN	NaN	NaN	NaN	NaN	NaN	NaN	NaN	NaN	NaN	NaN	92.347	86.357	74.204	66.618	63.106	73.012	80.349	87.892	82.646	89.112	76.2	66.743	30.838	NaN	NaN	NaN	NaN	NaN	NaN	NaN	NaN	NaN	NaN	NaN
NaN	NaN	NaN	NaN	NaN	NaN	NaN	NaN	NaN	NaN	NaN	NaN	NaN	NaN	NaN	NaN	NaN	NaN	NaN	NaN	NaN	NaN	92.323	96.634	103.18	107.27	106.02	98.527	87.828	82.092	85.645	100.44	114.41	121.19	123.63	110.36	81.152	39.176	NaN	NaN	NaN	NaN	NaN	NaN	NaN	NaN	NaN	NaN	NaN	NaN
NaN	NaN	NaN	NaN	NaN	NaN	NaN	NaN	NaN	NaN	NaN	NaN	NaN	NaN	NaN	NaN	NaN	16.957	27.251	35.182	37.509	36.579	32.989	32.513	36.501	53.362	87.21	117.49	127.63	119.15	105.43	111.3	119.93	139.08	136.88	123.02	90.475	64.94	31.558	NaN	NaN	NaN	NaN	NaN	NaN	NaN	NaN	NaN	NaN	NaN
NaN	NaN	NaN	NaN	NaN	NaN	NaN	NaN	NaN	NaN	NaN	NaN	NaN	NaN	NaN	NaN	NaN	NaN	NaN	NaN	NaN	NaN	NaN	NaN	22.795	36.882	44.477	47.586	47.646	40.952	45.913	48.651	56.36	53.203	54.782	45.615	39.053	27.812	27.143	28.457	27.074	26.146	24.122	23.812	19.493	15.201	12.667	10.482	8.6425	8.1988
NaN	NaN	NaN	NaN	NaN	NaN	NaN	NaN	NaN	NaN	NaN	NaN	NaN	NaN	NaN	NaN	NaN	18.585	32.876	38.037	43.251	41.066	37.464	28.764	30.375	41.166	49.227	53.626	51.301	66.989	64.853	63.064	47.076	52.513	53.945	55.808	47.619	45.805	39.141	37.478	36.98	37.059	32.73	21.472	15.897	11.041	12.786	16.666	23.516	22.182
NaN	NaN	NaN	NaN	NaN	NaN	NaN	NaN	NaN	NaN	NaN	NaN	NaN	NaN	NaN	NaN	NaN	NaN	NaN	NaN	NaN	32.172	47.432	50.1	57.614	63.28	67.115	76.157	83.715	100.28	113.61	118.8	116.47	114.73	130.19	134.17	112.08	78.919	55.27	33.846	NaN	NaN	NaN	NaN	NaN	NaN	NaN	NaN	NaN	NaN
NaN	NaN	NaN	NaN	NaN	NaN	NaN	NaN	NaN	NaN	NaN	NaN	NaN	NaN	NaN	NaN	NaN	NaN	NaN	NaN	NaN	NaN	44.256	73.138	81.108	90.391	88.725	96.457	95.549	95.707	76.528	67.567	56.974	52.61	46.981	48.556	41.217	31.892	18.088	24.373	16.875	NaN	NaN	NaN	NaN	NaN	NaN	NaN	NaN	NaN
NaN	NaN	NaN	NaN	NaN	NaN	NaN	NaN	NaN	NaN	NaN	NaN	NaN	NaN	NaN	NaN	NaN	NaN	NaN	NaN	NaN	NaN	NaN	NaN	NaN	NaN	NaN	54.688	94.497	119.11	138.56	155.39	161.63	164.47	169.33	160.14	142.51	101.41	54.416	NaN	NaN	NaN	NaN	NaN	NaN	NaN	NaN	NaN	NaN	NaN
NaN	NaN	NaN	NaN	NaN	NaN	NaN	NaN	NaN	NaN	NaN	NaN	NaN	NaN	NaN	NaN	NaN	NaN	NaN	NaN	NaN	NaN	NaN	NaN	NaN	NaN	31.722	61.535	79.392	85.775	81.882	77.607	77.542	90.687	99.899	100.55	61.488	NaN	NaN	NaN	NaN	NaN	NaN	NaN	NaN	NaN	NaN	NaN	NaN	NaN
NaN	NaN	NaN	NaN	NaN	NaN	NaN	NaN	NaN	NaN	NaN	NaN	NaN	NaN	NaN	NaN	NaN	NaN	15.921	29.786	30.416	32.844	27.693	29.419	31.369	34.756	37.224	42.756	51.954	56.824	59.249	67.467	81.794	106.84	125.86	117.48	91.232	59.81	49.782	46.791	42.357	29.214	NaN	NaN	NaN	NaN	NaN	NaN	NaN	NaN
NaN	NaN	NaN	NaN	NaN	NaN	NaN	NaN	NaN	NaN	NaN	NaN	NaN	NaN	NaN	NaN	NaN	NaN	NaN	NaN	NaN	NaN	NaN	NaN	57.204	90.835	86.939	86.535	70.355	59.972	55.505	59.677	62.71	59.181	65.216	71.929	66.196	52.349	24.043	NaN	NaN	NaN	NaN	NaN	NaN	NaN	NaN	NaN	NaN	NaN
NaN	NaN	NaN	NaN	NaN	NaN	NaN	NaN	NaN	NaN	NaN	NaN	NaN	NaN	NaN	NaN	NaN	NaN	NaN	22.842	39.471	43.123	54.368	66.806	88.438	106.83	120.32	133.44	139.65	136.01	134.14	135.81	150.44	154.4	163.6	144.08	108.31	49.032	NaN	NaN	NaN	NaN	NaN	NaN	NaN	NaN	NaN	NaN	NaN	NaN
NaN	NaN	NaN	NaN	NaN	NaN	NaN	NaN	NaN	NaN	NaN	NaN	NaN	NaN	NaN	NaN	NaN	NaN	NaN	NaN	16.823	25.449	24.025	23.614	18.955	20.666	21.283	24.382	23.072	26.054	30.912	34.685	38.677	43.472	53.426	64.799	65.512	58.461	44.243	26.809	NaN	NaN	NaN	NaN	NaN	NaN	NaN	NaN	NaN	NaN
NaN	NaN	NaN	NaN	NaN	NaN	NaN	NaN	NaN	NaN	NaN	NaN	NaN	NaN	NaN	NaN	NaN	NaN	NaN	11.008	19.012	20.028	25.639	28.319	29.735	30.754	38.681	49.822	63.904	76.09	97.172	116.94	132.78	134.94	135.03	121.87	96.266	51.122	NaN	NaN	NaN	NaN	NaN	NaN	NaN	NaN	NaN	NaN	NaN	NaN
NaN	NaN	NaN	NaN	NaN	NaN	NaN	NaN	NaN	NaN	NaN	NaN	NaN	NaN	NaN	NaN	NaN	NaN	40.782	58.223	65.208	63.203	68.771	71.684	73.751	71.211	65.397	57.665	56.416	55.796	52.963	50.888	48.503	54.384	62.044	61.432	46.776	21.972	NaN	NaN	NaN	NaN	NaN	NaN	NaN	NaN	NaN	NaN	NaN	NaN
NaN	NaN	NaN	NaN	NaN	NaN	NaN	NaN	NaN	NaN	NaN	NaN	NaN	NaN	NaN	NaN	NaN	NaN	NaN	NaN	NaN	NaN	NaN	NaN	NaN	NaN	NaN	45.932	75.051	88.521	91.713	95.109	107.37	119.17	132.99	133.87	124.68	104.25	61.338	NaN	NaN	NaN	NaN	NaN	NaN	NaN	NaN	NaN	NaN	NaN
NaN	NaN	NaN	NaN	NaN	NaN	NaN	NaN	NaN	NaN	NaN	NaN	NaN	NaN	NaN	NaN	NaN	NaN	NaN	NaN	NaN	NaN	NaN	NaN	NaN	NaN	NaN	NaN	59.118	109.04	150.98	177.92	180.18	174.65	163.23	153.34	121.01	90.027	47.734	NaN	NaN	NaN	NaN	NaN	NaN	NaN	NaN	NaN	NaN	NaN
NaN	NaN	NaN	NaN	NaN	NaN	NaN	NaN	NaN	18.878	30.872	37.196	40.005	40.776	41.608	45.7	61.25	74.926	91.197	101.06	110.81	118.42	124.38	131.31	140.14	150.62	156.07	161.34	160.6	159.66	135.29	112.83	94.278	97.244	104.26	104.24	90.071	74.493	43.543	NaN	NaN	NaN	NaN	NaN	NaN	NaN	NaN	NaN	NaN	NaN
NaN	NaN	NaN	NaN	NaN	NaN	NaN	NaN	NaN	NaN	NaN	NaN	NaN	44.886	68.252	66.655	62.414	55.262	51.28	51.44	51.417	50.635	45.665	46.211	44.535	56.194	74.546	98.426	114.82	121.69	126.44	131.5	144.92	165.68	182.31	159.05	119.4	55.973	NaN	NaN	NaN	NaN	NaN	NaN	NaN	NaN	NaN	NaN	NaN	NaN
NaN	NaN	NaN	NaN	NaN	NaN	NaN	NaN	NaN	NaN	NaN	NaN	NaN	NaN	NaN	NaN	NaN	NaN	NaN	NaN	NaN	NaN	NaN	NaN	NaN	NaN	NaN	NaN	NaN	NaN	NaN	NaN	NaN	62.22	103.06	109.99	94.526	70.012	41.533	42.619	46.634	57.209	50.365	41.011	32.075	26.167	20.62	15.316	11.165	7.7828
NaN	NaN	NaN	NaN	NaN	NaN	NaN	NaN	NaN	NaN	NaN	NaN	NaN	19.174	27.55	28.572	31.772	34.706	33.673	36.794	41.074	42.943	41.677	37.581	35.194	45.123	66.668	96.99	117.02	128.26	123.69	116.17	101.68	95.56	104.89	99.657	86.272	41.74	NaN	NaN	NaN	NaN	NaN	NaN	NaN	NaN	NaN	NaN	NaN	NaN
NaN	NaN	NaN	NaN	NaN	NaN	NaN	NaN	NaN	NaN	NaN	NaN	NaN	NaN	NaN	NaN	NaN	NaN	NaN	NaN	NaN	14.96	24.97	36.501	52.08	79.555	91.572	100.43	88.389	83.872	85.052	101.16	115.18	127.1	136.13	106.79	74.208	38.418	37.533	35.042	25.149	13.582	5.8362	NaN	NaN	NaN	NaN	NaN	NaN	NaN
NaN	NaN	NaN	NaN	NaN	NaN	NaN	NaN	NaN	NaN	NaN	NaN	NaN	NaN	NaN	NaN	22.168	36.469	41.522	35.126	30.985	25.701	28.37	30.94	39.99	59.142	64.818	75.05	88.783	112.35	125.24	121.22	129.02	140.32	150.37	127.06	92.358	56.116	29.661	NaN	NaN	NaN	NaN	NaN	NaN	NaN	NaN	NaN	NaN	NaN
NaN	NaN	NaN	NaN	NaN	NaN	NaN	NaN	NaN	NaN	NaN	NaN	NaN	NaN	NaN	NaN	NaN	NaN	NaN	NaN	19.6	34.424	39.987	47.951	56.812	53.754	50.53	61.137	84.154	103.24	108.41	111.26	110.07	103.73	105.38	85.521	52.391	NaN	NaN	NaN	NaN	NaN	NaN	NaN	NaN	NaN	NaN	NaN	NaN	NaN
NaN	NaN	NaN	NaN	NaN	NaN	NaN	NaN	NaN	NaN	NaN	NaN	NaN	NaN	NaN	NaN	NaN	NaN	NaN	NaN	NaN	NaN	NaN	NaN	NaN	20.634	25.115	19.992	21.073	26.286	29.426	35.045	50.723	79.189	103.79	104.24	74.577	45.6	19.784	NaN	NaN	NaN	NaN	NaN	NaN	NaN	NaN	NaN	NaN	NaN
NaN	NaN	NaN	NaN	NaN	NaN	NaN	NaN	NaN	NaN	NaN	NaN	52.18	72.749	63.666	49.944	42.024	36.092	29.691	22.552	24.571	33.34	45.209	56.387	67.949	81.085	95.036	100.31	101.85	96.111	106.96	109.7	108.07	100.89	90.527	69.049	32.067	NaN	NaN	NaN	NaN	NaN	NaN	NaN	NaN	NaN	NaN	NaN	NaN	NaN
NaN	NaN	NaN	NaN	NaN	NaN	NaN	NaN	NaN	NaN	NaN	NaN	NaN	NaN	NaN	NaN	NaN	NaN	NaN	NaN	NaN	NaN	NaN	NaN	NaN	NaN	NaN	NaN	NaN	67.832	101.26	104.21	137.45	176.51	211.63	215.07	180.25	132.54	94.402	56.738	NaN	NaN	NaN	NaN	NaN	NaN	NaN	NaN	NaN	NaN
NaN	NaN	NaN	NaN	NaN	NaN	NaN	NaN	NaN	NaN	NaN	NaN	NaN	NaN	NaN	NaN	NaN	NaN	NaN	NaN	NaN	NaN	NaN	18.49	29.938	33.882	37.404	47.351	55.658	56.721	54.96	52.163	50.695	50.353	55.297	60.346	55.629	47.775	41.125	37.516	34.281	30.304	29.517	24.775	23.156	18.682	18.126	15.249	14.68	14.645
NaN	NaN	NaN	NaN	NaN	NaN	NaN	NaN	NaN	NaN	NaN	NaN	NaN	NaN	NaN	NaN	NaN	NaN	NaN	NaN	NaN	NaN	17.94	25.111	21.912	20.627	23.005	20.634	19.093	22.156	32.611	39.301	44.21	49.906	62.103	56.601	47.648	26.046	24.457	24.748	30.734	29.166	18.427	NaN	NaN	NaN	NaN	NaN	NaN	NaN
NaN	NaN	NaN	NaN	NaN	NaN	NaN	NaN	NaN	NaN	NaN	NaN	NaN	NaN	NaN	NaN	NaN	NaN	NaN	NaN	NaN	NaN	NaN	NaN	NaN	NaN	NaN	NaN	76.218	118.65	138.18	161.73	189.65	203.63	215	187.34	139.86	88.447	69.714	66.752	44.202	NaN	NaN	NaN	NaN	NaN	NaN	NaN	NaN	NaN
NaN	NaN	NaN	NaN	NaN	NaN	NaN	NaN	NaN	NaN	NaN	NaN	NaN	NaN	NaN	NaN	NaN	NaN	14.782	25.742	36.8	43.704	48.086	43.43	37.041	30.544	29.671	39.241	61.022	87.116	108.05	130.92	158.81	182.71	195.79	179.79	138.81	72.244	NaN	NaN	NaN	NaN	NaN	NaN	NaN	NaN	NaN	NaN	NaN	NaN
NaN	NaN	NaN	NaN	NaN	NaN	NaN	NaN	NaN	NaN	NaN	NaN	NaN	NaN	28.211	47.596	58.503	68.348	73.1	64.267	64.142	55.326	64.339	63.407	72.128	71.138	78.208	98.652	123.66	147.58	157.22	159.97	127.79	104.11	78.006	68.421	54.302	28.449	NaN	NaN	NaN	NaN	NaN	NaN	NaN	NaN	NaN	NaN	NaN	NaN
NaN	NaN	NaN	NaN	NaN	NaN	NaN	NaN	NaN	NaN	NaN	NaN	NaN	NaN	NaN	NaN	NaN	NaN	NaN	NaN	NaN	NaN	26.688	39.069	39.908	50.882	58.457	63.143	70.95	78.032	94.544	111.97	129.34	138.22	144.71	127.54	94.201	53.674	39.908	37.96	31.616	25.214	23.366	21.889	17.934	7.4615	NaN	NaN	NaN	NaN
NaN	NaN	NaN	NaN	NaN	NaN	NaN	NaN	NaN	NaN	NaN	NaN	NaN	NaN	NaN	NaN	NaN	NaN	NaN	NaN	NaN	NaN	NaN	NaN	NaN	26.594	50.395	71.216	76.553	69.901	69.137	80.717	93.642	98.543	107.97	100.1	76.883	46.809	24.606	NaN	NaN	NaN	NaN	NaN	NaN	NaN	NaN	NaN	NaN	NaN
NaN	NaN	NaN	NaN	NaN	NaN	NaN	NaN	NaN	NaN	NaN	NaN	NaN	NaN	NaN	NaN	NaN	NaN	NaN	NaN	NaN	NaN	NaN	NaN	NaN	35.23	67.411	98.995	123.61	154.67	170.5	185.42	180.85	187.3	194.44	184.65	138.73	90.089	41.211	NaN	NaN	NaN	NaN	NaN	NaN	NaN	NaN	NaN	NaN	NaN
NaN	NaN	NaN	NaN	NaN	NaN	NaN	NaN	NaN	NaN	NaN	NaN	NaN	NaN	NaN	NaN	NaN	NaN	NaN	NaN	NaN	NaN	NaN	NaN	NaN	NaN	NaN	NaN	57.125	97.794	115.67	117.83	118.97	122.83	128.74	125.71	103.97	73.661	34.883	NaN	NaN	NaN	NaN	NaN	NaN	NaN	NaN	NaN	NaN	NaN
NaN	NaN	NaN	NaN	NaN	NaN	NaN	NaN	NaN	NaN	NaN	NaN	NaN	NaN	NaN	NaN	20.187	30.425	29.523	28.821	23.123	23.917	24.578	28.558	30.069	36.312	47.408	66.212	89.199	99.351	89.124	84.044	87.492	100.14	114.71	115.09	99.302	66.377	49.204	45.749	31.907	NaN	NaN	NaN	NaN	NaN	NaN	NaN	NaN	NaN
NaN	NaN	NaN	NaN	NaN	NaN	NaN	NaN	NaN	NaN	NaN	NaN	NaN	16.345	26.852	30.935	35.692	33.38	31.234	26.515	25.264	17.318	19.714	21.31	22.384	26.232	30.203	52.205	77.19	117.5	150.21	160.52	161.2	170.9	186.32	154.65	102.04	38.18	NaN	NaN	NaN	NaN	NaN	NaN	NaN	NaN	NaN	NaN	NaN	NaN
NaN	NaN	NaN	NaN	NaN	NaN	NaN	NaN	NaN	NaN	NaN	NaN	NaN	NaN	NaN	NaN	NaN	NaN	NaN	NaN	NaN	NaN	NaN	NaN	5.7769	14.304	19.696	28.185	47.445	76.046	107.43	118.12	119.69	118.46	123.09	124.39	107.53	85.881	46.156	NaN	NaN	NaN	NaN	NaN	NaN	NaN	NaN	NaN	NaN	NaN
NaN	NaN	NaN	NaN	NaN	NaN	NaN	NaN	NaN	NaN	NaN	NaN	NaN	NaN	NaN	NaN	12.506	26.47	32.26	34.982	33.365	36.122	37.155	46.788	63.857	89.282	112.76	121.68	117.83	107.65	101.7	100.65	118.18	140.79	166.19	138.16	82.509	NaN	NaN	NaN	NaN	NaN	NaN	NaN	NaN	NaN	NaN	NaN	NaN	NaN
NaN	NaN	NaN	NaN	NaN	NaN	NaN	NaN	NaN	NaN	NaN	NaN	NaN	NaN	NaN	NaN	NaN	NaN	NaN	NaN	NaN	NaN	NaN	NaN	NaN	NaN	28.039	51.751	67.364	80.676	83.4	85.702	107.23	120.82	136.26	125.01	99.105	52.704	NaN	NaN	NaN	NaN	NaN	NaN	NaN	NaN	NaN	NaN	NaN	NaN
NaN	NaN	NaN	NaN	NaN	NaN	NaN	NaN	NaN	NaN	NaN	NaN	NaN	NaN	NaN	NaN	NaN	NaN	NaN	NaN	NaN	NaN	NaN	NaN	NaN	NaN	22.62	41.79	58.384	75.947	97.102	113.53	128.56	129.73	138.45	133.79	112.38	75.47	36.359	NaN	NaN	NaN	NaN	NaN	NaN	NaN	NaN	NaN	NaN	NaN
NaN	NaN	NaN	NaN	NaN	NaN	NaN	NaN	NaN	NaN	NaN	NaN	NaN	NaN	NaN	NaN	NaN	NaN	NaN	NaN	NaN	NaN	NaN	NaN	NaN	NaN	NaN	11.455	18.483	20.671	18.897	18.536	19.919	22.771	22.573	27.756	30.495	39.28	44.014	49.529	48.963	40.094	29.89	24.438	22.746	23.854	22.203	22.549	20.087	17.556
NaN	NaN	NaN	NaN	NaN	NaN	NaN	NaN	NaN	NaN	NaN	NaN	NaN	12.974	22.795	25.461	24.107	26.323	31.892	39	40.611	38.331	36.238	37.082	47.29	56.194	67.503	76.896	94.224	104.02	100.22	88.338	74.096	76.005	85.53	97.844	84.924	64.725	41.848	32.378	NaN	NaN	NaN	NaN	NaN	NaN	NaN	NaN	NaN	NaN
NaN	NaN	NaN	NaN	NaN	NaN	NaN	NaN	NaN	NaN	NaN	NaN	NaN	NaN	NaN	NaN	9.0367	16.091	22.693	23.466	30.345	42.27	52.78	62.572	73.259	93.191	120.12	142.12	149.51	145.23	136.3	139.83	141.5	150.85	157.73	136.97	83.323	NaN	NaN	NaN	NaN	NaN	NaN	NaN	NaN	NaN	NaN	NaN	NaN	NaN
NaN	NaN	NaN	NaN	NaN	NaN	NaN	NaN	NaN	NaN	NaN	NaN	NaN	NaN	NaN	NaN	NaN	NaN	NaN	18.83	29.703	31.699	33.433	33.294	35.978	37.255	45.642	59.122	77.094	95.854	113.2	125.65	133.24	137.78	150.76	156.78	130.23	89.748	38.265	NaN	NaN	NaN	NaN	NaN	NaN	NaN	NaN	NaN	NaN	NaN
NaN	NaN	NaN	NaN	NaN	NaN	NaN	NaN	NaN	NaN	NaN	NaN	NaN	NaN	NaN	NaN	NaN	22.795	32.94	33.417	36.128	42.273	50.853	48.91	46.519	45.401	59.635	72.934	84.326	96.046	105.57	111.55	118.95	128.21	146.19	114.72	88.217	48.492	32.921	NaN	NaN	NaN	NaN	NaN	NaN	NaN	NaN	NaN	NaN	NaN
NaN	NaN	NaN	NaN	NaN	NaN	NaN	NaN	NaN	NaN	NaN	NaN	NaN	NaN	NaN	NaN	NaN	NaN	NaN	NaN	NaN	NaN	NaN	NaN	NaN	NaN	NaN	NaN	NaN	NaN	28.042	59.455	78.729	101.96	102.15	107.97	92.317	85.366	69.301	58.587	33.926	NaN	NaN	NaN	NaN	NaN	NaN	NaN	NaN	NaN
NaN	NaN	NaN	NaN	NaN	NaN	NaN	NaN	NaN	NaN	NaN	NaN	NaN	NaN	NaN	NaN	NaN	NaN	NaN	NaN	NaN	NaN	NaN	NaN	NaN	NaN	NaN	NaN	NaN	19.028	29.287	40.78	58.941	81.576	95.98	80.366	63.826	43.895	50.849	50.361	46.368	35.66	25.569	25.382	22.815	21.203	17.218	15.252	15.314	13.107
NaN	NaN	NaN	NaN	NaN	NaN	NaN	NaN	NaN	NaN	NaN	NaN	NaN	NaN	NaN	NaN	NaN	NaN	NaN	NaN	NaN	NaN	NaN	NaN	NaN	NaN	NaN	NaN	NaN	NaN	NaN	NaN	NaN	71.059	121.85	136.16	137.3	114.83	94.141	65.847	59.089	50.64	49.567	41.412	32.653	36.84	23.437	NaN	NaN	NaN
NaN	NaN	NaN	NaN	NaN	NaN	NaN	NaN	NaN	NaN	NaN	NaN	NaN	NaN	NaN	NaN	NaN	NaN	NaN	NaN	NaN	NaN	NaN	NaN	26.916	38.4	46.204	56.114	82.176	91.569	110.82	106.78	121.27	126.54	143.82	135.55	99.53	62.078	42.063	42.908	47.662	44.662	40.785	30.886	28.944	26.847	25.287	16.715	9.7226	NaN
NaN	NaN	NaN	NaN	NaN	NaN	NaN	NaN	NaN	NaN	NaN	NaN	NaN	NaN	NaN	NaN	NaN	NaN	NaN	NaN	NaN	NaN	NaN	NaN	NaN	NaN	NaN	29.049	58.538	66.552	79.226	76.193	93.551	101.93	103.49	90.206	69.929	57.557	32.145	NaN	NaN	NaN	NaN	NaN	NaN	NaN	NaN	NaN	NaN	NaN
NaN	NaN	NaN	NaN	NaN	NaN	NaN	NaN	NaN	NaN	NaN	NaN	NaN	NaN	NaN	NaN	NaN	NaN	NaN	NaN	NaN	NaN	20.013	36.795	44.587	49.94	46.813	45.664	41.784	38.463	32.109	29.233	32.36	47.697	76.672	86.618	74.014	48.471	41.927	46.292	46.987	40.513	35.553	30.798	27.833	NaN	NaN	NaN	NaN	NaN
NaN	NaN	NaN	NaN	NaN	NaN	NaN	NaN	NaN	NaN	NaN	NaN	NaN	NaN	NaN	NaN	NaN	NaN	NaN	NaN	NaN	NaN	NaN	NaN	14.547	36.311	60.71	90.416	115.86	126.72	132.31	130.67	133.22	139.48	143.3	130.23	106.8	57.424	NaN	NaN	NaN	NaN	NaN	NaN	NaN	NaN	NaN	NaN	NaN	NaN
NaN	NaN	NaN	NaN	NaN	NaN	NaN	NaN	NaN	NaN	NaN	NaN	NaN	NaN	NaN	NaN	NaN	NaN	NaN	NaN	NaN	NaN	13.909	17.251	13.982	9.4302	8.9743	17.449	27.736	36.618	35.924	29.1	28.261	23.603	22.409	18.372	12.836	NaN	NaN	NaN	NaN	NaN	NaN	NaN	NaN	NaN	NaN	NaN	NaN	NaN
NaN	NaN	NaN	NaN	NaN	NaN	NaN	NaN	NaN	NaN	NaN	NaN	NaN	NaN	NaN	NaN	NaN	NaN	NaN	NaN	17.143	26.947	27.277	33.485	39.38	54.389	67.014	76.878	82.208	80.872	96.899	110.22	139.04	158.79	169.22	144.52	83.181	NaN	NaN	NaN	NaN	NaN	NaN	NaN	NaN	NaN	NaN	NaN	NaN	NaN
NaN	NaN	NaN	NaN	NaN	NaN	NaN	NaN	NaN	NaN	NaN	NaN	NaN	NaN	NaN	NaN	NaN	NaN	NaN	NaN	NaN	NaN	NaN	NaN	30.819	49.864	58.769	71.464	84.16	102.42	125.7	148.21	158.52	149.47	144.38	129.57	107.61	58.454	NaN	NaN	NaN	NaN	NaN	NaN	NaN	NaN	NaN	NaN	NaN	NaN
NaN	NaN	NaN	NaN	NaN	NaN	NaN	NaN	NaN	NaN	NaN	NaN	NaN	NaN	NaN	NaN	NaN	NaN	NaN	NaN	NaN	NaN	47.945	72.654	71.734	66.899	68.982	74.932	85.134	93.956	101.77	102.94	98.248	101.47	110.82	120.02	103.17	61.906	NaN	NaN	NaN	NaN	NaN	NaN	NaN	NaN	NaN	NaN	NaN	NaN
NaN	NaN	NaN	NaN	NaN	NaN	NaN	NaN	NaN	NaN	NaN	NaN	NaN	NaN	NaN	NaN	NaN	NaN	NaN	NaN	NaN	NaN	22.029	32.617	34.856	40.074	47.172	43.422	43.148	37.906	39.296	46.293	64.931	82.03	93.754	88.312	76.92	NaN	NaN	NaN	NaN	NaN	NaN	NaN	NaN	NaN	NaN	NaN	NaN	NaN
NaN	NaN	NaN	NaN	NaN	NaN	NaN	NaN	NaN	NaN	NaN	NaN	NaN	NaN	NaN	NaN	NaN	NaN	NaN	NaN	NaN	NaN	NaN	NaN	15.243	25.756	32.221	42.916	66.158	83.838	92.4	84.323	93.874	112.98	134.32	126.56	102.06	NaN	NaN	NaN	NaN	NaN	NaN	NaN	NaN	NaN	NaN	NaN	NaN	NaN
NaN	NaN	NaN	NaN	NaN	NaN	NaN	NaN	NaN	NaN	NaN	NaN	NaN	NaN	NaN	NaN	NaN	NaN	NaN	NaN	17.954	26.11	29.859	27.644	26.75	26.589	28.943	31.069	31.203	38.575	58.217	91.285	133.85	170.37	191.22	195.44	164.28	129.39	90.777	55.439	NaN	NaN	NaN	NaN	NaN	NaN	NaN	NaN	NaN	NaN
NaN	NaN	NaN	NaN	NaN	NaN	NaN	NaN	NaN	NaN	NaN	NaN	NaN	NaN	NaN	NaN	NaN	NaN	NaN	NaN	NaN	NaN	NaN	NaN	NaN	NaN	122.48	122.04	115.26	111.81	116.17	133.7	138.85	145.69	138.07	128.59	98.714	54.761	NaN	NaN	NaN	NaN	NaN	NaN	NaN	NaN	NaN	NaN	NaN	NaN
NaN	NaN	NaN	NaN	NaN	NaN	NaN	NaN	NaN	NaN	NaN	NaN	NaN	NaN	NaN	NaN	NaN	NaN	NaN	NaN	NaN	30.758	26.091	23.506	23.942	27.476	36.234	57.259	89.88	123.17	139.04	145.45	149.99	155.67	155.59	132.29	98.555	53.578	22.632	NaN	NaN	NaN	NaN	NaN	NaN	NaN	NaN	NaN	NaN	NaN
NaN	NaN	NaN	NaN	NaN	NaN	NaN	NaN	NaN	NaN	NaN	NaN	NaN	NaN	NaN	NaN	NaN	NaN	NaN	NaN	NaN	NaN	15.802	32.16	55.245	74.528	91.369	103.13	136.13	179.46	188.97	188.55	179.83	189.04	190.49	180.98	156.59	90.702	NaN	NaN	NaN	NaN	NaN	NaN	NaN	NaN	NaN	NaN	NaN	NaN
NaN	NaN	NaN	NaN	NaN	NaN	NaN	NaN	NaN	30.918	36.215	41.513	49.904	51.509	46.042	33.403	23.876	22.888	29.522	42.52	59.423	72.547	87.674	91.184	94.643	92.935	91.444	101.08	99.586	103.01	88.624	88.502	96.726	126.83	157.82	150.29	115.76	53.176	NaN	NaN	NaN	NaN	NaN	NaN	NaN	NaN	NaN	NaN	NaN	NaN
NaN	NaN	NaN	NaN	NaN	NaN	NaN	NaN	NaN	NaN	NaN	NaN	NaN	NaN	NaN	NaN	NaN	NaN	NaN	NaN	NaN	NaN	NaN	NaN	NaN	77.691	98.953	119.27	126.91	138.81	143.97	142.42	135.65	135.74	152.48	156.53	130.19	71.898	NaN	NaN	NaN	NaN	NaN	NaN	NaN	NaN	NaN	NaN	NaN	NaN
NaN	NaN	NaN	NaN	NaN	NaN	NaN	NaN	NaN	NaN	NaN	NaN	NaN	NaN	NaN	NaN	NaN	NaN	NaN	NaN	NaN	NaN	35.018	58.146	74.825	88.42	110.92	139.7	170.3	187.03	194.1	184.24	167.63	151.29	149.11	142.56	114.53	84.867	43.388	NaN	NaN	NaN	NaN	NaN	NaN	NaN	NaN	NaN	NaN	NaN
NaN	NaN	NaN	NaN	NaN	NaN	NaN	NaN	NaN	NaN	NaN	NaN	NaN	NaN	NaN	NaN	NaN	NaN	NaN	NaN	NaN	NaN	NaN	NaN	NaN	NaN	NaN	NaN	46.334	69.99	88.649	106.79	121.11	139.56	148.97	153.76	130.07	102.75	53.41	NaN	NaN	NaN	NaN	NaN	NaN	NaN	NaN	NaN	NaN	NaN
NaN	NaN	NaN	NaN	NaN	NaN	NaN	NaN	NaN	NaN	NaN	NaN	NaN	NaN	NaN	NaN	NaN	NaN	NaN	NaN	NaN	NaN	NaN	NaN	NaN	NaN	NaN	102.07	148.19	179.81	189.22	177.45	166.49	174.53	194.28	176.48	138.94	63.628	NaN	NaN	NaN	NaN	NaN	NaN	NaN	NaN	NaN	NaN	NaN	NaN
NaN	NaN	NaN	NaN	NaN	NaN	NaN	NaN	NaN	NaN	NaN	NaN	NaN	NaN	NaN	NaN	NaN	NaN	NaN	NaN	NaN	NaN	NaN	104.68	106.69	91.703	83.317	90.27	110.01	128.65	132.07	132.63	123.5	117.79	114.96	97.996	71.184	33.802	NaN	NaN	NaN	NaN	NaN	NaN	NaN	NaN	NaN	NaN	NaN	NaN
NaN	NaN	NaN	NaN	NaN	NaN	NaN	NaN	NaN	NaN	NaN	NaN	NaN	NaN	NaN	NaN	NaN	NaN	NaN	NaN	NaN	NaN	NaN	NaN	NaN	47.899	37.642	29.424	34.872	50.924	72.111	105.75	137.22	172.47	183.57	166.78	116.44	69.552	30.256	NaN	NaN	NaN	NaN	NaN	NaN	NaN	NaN	NaN	NaN	NaN
NaN	NaN	NaN	NaN	NaN	NaN	NaN	NaN	NaN	NaN	NaN	NaN	NaN	NaN	NaN	NaN	NaN	NaN	NaN	NaN	NaN	NaN	NaN	NaN	NaN	41.586	65.977	88.132	114.06	122.24	137.08	159.72	191.88	201.55	194.38	168.59	135.23	108.16	61.886	NaN	NaN	NaN	NaN	NaN	NaN	NaN	NaN	NaN	NaN	NaN
NaN	NaN	NaN	NaN	NaN	NaN	NaN	NaN	NaN	NaN	NaN	NaN	NaN	NaN	NaN	NaN	NaN	NaN	NaN	NaN	72.149	96.645	128.69	175.47	213.79	224.83	211.83	199.16	202.88	206.73	218.67	223.57	239.54	247.67	254.14	208.64	137.61	55.396	NaN	NaN	NaN	NaN	NaN	NaN	NaN	NaN	NaN	NaN	NaN	NaN
NaN	NaN	NaN	NaN	NaN	NaN	NaN	NaN	NaN	NaN	NaN	NaN	NaN	NaN	NaN	NaN	NaN	NaN	NaN	NaN	NaN	NaN	64.092	106.87	136.72	152.21	172.23	173.29	178.86	169.07	168.14	149.88	136.45	127.11	129.34	117.51	75.506	NaN	NaN	NaN	NaN	NaN	NaN	NaN	NaN	NaN	NaN	NaN	NaN	NaN
NaN	NaN	NaN	NaN	NaN	NaN	NaN	NaN	NaN	NaN	NaN	NaN	NaN	NaN	NaN	NaN	50.075	40.497	34.726	35.221	33.292	33.628	34.877	42.752	53.339	70.399	96.893	130.29	167.94	187.35	187.56	179.94	177.4	170.82	163.78	132.4	112.39	59.243	NaN	NaN	NaN	NaN	NaN	NaN	NaN	NaN	NaN	NaN	NaN	NaN
NaN	NaN	NaN	NaN	NaN	NaN	NaN	NaN	NaN	NaN	NaN	NaN	NaN	NaN	NaN	NaN	NaN	NaN	NaN	NaN	NaN	NaN	NaN	NaN	NaN	NaN	NaN	126.89	158.41	177.31	188.4	190.25	194.05	199.44	199.23	172.76	127.17	62.907	NaN	NaN	NaN	NaN	NaN	NaN	NaN	NaN	NaN	NaN	NaN	NaN
NaN	NaN	NaN	NaN	NaN	NaN	NaN	NaN	NaN	NaN	NaN	NaN	NaN	NaN	NaN	NaN	NaN	NaN	NaN	NaN	NaN	NaN	NaN	NaN	NaN	NaN	111.29	131.36	164.57	190.62	189.25	174.52	139.98	144.73	143.83	150.21	128.36	73.687	NaN	NaN	NaN	NaN	NaN	NaN	NaN	NaN	NaN	NaN	NaN	NaN
NaN	NaN	NaN	NaN	NaN	NaN	NaN	NaN	NaN	NaN	NaN	NaN	NaN	NaN	NaN	NaN	NaN	NaN	NaN	NaN	42.656	27.883	22.094	22.525	24.392	40.23	68.603	96.218	90.116	79.994	71.657	72.306	70.377	69.68	69.15	56.738	38.369	20.084	NaN	NaN	NaN	NaN	NaN	NaN	NaN	NaN	NaN	NaN	NaN	NaN
NaN	NaN	NaN	NaN	NaN	NaN	NaN	NaN	NaN	NaN	NaN	NaN	NaN	NaN	NaN	NaN	NaN	32.138	38.826	39.93	37.508	31.968	33.121	32.396	31.574	29.587	28.885	34.373	41.066	66.02	99.084	136.31	167.81	187.33	197.16	207.97	185.48	154.84	93.796	49.913	NaN	NaN	NaN	NaN	NaN	NaN	NaN	NaN	NaN	NaN
NaN	NaN	NaN	NaN	NaN	NaN	NaN	NaN	NaN	NaN	NaN	NaN	NaN	NaN	NaN	NaN	NaN	NaN	31.593	20.785	19.982	24.859	32.112	33.862	31.974	41.723	50.061	63.781	77.885	85.301	102.28	109.46	120.18	109.08	115.09	108.07	100.1	71.498	58.829	59.8	59.385	53.934	46.214	33.701	20.895	NaN	NaN	NaN	NaN	NaN
NaN	NaN	NaN	NaN	NaN	NaN	NaN	NaN	NaN	NaN	NaN	NaN	NaN	NaN	NaN	NaN	NaN	NaN	NaN	27.714	66.887	106.91	142.98	159.18	163.88	158.51	162.49	164.02	161.12	164.37	178.04	202.79	216.42	224.06	221.81	218.02	185.01	153.26	83.1	NaN	NaN	NaN	NaN	NaN	NaN	NaN	NaN	NaN	NaN	NaN
NaN	NaN	NaN	NaN	NaN	NaN	NaN	NaN	NaN	NaN	NaN	NaN	NaN	NaN	NaN	NaN	NaN	NaN	NaN	NaN	NaN	NaN	NaN	51.489	90.763	97.507	116.3	123.76	137.41	139.99	131.8	130.51	130.63	135.84	136.85	125.94	103.52	73.09	36.495	NaN	NaN	NaN	NaN	NaN	NaN	NaN	NaN	NaN	NaN	NaN
NaN	NaN	NaN	NaN	NaN	NaN	NaN	NaN	NaN	NaN	NaN	NaN	NaN	NaN	74.282	80.255	98.983	123.58	153.66	176.98	192.35	201.12	200.9	208.48	215.89	210.62	211.31	202.05	204.83	191.66	183.83	180.95	193.59	210.98	227.72	207.67	153.42	90.906	36.394	NaN	NaN	NaN	NaN	NaN	NaN	NaN	NaN	NaN	NaN	NaN
NaN	NaN	NaN	NaN	NaN	NaN	NaN	NaN	NaN	NaN	NaN	NaN	NaN	NaN	NaN	NaN	NaN	NaN	NaN	NaN	NaN	NaN	NaN	74.935	107	131.3	146.79	163.57	173.22	177.92	193.86	206.56	211.71	195.24	183.3	160.47	127.02	67.341	NaN	NaN	NaN	NaN	NaN	NaN	NaN	NaN	NaN	NaN	NaN	NaN
NaN	NaN	NaN	NaN	NaN	NaN	NaN	NaN	NaN	NaN	NaN	NaN	NaN	NaN	NaN	NaN	47.642	74.933	107.23	134.37	159.87	178.23	183.48	191.68	183.8	185.87	187.55	192.76	193.15	192.67	195.23	183.27	179.45	174.61	192.87	189.05	162.99	119.14	60.97	NaN	NaN	NaN	NaN	NaN	NaN	NaN	NaN	NaN	NaN	NaN
NaN	NaN	NaN	NaN	NaN	NaN	NaN	NaN	NaN	NaN	NaN	NaN	NaN	NaN	NaN	NaN	NaN	NaN	NaN	NaN	NaN	NaN	NaN	36.238	67.159	107.04	144.29	167.52	180.57	189.98	199.87	203.55	212.28	218.6	234.51	224.66	179.66	95.06	NaN	NaN	NaN	NaN	NaN	NaN	NaN	NaN	NaN	NaN	NaN	NaN
NaN	NaN	NaN	NaN	NaN	NaN	NaN	NaN	NaN	NaN	NaN	NaN	NaN	NaN	NaN	NaN	NaN	NaN	NaN	NaN	NaN	44.918	94.169	141.57	184.75	207.95	217.44	229.84	238.24	243.59	242.72	231.3	224.05	205.35	182.37	148.55	106.74	81.182	45.047	NaN	NaN	NaN	NaN	NaN	NaN	NaN	NaN	NaN	NaN	NaN
NaN	NaN	NaN	NaN	NaN	NaN	NaN	NaN	NaN	NaN	NaN	NaN	NaN	NaN	NaN	NaN	NaN	NaN	NaN	NaN	51.633	70.775	86.139	98.97	104.93	115.39	130.73	154.18	168.51	175.06	177.41	188.01	200.48	212.57	215.58	212.15	172	119.57	53.546	NaN	NaN	NaN	NaN	NaN	NaN	NaN	NaN	NaN	NaN	NaN
NaN	NaN	NaN	NaN	NaN	NaN	NaN	NaN	NaN	NaN	NaN	NaN	24.544	65.249	95.812	118.39	131.7	142.55	148.42	147.1	130.63	115.85	111.72	106.47	104.45	89.574	77.349	72.885	70.182	87.477	94.821	104.5	109.9	104.27	101.84	87.127	74.64	63.087	58.277	58.901	56.285	49.573	28.752	NaN	NaN	NaN	NaN	NaN	NaN	NaN
NaN	NaN	NaN	NaN	NaN	NaN	NaN	NaN	NaN	NaN	NaN	NaN	NaN	NaN	NaN	NaN	NaN	NaN	NaN	NaN	NaN	NaN	NaN	99.607	118.71	128.77	138.91	138.46	145.92	148.53	155.61	145.78	140.04	144.92	160.24	157.31	126.97	88.442	61.52	49.365	41.769	35.313	28.246	18.145	NaN	NaN	NaN	NaN	NaN	NaN
NaN	NaN	NaN	NaN	NaN	NaN	NaN	NaN	NaN	NaN	NaN	NaN	NaN	NaN	NaN	NaN	NaN	NaN	NaN	NaN	NaN	42.749	48.056	70.234	96.154	119.1	134.88	147.31	162.81	168.29	175.8	181.39	190.02	197.8	193.85	160.32	120.3	83.075	50.283	NaN	NaN	NaN	NaN	NaN	NaN	NaN	NaN	NaN	NaN	NaN
NaN	NaN	NaN	NaN	NaN	NaN	NaN	NaN	NaN	NaN	NaN	NaN	NaN	NaN	NaN	NaN	NaN	NaN	NaN	NaN	33.256	37.385	37.332	38.847	37.495	37.886	40.761	37.685	41.87	47.793	55.711	69.275	88.943	130.24	154.51	149.07	116.01	75.801	59.74	32.883	NaN	NaN	NaN	NaN	NaN	NaN	NaN	NaN	NaN	NaN
NaN	NaN	NaN	NaN	NaN	NaN	NaN	NaN	NaN	NaN	NaN	NaN	NaN	NaN	NaN	NaN	NaN	NaN	36.126	61.527	73.971	83.011	98.552	127.46	155.16	150.69	146.28	119.27	132.38	141.99	176.35	207.32	210.29	209.13	203.03	180.99	142.47	91.732	52.209	NaN	NaN	NaN	NaN	NaN	NaN	NaN	NaN	NaN	NaN	NaN
NaN	NaN	NaN	NaN	NaN	NaN	NaN	NaN	NaN	NaN	NaN	NaN	NaN	NaN	NaN	53.279	95.822	135.93	163.41	186.07	199.53	203.29	191.48	172.23	162.35	159.41	154.25	148.89	165.73	178.07	186.09	175.66	181.87	184.1	174.31	146.5	96.295	47.237	NaN	NaN	NaN	NaN	NaN	NaN	NaN	NaN	NaN	NaN	NaN	NaN
NaN	NaN	NaN	NaN	NaN	NaN	NaN	NaN	NaN	NaN	NaN	NaN	NaN	NaN	NaN	NaN	53.454	82.269	100.32	113.26	119.97	130	126.1	113.78	114.44	104.87	109.85	90.502	97.533	99.91	137.08	167.51	202.68	213.27	220.79	212.45	177.7	141.02	108.41	68.188	NaN	NaN	NaN	NaN	NaN	NaN	NaN	NaN	NaN	NaN
NaN	NaN	NaN	NaN	NaN	NaN	NaN	NaN	NaN	NaN	NaN	NaN	NaN	NaN	NaN	57.308	72.679	82.974	94.184	106.3	116.35	119.56	123.85	125.15	112.79	87.779	66.314	57.151	65.555	78.23	92.265	97.568	101.53	113.85	123.03	132.75	107.85	75.222	35.141	23.029	14.442	8.8782	NaN	NaN	NaN	NaN	NaN	NaN	NaN	NaN
NaN	NaN	NaN	NaN	NaN	NaN	NaN	NaN	NaN	NaN	NaN	NaN	NaN	NaN	NaN	NaN	NaN	NaN	NaN	37.024	40.754	48.01	58.285	76.541	90.256	100.57	95.075	99.069	117.66	156.76	192.04	225.33	240.71	249.76	236.48	212.3	162.91	89.864	NaN	NaN	NaN	NaN	NaN	NaN	NaN	NaN	NaN	NaN	NaN	NaN
NaN	NaN	NaN	NaN	NaN	NaN	NaN	NaN	NaN	NaN	NaN	NaN	NaN	NaN	NaN	NaN	NaN	NaN	NaN	43.776	42.327	40.623	41.293	39.418	35.671	28.834	27.865	28.894	31.776	28.644	31.524	50.077	80.278	89.67	95.559	87.965	84.487	73.292	53.199	49.209	35.888	39.62	40.011	41.017	32.762	23.398	18.611	18.98	16.697	13.716
NaN	NaN	NaN	NaN	NaN	NaN	NaN	NaN	NaN	NaN	NaN	NaN	NaN	NaN	NaN	NaN	NaN	NaN	NaN	NaN	NaN	NaN	NaN	NaN	94.735	123.69	141.91	151.63	158.17	167.12	176.06	180.18	175.48	167.19	168.46	168.67	135.82	75.623	NaN	NaN	NaN	NaN	NaN	NaN	NaN	NaN	NaN	NaN	NaN	NaN
NaN	NaN	NaN	NaN	NaN	NaN	NaN	NaN	NaN	NaN	NaN	NaN	NaN	NaN	NaN	NaN	NaN	NaN	NaN	NaN	NaN	NaN	NaN	NaN	94.373	136.37	162.54	180.66	180.67	184.08	172.38	178.33	171.66	176.32	174.97	174.63	142.9	93.621	39.601	NaN	NaN	NaN	NaN	NaN	NaN	NaN	NaN	NaN	NaN	NaN
NaN	NaN	NaN	NaN	NaN	NaN	NaN	NaN	NaN	NaN	NaN	NaN	NaN	NaN	NaN	NaN	NaN	NaN	NaN	NaN	NaN	NaN	NaN	NaN	NaN	NaN	113.73	118.06	126.56	141.47	164.41	181.05	196.67	194.66	191.71	144.76	82.011	NaN	NaN	NaN	NaN	NaN	NaN	NaN	NaN	NaN	NaN	NaN	NaN	NaN
NaN	NaN	NaN	NaN	NaN	NaN	NaN	NaN	NaN	NaN	NaN	NaN	NaN	NaN	NaN	40.595	52.767	57.266	59.195	61.613	63.656	60.745	60.277	65.49	79.844	103.69	104.63	105.97	97.483	123.13	138.94	159.47	170.97	188.71	202.55	175.64	127.16	73.804	55.748	36.795	NaN	NaN	NaN	NaN	NaN	NaN	NaN	NaN	NaN	NaN
NaN	NaN	NaN	NaN	NaN	NaN	NaN	NaN	NaN	NaN	NaN	NaN	NaN	NaN	NaN	NaN	NaN	NaN	NaN	NaN	NaN	NaN	NaN	NaN	NaN	NaN	24.333	30.595	33.29	51.513	72.957	117.38	150.45	185.28	205.8	214.95	177.42	101.67	NaN	NaN	NaN	NaN	NaN	NaN	NaN	NaN	NaN	NaN	NaN	NaN
NaN	NaN	NaN	NaN	NaN	NaN	NaN	NaN	NaN	NaN	NaN	NaN	NaN	NaN	NaN	NaN	NaN	NaN	NaN	NaN	NaN	NaN	NaN	NaN	NaN	NaN	63.001	101.62	145.62	186.15	206.4	209.65	198.83	193.05	197.72	206.48	183.74	138.73	68.833	NaN	NaN	NaN	NaN	NaN	NaN	NaN	NaN	NaN	NaN	NaN
NaN	NaN	NaN	NaN	NaN	NaN	NaN	NaN	NaN	NaN	NaN	NaN	NaN	NaN	NaN	NaN	NaN	NaN	NaN	NaN	NaN	NaN	61.944	84.585	112.23	142.22	165.58	171.98	153.43	127.5	113.91	124.91	131.42	125.91	114.25	103.79	85.413	73.945	58.75	58.02	47.875	47.86	42.658	35.375	37.469	39.793	38.509	30.661	22.493	19.239
NaN	NaN	NaN	NaN	NaN	NaN	NaN	NaN	NaN	NaN	NaN	NaN	NaN	NaN	NaN	NaN	NaN	NaN	NaN	NaN	NaN	NaN	NaN	NaN	NaN	95.656	122.85	145.88	162.97	179.59	184.47	177.17	173.9	182.42	196.35	187.12	152.58	114.98	64.037	NaN	NaN	NaN	NaN	NaN	NaN	NaN	NaN	NaN	NaN	NaN
NaN	NaN	NaN	NaN	NaN	NaN	NaN	NaN	NaN	NaN	NaN	NaN	NaN	NaN	NaN	NaN	NaN	NaN	NaN	NaN	NaN	NaN	NaN	NaN	NaN	NaN	60.551	113.79	158.7	197.94	219.31	227.43	229.23	227.96	220.07	214.66	174.1	108.77	NaN	NaN	NaN	NaN	NaN	NaN	NaN	NaN	NaN	NaN	NaN	NaN
NaN	NaN	NaN	NaN	NaN	NaN	NaN	NaN	NaN	NaN	NaN	NaN	NaN	NaN	NaN	NaN	NaN	NaN	NaN	NaN	NaN	NaN	NaN	47.405	60.919	76.669	90.911	98.906	105.67	112.47	128.04	133.11	128.82	118.18	98.769	83.107	45.329	NaN	NaN	NaN	NaN	NaN	NaN	NaN	NaN	NaN	NaN	NaN	NaN	NaN
NaN	NaN	NaN	NaN	NaN	NaN	NaN	NaN	NaN	NaN	NaN	NaN	NaN	NaN	NaN	NaN	NaN	NaN	NaN	NaN	NaN	NaN	NaN	NaN	NaN	72.567	107.45	120.09	123.4	132.28	139.76	133.73	125.55	118.51	124.09	115.99	94.28	50.645	NaN	NaN	NaN	NaN	NaN	NaN	NaN	NaN	NaN	NaN	NaN	NaN
NaN	NaN	NaN	NaN	NaN	NaN	NaN	NaN	NaN	NaN	NaN	NaN	NaN	NaN	NaN	NaN	NaN	NaN	NaN	NaN	NaN	NaN	NaN	NaN	NaN	NaN	NaN	105.08	124.66	124.15	117.53	104.25	126.75	157.37	182.47	177.8	131.07	79.55	27.21	NaN	NaN	NaN	NaN	NaN	NaN	NaN	NaN	NaN	NaN	NaN
NaN	NaN	NaN	NaN	NaN	NaN	NaN	42.875	77.577	98.678	114.93	124.42	126.78	123.71	117.15	111.91	107.74	110.21	115.43	123.17	134.39	142.73	150.65	146.73	153.55	132.86	145.01	148.58	188.05	190.66	189.43	187.34	184.66	188.86	183.48	153.09	111.38	49.595	NaN	NaN	NaN	NaN	NaN	NaN	NaN	NaN	NaN	NaN	NaN	NaN
NaN	NaN	NaN	NaN	NaN	NaN	NaN	NaN	NaN	NaN	NaN	NaN	21.21	34.153	38.059	40.788	42.328	48.734	67.526	78.432	91.535	100.38	100.41	107.82	109.38	127.36	114.78	107.32	98.077	118.15	142.25	160.22	160.59	158.49	159.95	142.87	112.62	59.034	NaN	NaN	NaN	NaN	NaN	NaN	NaN	NaN	NaN	NaN	NaN	NaN
NaN	NaN	NaN	NaN	NaN	NaN	NaN	NaN	NaN	NaN	NaN	NaN	NaN	NaN	NaN	NaN	NaN	NaN	NaN	NaN	NaN	83.52	128.19	136.63	139.35	145.22	156.05	167.48	168.85	158.64	151.66	144.9	145.05	144.44	148.21	128.68	97.613	48.696	NaN	NaN	NaN	NaN	NaN	NaN	NaN	NaN	NaN	NaN	NaN	NaN
NaN	NaN	NaN	NaN	NaN	NaN	NaN	NaN	NaN	NaN	NaN	NaN	NaN	NaN	NaN	NaN	NaN	NaN	NaN	NaN	50.998	75.037	75.823	85.698	100.43	109.37	101.25	87.208	75.754	80.888	92.532	109.42	129.66	140.12	146.79	138.61	113.61	86.9	60.05	38.239	NaN	NaN	NaN	NaN	NaN	NaN	NaN	NaN	NaN	NaN
NaN	NaN	NaN	NaN	NaN	20.529	32.183	35.399	46.884	57.735	63.442	61.265	55.037	46.608	41.637	38.444	38.309	41.268	46.605	46.062	42.754	37.101	45.943	68.703	87.572	91.505	83.348	79.301	83.559	94.797	99.796	118.18	125.82	137.41	132.81	109.55	80.296	37.731	NaN	NaN	NaN	NaN	NaN	NaN	NaN	NaN	NaN	NaN	NaN	NaN
NaN	NaN	NaN	NaN	NaN	NaN	NaN	NaN	NaN	NaN	NaN	99.387	152.85	153.25	145.35	136.55	132.1	135	129.36	116.19	102.26	92.24	84.207	77.728	70.664	63.138	51.159	42.616	41.713	54.802	89.223	144.34	201.23	230.4	242.23	215.01	170.66	87.534	NaN	NaN	NaN	NaN	NaN	NaN	NaN	NaN	NaN	NaN	NaN	NaN
NaN	NaN	NaN	NaN	NaN	NaN	NaN	NaN	NaN	NaN	NaN	NaN	NaN	NaN	NaN	NaN	NaN	NaN	NaN	NaN	NaN	NaN	NaN	NaN	18.195	27.25	29.08	28.046	30.09	28.884	38.9	57.078	90.47	120.89	149.2	160.37	133.19	91.938	39.002	NaN	NaN	NaN	NaN	NaN	NaN	NaN	NaN	NaN	NaN	NaN
NaN	NaN	NaN	NaN	NaN	NaN	NaN	NaN	NaN	NaN	NaN	NaN	NaN	NaN	NaN	NaN	NaN	NaN	NaN	NaN	NaN	28.892	46.102	48.969	48.255	51.063	58.114	76.037	102.99	130.27	145.87	146.36	141.79	140.25	128.52	114.83	86.937	67.647	34.763	NaN	NaN	NaN	NaN	NaN	NaN	NaN	NaN	NaN	NaN	NaN
NaN	NaN	NaN	NaN	NaN	NaN	NaN	NaN	NaN	NaN	NaN	NaN	NaN	NaN	NaN	NaN	NaN	NaN	NaN	NaN	NaN	NaN	NaN	NaN	NaN	NaN	NaN	67.554	119.6	134.67	154.67	162.18	176.1	183.58	182.48	162.81	147.25	111.41	81.004	57.448	34.828	NaN	NaN	NaN	NaN	NaN	NaN	NaN	NaN	NaN
NaN	NaN	NaN	NaN	NaN	NaN	NaN	NaN	NaN	NaN	NaN	NaN	NaN	NaN	NaN	NaN	NaN	NaN	NaN	NaN	NaN	NaN	NaN	NaN	NaN	NaN	99.733	161.63	185.64	214.51	240.27	262.51	258.94	258.5	261.52	270.27	239.06	186.66	133.46	77.467	NaN	NaN	NaN	NaN	NaN	NaN	NaN	NaN	NaN	NaN
NaN	NaN	NaN	NaN	NaN	NaN	NaN	NaN	NaN	NaN	NaN	NaN	NaN	NaN	NaN	NaN	NaN	NaN	NaN	NaN	NaN	NaN	NaN	NaN	NaN	NaN	NaN	70.243	124.33	140.04	156.25	152.68	150.56	141.61	120.85	117.33	102.05	101.42	75.373	62.521	52.48	55.428	52.133	43.992	33.24	25.416	18.955	15.312	13.824	9.334
NaN	NaN	NaN	NaN	NaN	NaN	NaN	NaN	NaN	NaN	NaN	NaN	NaN	NaN	NaN	NaN	NaN	NaN	NaN	NaN	NaN	NaN	NaN	17.457	25.097	25.096	30.896	48.052	65.495	93.235	129.1	166.59	190.26	196.87	200.38	184.63	164.71	135.93	101.71	54.36	NaN	NaN	NaN	NaN	NaN	NaN	NaN	NaN	NaN	NaN
NaN	NaN	NaN	NaN	NaN	NaN	NaN	NaN	NaN	NaN	NaN	NaN	NaN	NaN	NaN	NaN	NaN	NaN	NaN	NaN	NaN	NaN	NaN	NaN	23.926	48.278	78.149	109.55	146.09	169.18	188.56	203.64	202.3	210.73	204.2	189.29	140.88	71.433	NaN	NaN	NaN	NaN	NaN	NaN	NaN	NaN	NaN	NaN	NaN	NaN
NaN	NaN	NaN	NaN	NaN	NaN	NaN	NaN	NaN	NaN	NaN	NaN	NaN	NaN	NaN	NaN	NaN	NaN	NaN	NaN	NaN	NaN	NaN	98.244	172.94	192.69	204.35	197.26	188.4	183.85	171.28	183.31	187.31	198.24	193.26	173.89	133.5	70.886	NaN	NaN	NaN	NaN	NaN	NaN	NaN	NaN	NaN	NaN	NaN	NaN
NaN	NaN	NaN	NaN	NaN	NaN	NaN	NaN	NaN	NaN	NaN	NaN	12.967	22.796	23.094	25.064	26.358	33.956	41.904	57.285	85.716	119.54	140.83	146.36	135.78	131.89	131.64	136.65	131.71	125.65	129.84	142.36	151.92	155.64	156.43	146.38	124.11	89.654	47.552	NaN	NaN	NaN	NaN	NaN	NaN	NaN	NaN	NaN	NaN	NaN
NaN	NaN	NaN	NaN	NaN	NaN	NaN	NaN	NaN	NaN	NaN	NaN	NaN	NaN	NaN	28.14	49.284	65.232	76.154	75.585	70.788	73.843	91.808	105.95	118.63	114.62	111.6	99.817	106.42	115.94	128.06	122.2	102.99	100.74	105.43	102.84	61.969	NaN	NaN	NaN	NaN	NaN	NaN	NaN	NaN	NaN	NaN	NaN	NaN	NaN
NaN	NaN	NaN	NaN	NaN	NaN	NaN	NaN	NaN	NaN	NaN	NaN	NaN	NaN	18.174	28.189	34.39	38.472	46.562	55.885	68.242	81.739	100.3	114.44	121.38	133.83	145.08	161.55	150.96	142.89	133.37	123.08	115.99	95.696	104.5	96.602	71.407	NaN	NaN	NaN	NaN	NaN	NaN	NaN	NaN	NaN	NaN	NaN	NaN	NaN
NaN	NaN	NaN	NaN	NaN	NaN	NaN	NaN	NaN	NaN	NaN	NaN	NaN	NaN	NaN	NaN	NaN	NaN	NaN	NaN	NaN	NaN	NaN	NaN	NaN	26.657	47.992	66.969	95.128	133.61	152.84	186.59	198.92	220.7	203.96	166.4	93.86	NaN	NaN	NaN	NaN	NaN	NaN	NaN	NaN	NaN	NaN	NaN	NaN	NaN
NaN	NaN	NaN	NaN	NaN	NaN	NaN	NaN	NaN	NaN	NaN	NaN	NaN	NaN	NaN	NaN	NaN	NaN	NaN	NaN	33.138	57.681	74.694	89.271	90.437	87.648	82.347	84.541	92.923	102.88	122.45	137.86	153.69	163	170.26	159.69	124.07	65.458	NaN	NaN	NaN	NaN	NaN	NaN	NaN	NaN	NaN	NaN	NaN	NaN
NaN	NaN	NaN	NaN	NaN	NaN	NaN	NaN	NaN	NaN	NaN	NaN	NaN	NaN	NaN	NaN	NaN	NaN	NaN	NaN	NaN	NaN	NaN	NaN	NaN	NaN	26.216	53.388	69.682	86.645	98.541	106.49	104.28	84.907	89.594	78.089	58.39	NaN	NaN	NaN	NaN	NaN	NaN	NaN	NaN	NaN	NaN	NaN	NaN	NaN
NaN	NaN	NaN	NaN	NaN	NaN	NaN	NaN	NaN	NaN	NaN	NaN	NaN	NaN	NaN	NaN	NaN	NaN	NaN	NaN	NaN	NaN	NaN	NaN	NaN	42.189	68.153	75.453	75.92	77.298	83.664	100.69	103.94	110.34	114.38	123.33	105.71	75.859	54.081	34.019	NaN	NaN	NaN	NaN	NaN	NaN	NaN	NaN	NaN	NaN
NaN	NaN	NaN	NaN	NaN	NaN	NaN	NaN	NaN	NaN	NaN	NaN	NaN	NaN	NaN	NaN	NaN	NaN	9.4125	15.268	18.825	22.535	26.307	30.954	29.765	27.381	26.065	40.053	69.684	95.545	132.61	158.83	190.75	206.87	210.96	190.22	143.56	76.377	NaN	NaN	NaN	NaN	NaN	NaN	NaN	NaN	NaN	NaN	NaN	NaN
NaN	NaN	NaN	NaN	NaN	NaN	NaN	NaN	NaN	NaN	NaN	NaN	NaN	17.267	36.551	47.65	47.813	48.204	46.454	46.267	37.542	35.879	33.872	29.397	28.652	31.95	39.845	42.287	43.983	49.126	62.887	86.595	114.63	126.84	130.07	112.01	81.266	50.195	30.808	33.373	38.479	NaN	NaN	NaN	NaN	NaN	NaN	NaN	NaN	NaN
NaN	NaN	NaN	NaN	NaN	NaN	NaN	NaN	NaN	NaN	NaN	NaN	NaN	NaN	NaN	NaN	NaN	NaN	NaN	NaN	NaN	NaN	NaN	NaN	NaN	NaN	NaN	80.897	121.07	115.67	120.15	126.9	146.88	153.21	154.66	137.99	110.83	76.333	36.042	NaN	NaN	NaN	NaN	NaN	NaN	NaN	NaN	NaN	NaN	NaN
NaN	NaN	NaN	NaN	NaN	NaN	NaN	NaN	NaN	NaN	NaN	NaN	72.197	114.04	126.74	118.97	110.09	95.088	86.662	74.683	53.919	45.149	43.854	57.539	70.592	85.632	94.943	96.62	84.049	77.455	80.284	91.593	104.45	120	125.9	113.5	66.195	NaN	NaN	NaN	NaN	NaN	NaN	NaN	NaN	NaN	NaN	NaN	NaN	NaN
NaN	NaN	NaN	NaN	NaN	NaN	NaN	NaN	NaN	NaN	NaN	NaN	NaN	NaN	NaN	NaN	NaN	NaN	NaN	NaN	NaN	NaN	NaN	16.94	29.379	35.872	40.207	49.164	62.388	73.544	87.081	95.123	96.096	82.081	72.65	65.624	56.517	42.523	21.428	NaN	NaN	NaN	NaN	NaN	NaN	NaN	NaN	NaN	NaN	NaN
NaN	NaN	NaN	NaN	NaN	NaN	NaN	NaN	NaN	NaN	NaN	NaN	NaN	NaN	NaN	NaN	NaN	NaN	NaN	NaN	NaN	NaN	NaN	52.492	86.129	96.03	111.59	119.16	129.25	129.7	141.67	147.31	151.19	151.97	155.48	140.09	86.137	NaN	NaN	NaN	NaN	NaN	NaN	NaN	NaN	NaN	NaN	NaN	NaN	NaN
NaN	NaN	NaN	NaN	NaN	NaN	NaN	NaN	NaN	NaN	NaN	NaN	NaN	NaN	NaN	NaN	NaN	NaN	NaN	NaN	NaN	NaN	43.999	64.309	56.95	52.345	49.437	59.362	69.49	86.002	96.063	108.86	122.7	141.46	163.21	180.21	157.09	125.85	61.094	NaN	NaN	NaN	NaN	NaN	NaN	NaN	NaN	NaN	NaN	NaN
NaN	NaN	NaN	NaN	NaN	NaN	NaN	NaN	NaN	NaN	NaN	NaN	NaN	NaN	NaN	NaN	NaN	NaN	17.906	28.907	27.956	29.119	33.155	41.135	55.918	68.156	84.92	105.62	131.1	137.3	137.83	138.25	157.58	166.16	166.52	144.74	112.84	59.298	NaN	NaN	NaN	NaN	NaN	NaN	NaN	NaN	NaN	NaN	NaN	NaN
NaN	NaN	NaN	NaN	NaN	NaN	NaN	NaN	NaN	NaN	NaN	NaN	NaN	NaN	NaN	NaN	NaN	NaN	NaN	NaN	30.1	52.778	56.793	73.32	75.634	80.088	72.465	74.753	81.718	88.731	105.67	119.89	140.32	150.66	148.44	140.24	107.57	62.54	NaN	NaN	NaN	NaN	NaN	NaN	NaN	NaN	NaN	NaN	NaN	NaN
NaN	NaN	NaN	NaN	NaN	NaN	NaN	NaN	NaN	NaN	NaN	NaN	NaN	NaN	NaN	NaN	NaN	NaN	25.06	39.944	43.896	45.651	48.299	56.467	68.555	84.053	93.93	89.895	83.061	82.157	90.122	104.08	104.3	115.14	115.54	120.25	112.51	NaN	NaN	NaN	NaN	NaN	NaN	NaN	NaN	NaN	NaN	NaN	NaN	NaN
NaN	NaN	NaN	NaN	NaN	NaN	NaN	NaN	NaN	NaN	NaN	NaN	NaN	NaN	NaN	NaN	NaN	NaN	NaN	NaN	NaN	NaN	NaN	NaN	NaN	26.867	36.912	39.593	56.786	83.462	103.74	126.32	145.91	169.28	167.88	173.32	142.76	111.16	71.665	58.524	52.361	30.098	NaN	NaN	NaN	NaN	NaN	NaN	NaN	NaN
NaN	NaN	NaN	NaN	NaN	NaN	NaN	NaN	NaN	NaN	NaN	NaN	NaN	NaN	NaN	NaN	NaN	NaN	NaN	NaN	NaN	NaN	NaN	NaN	NaN	NaN	59.686	97.503	106.2	110.76	115.03	120.08	117.96	112.83	139.67	144.78	124.36	49.596	NaN	NaN	NaN	NaN	NaN	NaN	NaN	NaN	NaN	NaN	NaN	NaN
NaN	NaN	NaN	NaN	NaN	NaN	NaN	NaN	NaN	NaN	NaN	NaN	NaN	NaN	NaN	NaN	NaN	NaN	NaN	NaN	NaN	NaN	NaN	NaN	NaN	NaN	29.263	61.893	79.239	102.37	101.68	121.51	131.86	157.96	170.64	161.07	120.32	59.316	NaN	NaN	NaN	NaN	NaN	NaN	NaN	NaN	NaN	NaN	NaN	NaN
NaN	NaN	NaN	NaN	NaN	NaN	NaN	NaN	NaN	NaN	NaN	NaN	NaN	NaN	NaN	NaN	NaN	NaN	NaN	NaN	NaN	NaN	NaN	NaN	31.755	54.618	73.749	89.176	94.225	88.463	84.236	70.081	61.645	52.046	58.781	50.535	49.388	28.897	NaN	NaN	NaN	NaN	NaN	NaN	NaN	NaN	NaN	NaN	NaN	NaN
NaN	NaN	NaN	NaN	NaN	NaN	NaN	NaN	NaN	NaN	NaN	NaN	NaN	NaN	NaN	NaN	NaN	NaN	NaN	NaN	NaN	NaN	NaN	NaN	NaN	38.128	63.89	82.395	103.29	116.12	136.39	126.26	118.55	100.27	121.22	108.54	54.589	NaN	NaN	NaN	NaN	NaN	NaN	NaN	NaN	NaN	NaN	NaN	NaN	NaN
NaN	NaN	NaN	NaN	NaN	NaN	NaN	NaN	NaN	NaN	NaN	NaN	NaN	NaN	NaN	NaN	NaN	NaN	NaN	NaN	NaN	NaN	NaN	NaN	NaN	NaN	35.491	59.991	75.825	85.12	96.982	105.36	122.73	137.99	147.91	126.48	76.323	NaN	NaN	NaN	NaN	NaN	NaN	NaN	NaN	NaN	NaN	NaN	NaN	NaN
NaN	NaN	NaN	NaN	NaN	NaN	NaN	NaN	NaN	NaN	NaN	NaN	NaN	NaN	NaN	NaN	NaN	NaN	NaN	NaN	NaN	NaN	NaN	NaN	NaN	NaN	NaN	NaN	106.6	159.61	165.43	171.5	174.93	175.62	166.14	146.76	111.06	70.647	33.583	NaN	NaN	NaN	NaN	NaN	NaN	NaN	NaN	NaN	NaN	NaN
NaN	NaN	NaN	NaN	NaN	NaN	NaN	NaN	NaN	NaN	NaN	NaN	NaN	NaN	NaN	NaN	NaN	NaN	NaN	NaN	15.404	27.062	39.069	44.706	45.594	38.921	41.76	62.546	94.687	129.23	142.58	147.7	147.44	156.63	164.02	155.79	123	84.786	40.79	NaN	NaN	NaN	NaN	NaN	NaN	NaN	NaN	NaN	NaN	NaN
NaN	NaN	NaN	NaN	NaN	NaN	NaN	NaN	NaN	NaN	NaN	NaN	NaN	NaN	NaN	NaN	NaN	NaN	NaN	NaN	NaN	NaN	NaN	NaN	NaN	NaN	NaN	89.21	94.233	100.05	94.765	77.156	65.874	66.657	69.703	58.867	44.419	23.741	NaN	NaN	NaN	NaN	NaN	NaN	NaN	NaN	NaN	NaN	NaN	NaN
NaN	NaN	NaN	NaN	NaN	NaN	NaN	NaN	NaN	NaN	NaN	NaN	NaN	NaN	NaN	NaN	NaN	NaN	NaN	94.406	85.656	95.549	111.2	123.14	129.77	127.28	137.92	137.84	145.16	138.99	133.05	135.46	148.34	160.64	172.83	146.21	111.13	49.178	NaN	NaN	NaN	NaN	NaN	NaN	NaN	NaN	NaN	NaN	NaN	NaN
NaN	NaN	NaN	NaN	NaN	NaN	NaN	NaN	NaN	NaN	NaN	NaN	NaN	NaN	NaN	NaN	NaN	NaN	NaN	NaN	NaN	NaN	98.412	138.74	162.08	159.05	140.27	133.41	143.33	161.11	155.17	158.96	164.28	175.32	174.76	176.71	169.93	143.36	115.34	95.44	70.798	39.141	NaN	NaN	NaN	NaN	NaN	NaN	NaN	NaN
NaN	NaN	NaN	NaN	NaN	NaN	NaN	NaN	NaN	NaN	NaN	NaN	NaN	NaN	NaN	NaN	NaN	NaN	NaN	NaN	NaN	NaN	NaN	58.182	94.714	120.7	146.65	158.62	170.62	170.74	169.32	166.95	161.85	166.37	172.99	166.57	139.58	101.22	52.601	NaN	NaN	NaN	NaN	NaN	NaN	NaN	NaN	NaN	NaN	NaN
NaN	NaN	NaN	NaN	NaN	NaN	NaN	NaN	NaN	NaN	NaN	NaN	NaN	NaN	NaN	NaN	NaN	NaN	NaN	NaN	NaN	NaN	NaN	NaN	NaN	NaN	NaN	51.105	80.208	107.32	125.99	138.17	143.48	145.94	148.97	133.38	103.21	69.607	35.746	NaN	NaN	NaN	NaN	NaN	NaN	NaN	NaN	NaN	NaN	NaN
NaN	NaN	NaN	NaN	NaN	NaN	NaN	NaN	NaN	NaN	NaN	NaN	NaN	NaN	NaN	NaN	NaN	NaN	NaN	43.288	53.328	67.683	89.59	117.64	156.72	213.78	239.75	225.53	180.59	168.12	205.34	247.09	272.09	277.77	272.71	235.72	177.34	90.506	NaN	NaN	NaN	NaN	NaN	NaN	NaN	NaN	NaN	NaN	NaN	NaN
NaN	NaN	NaN	NaN	NaN	NaN	NaN	NaN	NaN	NaN	NaN	NaN	30.848	32.027	39.254	46.713	49.98	52.584	56.098	61.832	69.304	80.829	86.112	90.391	92.684	96.013	89.596	95.839	102.54	120.87	124.86	135.41	136.62	144.89	140.41	118.95	83.792	39.228	NaN	NaN	NaN	NaN	NaN	NaN	NaN	NaN	NaN	NaN	NaN	NaN
NaN	NaN	NaN	NaN	NaN	NaN	NaN	NaN	NaN	NaN	NaN	NaN	NaN	NaN	NaN	NaN	32.213	38.795	42.813	53.342	70.321	96.019	113.1	112.95	96.229	92.881	92.612	97.152	88.073	81.895	93.15	113.65	138.17	144.82	139.46	118.13	89.937	47.132	NaN	NaN	NaN	NaN	NaN	NaN	NaN	NaN	NaN	NaN	NaN	NaN
NaN	NaN	NaN	NaN	NaN	NaN	NaN	NaN	NaN	NaN	NaN	NaN	NaN	NaN	33.542	31.112	25.787	24.051	23.238	26.348	23.618	28.735	30.434	35.141	34.338	33.009	31.614	31.057	45.712	68.597	104.18	132.01	164.35	189.76	214.77	212.48	168.92	92.088	NaN	NaN	NaN	NaN	NaN	NaN	NaN	NaN	NaN	NaN	NaN	NaN
NaN	NaN	NaN	NaN	NaN	NaN	NaN	NaN	NaN	NaN	NaN	NaN	NaN	NaN	NaN	NaN	NaN	NaN	NaN	63.147	80.532	92.904	104.08	120.77	131.87	144.11	149.61	144.22	139	129.5	127.89	126.45	131.01	142.05	149.95	146.12	122.47	93.223	48.634	NaN	NaN	NaN	NaN	NaN	NaN	NaN	NaN	NaN	NaN	NaN
NaN	NaN	NaN	NaN	NaN	NaN	NaN	NaN	NaN	NaN	NaN	NaN	NaN	NaN	NaN	NaN	NaN	NaN	NaN	NaN	NaN	26.033	23.452	24.325	34.339	53.797	82.547	113.37	138.1	149.09	153.63	157.04	158.52	167.26	174.21	149.55	88.546	NaN	NaN	NaN	NaN	NaN	NaN	NaN	NaN	NaN	NaN	NaN	NaN	NaN
NaN	NaN	NaN	NaN	NaN	NaN	NaN	NaN	NaN	NaN	NaN	NaN	NaN	NaN	NaN	NaN	NaN	NaN	NaN	NaN	NaN	NaN	NaN	NaN	36.627	67.517	90.131	115.54	136.79	144.75	146.39	128.78	128.39	135.42	169.95	185.44	169.82	98.85	NaN	NaN	NaN	NaN	NaN	NaN	NaN	NaN	NaN	NaN	NaN	NaN
NaN	NaN	NaN	NaN	NaN	NaN	NaN	NaN	NaN	NaN	NaN	NaN	NaN	NaN	NaN	NaN	NaN	NaN	NaN	NaN	NaN	NaN	NaN	NaN	NaN	35.993	44.212	56.588	70.872	86.526	113.74	141.11	159.63	153.08	157.14	129.09	84.056	NaN	NaN	NaN	NaN	NaN	NaN	NaN	NaN	NaN	NaN	NaN	NaN	NaN
NaN	NaN	NaN	NaN	NaN	NaN	NaN	NaN	NaN	NaN	NaN	NaN	NaN	NaN	NaN	NaN	NaN	NaN	NaN	NaN	49.252	78.462	108.14	119.44	116.59	107.61	105.15	99.214	92.472	87.373	93.522	100.08	110.86	125.23	135.77	129.83	98.517	69.012	48.797	47.504	36.785	26.926	21.506	22.76	23.204	17.599	14.478	13.616	15.647	13.42
NaN	NaN	NaN	NaN	NaN	59.213	52.378	49.824	52.586	58.793	56.062	59.351	65.525	80.013	85.342	88.842	91.903	97.824	100.44	102.69	100.96	99.062	97.034	96.981	97.752	82.248	71.635	59.849	77.757	95.59	107.26	106.19	101.22	89.198	85.269	68.685	62.288	48.396	47.808	48.931	48.126	NaN	NaN	NaN	NaN	NaN	NaN	NaN	NaN	NaN
NaN	NaN	NaN	NaN	NaN	NaN	NaN	NaN	NaN	NaN	NaN	NaN	NaN	NaN	NaN	NaN	NaN	NaN	NaN	NaN	NaN	NaN	NaN	23.038	36.572	54.67	61.775	73.295	75.181	89.953	95.954	96.894	103.77	126.5	151.54	162.5	133.45	103.8	70.622	60.96	49.75	46.072	41.275	38.977	29.336	25.087	19.932	20.326	15.546	14.558
NaN	NaN	NaN	NaN	NaN	NaN	NaN	NaN	NaN	NaN	NaN	NaN	NaN	NaN	30.24	40.386	47.544	58.005	74.521	98.724	121.44	138.25	136.77	136.27	129.81	120.77	99.121	86.154	79.128	76.728	70.302	69.885	76.999	107.48	142.37	148.99	117.07	78.943	41.895	NaN	NaN	NaN	NaN	NaN	NaN	NaN	NaN	NaN	NaN	NaN
NaN	NaN	NaN	NaN	NaN	NaN	NaN	NaN	NaN	NaN	NaN	NaN	NaN	NaN	NaN	NaN	NaN	34.653	58.695	71.5	71.309	68.836	60.676	57.943	54.123	56.612	53.089	52.82	50.659	49.835	49.021	64.683	94.887	138.8	168.29	184.6	150.51	113.63	61.726	52.587	40.661	30.397	14.545	3.6813	4.9539	3.8215	2.5474	2.09	1.6139	1.9991
NaN	NaN	NaN	NaN	NaN	NaN	NaN	NaN	NaN	NaN	NaN	NaN	NaN	NaN	NaN	NaN	NaN	NaN	NaN	NaN	NaN	NaN	NaN	NaN	NaN	32.276	58.503	83.098	89.504	98.839	98.059	113.9	119.51	126.84	129.34	109.05	86.852	54.754	32.891	NaN	NaN	NaN	NaN	NaN	NaN	NaN	NaN	NaN	NaN	NaN
NaN	NaN	NaN	NaN	NaN	NaN	NaN	NaN	NaN	NaN	NaN	NaN	NaN	NaN	NaN	NaN	NaN	NaN	NaN	NaN	NaN	NaN	NaN	NaN	NaN	NaN	NaN	NaN	44.289	65.653	75.823	80.802	78.5	85.376	99.91	112.77	92.767	67.738	37.465	42.803	38.277	33.612	26.514	14.87	NaN	NaN	NaN	NaN	NaN	NaN
NaN	NaN	NaN	NaN	NaN	NaN	NaN	NaN	NaN	NaN	NaN	NaN	NaN	NaN	NaN	NaN	NaN	NaN	NaN	NaN	NaN	NaN	NaN	NaN	NaN	21.252	38.029	51.505	70.155	94.05	121.2	149.25	161.88	174.19	179.81	149.78	101.94	38.497	NaN	NaN	NaN	NaN	NaN	NaN	NaN	NaN	NaN	NaN	NaN	NaN
NaN	NaN	NaN	NaN	NaN	NaN	NaN	NaN	NaN	NaN	NaN	NaN	NaN	NaN	NaN	NaN	NaN	NaN	NaN	NaN	NaN	NaN	97.439	107.24	126.19	139	141.55	154.49	162.86	170.37	152.52	156.84	174.18	183.83	196.28	172.2	151.9	82.668	NaN	NaN	NaN	NaN	NaN	NaN	NaN	NaN	NaN	NaN	NaN	NaN
NaN	NaN	NaN	NaN	NaN	NaN	NaN	NaN	NaN	NaN	NaN	NaN	NaN	NaN	64.45	94.411	114.46	120.2	110.66	99.181	94.598	92.06	89.894	82.596	79.646	78.355	82.683	89.805	103.84	116.79	139.27	154.86	176.32	194.28	210.56	194.32	152.23	103.72	70.21	60.154	49.835	51.853	40.262	31.246	21.819	17.917	19.838	17.931	17.541	17.332
NaN	NaN	NaN	NaN	NaN	NaN	NaN	NaN	NaN	NaN	NaN	NaN	NaN	NaN	NaN	NaN	58.968	67.893	73.467	72.716	68.684	67.52	80.858	98.097	108.69	112.29	113.52	122.13	129.2	136.64	137.87	132.12	135.23	136.61	139.04	113.05	76.71	42.901	27.89	31.213	33.094	25.029	NaN	NaN	NaN	NaN	NaN	NaN	NaN	NaN
NaN	NaN	NaN	NaN	NaN	NaN	NaN	NaN	NaN	NaN	NaN	NaN	NaN	NaN	NaN	NaN	NaN	NaN	NaN	NaN	NaN	48.067	72.101	90.686	106.44	113.68	118.45	118.47	112.89	102.71	97.283	105.18	117.1	124.48	135.75	122.91	93.214	51.893	32.8	28.846	28.147	30.826	33.128	33.017	27.468	19.674	18.295	15.618	14.582	10.326
NaN	NaN	NaN	NaN	NaN	NaN	NaN	NaN	NaN	NaN	NaN	NaN	NaN	NaN	NaN	NaN	NaN	NaN	NaN	NaN	NaN	NaN	NaN	NaN	NaN	NaN	51.348	79.114	107.36	143.65	171.86	180.93	181.78	188.68	198.28	182.11	136.52	72.474	NaN	NaN	NaN	NaN	NaN	NaN	NaN	NaN	NaN	NaN	NaN	NaN
NaN	NaN	NaN	NaN	NaN	NaN	NaN	NaN	NaN	NaN	NaN	NaN	NaN	NaN	NaN	NaN	NaN	NaN	NaN	NaN	NaN	NaN	NaN	NaN	NaN	NaN	NaN	NaN	NaN	73.89	111.31	137.55	152.78	163.68	167.6	167.02	127.1	88.562	45.743	46.439	41.477	43.542	38.174	30.579	19.767	11.293	15.8	19.408	21.629	17.458
NaN	NaN	NaN	NaN	NaN	NaN	NaN	NaN	NaN	NaN	NaN	NaN	NaN	NaN	NaN	NaN	NaN	NaN	NaN	NaN	NaN	NaN	33.721	26.886	24.376	24.032	28.284	32.774	44.853	72.362	107.94	150.02	167.42	157.33	154.98	135	113.68	53.982	NaN	NaN	NaN	NaN	NaN	NaN	NaN	NaN	NaN	NaN	NaN	NaN
NaN	NaN	NaN	NaN	NaN	NaN	NaN	NaN	NaN	NaN	NaN	NaN	NaN	NaN	NaN	NaN	45.974	69.689	83.218	88.423	87.358	91.163	98.234	97.687	92.189	87.451	92.271	98.7	108.22	113.14	120.73	117.49	118.39	95.489	78.678	59.111	58.639	55.187	48.029	49.378	31.944	NaN	NaN	NaN	NaN	NaN	NaN	NaN	NaN	NaN
NaN	NaN	NaN	NaN	NaN	NaN	NaN	NaN	NaN	NaN	NaN	NaN	NaN	NaN	NaN	NaN	NaN	NaN	NaN	NaN	NaN	NaN	NaN	NaN	NaN	30.381	42.171	61.557	85.84	105.29	103.84	106.94	106.47	112.53	105.86	83.775	63.066	31.25	NaN	NaN	NaN	NaN	NaN	NaN	NaN	NaN	NaN	NaN	NaN	NaN
NaN	NaN	NaN	NaN	NaN	NaN	NaN	NaN	NaN	NaN	NaN	NaN	NaN	NaN	NaN	NaN	NaN	NaN	NaN	NaN	NaN	NaN	NaN	NaN	NaN	NaN	38.393	64.811	85.367	94.416	99.588	98.18	98.518	106.12	104.64	95.377	72.957	58.007	31.864	NaN	NaN	NaN	NaN	NaN	NaN	NaN	NaN	NaN	NaN	NaN
NaN	NaN	NaN	NaN	NaN	NaN	NaN	NaN	NaN	NaN	NaN	NaN	NaN	NaN	NaN	NaN	NaN	NaN	25.281	32.187	39.171	52.734	60.658	78.357	86.814	90.147	95.151	97.686	103.87	96.342	110.76	128.63	148.61	148.57	150.3	119.18	72.356	NaN	NaN	NaN	NaN	NaN	NaN	NaN	NaN	NaN	NaN	NaN	NaN	NaN
NaN	NaN	NaN	NaN	NaN	NaN	NaN	NaN	NaN	NaN	NaN	NaN	NaN	NaN	NaN	NaN	NaN	NaN	NaN	NaN	23.099	36.374	31.091	32.318	28.438	28.524	28.339	31.868	42.299	68.002	104.26	141.22	166.93	168.3	164.62	125.49	74.946	NaN	NaN	NaN	NaN	NaN	NaN	NaN	NaN	NaN	NaN	NaN	NaN	NaN
NaN	NaN	NaN	NaN	NaN	NaN	NaN	NaN	NaN	NaN	NaN	NaN	NaN	NaN	NaN	NaN	NaN	NaN	NaN	NaN	NaN	NaN	NaN	NaN	NaN	29.293	55.342	76.514	85.69	102.08	125.06	155.71	179.48	197.53	220.65	198.29	154.32	73.432	NaN	NaN	NaN	NaN	NaN	NaN	NaN	NaN	NaN	NaN	NaN	NaN
NaN	NaN	NaN	NaN	NaN	NaN	NaN	NaN	NaN	NaN	NaN	NaN	NaN	NaN	NaN	NaN	NaN	NaN	NaN	NaN	NaN	11.103	23.74	30.049	33.914	33.377	36.442	40.819	44.264	47.512	53.138	59.675	67.863	69.492	72.914	75.681	68.798	54.234	37.577	21.865	NaN	NaN	NaN	NaN	NaN	NaN	NaN	NaN	NaN	NaN
NaN	NaN	NaN	NaN	NaN	NaN	NaN	NaN	NaN	NaN	NaN	NaN	NaN	NaN	NaN	NaN	NaN	NaN	NaN	NaN	NaN	NaN	NaN	17.902	26.585	29.057	31.834	35.381	37.343	42.595	44.668	53.318	71.144	97.873	120.86	115.82	92.459	63.071	51.391	49.506	42.145	41.059	35.564	26.396	NaN	NaN	NaN	NaN	NaN	NaN
NaN	NaN	NaN	NaN	NaN	NaN	NaN	NaN	NaN	NaN	NaN	NaN	NaN	NaN	25.705	39.077	40.545	39.605	46.005	53.531	71.342	83.728	92.129	94.142	99.973	117.08	130.27	140.83	142.95	148.98	161.52	169.22	171.5	159.38	152.96	145.31	118.16	81.508	45.341	39.193	37.034	37.064	30.783	26.143	20.311	10.934	NaN	NaN	NaN	NaN
NaN	NaN	NaN	NaN	NaN	NaN	NaN	NaN	NaN	NaN	NaN	NaN	NaN	NaN	NaN	NaN	15.837	24.546	29.51	31.883	34.959	35.753	38.974	42.965	48.11	60.398	76.948	96.132	108.77	118.98	120.45	110.17	86.688	68.877	68.163	64.363	52.806	38.574	23.324	NaN	NaN	NaN	NaN	NaN	NaN	NaN	NaN	NaN	NaN	NaN
NaN	NaN	NaN	NaN	NaN	NaN	NaN	NaN	NaN	NaN	NaN	NaN	NaN	NaN	NaN	NaN	NaN	NaN	NaN	NaN	NaN	24.309	38.567	50.649	69.347	106.48	125.75	145.75	160.24	187.55	203.23	213.76	219.2	219.09	210.02	180.86	134.94	67.613	NaN	NaN	NaN	NaN	NaN	NaN	NaN	NaN	NaN	NaN	NaN	NaN
NaN	NaN	NaN	NaN	NaN	NaN	NaN	NaN	NaN	NaN	NaN	NaN	NaN	NaN	NaN	NaN	NaN	NaN	NaN	NaN	NaN	NaN	NaN	NaN	NaN	NaN	NaN	NaN	18.418	33.554	39.627	37.492	35.518	41.359	60.598	68.791	64.352	49.887	42.201	41.893	42.369	38.104	31.694	24.865	22.008	18.792	14.634	12.119	9.0357	9.5771
NaN	NaN	NaN	NaN	NaN	NaN	NaN	NaN	NaN	NaN	NaN	NaN	NaN	NaN	NaN	NaN	NaN	NaN	NaN	NaN	NaN	NaN	NaN	NaN	NaN	NaN	NaN	44.444	69.375	85.459	97.767	116.21	139.58	156.02	164.54	145	116.58	64.683	NaN	NaN	NaN	NaN	NaN	NaN	NaN	NaN	NaN	NaN	NaN	NaN
NaN	NaN	NaN	NaN	NaN	NaN	NaN	NaN	NaN	NaN	NaN	NaN	NaN	NaN	NaN	NaN	NaN	NaN	NaN	NaN	NaN	11.179	17.022	17.613	20.129	23.364	26.169	28.255	30.451	32.49	41.23	57.162	83.601	113.54	120.19	102.86	66.181	32.318	NaN	NaN	NaN	NaN	NaN	NaN	NaN	NaN	NaN	NaN	NaN	NaN
NaN	NaN	NaN	NaN	NaN	NaN	NaN	NaN	NaN	NaN	NaN	NaN	NaN	NaN	NaN	NaN	NaN	NaN	NaN	NaN	NaN	21.108	41.096	51.317	63.877	79.365	104.97	132.77	142.72	151.86	153.54	163.51	155.5	168.59	172.48	173.66	123.24	63.932	NaN	NaN	NaN	NaN	NaN	NaN	NaN	NaN	NaN	NaN	NaN	NaN
NaN	NaN	NaN	NaN	NaN	NaN	NaN	NaN	NaN	NaN	NaN	NaN	21.751	36.762	45.398	56.945	69.656	80.366	88.347	92.607	112.21	127.04	135.97	124.24	105.19	103.4	99.564	114.02	120.3	122.46	107.19	83.043	87.545	110.38	140.05	138.83	118.74	NaN	NaN	NaN	NaN	NaN	NaN	NaN	NaN	NaN	NaN	NaN	NaN	NaN
NaN	NaN	NaN	NaN	NaN	NaN	NaN	NaN	NaN	NaN	NaN	NaN	NaN	NaN	NaN	NaN	NaN	NaN	NaN	NaN	NaN	NaN	NaN	NaN	NaN	NaN	NaN	NaN	58.231	95.398	116.89	119.38	104.55	90.91	98.238	108.8	98.133	78	51.213	46.657	34.617	46.309	43.46	50.359	47.428	44.605	NaN	NaN	NaN	NaN
NaN	NaN	NaN	NaN	NaN	NaN	NaN	NaN	NaN	NaN	NaN	NaN	NaN	NaN	NaN	NaN	NaN	NaN	NaN	NaN	NaN	NaN	NaN	NaN	15.037	25.323	32.376	43.802	67.122	99.943	130.77	156.45	177.97	163.13	151.31	123.59	119.28	92.991	74.002	64.246	NaN	NaN	NaN	NaN	NaN	NaN	NaN	NaN	NaN	NaN
NaN	NaN	NaN	NaN	NaN	NaN	NaN	NaN	NaN	NaN	NaN	NaN	NaN	NaN	NaN	NaN	NaN	NaN	NaN	41.898	55.713	61.798	64.298	76.976	88.117	93.359	89.336	79.839	75.654	75.334	82.089	86.32	97.496	113.28	121.86	109.74	72.673	33.686	NaN	NaN	NaN	NaN	NaN	NaN	NaN	NaN	NaN	NaN	NaN	NaN
NaN	NaN	NaN	NaN	NaN	NaN	NaN	NaN	NaN	NaN	NaN	NaN	NaN	NaN	NaN	NaN	NaN	NaN	NaN	82.227	116.59	144.9	146.17	126.87	104.66	93.953	107.75	107.56	105.11	97.775	107.81	116.78	118.27	120.86	131.69	121.58	97.601	70.338	59.91	37.947	NaN	NaN	NaN	NaN	NaN	NaN	NaN	NaN	NaN	NaN
NaN	NaN	NaN	NaN	NaN	NaN	NaN	NaN	NaN	NaN	NaN	NaN	NaN	NaN	NaN	NaN	NaN	NaN	NaN	NaN	NaN	NaN	NaN	NaN	NaN	83.399	126.18	159.97	174.44	186.09	190.67	198.81	201.88	192.04	193.7	159.02	121.86	78.923	45.97	NaN	NaN	NaN	NaN	NaN	NaN	NaN	NaN	NaN	NaN	NaN
NaN	NaN	NaN	NaN	NaN	NaN	NaN	NaN	NaN	NaN	NaN	NaN	NaN	NaN	NaN	NaN	NaN	NaN	NaN	NaN	NaN	NaN	NaN	80.978	111	132.62	159.4	172.86	179.06	163.45	166.81	166.53	175.6	155	153.65	147.29	138.18	118.86	91.255	73.582	55.639	43.299	44.599	28.691	NaN	NaN	NaN	NaN	NaN	NaN
NaN	NaN	NaN	NaN	NaN	NaN	NaN	NaN	NaN	NaN	NaN	NaN	NaN	NaN	NaN	NaN	NaN	NaN	NaN	NaN	NaN	NaN	NaN	33.512	43.813	54.948	72.576	87.526	104.95	128.83	159.99	173.85	174.13	165.84	167.48	154.17	122.5	67.269	NaN	NaN	NaN	NaN	NaN	NaN	NaN	NaN	NaN	NaN	NaN	NaN
NaN	NaN	NaN	NaN	NaN	NaN	NaN	NaN	NaN	NaN	NaN	NaN	NaN	NaN	NaN	NaN	NaN	NaN	34.946	34.359	36.731	37.368	34.203	29.113	25.936	27.274	24.929	28.453	28.62	39.152	62.557	101.02	143.38	161.9	164.31	140.86	110.64	58.806	NaN	NaN	NaN	NaN	NaN	NaN	NaN	NaN	NaN	NaN	NaN	NaN
NaN	NaN	NaN	NaN	NaN	NaN	NaN	NaN	NaN	NaN	NaN	NaN	NaN	NaN	NaN	NaN	NaN	NaN	NaN	NaN	NaN	NaN	NaN	NaN	NaN	NaN	NaN	92.852	102.73	121.91	160.71	180.83	201.73	202.68	205.28	184.3	155.04	84.18	NaN	NaN	NaN	NaN	NaN	NaN	NaN	NaN	NaN	NaN	NaN	NaN
NaN	NaN	NaN	NaN	NaN	NaN	NaN	NaN	NaN	NaN	NaN	NaN	NaN	NaN	NaN	NaN	NaN	NaN	NaN	NaN	NaN	NaN	NaN	43.252	59.475	83.731	110.62	131.16	136.61	135.98	131.96	134.13	133.9	132.72	119.9	99.227	57.207	NaN	NaN	NaN	NaN	NaN	NaN	NaN	NaN	NaN	NaN	NaN	NaN	NaN
NaN	NaN	NaN	NaN	NaN	NaN	NaN	NaN	NaN	NaN	NaN	NaN	NaN	NaN	NaN	NaN	NaN	NaN	NaN	NaN	NaN	NaN	43.761	74.168	101.5	122.51	127.89	130.89	130.33	135.08	124.45	117.84	112.77	92.34	78.373	53.795	56.942	45.93	43.571	26.554	NaN	NaN	NaN	NaN	NaN	NaN	NaN	NaN	NaN	NaN
NaN	NaN	NaN	NaN	NaN	NaN	NaN	NaN	NaN	NaN	NaN	NaN	NaN	NaN	NaN	NaN	NaN	NaN	NaN	NaN	48.295	48.386	43.771	37.661	33.55	33.926	38.543	43.678	42.523	46.331	60.438	69.623	77.034	66.555	71.045	63.91	69.803	69.653	65.181	54.602	41.024	42.373	39.098	36.336	26.395	20.754	17.958	11.55	NaN	NaN
NaN	NaN	NaN	NaN	NaN	NaN	NaN	NaN	NaN	NaN	NaN	45.722	44.715	41.588	41.348	38.942	40.865	32.213	29.873	22.851	25.826	25.147	32.464	56.167	86.113	120.73	134.74	129.24	100.38	90.323	89.923	97.273	83.582	78.37	76.854	80.94	71.343	62.855	36.282	NaN	NaN	NaN	NaN	NaN	NaN	NaN	NaN	NaN	NaN	NaN
NaN	NaN	NaN	NaN	NaN	NaN	NaN	NaN	NaN	NaN	NaN	NaN	NaN	NaN	NaN	NaN	NaN	NaN	NaN	NaN	NaN	NaN	NaN	NaN	NaN	NaN	NaN	24.121	48.459	76.772	102.47	128.01	137.3	144.23	146.55	142.79	113.8	78.393	53.812	51.538	50.426	40.873	33.687	26.629	26.654	24.417	23.554	24.133	24.249	20.405
NaN	NaN	NaN	NaN	NaN	NaN	NaN	NaN	NaN	NaN	NaN	NaN	NaN	NaN	NaN	NaN	NaN	NaN	NaN	NaN	NaN	78.701	60.824	52.497	45.542	38.473	33.852	34.521	42.21	57.958	85.069	106.78	119.53	131.76	140.72	146.69	124.65	100.05	59.977	32.294	NaN	NaN	NaN	NaN	NaN	NaN	NaN	NaN	NaN	NaN
NaN	NaN	NaN	NaN	NaN	NaN	NaN	NaN	NaN	NaN	NaN	NaN	NaN	NaN	NaN	NaN	NaN	NaN	NaN	NaN	NaN	34.99	33.591	30.737	43.594	55.823	80.69	107.6	143.78	160.51	152.8	144.42	142.43	134.34	126.8	96.531	72.31	29.495	NaN	NaN	NaN	NaN	NaN	NaN	NaN	NaN	NaN	NaN	NaN	NaN
NaN	NaN	NaN	NaN	NaN	NaN	NaN	NaN	NaN	NaN	NaN	NaN	NaN	NaN	NaN	NaN	NaN	NaN	NaN	NaN	NaN	NaN	66.888	83.731	95.124	108.78	114.46	121.77	125.66	121.51	121.02	121.62	130.29	138.44	144.3	152.59	134.89	97.556	43.891	NaN	NaN	NaN	NaN	NaN	NaN	NaN	NaN	NaN	NaN	NaN
NaN	137.59	159.36	175.88	192.53	192.45	194.83	190.03	194.08	185.91	191.79	198.95	210.14	209.35	197.32	188.8	163.27	157.53	136.36	127	96.888	81.783	70.077	74.463	73.073	68.975	60.526	64.663	79.689	106.87	135.61	148.23	158.22	152.68	152.69	134.66	113.9	NaN	NaN	NaN	NaN	NaN	NaN	NaN	NaN	NaN	NaN	NaN	NaN	NaN
NaN	NaN	NaN	NaN	NaN	NaN	NaN	NaN	NaN	NaN	NaN	NaN	NaN	NaN	NaN	NaN	NaN	NaN	NaN	NaN	NaN	NaN	49.475	62.852	65.961	60.497	58.122	84.336	128.91	163.38	171.27	176.77	185.08	191.99	181.09	168.16	142.06	110.39	88.33	73.857	64.135	56.26	36.219	NaN	NaN	NaN	NaN	NaN	NaN	NaN
NaN	NaN	NaN	NaN	NaN	NaN	NaN	NaN	NaN	NaN	NaN	NaN	42.946	48.42	43.117	43.936	33.826	36.804	38.224	40.31	48.041	54.172	69.139	83.72	95.234	94.502	85.262	69.705	61.828	50.424	52.599	68.198	79.769	89.219	79.271	86.36	80.86	76.829	67.536	62.975	65.063	64.592	62.284	57.405	49.326	42.255	35.242	29.379	NaN	NaN
NaN	NaN	NaN	NaN	NaN	NaN	NaN	NaN	NaN	NaN	NaN	NaN	NaN	NaN	NaN	NaN	NaN	NaN	NaN	NaN	66.144	56.074	59.35	74.437	74.731	68.942	61.422	69.463	71.294	68.783	73.734	83.717	96.543	94.488	86.023	75.659	65.659	56.997	52.162	50.919	51.386	45.207	37.819	34.351	33.035	29.948	24.79	18.538	15.4	12.592
NaN	NaN	NaN	NaN	NaN	NaN	NaN	NaN	NaN	NaN	NaN	NaN	NaN	NaN	NaN	NaN	NaN	NaN	NaN	NaN	NaN	NaN	62.592	95.114	119.55	133.29	127.62	121.23	127.9	132.94	133.92	118.75	99.356	102.48	104.97	120.15	100.12	74.079	36.271	NaN	NaN	NaN	NaN	NaN	NaN	NaN	NaN	NaN	NaN	NaN
NaN	NaN	NaN	NaN	NaN	NaN	NaN	NaN	NaN	NaN	NaN	NaN	NaN	NaN	NaN	NaN	NaN	NaN	NaN	NaN	NaN	47.555	44.041	43.095	41.244	53.153	77.361	125.17	167.99	188.85	177.89	165.47	166.69	196.71	222.07	236.97	195.52	140.26	64.157	NaN	NaN	NaN	NaN	NaN	NaN	NaN	NaN	NaN	NaN	NaN
NaN	NaN	NaN	NaN	NaN	NaN	NaN	NaN	NaN	NaN	NaN	NaN	NaN	NaN	NaN	NaN	NaN	NaN	NaN	NaN	NaN	NaN	28.933	29.338	32.96	41.18	54.458	68.313	97.265	124.76	154.82	173.04	178.54	169.66	167.36	148.61	132.17	70.463	NaN	NaN	NaN	NaN	NaN	NaN	NaN	NaN	NaN	NaN	NaN	NaN
NaN	NaN	NaN	NaN	NaN	NaN	NaN	NaN	NaN	NaN	NaN	NaN	NaN	NaN	NaN	NaN	NaN	NaN	86.877	92.047	91.848	83.588	72.705	60.979	56.614	56.568	63.705	82.691	103.04	122.11	131.48	136.08	144.28	144.6	156.32	131.86	97.629	41.248	NaN	NaN	NaN	NaN	NaN	NaN	NaN	NaN	NaN	NaN	NaN	NaN
NaN	NaN	NaN	NaN	NaN	NaN	NaN	NaN	NaN	NaN	NaN	NaN	NaN	NaN	NaN	NaN	NaN	NaN	NaN	NaN	NaN	NaN	NaN	NaN	NaN	NaN	52.494	50.216	52.262	75.485	108.62	144.86	178.01	189.48	184.84	153.6	108.61	69.121	28.879	NaN	NaN	NaN	NaN	NaN	NaN	NaN	NaN	NaN	NaN	NaN
NaN	NaN	NaN	NaN	NaN	NaN	NaN	NaN	NaN	NaN	NaN	NaN	NaN	NaN	NaN	NaN	NaN	NaN	NaN	NaN	NaN	NaN	NaN	NaN	NaN	NaN	NaN	142.63	185.2	214.93	223.73	229.81	235.14	254.03	256.71	210.01	134.8	51.736	NaN	NaN	NaN	NaN	NaN	NaN	NaN	NaN	NaN	NaN	NaN	NaN
NaN	NaN	NaN	NaN	NaN	NaN	NaN	NaN	NaN	NaN	NaN	NaN	NaN	NaN	NaN	NaN	NaN	NaN	NaN	56.025	55.145	63.973	84.472	107.83	124.53	133.92	137.88	134.9	120.34	125.37	135.74	157.96	157.3	162.44	165.04	140.45	96.625	55.221	44.768	46.265	42.495	25.789	NaN	NaN	NaN	NaN	NaN	NaN	NaN	NaN
NaN	NaN	NaN	NaN	NaN	NaN	NaN	NaN	NaN	NaN	NaN	NaN	NaN	NaN	NaN	NaN	NaN	NaN	NaN	NaN	NaN	NaN	NaN	76.207	103.51	128.85	137.71	130	106.52	99.469	96.628	105.76	118.21	142.77	170.51	155.18	122.42	58.274	NaN	NaN	NaN	NaN	NaN	NaN	NaN	NaN	NaN	NaN	NaN	NaN
NaN	NaN	NaN	NaN	NaN	NaN	NaN	NaN	NaN	NaN	NaN	NaN	NaN	NaN	NaN	NaN	NaN	NaN	NaN	NaN	NaN	NaN	NaN	NaN	NaN	NaN	NaN	113.81	150.89	177.54	194.32	185.27	174.67	160.72	156.68	132.15	101.24	61.09	36.686	25.985	18.474	21.903	24.282	24.458	22.511	18.266	16.55	17.417	18.527	13.568
NaN	NaN	NaN	NaN	NaN	NaN	NaN	NaN	NaN	NaN	NaN	NaN	NaN	NaN	NaN	NaN	NaN	NaN	NaN	NaN	56.915	89.284	121.82	150.55	161.06	167.65	171.05	176.78	168.42	160.85	159.99	154.56	152.01	156.68	181.96	164.4	134.29	76.056	57.338	45.216	47.755	48.453	37.325	27.491	14.708	14.255	17.431	20.676	22.136	18.946
NaN	NaN	NaN	NaN	NaN	NaN	NaN	NaN	NaN	NaN	NaN	NaN	NaN	NaN	NaN	NaN	NaN	NaN	NaN	77.341	90.812	101.25	102.4	106.81	105.25	114.5	135.53	151.44	164.04	169.57	170.08	170.08	155.4	156.06	165.27	184.98	163.99	107.75	39.841	NaN	NaN	NaN	NaN	NaN	NaN	NaN	NaN	NaN	NaN	NaN
NaN	NaN	NaN	NaN	NaN	NaN	NaN	NaN	NaN	40.362	38.807	36.256	32.504	29.707	31.772	36.254	39.763	40.366	42.512	42.171	41.678	38.854	37.33	36.05	33.537	31.152	30.197	31.197	29.879	33.703	48.785	83.242	132.6	175.24	202.37	196.31	156	112.84	54.878	NaN	NaN	NaN	NaN	NaN	NaN	NaN	NaN	NaN	NaN	NaN
NaN	NaN	NaN	NaN	NaN	NaN	NaN	NaN	NaN	NaN	NaN	NaN	NaN	NaN	NaN	NaN	NaN	NaN	NaN	NaN	NaN	40.979	44.146	49.734	61.254	74.736	83.378	92.428	97.535	96.041	92.77	87.75	86.2	80.187	78.068	67.218	50.62	24.078	NaN	NaN	NaN	NaN	NaN	NaN	NaN	NaN	NaN	NaN	NaN	NaN
NaN	NaN	NaN	NaN	NaN	27.994	27.392	30.267	36.115	41.872	50.187	62.693	69.807	75.405	70.615	68.184	58.209	54.83	49.213	46.869	41.683	39.979	35.825	34.881	29.201	32.794	38.134	45.332	48.387	63.391	90.493	130.92	164.31	193.03	204.94	198.89	157.78	113.33	80.974	51.18	NaN	NaN	NaN	NaN	NaN	NaN	NaN	NaN	NaN	NaN
NaN	NaN	NaN	NaN	NaN	NaN	NaN	NaN	NaN	NaN	NaN	NaN	NaN	NaN	NaN	NaN	NaN	NaN	NaN	NaN	37.7	43.316	48.337	54.372	57.783	67.033	83.425	98.75	103.89	114.1	128.56	148.59	165.9	175.94	182.36	159.55	124.23	90.466	71.065	45.367	NaN	NaN	NaN	NaN	NaN	NaN	NaN	NaN	NaN	NaN
NaN	NaN	NaN	NaN	NaN	NaN	NaN	NaN	NaN	NaN	NaN	NaN	NaN	NaN	NaN	NaN	NaN	26.749	45.692	65.416	82.086	97.989	101.75	106.72	116.35	121.84	128.38	130.19	134.11	134.46	127.32	117.05	104.3	103.52	109.64	99.593	76.314	55.339	33.176	NaN	NaN	NaN	NaN	NaN	NaN	NaN	NaN	NaN	NaN	NaN
NaN	NaN	NaN	NaN	NaN	NaN	NaN	NaN	NaN	NaN	NaN	NaN	NaN	NaN	NaN	NaN	NaN	NaN	NaN	NaN	NaN	NaN	33.141	48.787	69.183	90.723	109.21	124.08	143.67	179.65	177.84	157.44	114.76	112.43	121.04	120.75	100.93	55.854	NaN	NaN	NaN	NaN	NaN	NaN	NaN	NaN	NaN	NaN	NaN	NaN
NaN	NaN	NaN	NaN	NaN	NaN	NaN	NaN	NaN	NaN	NaN	NaN	NaN	NaN	NaN	NaN	NaN	NaN	NaN	NaN	NaN	NaN	NaN	NaN	NaN	NaN	33.507	48.292	50.178	51.916	62.155	68.781	77.555	78.516	80.192	77.553	65.041	55.868	46.878	43.788	37.358	32.514	22.131	NaN	NaN	NaN	NaN	NaN	NaN	NaN
NaN	NaN	NaN	NaN	NaN	NaN	NaN	NaN	NaN	NaN	NaN	NaN	NaN	NaN	NaN	NaN	22.367	32.804	30.694	33.331	47.526	74.261	98.226	96.915	96.65	84.953	85.51	78.427	79.793	83.981	80.711	86.451	76.651	78.826	82.275	90.231	77.257	56.435	49.678	45.116	37.006	23.112	22.392	22.954	21.627	18.351	15.112	13.945	13.509	9.4966
NaN	NaN	NaN	NaN	NaN	NaN	NaN	NaN	NaN	NaN	NaN	NaN	NaN	NaN	NaN	NaN	NaN	NaN	NaN	NaN	29.852	56.279	81.693	107.23	124.51	128.4	126.69	129.43	133.75	142.27	154.49	173.18	186.13	182.25	178.14	146.97	128.55	90.498	84.011	68.42	69.329	62.093	48.724	31.53	21.934	23.519	23.596	19.785	16.155	13.966
NaN	NaN	NaN	NaN	NaN	NaN	NaN	NaN	NaN	NaN	NaN	NaN	NaN	20.689	30.567	30.383	31.211	28.82	29.607	26.596	32.286	34.812	35.397	40.734	53.401	76.913	92.389	105.58	107.25	112.7	121.99	130.76	135.15	129.17	127.71	110.74	82.335	53.179	26.308	NaN	NaN	NaN	NaN	NaN	NaN	NaN	NaN	NaN	NaN	NaN
NaN	NaN	NaN	NaN	NaN	NaN	NaN	NaN	NaN	NaN	NaN	NaN	NaN	NaN	NaN	NaN	NaN	NaN	NaN	NaN	NaN	NaN	NaN	NaN	NaN	22.005	34.166	33.26	33.186	33.965	44.954	67.692	101.34	124.06	128.81	116.55	82.472	53.778	19.453	NaN	NaN	NaN	NaN	NaN	NaN	NaN	NaN	NaN	NaN	NaN
NaN	NaN	NaN	NaN	NaN	NaN	NaN	NaN	NaN	NaN	NaN	NaN	NaN	NaN	NaN	NaN	NaN	21.562	32.519	36.323	37.66	38.98	39.406	39.426	49.208	66.041	87.394	103.43	104.09	111.62	118.58	149.43	168.18	185.83	187.17	168.76	127.63	84.007	58.03	56.6	55.104	50.854	36.69	29.302	22.158	22.264	19.144	19.501	17.777	NaN
NaN	NaN	NaN	NaN	NaN	NaN	NaN	NaN	NaN	NaN	NaN	NaN	NaN	NaN	NaN	NaN	NaN	NaN	NaN	NaN	NaN	NaN	17.782	29.423	36.666	43.752	53.251	65.163	78.375	86.289	96.906	103.16	111.76	114.72	114.79	104.8	80.248	58.277	45.402	43.896	40.767	33.093	25.9	21.139	14.042	11.933	9.2839	13.622	12.933	13.086
NaN	NaN	NaN	NaN	NaN	NaN	NaN	NaN	NaN	NaN	NaN	NaN	NaN	NaN	NaN	NaN	NaN	NaN	NaN	NaN	NaN	NaN	NaN	NaN	NaN	NaN	NaN	32.999	55.624	77.17	94.931	100.07	99.046	88.414	81.87	60.504	45.643	24.423	NaN	NaN	NaN	NaN	NaN	NaN	NaN	NaN	NaN	NaN	NaN	NaN
NaN	NaN	NaN	NaN	NaN	NaN	NaN	NaN	NaN	NaN	NaN	NaN	NaN	NaN	NaN	NaN	NaN	NaN	NaN	NaN	NaN	15.172	27.134	31.492	38.38	43.736	48.876	52.048	60.754	67.982	82.772	82.745	91.332	94.752	108.54	118.46	95.026	55.246	NaN	NaN	NaN	NaN	NaN	NaN	NaN	NaN	NaN	NaN	NaN	NaN
NaN	NaN	NaN	NaN	NaN	NaN	NaN	NaN	NaN	16.252	32.317	42.974	50.539	62.017	75.479	84.423	85.018	75.252	95.197	121.76	166.04	183.24	194.74	192.08	190.27	182.52	170.8	177.06	191.82	205.82	203.16	198.31	185.42	166.45	150.03	132.2	116.57	64.629	NaN	NaN	NaN	NaN	NaN	NaN	NaN	NaN	NaN	NaN	NaN	NaN
NaN	NaN	NaN	NaN	NaN	NaN	NaN	NaN	NaN	NaN	NaN	NaN	NaN	NaN	NaN	NaN	NaN	NaN	22.83	44.779	55.593	65.783	66.34	68.9	69.773	71.115	83.023	91.692	100.08	100.02	114.75	134.44	150.43	150.05	137.11	117.51	88.073	67.026	35.691	NaN	NaN	NaN	NaN	NaN	NaN	NaN	NaN	NaN	NaN	NaN
NaN	NaN	NaN	NaN	NaN	NaN	NaN	NaN	NaN	NaN	NaN	NaN	NaN	NaN	NaN	NaN	NaN	NaN	NaN	NaN	NaN	NaN	NaN	NaN	NaN	NaN	NaN	39.876	72.195	92.345	104.3	116.07	126.97	140.12	128.07	125.84	99.004	89.235	72.973	64.767	55.052	43.456	40.787	40.729	40.552	37.871	38.587	37.733	34.65	29.653
NaN	NaN	NaN	NaN	NaN	NaN	NaN	NaN	NaN	NaN	NaN	NaN	NaN	NaN	NaN	NaN	NaN	NaN	NaN	NaN	NaN	NaN	NaN	NaN	NaN	NaN	NaN	NaN	NaN	NaN	NaN	97.439	157.81	185.63	203.25	194.41	162.67	117.92	90.863	72.282	69.426	60.348	55.822	48.209	46.638	41.539	32.207	25.427	13.764	NaN
NaN	NaN	NaN	NaN	NaN	NaN	NaN	NaN	NaN	NaN	NaN	NaN	NaN	NaN	NaN	NaN	NaN	NaN	NaN	NaN	NaN	NaN	NaN	NaN	12.629	22.93	28.405	31.045	32.403	40.613	57.818	83.28	96.425	109.39	115.9	101.84	76.405	43.119	43.622	54.208	66.678	64.473	53.769	45.972	40.825	26.895	NaN	NaN	NaN	NaN
NaN	NaN	NaN	NaN	NaN	NaN	NaN	NaN	NaN	NaN	NaN	NaN	NaN	NaN	NaN	21.564	32.564	26.88	29.942	33.353	43.656	54.842	62.79	66.842	66.959	64.1	57.391	52.913	46.647	45.618	42.99	50.298	50.859	46.496	37.995	27.041	16.522	NaN	NaN	NaN	NaN	NaN	NaN	NaN	NaN	NaN	NaN	NaN	NaN	NaN
NaN	NaN	NaN	NaN	NaN	NaN	NaN	NaN	NaN	NaN	NaN	NaN	NaN	NaN	NaN	NaN	NaN	NaN	NaN	NaN	NaN	NaN	NaN	NaN	NaN	NaN	NaN	NaN	67.429	117.41	146.81	162.64	177.32	183.11	175.5	146.48	110.19	83.441	64.083	52.958	47.771	47.525	48.748	40.873	32.875	24.552	19.81	17.068	14.057	10.98
NaN	NaN	NaN	NaN	NaN	NaN	NaN	NaN	NaN	NaN	NaN	NaN	NaN	NaN	NaN	NaN	NaN	NaN	NaN	NaN	NaN	NaN	NaN	NaN	NaN	18.591	25.864	31.711	30.962	34.454	41.257	52.494	71.396	83.17	107.91	106.4	92.681	57.691	29.531	NaN	NaN	NaN	NaN	NaN	NaN	NaN	NaN	NaN	NaN	NaN
NaN	NaN	NaN	NaN	NaN	NaN	NaN	NaN	NaN	NaN	NaN	NaN	NaN	NaN	NaN	NaN	NaN	NaN	NaN	NaN	NaN	NaN	NaN	NaN	NaN	NaN	NaN	NaN	NaN	NaN	37.791	71.306	89.066	109.16	116.52	111.92	91.195	66.915	44.499	44.602	43.587	47.272	37.962	31.531	26.13	20.941	16	8.4089	NaN	NaN
NaN	NaN	NaN	NaN	NaN	NaN	NaN	NaN	NaN	NaN	NaN	NaN	NaN	NaN	NaN	NaN	NaN	NaN	40.142	54.087	42.981	33.522	27.504	24.681	25.541	25.566	27.498	29.476	41.745	49.58	69.411	86.997	114.85	131.33	134.8	132.6	105.59	60.562	NaN	NaN	NaN	NaN	NaN	NaN	NaN	NaN	NaN	NaN	NaN	NaN
NaN	NaN	NaN	NaN	NaN	NaN	NaN	NaN	NaN	NaN	NaN	NaN	NaN	NaN	NaN	NaN	NaN	NaN	NaN	NaN	NaN	NaN	NaN	NaN	NaN	39.182	67.571	79.32	86.191	85.486	90.59	96.853	115.42	120.52	137.41	123.45	84.002	NaN	NaN	NaN	NaN	NaN	NaN	NaN	NaN	NaN	NaN	NaN	NaN	NaN
NaN	NaN	NaN	NaN	NaN	NaN	NaN	NaN	NaN	NaN	NaN	NaN	NaN	NaN	NaN	NaN	NaN	NaN	NaN	NaN	NaN	NaN	NaN	NaN	NaN	NaN	56.421	88.142	103.9	115.34	124.36	137.87	144.21	164.67	160.36	135.11	87.721	41.677	NaN	NaN	NaN	NaN	NaN	NaN	NaN	NaN	NaN	NaN	NaN	NaN
NaN	NaN	NaN	NaN	NaN	NaN	NaN	NaN	NaN	NaN	NaN	NaN	NaN	NaN	NaN	NaN	NaN	NaN	NaN	NaN	NaN	NaN	NaN	20.692	32.753	35.885	45.022	61.413	98.127	124.85	150.02	152.02	167.38	173.79	174.39	145.26	97.484	NaN	NaN	NaN	NaN	NaN	NaN	NaN	NaN	NaN	NaN	NaN	NaN	NaN
NaN	NaN	NaN	NaN	NaN	NaN	NaN	NaN	NaN	NaN	NaN	NaN	NaN	NaN	NaN	NaN	NaN	NaN	NaN	NaN	NaN	NaN	NaN	NaN	NaN	NaN	NaN	NaN	NaN	NaN	NaN	106.21	172.25	189.85	210.87	201.2	160.07	99.002	61.055	43.803	39.644	34.231	NaN	NaN	NaN	NaN	NaN	NaN	NaN	NaN
NaN	NaN	NaN	NaN	NaN	NaN	NaN	NaN	NaN	NaN	NaN	NaN	NaN	NaN	NaN	NaN	NaN	NaN	NaN	NaN	NaN	NaN	NaN	NaN	NaN	18.164	20.761	24.395	28.652	32.32	30.671	31.585	37.159	52.294	76.154	90.416	67.241	NaN	NaN	NaN	NaN	NaN	NaN	NaN	NaN	NaN	NaN	NaN	NaN	NaN
NaN	NaN	NaN	NaN	NaN	NaN	NaN	NaN	NaN	NaN	NaN	NaN	NaN	NaN	NaN	NaN	NaN	NaN	NaN	NaN	NaN	NaN	NaN	NaN	NaN	NaN	NaN	115.72	127.2	148.79	161.92	179.81	177.51	182.98	180.07	155.38	115.26	51.655	NaN	NaN	NaN	NaN	NaN	NaN	NaN	NaN	NaN	NaN	NaN	NaN
NaN	NaN	NaN	NaN	NaN	NaN	NaN	NaN	NaN	NaN	NaN	NaN	NaN	NaN	NaN	NaN	NaN	NaN	NaN	NaN	NaN	NaN	NaN	NaN	23.949	26.656	30.335	45.978	68.781	101.12	124.23	144.76	160.12	167.48	186.93	173.65	139.15	66.474	NaN	NaN	NaN	NaN	NaN	NaN	NaN	NaN	NaN	NaN	NaN	NaN
NaN	NaN	NaN	NaN	NaN	NaN	NaN	NaN	NaN	NaN	NaN	NaN	NaN	NaN	56.542	73.919	81.009	87.087	93.59	102.67	109.11	106.49	118.74	144.75	175.62	200.26	196.74	196.95	190.4	191.05	200.23	201.14	216.11	220.23	212.64	197.56	161.52	135.25	74.597	NaN	NaN	NaN	NaN	NaN	NaN	NaN	NaN	NaN	NaN	NaN
NaN	NaN	NaN	NaN	NaN	NaN	NaN	NaN	30.996	32.381	33.899	33.701	45.023	61.911	95.509	119.65	131.5	126.02	116.61	106.83	97.949	89.264	83.778	72.134	64.163	56.212	48.526	43.091	40.836	48.25	56.845	68.479	82.505	93.325	96.175	78.539	63.913	34.324	NaN	NaN	NaN	NaN	NaN	NaN	NaN	NaN	NaN	NaN	NaN	NaN
NaN	NaN	NaN	NaN	NaN	NaN	NaN	NaN	NaN	NaN	NaN	NaN	NaN	NaN	NaN	NaN	NaN	67.104	62.978	52.949	42.882	39.405	41.005	47.54	47.196	55.226	65.983	77.887	95.768	126.72	156.06	173.81	165.92	159.49	144.35	128.41	102.5	84.554	49.812	NaN	NaN	NaN	NaN	NaN	NaN	NaN	NaN	NaN	NaN	NaN
NaN	NaN	NaN	NaN	NaN	NaN	NaN	NaN	NaN	NaN	NaN	NaN	NaN	NaN	NaN	NaN	NaN	NaN	NaN	NaN	NaN	29.399	37.881	37.845	39.389	32.405	32.271	36.363	42.671	50.425	51.427	62.134	77.371	94.726	113.18	115.61	97.244	53.166	NaN	NaN	NaN	NaN	NaN	NaN	NaN	NaN	NaN	NaN	NaN	NaN
NaN	NaN	NaN	NaN	NaN	NaN	NaN	NaN	NaN	NaN	NaN	NaN	NaN	NaN	NaN	NaN	NaN	NaN	NaN	NaN	NaN	87.719	155.54	200.56	214.26	217.81	209.89	218.22	216.89	224.26	212.04	211.53	209.11	215.12	223.61	199.6	157.29	79.277	NaN	NaN	NaN	NaN	NaN	NaN	NaN	NaN	NaN	NaN	NaN	NaN
NaN	NaN	NaN	NaN	NaN	NaN	NaN	NaN	NaN	NaN	NaN	NaN	NaN	29.327	27.355	25.511	26.115	27.508	31.067	31.398	31.483	31.179	31.707	29.739	26.297	23.529	24.059	22.969	24.057	30.804	52.352	84.504	111.81	136.7	152.39	152.8	119.87	83.476	40.036	NaN	NaN	NaN	NaN	NaN	NaN	NaN	NaN	NaN	NaN	NaN
NaN	NaN	NaN	NaN	NaN	NaN	NaN	NaN	NaN	NaN	NaN	NaN	NaN	NaN	NaN	NaN	NaN	NaN	NaN	NaN	NaN	NaN	NaN	NaN	135.34	150	159.53	166.45	166.8	168.94	171.74	195.04	199.51	203.15	198.86	178.33	139.99	102.11	87.802	59.199	NaN	NaN	NaN	NaN	NaN	NaN	NaN	NaN	NaN	NaN
NaN	NaN	NaN	NaN	NaN	NaN	NaN	NaN	NaN	NaN	NaN	NaN	NaN	NaN	NaN	NaN	NaN	NaN	NaN	NaN	NaN	NaN	NaN	NaN	77.221	116.14	144.56	157.45	148.98	124.08	115.59	99.443	95.998	93.405	105.33	109.3	89.957	49.84	NaN	NaN	NaN	NaN	NaN	NaN	NaN	NaN	NaN	NaN	NaN	NaN
NaN	NaN	NaN	NaN	NaN	NaN	NaN	NaN	NaN	NaN	NaN	NaN	NaN	NaN	NaN	NaN	NaN	NaN	NaN	45.682	45.158	43.014	40.016	44.837	52.225	62.697	74.885	92.406	116.68	135.57	152.48	153.45	153.36	155.71	160.16	142.59	99.347	57.005	34.77	29.47	29.742	29.947	33.234	30.837	28.223	21.678	14.158	11.418	9.5404	13.048
NaN	NaN	NaN	NaN	NaN	NaN	NaN	NaN	NaN	NaN	NaN	NaN	NaN	NaN	NaN	NaN	NaN	NaN	NaN	NaN	NaN	NaN	NaN	113.03	123.95	127.99	139.86	151.68	162.05	165.75	170.07	168.52	171.3	171.13	180.18	174.81	147.38	87.794	NaN	NaN	NaN	NaN	NaN	NaN	NaN	NaN	NaN	NaN	NaN	NaN
NaN	NaN	NaN	NaN	NaN	NaN	NaN	NaN	NaN	NaN	NaN	NaN	NaN	NaN	NaN	NaN	NaN	NaN	NaN	NaN	NaN	NaN	120.65	121.38	112.36	95.806	94.915	95.174	95.615	104.83	111.82	125.71	141.95	158.67	175.14	142.3	108.44	46.488	NaN	NaN	NaN	NaN	NaN	NaN	NaN	NaN	NaN	NaN	NaN	NaN
NaN	NaN	NaN	NaN	NaN	NaN	NaN	NaN	NaN	NaN	NaN	NaN	NaN	NaN	NaN	NaN	NaN	NaN	NaN	NaN	NaN	NaN	NaN	NaN	NaN	NaN	162.69	193.7	212.35	215.49	214.54	212.91	220.25	228.37	226.25	220.04	170.76	101.62	NaN	NaN	NaN	NaN	NaN	NaN	NaN	NaN	NaN	NaN	NaN	NaN
NaN	NaN	NaN	NaN	NaN	NaN	NaN	NaN	NaN	NaN	NaN	NaN	NaN	NaN	NaN	NaN	NaN	NaN	NaN	NaN	67.998	67.926	81.524	106.57	144.94	177.31	209.82	237.5	257.68	267.24	260.98	252.12	237.4	239.38	252.01	248.13	194.3	101.72	NaN	NaN	NaN	NaN	NaN	NaN	NaN	NaN	NaN	NaN	NaN	NaN
NaN	NaN	NaN	NaN	NaN	NaN	NaN	NaN	NaN	NaN	NaN	NaN	NaN	NaN	NaN	NaN	NaN	NaN	NaN	NaN	NaN	46.556	79.642	107.74	124.51	122.71	117.88	114.09	113.97	110.12	106.34	90.72	82.046	82.461	91.052	85.449	65.977	48.428	40.676	25.563	NaN	NaN	NaN	NaN	NaN	NaN	NaN	NaN	NaN	NaN
NaN	NaN	NaN	NaN	NaN	NaN	NaN	NaN	NaN	NaN	NaN	NaN	NaN	NaN	NaN	NaN	NaN	NaN	NaN	NaN	NaN	NaN	NaN	56.254	91.142	124.44	139.63	125.01	109.15	91.887	95.221	86.636	87.686	87.783	98.245	105.44	88.479	69.128	33.16	NaN	NaN	NaN	NaN	NaN	NaN	NaN	NaN	NaN	NaN	NaN
NaN	NaN	NaN	NaN	NaN	NaN	NaN	NaN	NaN	NaN	NaN	NaN	NaN	NaN	NaN	NaN	NaN	NaN	NaN	35.36	34.396	31.957	26.879	29.99	41.113	70.393	103.8	132.46	140.8	141.62	129.51	128.69	108.84	114.46	111.01	105.18	62.536	NaN	NaN	NaN	NaN	NaN	NaN	NaN	NaN	NaN	NaN	NaN	NaN	NaN
NaN	NaN	NaN	NaN	NaN	NaN	NaN	NaN	NaN	NaN	NaN	NaN	NaN	NaN	NaN	NaN	NaN	NaN	NaN	NaN	NaN	NaN	NaN	NaN	NaN	NaN	NaN	125.65	145.08	154.96	161.69	156.24	152.83	151.19	153.41	160.92	127.04	92.076	36.205	NaN	NaN	NaN	NaN	NaN	NaN	NaN	NaN	NaN	NaN	NaN
NaN	NaN	NaN	NaN	NaN	NaN	NaN	NaN	NaN	NaN	NaN	NaN	NaN	NaN	NaN	NaN	NaN	NaN	NaN	NaN	NaN	NaN	NaN	NaN	NaN	111.66	131.24	146.23	154.32	166.03	169.17	174.74	183.58	184.12	193.84	174.09	154.36	108.5	58.891	NaN	NaN	NaN	NaN	NaN	NaN	NaN	NaN	NaN	NaN	NaN
NaN	NaN	NaN	NaN	NaN	NaN	NaN	NaN	NaN	NaN	NaN	NaN	NaN	NaN	NaN	NaN	NaN	NaN	NaN	NaN	NaN	NaN	NaN	NaN	NaN	NaN	NaN	51.31	43.107	39.534	52.018	64.996	93.028	116.67	127.25	96.341	58.602	22.141	NaN	NaN	NaN	NaN	NaN	NaN	NaN	NaN	NaN	NaN	NaN	NaN
NaN	NaN	NaN	NaN	NaN	NaN	NaN	NaN	NaN	NaN	NaN	NaN	NaN	NaN	NaN	NaN	NaN	NaN	NaN	NaN	NaN	NaN	59.793	74.483	79.863	81.156	86.657	96.038	110.56	118.87	128.08	142.45	158.5	178.19	183.37	174.2	137.44	88.433	56.331	55.461	52.852	59.739	50.323	54.311	44.934	37.835	32.864	30.369	30.318	30.406
NaN	NaN	NaN	NaN	NaN	NaN	NaN	NaN	NaN	NaN	NaN	NaN	NaN	NaN	NaN	NaN	NaN	NaN	NaN	NaN	NaN	NaN	NaN	NaN	99.937	116.85	130.55	139.26	142.02	147.08	165.61	186.96	214.16	236.53	253.67	236.79	181.24	93.164	NaN	NaN	NaN	NaN	NaN	NaN	NaN	NaN	NaN	NaN	NaN	NaN
NaN	NaN	NaN	NaN	NaN	NaN	NaN	NaN	NaN	33.304	52.239	63.458	68.072	74.573	81.078	85.613	89.631	91.219	97.665	100.49	106.75	109.79	116.84	125.8	132.3	131.18	128.74	137.36	153.37	169.68	181.25	181	182.7	175.76	181.95	177.99	153.95	116.9	59.641	NaN	NaN	NaN	NaN	NaN	NaN	NaN	NaN	NaN	NaN	NaN
NaN	NaN	NaN	NaN	NaN	NaN	NaN	NaN	NaN	NaN	NaN	129.24	170.54	196.08	193.72	175.36	145.53	123.81	104.61	88.82	76.227	69.597	69.336	68.541	70.47	91.89	111.75	137.52	136.78	142.05	140.34	140.65	116.86	113.1	130.6	148.26	144.28	115.56	107.13	98.02	86.813	66.06	46.905	25.614	NaN	NaN	NaN	NaN	NaN	NaN
NaN	NaN	NaN	NaN	NaN	NaN	NaN	NaN	NaN	NaN	NaN	NaN	NaN	NaN	NaN	NaN	NaN	NaN	NaN	NaN	NaN	NaN	NaN	NaN	NaN	NaN	NaN	89.271	123.65	146.72	160.71	158.67	162.01	163.56	171.24	148.12	117.39	78.858	45.828	NaN	NaN	NaN	NaN	NaN	NaN	NaN	NaN	NaN	NaN	NaN
NaN	NaN	NaN	NaN	NaN	NaN	NaN	NaN	NaN	NaN	NaN	NaN	NaN	NaN	NaN	NaN	NaN	NaN	NaN	NaN	NaN	NaN	NaN	NaN	NaN	NaN	NaN	103.12	139.99	169.27	189	207.73	209.25	226.25	235.14	260.68	203.98	120.72	NaN	NaN	NaN	NaN	NaN	NaN	NaN	NaN	NaN	NaN	NaN	NaN
NaN	NaN	NaN	NaN	NaN	NaN	NaN	NaN	NaN	NaN	NaN	NaN	NaN	NaN	NaN	NaN	NaN	NaN	NaN	NaN	55.809	77.075	98.124	109.66	117.24	116.49	120.04	120.24	115.96	121.13	122.9	129.04	120.03	110.62	100.51	85.532	70.243	39.575	NaN	NaN	NaN	NaN	NaN	NaN	NaN	NaN	NaN	NaN	NaN	NaN
NaN	NaN	NaN	NaN	NaN	NaN	NaN	NaN	NaN	NaN	NaN	NaN	NaN	NaN	NaN	NaN	22.833	40.141	48.718	54.244	58.945	63.986	67.757	68.747	75.488	77.377	73.169	70.879	68.985	70.105	67.269	79.425	90.703	110.23	125.42	124.43	93.989	49.748	19.556	NaN	NaN	NaN	NaN	NaN	NaN	NaN	NaN	NaN	NaN	NaN
NaN	NaN	NaN	NaN	NaN	NaN	NaN	NaN	NaN	NaN	NaN	NaN	NaN	NaN	NaN	NaN	NaN	NaN	NaN	NaN	NaN	NaN	NaN	NaN	NaN	57.812	89.322	95.754	97.44	112.75	142.99	179.23	205.17	218.03	229.74	209.69	159.46	78.874	NaN	NaN	NaN	NaN	NaN	NaN	NaN	NaN	NaN	NaN	NaN	NaN
NaN	NaN	NaN	NaN	NaN	NaN	NaN	NaN	NaN	NaN	15.39	26.025	30.484	36.468	44.754	55.874	66.466	84.718	111.63	132.85	138.32	126.93	124.93	123.54	119.41	119.82	122.64	147.56	169.77	191.65	187.95	182.19	194.24	211.22	227.04	206.92	163.76	87.162	NaN	NaN	NaN	NaN	NaN	NaN	NaN	NaN	NaN	NaN	NaN	NaN
NaN	NaN	NaN	NaN	NaN	NaN	NaN	NaN	NaN	NaN	NaN	NaN	NaN	NaN	NaN	NaN	NaN	NaN	NaN	9.0888	15.91	22.082	22.863	28.845	33.586	38.568	47.852	65.69	90.523	113.32	136.38	156.29	171.12	177.19	182.92	145.53	100.83	36.914	NaN	NaN	NaN	NaN	NaN	NaN	NaN	NaN	NaN	NaN	NaN	NaN
NaN	NaN	NaN	NaN	NaN	NaN	NaN	NaN	NaN	NaN	NaN	NaN	NaN	NaN	NaN	61.108	100.12	128.52	166.09	186.56	198.5	200.75	199.15	195.81	195.81	199.37	192.18	175.01	180.29	196.82	221.4	245.31	253.17	253.04	224.55	194.83	151.42	89.281	NaN	NaN	NaN	NaN	NaN	NaN	NaN	NaN	NaN	NaN	NaN	NaN
NaN	NaN	NaN	NaN	NaN	NaN	NaN	NaN	NaN	NaN	NaN	NaN	NaN	NaN	NaN	NaN	NaN	NaN	NaN	NaN	NaN	NaN	17.333	25.633	28.46	32.481	36.519	35.992	32.614	32.944	39.304	57.866	82.633	113.53	136.59	147.97	119.72	88.325	56.354	36.579	NaN	NaN	NaN	NaN	NaN	NaN	NaN	NaN	NaN	NaN
NaN	NaN	NaN	NaN	NaN	NaN	NaN	NaN	NaN	NaN	NaN	NaN	NaN	NaN	NaN	NaN	NaN	NaN	NaN	NaN	NaN	NaN	NaN	NaN	NaN	NaN	NaN	NaN	88.588	143.34	144.78	137.2	118.8	111.08	95.687	93.45	82.659	82.601	48.478	NaN	NaN	NaN	NaN	NaN	NaN	NaN	NaN	NaN	NaN	NaN
NaN	NaN	NaN	NaN	NaN	NaN	NaN	NaN	NaN	NaN	31.371	51.652	56.753	80.469	90.937	101.16	101.59	116.46	117.96	111.66	98.936	104.48	94.825	95.342	91.801	104.72	105.78	107.3	113.64	128.77	155.46	166.64	180.02	170.75	173.16	156.76	135.08	99.296	73.598	62.641	NaN	NaN	NaN	NaN	NaN	NaN	NaN	NaN	NaN	NaN
NaN	NaN	NaN	NaN	NaN	NaN	NaN	NaN	NaN	NaN	NaN	NaN	NaN	NaN	NaN	NaN	NaN	NaN	NaN	NaN	NaN	NaN	NaN	NaN	NaN	67.623	126.18	157.08	167.58	162.78	162.07	150.67	157.33	164.73	194.78	183.21	152.35	117.4	68.552	NaN	NaN	NaN	NaN	NaN	NaN	NaN	NaN	NaN	NaN	NaN
NaN	NaN	NaN	NaN	NaN	NaN	NaN	NaN	NaN	NaN	NaN	NaN	NaN	NaN	NaN	NaN	NaN	NaN	22.542	46.162	81.212	124.22	159.18	170.48	185.1	198.16	209.81	201.24	202.04	206.59	230.04	241.06	226.98	209.99	181.69	156.38	87.62	NaN	NaN	NaN	NaN	NaN	NaN	NaN	NaN	NaN	NaN	NaN	NaN	NaN
NaN	NaN	NaN	NaN	NaN	NaN	NaN	NaN	NaN	NaN	NaN	NaN	NaN	NaN	NaN	NaN	NaN	NaN	NaN	NaN	NaN	NaN	NaN	NaN	NaN	NaN	NaN	50.865	76.301	78.058	86.293	108.48	117.74	137.38	139.42	132.09	98.893	62.175	45.906	28.561	NaN	NaN	NaN	NaN	NaN	NaN	NaN	NaN	NaN	NaN
NaN	NaN	NaN	NaN	NaN	NaN	NaN	NaN	NaN	NaN	NaN	NaN	NaN	NaN	NaN	NaN	NaN	NaN	NaN	NaN	NaN	15.12	23.663	28.947	27.356	29.38	30.202	31.492	30.948	34.989	48.253	80.623	112.01	139.75	160.63	154.63	113.39	50.113	NaN	NaN	NaN	NaN	NaN	NaN	NaN	NaN	NaN	NaN	NaN	NaN
NaN	NaN	NaN	NaN	NaN	NaN	NaN	NaN	NaN	NaN	NaN	NaN	NaN	NaN	NaN	NaN	NaN	NaN	NaN	NaN	NaN	NaN	NaN	NaN	NaN	NaN	NaN	NaN	29.165	59.625	86.602	110.57	123.7	129.25	152.31	156.69	137.98	101.41	53.443	NaN	NaN	NaN	NaN	NaN	NaN	NaN	NaN	NaN	NaN	NaN
NaN	NaN	NaN	NaN	NaN	NaN	NaN	NaN	NaN	NaN	NaN	NaN	NaN	NaN	NaN	NaN	NaN	NaN	NaN	NaN	NaN	NaN	NaN	NaN	NaN	NaN	NaN	19.094	29.408	32.333	41.711	56.975	78.494	108.26	133.02	155.99	137.13	106.84	49.07	NaN	NaN	NaN	NaN	NaN	NaN	NaN	NaN	NaN	NaN	NaN
NaN	NaN	NaN	NaN	NaN	NaN	NaN	NaN	NaN	NaN	NaN	NaN	NaN	NaN	NaN	51.975	82.481	99.111	116.65	142.6	163.38	165.56	149.06	124.37	127.12	142.46	173.39	193.46	211.99	221.68	236.33	251.07	242.18	218.83	218.18	219.1	193.06	143.69	77.694	NaN	NaN	NaN	NaN	NaN	NaN	NaN	NaN	NaN	NaN	NaN
NaN	NaN	NaN	NaN	NaN	NaN	NaN	NaN	NaN	NaN	NaN	NaN	NaN	NaN	NaN	NaN	NaN	NaN	NaN	NaN	NaN	NaN	NaN	NaN	NaN	NaN	NaN	NaN	NaN	97.804	165.55	194.31	211.09	226.29	232.04	235.03	195.29	155.74	121.78	122.75	113.43	98.965	54.787	NaN	NaN	NaN	NaN	NaN	NaN	NaN
NaN	NaN	NaN	NaN	NaN	NaN	NaN	NaN	NaN	NaN	NaN	NaN	NaN	NaN	NaN	NaN	NaN	NaN	NaN	NaN	NaN	NaN	NaN	NaN	NaN	NaN	NaN	NaN	105.79	165.94	186.88	187	199.33	188.34	166.82	128.08	108.39	89.212	55.472	NaN	NaN	NaN	NaN	NaN	NaN	NaN	NaN	NaN	NaN	NaN
NaN	NaN	NaN	NaN	NaN	NaN	NaN	NaN	NaN	NaN	NaN	NaN	NaN	NaN	NaN	NaN	NaN	NaN	NaN	NaN	NaN	NaN	NaN	NaN	NaN	20.512	36.777	46.674	57.616	83.033	117.5	158.93	184.73	199.55	202.73	173.75	128.87	78.709	54.293	31.545	NaN	NaN	NaN	NaN	NaN	NaN	NaN	NaN	NaN	NaN
NaN	NaN	NaN	NaN	NaN	NaN	NaN	NaN	NaN	NaN	NaN	NaN	NaN	NaN	NaN	NaN	NaN	16.161	26.53	33.292	33.677	37.26	36.84	42.582	44.687	61.207	75.188	86.095	95.447	98.726	103.75	104.13	107.61	117.86	112.45	84.741	28.013	NaN	NaN	NaN	NaN	NaN	NaN	NaN	NaN	NaN	NaN	NaN	NaN	NaN
NaN	NaN	NaN	NaN	NaN	NaN	NaN	NaN	NaN	NaN	NaN	NaN	NaN	NaN	NaN	NaN	NaN	NaN	NaN	NaN	NaN	20.809	34.093	40.504	38.136	34.281	30.355	26.686	22.781	24.098	36.862	56.748	80.693	121.02	165.65	184.84	150.95	79.167	NaN	NaN	NaN	NaN	NaN	NaN	NaN	NaN	NaN	NaN	NaN	NaN
NaN	NaN	NaN	NaN	NaN	NaN	NaN	NaN	NaN	NaN	NaN	NaN	NaN	NaN	NaN	NaN	NaN	NaN	31.921	31.426	31.594	29.417	30.161	25.267	22.583	26.622	31.773	46.703	51.536	66.513	77.81	102.69	108.96	112.63	107.63	106.22	90.693	69.534	38.632	NaN	NaN	NaN	NaN	NaN	NaN	NaN	NaN	NaN	NaN	NaN
NaN	NaN	NaN	NaN	NaN	NaN	NaN	NaN	NaN	NaN	NaN	NaN	NaN	NaN	NaN	NaN	NaN	NaN	NaN	NaN	NaN	NaN	NaN	92.529	134.2	153.09	159.44	161.88	168.63	169.96	166.09	160.88	167.62	175.57	172.45	144.67	110.07	61.923	NaN	NaN	NaN	NaN	NaN	NaN	NaN	NaN	NaN	NaN	NaN	NaN
NaN	NaN	NaN	NaN	NaN	NaN	NaN	NaN	NaN	NaN	NaN	NaN	NaN	NaN	NaN	21.769	18.905	19.066	19.978	21.61	21.712	22.732	22.617	22.726	21.514	20.853	21.046	23.468	21.909	23.908	26.227	44.333	53.928	59.88	57.456	56.428	45.56	24.486	NaN	NaN	NaN	NaN	NaN	NaN	NaN	NaN	NaN	NaN	NaN	NaN
NaN	NaN	NaN	NaN	NaN	NaN	NaN	NaN	NaN	NaN	NaN	NaN	NaN	NaN	NaN	NaN	NaN	NaN	NaN	NaN	NaN	NaN	59.521	61.809	66.326	71.499	82.996	101.02	123.57	142.84	152.54	158.22	162.97	169.78	180.95	172.92	137.59	90.637	41.109	NaN	NaN	NaN	NaN	NaN	NaN	NaN	NaN	NaN	NaN	NaN
NaN	NaN	NaN	NaN	NaN	NaN	NaN	NaN	NaN	NaN	NaN	NaN	NaN	NaN	NaN	NaN	NaN	NaN	NaN	NaN	NaN	NaN	NaN	NaN	NaN	29.163	33.944	34.263	41.424	52.365	61.674	86.296	107.08	134.36	142.65	143.91	113.4	79.821	33.47	NaN	NaN	NaN	NaN	NaN	NaN	NaN	NaN	NaN	NaN	NaN
NaN	NaN	NaN	NaN	NaN	NaN	NaN	NaN	NaN	NaN	NaN	NaN	NaN	NaN	NaN	NaN	NaN	NaN	NaN	NaN	NaN	NaN	NaN	NaN	NaN	NaN	NaN	47.517	66.076	87.084	102.63	104.48	95.426	96.627	103.66	100.93	84.615	46.855	NaN	NaN	NaN	NaN	NaN	NaN	NaN	NaN	NaN	NaN	NaN	NaN
NaN	NaN	NaN	NaN	NaN	NaN	NaN	NaN	NaN	NaN	NaN	NaN	NaN	NaN	NaN	NaN	NaN	NaN	NaN	NaN	NaN	NaN	68.764	90.8	105.88	110.5	95.891	89.236	99.572	133.56	175.73	200.97	223.54	240.35	263.77	263.15	229.19	160.66	98.311	63.478	57.767	78.163	90.257	96.512	82.2	65.871	52.073	40.319	33.535	30.719
NaN	NaN	NaN	NaN	NaN	NaN	NaN	NaN	NaN	NaN	NaN	NaN	NaN	34.9	36.753	35.521	33.181	30.484	31.827	30.642	30.947	29.868	33.594	47.151	68.667	108.02	144.31	173.85	195.96	213.26	227.76	226.76	229.57	234.59	246.47	236.7	191.7	106.1	NaN	NaN	NaN	NaN	NaN	NaN	NaN	NaN	NaN	NaN	NaN	NaN
NaN	NaN	NaN	NaN	NaN	NaN	NaN	NaN	NaN	19.255	17.558	25.968	30.923	42.171	44.221	49.333	49.568	44.135	38.956	37.275	46.012	58.053	71.907	82.132	94.647	113.73	137.95	149.9	153.4	154.99	162.77	182.02	195.75	217.49	225.68	208.11	161.31	111.29	58.904	NaN	NaN	NaN	NaN	NaN	NaN	NaN	NaN	NaN	NaN	NaN
NaN	NaN	NaN	NaN	NaN	NaN	NaN	NaN	NaN	NaN	NaN	NaN	NaN	NaN	NaN	NaN	NaN	NaN	NaN	91.398	112.32	136.34	144.82	144.33	136.92	154.79	155.13	154.59	142.97	140.79	144.25	153.57	170.46	185.78	193.22	187.67	136.1	97.874	42.647	NaN	NaN	NaN	NaN	NaN	NaN	NaN	NaN	NaN	NaN	NaN
NaN	NaN	NaN	NaN	NaN	NaN	NaN	NaN	NaN	NaN	NaN	NaN	NaN	NaN	NaN	NaN	40.435	39.124	36.572	35.645	35.958	36.554	31.584	25.809	22.934	27.765	53.026	84.349	135.12	166.27	199.84	202.43	206.77	198.06	205.58	204.32	168.49	112.21	45.718	NaN	NaN	NaN	NaN	NaN	NaN	NaN	NaN	NaN	NaN	NaN
NaN	NaN	NaN	NaN	NaN	NaN	NaN	NaN	NaN	NaN	NaN	NaN	NaN	109.71	170.07	181.57	166.07	142.6	141.98	103.78	76.05	35.243	44.045	64.816	77.305	86.86	94.561	95.046	98.647	95.35	105.4	126.9	150.92	174.2	174.71	146.75	102.19	64.753	34.362	NaN	NaN	NaN	NaN	NaN	NaN	NaN	NaN	NaN	NaN	NaN
NaN	NaN	NaN	NaN	NaN	NaN	NaN	NaN	NaN	NaN	NaN	NaN	NaN	NaN	NaN	NaN	NaN	NaN	NaN	NaN	NaN	NaN	NaN	NaN	NaN	142.61	172.12	189.93	212.7	214.68	221.07	221.78	221.37	217.91	209.48	190.32	163.59	127.78	76.412	NaN	NaN	NaN	NaN	NaN	NaN	NaN	NaN	NaN	NaN	NaN
NaN	NaN	NaN	NaN	NaN	NaN	NaN	NaN	NaN	NaN	NaN	NaN	NaN	NaN	NaN	NaN	NaN	NaN	NaN	NaN	NaN	NaN	NaN	53.692	60.45	71.503	97.867	127.14	164.72	182.52	193.73	176.74	174.43	161.74	152.11	131.04	111.14	96.198	70.75	66.098	58.809	62.13	55.953	59.361	50.298	36.295	26.148	27.303	20.727	NaN
NaN	NaN	NaN	NaN	NaN	NaN	NaN	NaN	NaN	NaN	NaN	NaN	NaN	NaN	NaN	NaN	NaN	31.704	26.01	29.03	40.095	51.677	75.208	100.83	131.79	132.03	140.24	143.56	169.62	188.41	194.04	189.94	175.49	173.49	169.8	179.16	156.71	101.09	NaN	NaN	NaN	NaN	NaN	NaN	NaN	NaN	NaN	NaN	NaN	NaN
NaN	NaN	NaN	NaN	NaN	NaN	NaN	NaN	NaN	NaN	NaN	NaN	NaN	NaN	NaN	NaN	NaN	NaN	NaN	NaN	NaN	NaN	NaN	NaN	NaN	NaN	NaN	86.542	128.46	160.41	184.82	194.34	205.1	205.22	203.69	160.6	114.06	49.771	NaN	NaN	NaN	NaN	NaN	NaN	NaN	NaN	NaN	NaN	NaN	NaN
NaN	NaN	NaN	NaN	NaN	NaN	NaN	NaN	NaN	NaN	NaN	NaN	NaN	33.581	31.326	28.327	25.527	23.194	22.827	23.823	25.088	26.291	27.077	37.544	61.58	107.67	142.97	164.2	155.02	141.79	129.49	133.86	139.55	158.69	180.15	175.5	143.34	98.325	78.602	69.504	62.518	58.108	42.58	33.298	25.599	28.621	25.88	21.477	18.284	NaN
NaN	NaN	NaN	NaN	NaN	NaN	NaN	NaN	NaN	NaN	NaN	NaN	NaN	NaN	NaN	NaN	NaN	NaN	NaN	NaN	NaN	33.189	28.941	27.642	33.4	41.435	44.81	56.604	73.494	98.029	123.65	150.43	175.77	189.42	192.63	186.71	144.85	80.677	NaN	NaN	NaN	NaN	NaN	NaN	NaN	NaN	NaN	NaN	NaN	NaN
NaN	NaN	NaN	NaN	NaN	NaN	NaN	NaN	NaN	NaN	NaN	NaN	NaN	NaN	NaN	NaN	NaN	NaN	NaN	NaN	NaN	46.059	55.786	65.125	92.346	109.22	122.72	126.98	126.87	140.34	147.93	150.41	148.64	138.64	145.16	127.35	101.96	52.569	NaN	NaN	NaN	NaN	NaN	NaN	NaN	NaN	NaN	NaN	NaN	NaN
NaN	NaN	NaN	NaN	NaN	NaN	NaN	NaN	NaN	15.572	21.428	26.228	30.302	31.558	37.094	46.77	54.355	57.523	59.941	56.503	59.294	59.437	74.653	89.455	103.52	119.05	116.8	130.14	145.1	174.08	178.36	167.99	163.94	186.26	211.39	195.21	138.96	62.197	NaN	NaN	NaN	NaN	NaN	NaN	NaN	NaN	NaN	NaN	NaN	NaN
NaN	NaN	NaN	NaN	NaN	NaN	NaN	NaN	NaN	NaN	NaN	NaN	NaN	NaN	NaN	NaN	17.919	26.428	27.42	26.332	34.146	51.584	72.868	82.635	86.382	72.498	62.332	51.345	54.084	54.123	47.798	47.877	37.958	39.669	33.033	36.634	32.946	19.668	NaN	NaN	NaN	NaN	NaN	NaN	NaN	NaN	NaN	NaN	NaN	NaN
NaN	NaN	NaN	NaN	NaN	NaN	NaN	NaN	NaN	NaN	NaN	NaN	NaN	NaN	NaN	NaN	NaN	NaN	58.703	51.176	46.735	45.564	45.799	43.998	38.288	38.674	39.292	44.502	38.893	37.893	49.374	88.057	133.04	165.69	188.19	173.44	148.97	78.162	NaN	NaN	NaN	NaN	NaN	NaN	NaN	NaN	NaN	NaN	NaN	NaN
NaN	NaN	NaN	NaN	NaN	NaN	NaN	NaN	NaN	NaN	NaN	NaN	NaN	NaN	NaN	NaN	NaN	NaN	NaN	NaN	NaN	NaN	NaN	NaN	NaN	28.942	30.722	34.034	39.686	42.434	55.955	84.81	117.72	136.31	140.3	125.81	100.17	69.256	35.739	NaN	NaN	NaN	NaN	NaN	NaN	NaN	NaN	NaN	NaN	NaN
NaN	NaN	NaN	NaN	NaN	NaN	NaN	NaN	NaN	NaN	NaN	NaN	NaN	NaN	NaN	NaN	NaN	NaN	NaN	NaN	NaN	NaN	NaN	29.623	33.446	41.567	49.451	65.201	90.126	115.56	136.97	138.8	143.87	133.4	118.59	101.31	89.249	59.307	NaN	NaN	NaN	NaN	NaN	NaN	NaN	NaN	NaN	NaN	NaN	NaN
NaN	NaN	NaN	NaN	NaN	NaN	NaN	NaN	NaN	NaN	NaN	NaN	NaN	NaN	NaN	NaN	NaN	NaN	NaN	NaN	NaN	NaN	NaN	31.998	60.788	81.958	100.33	99.441	97.61	93.027	110.53	129.58	154.7	173.26	195.55	190.57	156.07	112.43	58.209	NaN	NaN	NaN	NaN	NaN	NaN	NaN	NaN	NaN	NaN	NaN
NaN	NaN	NaN	NaN	NaN	NaN	NaN	NaN	NaN	NaN	NaN	NaN	NaN	NaN	NaN	NaN	NaN	NaN	NaN	NaN	NaN	23.757	24.485	25.782	28.16	26.066	27.442	36.513	58.365	82.886	103.72	110.42	106.97	104.01	106.63	109.38	84.966	57.141	22.732	NaN	NaN	NaN	NaN	NaN	NaN	NaN	NaN	NaN	NaN	NaN
NaN	NaN	NaN	NaN	NaN	NaN	NaN	NaN	NaN	NaN	NaN	NaN	NaN	NaN	NaN	NaN	NaN	NaN	NaN	12.907	21.515	23.617	25.763	31.377	40.519	54.329	77.43	100.4	119.9	132.68	146.76	166.69	177.45	180.81	188.8	169.31	134.88	90.266	48.901	NaN	NaN	NaN	NaN	NaN	NaN	NaN	NaN	NaN	NaN	NaN
NaN	NaN	NaN	NaN	NaN	NaN	NaN	NaN	NaN	NaN	NaN	NaN	NaN	NaN	NaN	NaN	NaN	NaN	NaN	NaN	NaN	NaN	NaN	NaN	51.785	73.048	82.304	74.588	90.865	95.894	110.82	112.31	127.73	144.4	162.1	162.75	146.08	89.349	NaN	NaN	NaN	NaN	NaN	NaN	NaN	NaN	NaN	NaN	NaN	NaN
NaN	NaN	NaN	NaN	NaN	NaN	NaN	NaN	NaN	25.833	46.739	59.639	54.819	48.362	38.365	33.283	28.863	33.814	37.512	42.376	46.012	60.493	76.729	92.619	101.24	108.85	116.64	123.33	129.48	139.38	140.64	143.39	131.68	131.92	137.46	121.81	92.007	53.045	44.791	38.776	34.352	23.944	23.947	26.026	NaN	NaN	NaN	NaN	NaN	NaN
NaN	NaN	NaN	NaN	NaN	NaN	NaN	32.296	40.369	34.792	27.074	35.505	37.156	41.713	45.2	51.486	58.3	59.254	67.966	86.693	104.57	112.19	116.84	126.08	150.2	172.57	199.19	208.13	210.41	202.85	215.57	215.94	190.21	160	146.64	138.26	105.01	49.967	NaN	NaN	NaN	NaN	NaN	NaN	NaN	NaN	NaN	NaN	NaN	NaN
NaN	NaN	NaN	NaN	NaN	NaN	NaN	NaN	NaN	NaN	NaN	NaN	NaN	NaN	NaN	NaN	NaN	NaN	NaN	NaN	NaN	NaN	NaN	NaN	NaN	NaN	31.897	60.588	74.944	88.548	94.358	99.922	105.33	105.65	105.76	95.263	73.882	39.588	NaN	NaN	NaN	NaN	NaN	NaN	NaN	NaN	NaN	NaN	NaN	NaN
NaN	NaN	NaN	NaN	NaN	NaN	NaN	NaN	NaN	NaN	NaN	NaN	NaN	NaN	NaN	NaN	NaN	NaN	14.748	23.834	35.903	61.906	84.814	104.89	103.94	95.145	73.714	65.206	61.243	71.931	83.96	101.8	119.49	119.51	125.94	111.75	99.775	76.342	43.553	NaN	NaN	NaN	NaN	NaN	NaN	NaN	NaN	NaN	NaN	NaN
NaN	NaN	NaN	NaN	NaN	NaN	NaN	NaN	NaN	NaN	NaN	NaN	NaN	NaN	NaN	NaN	NaN	NaN	NaN	NaN	NaN	NaN	NaN	NaN	NaN	20.936	46.023	67.938	94.49	117.33	135.9	158.29	179.78	205.14	216.7	194.3	141.67	86.669	39.645	NaN	NaN	NaN	NaN	NaN	NaN	NaN	NaN	NaN	NaN	NaN
NaN	NaN	NaN	NaN	NaN	NaN	NaN	NaN	NaN	NaN	NaN	NaN	NaN	NaN	NaN	NaN	NaN	NaN	NaN	26.091	50.563	67.645	75.333	73.202	63.751	58.077	60.743	84.011	111.91	128.55	123.22	115.73	117.63	124.83	129.29	115.1	96.996	52.968	NaN	NaN	NaN	NaN	NaN	NaN	NaN	NaN	NaN	NaN	NaN	NaN
NaN	NaN	NaN	NaN	NaN	NaN	NaN	NaN	NaN	NaN	NaN	NaN	NaN	NaN	NaN	NaN	NaN	NaN	NaN	NaN	NaN	NaN	13.354	22.53	27.022	30.815	39.464	54.442	76.487	93.389	108.74	115.28	119.76	110.84	100.5	79.189	56.533	31.751	13.859	NaN	NaN	NaN	NaN	NaN	NaN	NaN	NaN	NaN	NaN	NaN
NaN	NaN	NaN	NaN	NaN	NaN	NaN	NaN	NaN	NaN	NaN	NaN	NaN	NaN	NaN	NaN	17.358	27.791	28.426	27.844	26.029	26.731	28.849	34.415	44.145	67.2	98.591	118.34	137.61	140.78	157.95	150.42	146.44	139.15	150.28	150.41	135.77	110.25	80.183	74.596	72.448	72.529	43.234	NaN	NaN	NaN	NaN	NaN	NaN	NaN
NaN	NaN	NaN	NaN	NaN	NaN	NaN	NaN	NaN	NaN	NaN	NaN	NaN	NaN	NaN	NaN	NaN	NaN	12.268	18.607	22.299	22.862	25.628	25.536	25.495	27.287	30.614	30.635	28.58	22.511	21.076	19.378	19.172	21.489	24.58	23.52	19.513	13.539	11.435	6.7309	NaN	NaN	NaN	NaN	NaN	NaN	NaN	NaN	NaN	NaN
NaN	NaN	NaN	NaN	NaN	NaN	NaN	NaN	NaN	NaN	NaN	NaN	NaN	NaN	NaN	NaN	NaN	NaN	NaN	NaN	NaN	NaN	NaN	NaN	NaN	NaN	NaN	74.758	113.55	116.72	136.15	164.74	195.94	208.12	202.26	163.32	110.44	48.913	NaN	NaN	NaN	NaN	NaN	NaN	NaN	NaN	NaN	NaN	NaN	NaN
NaN	NaN	NaN	NaN	NaN	NaN	NaN	NaN	NaN	NaN	NaN	NaN	NaN	NaN	NaN	NaN	NaN	NaN	NaN	NaN	22.956	34.092	43.518	49.443	55.704	57.939	64.437	81.345	107.19	127.26	162.78	185.24	205.46	184.65	178.56	156.97	135.58	72.951	NaN	NaN	NaN	NaN	NaN	NaN	NaN	NaN	NaN	NaN	NaN	NaN
NaN	NaN	NaN	NaN	NaN	NaN	NaN	NaN	NaN	NaN	NaN	NaN	NaN	NaN	NaN	NaN	NaN	NaN	NaN	NaN	NaN	NaN	NaN	NaN	NaN	NaN	14.727	19.927	21.084	22.169	41.097	65.68	99.214	115.53	119.78	96.226	74.692	39.645	NaN	NaN	NaN	NaN	NaN	NaN	NaN	NaN	NaN	NaN	NaN	NaN
NaN	NaN	NaN	NaN	NaN	NaN	NaN	NaN	NaN	NaN	NaN	NaN	NaN	NaN	NaN	NaN	NaN	52.499	87.226	86.342	100.8	102.53	115.44	122.48	140.52	140.45	152.25	162.8	173.11	180.99	166.42	173.36	168.99	171.03	170.6	151.8	99.275	NaN	NaN	NaN	NaN	NaN	NaN	NaN	NaN	NaN	NaN	NaN	NaN	NaN
NaN	NaN	NaN	NaN	NaN	NaN	NaN	NaN	NaN	NaN	NaN	NaN	NaN	NaN	NaN	NaN	NaN	NaN	NaN	NaN	NaN	NaN	NaN	NaN	NaN	NaN	NaN	43.378	82.875	114.75	146.36	164.03	179.71	191.53	209.19	196.27	159.53	84.7	NaN	NaN	NaN	NaN	NaN	NaN	NaN	NaN	NaN	NaN	NaN	NaN
NaN	NaN	NaN	NaN	NaN	NaN	NaN	NaN	NaN	NaN	NaN	NaN	NaN	NaN	NaN	NaN	NaN	NaN	NaN	NaN	NaN	NaN	NaN	NaN	NaN	35.987	58.037	70.59	76.379	81.401	82.649	102.03	133.65	167.23	186.22	186.05	150.81	102.56	44.039	NaN	NaN	NaN	NaN	NaN	NaN	NaN	NaN	NaN	NaN	NaN
NaN	NaN	NaN	NaN	NaN	NaN	NaN	NaN	NaN	NaN	NaN	NaN	NaN	NaN	NaN	NaN	NaN	NaN	NaN	NaN	NaN	NaN	22.465	35.389	37.538	37.069	37.523	47.204	61.663	89.698	117.65	147.08	173.17	181.21	166.72	136.35	93.066	45.129	NaN	NaN	NaN	NaN	NaN	NaN	NaN	NaN	NaN	NaN	NaN	NaN
NaN	NaN	NaN	NaN	NaN	NaN	NaN	NaN	NaN	NaN	NaN	NaN	NaN	NaN	NaN	NaN	NaN	NaN	NaN	NaN	NaN	NaN	NaN	NaN	NaN	NaN	NaN	NaN	NaN	NaN	NaN	43.934	61.727	58.27	46.205	51.284	58.7	74.221	73.66	69.412	61.535	55.76	50.92	48.833	48.385	55.527	68.634	NaN	NaN	NaN
NaN	NaN	NaN	NaN	NaN	NaN	NaN	NaN	NaN	NaN	NaN	NaN	NaN	NaN	NaN	NaN	NaN	NaN	NaN	NaN	NaN	NaN	NaN	NaN	NaN	NaN	NaN	NaN	NaN	61.759	90.884	86.098	94.381	104.57	119	123.23	104.04	80.213	63.73	43.6	NaN	NaN	NaN	NaN	NaN	NaN	NaN	NaN	NaN	NaN
NaN	NaN	NaN	NaN	NaN	NaN	NaN	NaN	NaN	NaN	NaN	NaN	NaN	NaN	NaN	NaN	NaN	NaN	NaN	NaN	NaN	NaN	NaN	NaN	NaN	NaN	26.124	24.583	23.704	26.059	33.469	53.697	78.824	101.59	123.85	139.93	129.02	78.699	NaN	NaN	NaN	NaN	NaN	NaN	NaN	NaN	NaN	NaN	NaN	NaN
NaN	NaN	NaN	NaN	NaN	NaN	NaN	NaN	NaN	NaN	NaN	NaN	NaN	NaN	NaN	NaN	NaN	NaN	NaN	NaN	NaN	NaN	NaN	37.673	40.779	53.94	68.635	76.404	79.782	88.859	109.54	126.57	150.69	156.7	183.88	145.35	107.56	49.196	28.064	NaN	NaN	NaN	NaN	NaN	NaN	NaN	NaN	NaN	NaN	NaN
NaN	NaN	NaN	NaN	NaN	NaN	NaN	NaN	NaN	NaN	NaN	NaN	NaN	NaN	NaN	NaN	NaN	NaN	NaN	NaN	NaN	NaN	NaN	57.396	81.364	100.71	107.49	116.73	125.07	132.45	135.9	140.53	147.57	147.47	136.02	111.44	65.4	NaN	NaN	NaN	NaN	NaN	NaN	NaN	NaN	NaN	NaN	NaN	NaN	NaN
NaN	NaN	NaN	NaN	NaN	NaN	NaN	NaN	NaN	NaN	NaN	NaN	NaN	NaN	NaN	NaN	NaN	NaN	NaN	NaN	84.882	124.16	157.38	167.84	147.77	140.52	127.72	121.77	121.01	144.2	170.82	171.69	174.39	198.94	233.41	217.12	170.91	107.47	86.626	52.131	NaN	NaN	NaN	NaN	NaN	NaN	NaN	NaN	NaN	NaN
NaN	NaN	NaN	NaN	NaN	NaN	NaN	NaN	NaN	NaN	NaN	NaN	NaN	NaN	NaN	NaN	NaN	NaN	NaN	NaN	63.755	68.788	78.67	86.597	112.86	141.68	165.48	170.71	166.25	150.24	127.75	118.2	144.58	162.88	165.15	142.38	111.51	89.862	49.797	NaN	NaN	NaN	NaN	NaN	NaN	NaN	NaN	NaN	NaN	NaN
NaN	NaN	NaN	NaN	NaN	NaN	NaN	NaN	NaN	NaN	NaN	NaN	NaN	NaN	NaN	NaN	NaN	NaN	NaN	NaN	NaN	NaN	NaN	NaN	NaN	84.978	134.95	167.84	186.51	210.63	205.01	205.02	189.12	188.86	174.92	150.89	95.561	NaN	NaN	NaN	NaN	NaN	NaN	NaN	NaN	NaN	NaN	NaN	NaN	NaN
NaN	NaN	NaN	NaN	NaN	NaN	NaN	NaN	NaN	NaN	NaN	NaN	NaN	NaN	NaN	NaN	NaN	NaN	NaN	NaN	NaN	NaN	NaN	NaN	NaN	41.637	71.259	105.54	142.63	174.84	185.37	179.42	172.77	171.68	174.45	156.4	125.34	90.591	48.677	NaN	NaN	NaN	NaN	NaN	NaN	NaN	NaN	NaN	NaN	NaN
NaN	NaN	NaN	NaN	NaN	NaN	NaN	NaN	NaN	NaN	NaN	NaN	35.536	51.146	55.502	52.465	50.102	50.633	50.575	46.832	44.738	45.898	51.513	54.838	64.904	65.987	75.225	84.844	107.28	117.76	125.25	139.5	168.99	212.99	244.17	220.77	154.63	90.419	46.659	NaN	NaN	NaN	NaN	NaN	NaN	NaN	NaN	NaN	NaN	NaN
NaN	NaN	NaN	NaN	NaN	NaN	NaN	NaN	NaN	NaN	NaN	NaN	NaN	NaN	NaN	NaN	NaN	42.811	42.697	39.974	33.737	25.567	22.109	20.778	25.532	26.8	33.705	40.566	48.649	52.005	61.934	69.567	82.208	87.699	103.53	101.83	90.574	72.653	69.397	78.331	80.769	77.041	63.425	44.695	28.085	24.298	27.87	31.341	26.89	23.698
NaN	NaN	NaN	NaN	NaN	NaN	NaN	NaN	NaN	NaN	NaN	NaN	NaN	NaN	NaN	NaN	NaN	NaN	NaN	NaN	45.258	39.557	43.587	48.267	50.57	38.107	33.04	26.963	31.11	39.835	56.234	74.796	81.843	78.928	71.923	69.394	64.646	61.492	36.788	NaN	NaN	NaN	NaN	NaN	NaN	NaN	NaN	NaN	NaN	NaN
NaN	NaN	NaN	NaN	NaN	NaN	NaN	NaN	NaN	NaN	NaN	NaN	NaN	NaN	NaN	NaN	NaN	36.668	41.628	42.217	42.398	40.116	39.076	32.996	32.85	33.218	50.231	77.391	106.1	134.5	145.45	161.28	150.7	157.86	138.89	129.38	101.89	64.186	NaN	NaN	NaN	NaN	NaN	NaN	NaN	NaN	NaN	NaN	NaN	NaN
NaN	NaN	NaN	NaN	NaN	NaN	NaN	NaN	NaN	NaN	NaN	NaN	NaN	NaN	NaN	NaN	NaN	NaN	NaN	NaN	NaN	40.616	54.699	76.067	106.05	137.45	151.81	149.54	135.49	128.84	132.03	143.23	170.16	194.13	216.63	172.92	103.89	NaN	NaN	NaN	NaN	NaN	NaN	NaN	NaN	NaN	NaN	NaN	NaN	NaN
NaN	NaN	NaN	NaN	NaN	NaN	NaN	NaN	NaN	NaN	NaN	NaN	NaN	NaN	NaN	NaN	NaN	NaN	NaN	29.738	25.805	22.731	21.757	19.685	16.295	18.941	22.525	37.126	53.207	62.315	63.951	55.703	52.314	70.066	96.801	117.97	98.456	69.787	32.909	NaN	NaN	NaN	NaN	NaN	NaN	NaN	NaN	NaN	NaN	NaN
NaN	NaN	NaN	NaN	NaN	NaN	NaN	NaN	NaN	NaN	NaN	NaN	NaN	NaN	NaN	NaN	NaN	NaN	NaN	NaN	NaN	NaN	NaN	24.63	37.335	59.143	90.376	112.1	111.85	95.506	89.709	106.53	135.21	153.11	161.65	141.62	102.67	47.541	NaN	NaN	NaN	NaN	NaN	NaN	NaN	NaN	NaN	NaN	NaN	NaN
NaN	NaN	NaN	NaN	NaN	NaN	NaN	NaN	NaN	NaN	NaN	NaN	NaN	NaN	NaN	NaN	NaN	NaN	NaN	NaN	NaN	NaN	65.511	74.347	82.56	80.384	87.111	98.018	110.84	125.89	130.43	135.44	133.28	138.43	148.48	131.32	100.95	46.725	NaN	NaN	NaN	NaN	NaN	NaN	NaN	NaN	NaN	NaN	NaN	NaN
NaN	NaN	NaN	NaN	NaN	NaN	NaN	NaN	NaN	NaN	NaN	NaN	NaN	NaN	NaN	NaN	NaN	NaN	NaN	NaN	NaN	NaN	53.122	70.754	85.008	99.318	102.65	111.94	118.45	125.63	126.5	126.24	127.18	121.97	120.76	105.09	83.27	60.887	33.271	NaN	NaN	NaN	NaN	NaN	NaN	NaN	NaN	NaN	NaN	NaN
NaN	NaN	NaN	NaN	NaN	NaN	NaN	NaN	NaN	NaN	NaN	NaN	NaN	NaN	NaN	NaN	NaN	NaN	NaN	NaN	NaN	NaN	NaN	NaN	NaN	NaN	NaN	44.97	73.727	102.54	130.68	148.61	151.27	157.11	156.83	152.31	113.06	71.778	29.833	NaN	NaN	NaN	NaN	NaN	NaN	NaN	NaN	NaN	NaN	NaN
NaN	NaN	NaN	NaN	NaN	NaN	NaN	NaN	NaN	NaN	NaN	NaN	NaN	NaN	NaN	NaN	NaN	NaN	NaN	NaN	NaN	NaN	NaN	NaN	NaN	NaN	NaN	NaN	122.4	159.58	182.05	192.42	199.52	205.86	204.91	168.83	126.44	86.702	52.432	NaN	NaN	NaN	NaN	NaN	NaN	NaN	NaN	NaN	NaN	NaN
NaN	NaN	NaN	NaN	NaN	NaN	NaN	NaN	NaN	NaN	NaN	NaN	NaN	NaN	NaN	NaN	NaN	NaN	NaN	NaN	NaN	NaN	20.722	34.16	37.095	43.009	43.877	56.436	78.567	113.77	143.31	155.39	147.06	139.01	137.2	137.66	107.45	80.409	38.775	NaN	NaN	NaN	NaN	NaN	NaN	NaN	NaN	NaN	NaN	NaN
NaN	NaN	NaN	NaN	NaN	NaN	NaN	NaN	NaN	NaN	NaN	NaN	NaN	NaN	NaN	NaN	NaN	NaN	NaN	NaN	NaN	NaN	NaN	NaN	NaN	NaN	NaN	49.878	89.021	110.71	131.63	135.47	142.28	128.32	114.97	82.3	60.164	34.173	21.709	NaN	NaN	NaN	NaN	NaN	NaN	NaN	NaN	NaN	NaN	NaN
NaN	NaN	NaN	NaN	NaN	NaN	NaN	NaN	NaN	NaN	NaN	NaN	NaN	NaN	NaN	NaN	NaN	NaN	NaN	NaN	NaN	NaN	105.71	120.96	130.32	136.93	141.67	149.89	151.91	157.98	151.17	146.36	137.97	140.01	147.83	131.79	83.744	NaN	NaN	NaN	NaN	NaN	NaN	NaN	NaN	NaN	NaN	NaN	NaN	NaN
NaN	NaN	NaN	NaN	NaN	NaN	NaN	NaN	NaN	NaN	NaN	NaN	NaN	NaN	NaN	NaN	NaN	NaN	NaN	NaN	NaN	42.258	61.379	66.53	64.447	71.101	73.813	75.416	75.134	73.597	62.647	57.421	57.941	78.444	108.63	130.05	119.68	86.862	41.222	NaN	NaN	NaN	NaN	NaN	NaN	NaN	NaN	NaN	NaN	NaN
NaN	NaN	NaN	NaN	NaN	NaN	NaN	NaN	NaN	NaN	NaN	NaN	NaN	NaN	NaN	NaN	NaN	NaN	NaN	NaN	NaN	NaN	NaN	23.932	44.656	56.737	59.554	55.125	51.781	60.897	81.192	110.89	136.93	150.24	159.52	153.11	123.51	79.365	32.659	NaN	NaN	NaN	NaN	NaN	NaN	NaN	NaN	NaN	NaN	NaN
NaN	NaN	NaN	NaN	NaN	NaN	NaN	NaN	NaN	NaN	NaN	NaN	NaN	NaN	NaN	NaN	NaN	NaN	NaN	NaN	NaN	NaN	NaN	NaN	NaN	26.874	49.341	68.066	79.008	89.292	97.076	110.36	120.05	131.79	135.53	133.79	100.42	56.862	NaN	NaN	NaN	NaN	NaN	NaN	NaN	NaN	NaN	NaN	NaN	NaN
NaN	NaN	NaN	NaN	NaN	NaN	NaN	NaN	NaN	NaN	NaN	NaN	NaN	NaN	NaN	NaN	NaN	NaN	NaN	NaN	NaN	NaN	NaN	NaN	NaN	56.525	89.7	118.3	138.47	153.87	146.96	147.13	159.84	176.71	178.51	161.33	129.64	75.257	NaN	NaN	NaN	NaN	NaN	NaN	NaN	NaN	NaN	NaN	NaN	NaN
NaN	NaN	NaN	NaN	NaN	NaN	NaN	NaN	NaN	NaN	NaN	NaN	NaN	NaN	NaN	NaN	NaN	NaN	NaN	NaN	NaN	NaN	17.415	24.587	24.012	24.832	28.359	43.732	67.745	81.233	90.918	91.437	122.07	131.65	137.24	128.1	110.26	94.899	64.678	39.975	NaN	NaN	NaN	NaN	NaN	NaN	NaN	NaN	NaN	NaN
NaN	NaN	NaN	NaN	NaN	NaN	NaN	NaN	NaN	NaN	NaN	NaN	NaN	NaN	NaN	NaN	NaN	NaN	NaN	39.051	67.773	78.922	82.318	79.502	82.909	89.131	94.143	92.588	89.774	87.768	103.98	110.42	130.47	131.7	144.8	147.8	103.32	NaN	NaN	NaN	NaN	NaN	NaN	NaN	NaN	NaN	NaN	NaN	NaN	NaN
NaN	NaN	NaN	NaN	NaN	NaN	NaN	NaN	NaN	NaN	NaN	NaN	NaN	NaN	NaN	NaN	NaN	NaN	NaN	NaN	13.609	24.789	28.332	30.281	24.908	25.699	25.967	33.429	40.989	53.789	71.712	84.008	106.06	118.33	135.6	122.83	93.72	60.885	28.529	NaN	NaN	NaN	NaN	NaN	NaN	NaN	NaN	NaN	NaN	NaN
NaN	NaN	NaN	NaN	NaN	NaN	NaN	NaN	NaN	NaN	NaN	NaN	NaN	NaN	NaN	NaN	NaN	NaN	15.187	24.95	25.329	28.397	33.308	41.899	61.878	71.965	85.014	80.051	82.141	91.854	114.78	131.59	128.4	103.11	83.082	95.936	101.74	99.248	49.812	NaN	NaN	NaN	NaN	NaN	NaN	NaN	NaN	NaN	NaN	NaN
NaN	NaN	NaN	NaN	NaN	NaN	NaN	NaN	NaN	NaN	NaN	NaN	NaN	NaN	NaN	NaN	NaN	NaN	NaN	NaN	NaN	NaN	NaN	NaN	NaN	NaN	14.601	22.703	21.826	23.913	28.495	41.638	49.537	53.559	48.779	37.68	31.996	26.925	20.573	NaN	NaN	NaN	NaN	NaN	NaN	NaN	NaN	NaN	NaN	NaN
NaN	NaN	NaN	NaN	NaN	NaN	NaN	NaN	NaN	NaN	NaN	NaN	NaN	NaN	NaN	NaN	NaN	NaN	NaN	NaN	NaN	NaN	NaN	NaN	NaN	29.932	47.51	62.737	73.937	78.55	66.229	59.016	58.853	69.785	80.887	79.792	63.174	33.132	NaN	NaN	NaN	NaN	NaN	NaN	NaN	NaN	NaN	NaN	NaN	NaN
NaN	NaN	NaN	NaN	NaN	NaN	NaN	NaN	NaN	NaN	NaN	NaN	NaN	NaN	NaN	NaN	NaN	NaN	NaN	NaN	NaN	NaN	NaN	NaN	NaN	87.161	136.11	139.1	133.4	142.18	149.32	156.38	149.84	155.14	155.28	152.82	130.07	80.664	NaN	NaN	NaN	NaN	NaN	NaN	NaN	NaN	NaN	NaN	NaN	NaN
NaN	NaN	NaN	NaN	NaN	NaN	NaN	NaN	NaN	NaN	NaN	NaN	NaN	NaN	NaN	NaN	18.172	31.199	41.831	51.862	59.103	61.474	59.807	56.807	56.404	70.399	93.315	117.6	129.23	141.94	157.88	171.09	177.88	178.65	183.68	170.58	109.47	NaN	NaN	NaN	NaN	NaN	NaN	NaN	NaN	NaN	NaN	NaN	NaN	NaN
NaN	NaN	NaN	NaN	NaN	NaN	NaN	NaN	NaN	NaN	NaN	NaN	NaN	NaN	NaN	NaN	NaN	NaN	NaN	NaN	NaN	NaN	NaN	NaN	NaN	20.008	41.599	61.768	90.675	107.89	107.79	96.686	86.236	94.014	109.35	96.805	73.397	29.401	NaN	NaN	NaN	NaN	NaN	NaN	NaN	NaN	NaN	NaN	NaN	NaN
NaN	NaN	NaN	NaN	NaN	NaN	NaN	NaN	NaN	NaN	NaN	NaN	NaN	NaN	NaN	NaN	NaN	NaN	NaN	NaN	NaN	NaN	36.752	56.905	45.964	42.35	36.881	38.645	38.61	41.399	43.496	47.388	53.386	69.2	90.592	93.899	75.203	53.974	27.197	NaN	NaN	NaN	NaN	NaN	NaN	NaN	NaN	NaN	NaN	NaN
NaN	NaN	NaN	NaN	NaN	NaN	NaN	NaN	NaN	NaN	NaN	NaN	NaN	NaN	NaN	NaN	NaN	NaN	NaN	NaN	17.347	23.486	23.276	22.428	23.273	28.448	36.34	52.046	67.074	77.653	92.849	113	150.49	174.64	184.29	152.45	108.82	65.701	33.762	NaN	NaN	NaN	NaN	NaN	NaN	NaN	NaN	NaN	NaN	NaN
NaN	NaN	NaN	NaN	NaN	NaN	NaN	NaN	NaN	NaN	NaN	NaN	NaN	NaN	NaN	NaN	NaN	NaN	NaN	NaN	NaN	NaN	NaN	NaN	NaN	NaN	NaN	NaN	54.969	91.832	121.3	146.19	161.26	160.42	162.8	145.06	115.91	82.015	47.825	NaN	NaN	NaN	NaN	NaN	NaN	NaN	NaN	NaN	NaN	NaN
NaN	NaN	NaN	NaN	NaN	NaN	NaN	NaN	NaN	NaN	NaN	NaN	NaN	NaN	NaN	NaN	NaN	NaN	NaN	NaN	NaN	NaN	NaN	NaN	NaN	15.043	28.991	38.898	50.346	61.003	74.178	110.48	140.18	145.8	130.3	110.15	100.16	80.957	72.368	61.408	59.564	42.63	36.744	26.772	27.597	27.176	24.21	21.212	19.559	16.637
NaN	NaN	NaN	NaN	NaN	NaN	NaN	NaN	NaN	NaN	NaN	NaN	NaN	NaN	NaN	NaN	NaN	NaN	NaN	NaN	NaN	NaN	NaN	18.83	29.055	37.657	43.941	55.055	59.153	78.923	100.21	127.46	128.76	140.9	152.61	152.7	120.24	79.173	54.697	51.252	45.66	39.574	28.977	23.331	28.089	27.97	27.975	25.302	23.982	25.131
NaN	NaN	NaN	NaN	NaN	NaN	NaN	NaN	NaN	NaN	NaN	NaN	NaN	NaN	NaN	NaN	NaN	NaN	NaN	NaN	NaN	NaN	NaN	NaN	NaN	NaN	NaN	NaN	61.423	111.06	120.55	121.86	112.81	136.11	154.48	135.34	92.711	51.089	29.649	NaN	NaN	NaN	NaN	NaN	NaN	NaN	NaN	NaN	NaN	NaN
NaN	NaN	NaN	NaN	NaN	NaN	NaN	NaN	NaN	NaN	NaN	NaN	NaN	NaN	NaN	NaN	NaN	NaN	NaN	NaN	NaN	NaN	20.236	31.799	35.009	40.814	43.861	46.966	57.381	80.263	117.54	134.73	132.63	116	108.39	95.685	74.409	53.905	31.217	NaN	NaN	NaN	NaN	NaN	NaN	NaN	NaN	NaN	NaN	NaN
NaN	NaN	NaN	NaN	NaN	NaN	NaN	NaN	NaN	NaN	NaN	NaN	NaN	NaN	NaN	NaN	NaN	NaN	NaN	NaN	NaN	67.289	112.56	119.16	121.74	127.56	143.3	165.14	170.4	167.41	158.55	159.72	162.81	165.08	164.07	144.15	92.344	NaN	NaN	NaN	NaN	NaN	NaN	NaN	NaN	NaN	NaN	NaN	NaN	NaN
NaN	NaN	NaN	NaN	NaN	NaN	NaN	NaN	NaN	NaN	NaN	NaN	NaN	NaN	NaN	NaN	10.349	19.22	28.963	42.77	53.266	57.492	60.408	64.573	54.085	38.268	26.696	39.766	59.256	79.229	97.703	116.28	135.06	151.68	162.11	133.29	93.47	48.225	37.016	31.399	29.403	NaN	NaN	NaN	NaN	NaN	NaN	NaN	NaN	NaN
NaN	NaN	NaN	NaN	NaN	NaN	NaN	NaN	NaN	NaN	NaN	NaN	NaN	NaN	NaN	NaN	NaN	NaN	NaN	NaN	NaN	NaN	NaN	NaN	NaN	NaN	95.038	148.43	163.49	162.31	174.19	179.38	184.33	185.24	184.1	194.57	161.47	116.25	61.945	28.865	NaN	NaN	NaN	NaN	NaN	NaN	NaN	NaN	NaN	NaN
NaN	NaN	NaN	NaN	NaN	NaN	NaN	NaN	NaN	NaN	NaN	NaN	NaN	NaN	NaN	NaN	NaN	NaN	NaN	NaN	NaN	NaN	NaN	NaN	NaN	NaN	NaN	52.757	84.137	96.558	99.525	104.91	113.29	123.5	138.16	128.83	102.5	51.075	NaN	NaN	NaN	NaN	NaN	NaN	NaN	NaN	NaN	NaN	NaN	NaN
NaN	NaN	NaN	NaN	NaN	NaN	NaN	NaN	NaN	NaN	NaN	NaN	NaN	NaN	NaN	NaN	NaN	NaN	NaN	NaN	NaN	NaN	NaN	NaN	NaN	NaN	NaN	NaN	NaN	33.963	53.426	58.039	67.736	85.166	110.88	126.78	104.9	73.076	45.009	45.588	50.966	43.299	33.272	20.041	14.692	12.742	13.028	13.148	13.253	11.144
NaN	NaN	NaN	NaN	NaN	NaN	NaN	NaN	NaN	NaN	NaN	NaN	NaN	NaN	NaN	NaN	NaN	NaN	NaN	NaN	NaN	NaN	16.73	32.787	42.509	53.193	60.02	71.056	68.045	79.756	82.326	99.607	106.19	115.79	127.96	104.12	52.014	NaN	NaN	NaN	NaN	NaN	NaN	NaN	NaN	NaN	NaN	NaN	NaN	NaN
[truncated: 23 more columns]
