# Supplementary material for: Timing of gene expression in a cell‐fate decision system
Source: Mol Syst Biol. 2018 Apr 25;14(4):e8024. doi: 10.15252/msb.20178024 (PMC5916086; doi:10.15252/msb.20178024)
Supplement: Supplementary file 3 — Dataset EV1 [file MSB-14-e8024-s003.zip › DatasetEV1/yDA249_pAGA1_dPSTR_Y_NucearEnrichment_FusionSync.csv]

-180	-175	-170	-165	-160	-155	-150	-145	-140	-135	-130	-125	-120	-115	-110	-105	-100	-95	-90	-85	-80	-75	-70	-65	-60	-55	-50	-45	-40	-35	-30	-25	-20	-15	-10	-5	0	5	10	15	20	25	30	35	40	45	50	55	60	65
NaN	NaN	NaN	NaN	NaN	NaN	NaN	NaN	NaN	NaN	NaN	NaN	NaN	NaN	NaN	NaN	NaN	NaN	NaN	NaN	NaN	NaN	NaN	NaN	NaN	64.709	115.22	153.73	179.85	180.4	168.93	163.12	159.98	150.87	143.02	123.46	102.95	71.777	35.596	NaN	NaN	NaN	NaN	NaN	NaN	NaN	NaN	NaN	NaN	NaN
NaN	NaN	NaN	NaN	NaN	NaN	NaN	NaN	NaN	NaN	NaN	NaN	NaN	NaN	NaN	NaN	NaN	NaN	NaN	NaN	NaN	NaN	NaN	43.993	49.577	55.869	69.307	93.364	120.86	133	134.83	137.16	137.35	130.22	120.9	97.041	72.122	30.666	NaN	NaN	NaN	NaN	NaN	NaN	NaN	NaN	NaN	NaN	NaN	NaN
NaN	NaN	NaN	NaN	NaN	NaN	NaN	NaN	NaN	NaN	NaN	NaN	NaN	NaN	NaN	NaN	NaN	NaN	NaN	NaN	NaN	58.438	52.699	54.369	61.025	70.733	78.458	86.866	93	102.15	107.6	111.68	101.54	94.63	89.27	81.254	62.548	41.379	26.225	15.292	NaN	NaN	NaN	NaN	NaN	NaN	NaN	NaN	NaN	NaN
NaN	NaN	NaN	NaN	NaN	NaN	NaN	NaN	NaN	NaN	NaN	NaN	NaN	NaN	NaN	NaN	NaN	NaN	NaN	NaN	NaN	NaN	NaN	NaN	NaN	NaN	NaN	152.05	178.66	179.96	170.11	171.83	186.53	203.4	199	175.68	132.71	76.36	50.659	30.534	32.214	24.432	26.36	24.944	20.345	16.922	13.862	13.312	12.415	9.7995
NaN	NaN	NaN	NaN	NaN	NaN	NaN	NaN	NaN	NaN	NaN	NaN	NaN	NaN	NaN	NaN	NaN	NaN	NaN	NaN	NaN	NaN	NaN	NaN	NaN	NaN	29.268	44.194	71.576	106.5	137.6	149.69	139.66	130.25	125.95	105.19	78.355	47.049	37.589	26.951	17.427	13.012	13.356	12.828	8.0481	NaN	NaN	NaN	NaN	NaN
NaN	NaN	NaN	NaN	NaN	NaN	NaN	NaN	NaN	NaN	NaN	NaN	NaN	NaN	NaN	NaN	NaN	NaN	NaN	NaN	NaN	NaN	NaN	NaN	NaN	NaN	NaN	91.769	116.69	132.74	145.03	157.37	141.72	132.16	146.06	143.03	109.92	54.661	43.685	46.995	49.334	46.39	41.138	35.813	32.481	26.679	22.71	20.189	21.508	20.408
NaN	NaN	NaN	NaN	NaN	NaN	NaN	NaN	NaN	NaN	NaN	NaN	NaN	NaN	NaN	NaN	NaN	NaN	NaN	NaN	NaN	NaN	NaN	NaN	NaN	133.18	139.9	149.08	150.16	160.07	165.34	175.39	170.03	169.24	157.43	139.21	97.094	59.069	25.129	NaN	NaN	NaN	NaN	NaN	NaN	NaN	NaN	NaN	NaN	NaN
NaN	NaN	NaN	NaN	NaN	NaN	NaN	NaN	NaN	81.854	98.557	99.408	97.91	96.106	110.61	115.7	108.69	99.201	85.695	83.405	69.404	73.868	70.782	77.58	73.771	71.631	76.613	82.072	91.729	101.49	128.49	151.85	179.12	194.57	212.18	189.21	143.62	69.762	NaN	NaN	NaN	NaN	NaN	NaN	NaN	NaN	NaN	NaN	NaN	NaN
NaN	NaN	NaN	NaN	NaN	NaN	NaN	NaN	NaN	NaN	NaN	NaN	NaN	NaN	NaN	NaN	NaN	NaN	NaN	NaN	NaN	NaN	NaN	NaN	70.936	78.583	81.056	82.362	78.376	72.459	61.268	57.655	65.344	74.469	85.706	73.951	54.694	23.278	NaN	NaN	NaN	NaN	NaN	NaN	NaN	NaN	NaN	NaN	NaN	NaN
NaN	NaN	NaN	NaN	NaN	NaN	NaN	NaN	NaN	NaN	NaN	NaN	NaN	NaN	NaN	NaN	NaN	NaN	NaN	NaN	NaN	10.226	19.34	51.653	94.045	144.85	164.34	167.06	147.97	125.31	106.42	93.326	84.761	78.558	85.457	86.573	74.609	53.457	28.638	NaN	NaN	NaN	NaN	NaN	NaN	NaN	NaN	NaN	NaN	NaN
NaN	NaN	NaN	NaN	NaN	NaN	NaN	NaN	NaN	NaN	NaN	NaN	NaN	NaN	NaN	NaN	NaN	NaN	NaN	NaN	NaN	NaN	NaN	119.62	142.23	142.95	148.91	131.88	142.06	135.4	136.77	116.63	88.705	90.836	100.02	97.578	67.561	51.495	34.882	NaN	NaN	NaN	NaN	NaN	NaN	NaN	NaN	NaN	NaN	NaN
NaN	NaN	NaN	NaN	NaN	NaN	NaN	NaN	NaN	NaN	NaN	NaN	NaN	NaN	NaN	NaN	NaN	NaN	NaN	NaN	NaN	61.089	64.174	66.76	71.621	80.205	82.187	74.012	68.351	72.085	94.291	109.77	118.79	115.22	116.39	114.85	89.839	63.187	27.047	NaN	NaN	NaN	NaN	NaN	NaN	NaN	NaN	NaN	NaN	NaN
NaN	NaN	NaN	NaN	NaN	NaN	NaN	NaN	NaN	NaN	NaN	NaN	NaN	NaN	NaN	NaN	NaN	NaN	NaN	NaN	NaN	NaN	NaN	NaN	NaN	NaN	NaN	58.803	88.708	114.28	134.32	143.74	149.9	158.01	161.88	141.06	96.16	40.926	NaN	NaN	NaN	NaN	NaN	NaN	NaN	NaN	NaN	NaN	NaN	NaN
NaN	NaN	NaN	NaN	NaN	NaN	NaN	NaN	NaN	NaN	NaN	NaN	NaN	NaN	NaN	NaN	NaN	NaN	NaN	NaN	NaN	NaN	NaN	NaN	NaN	NaN	97.495	99.954	126.87	160.68	188.33	199.81	198.88	198.57	194.87	199.16	162.15	118.06	57.292	30.309	NaN	NaN	NaN	NaN	NaN	NaN	NaN	NaN	NaN	NaN
NaN	NaN	NaN	NaN	NaN	NaN	NaN	NaN	NaN	NaN	NaN	NaN	NaN	NaN	NaN	NaN	NaN	NaN	NaN	NaN	NaN	NaN	NaN	67.292	66.241	74.893	88.911	103.41	110.64	113.06	110.13	107.38	100.39	99.879	115.09	112.56	91.513	54.984	36.876	24.251	NaN	NaN	NaN	NaN	NaN	NaN	NaN	NaN	NaN	NaN
NaN	NaN	NaN	NaN	NaN	NaN	NaN	NaN	NaN	NaN	NaN	NaN	NaN	NaN	NaN	NaN	NaN	NaN	NaN	NaN	NaN	NaN	NaN	NaN	NaN	47.945	62.491	73.799	78.435	75.69	77.254	82.13	89.147	82.895	76.584	68.714	61.613	54.261	40.392	32.898	28.541	27.156	19.149	NaN	NaN	NaN	NaN	NaN	NaN	NaN
NaN	NaN	NaN	NaN	NaN	NaN	NaN	NaN	NaN	NaN	NaN	NaN	NaN	NaN	NaN	NaN	NaN	NaN	NaN	NaN	NaN	NaN	NaN	NaN	NaN	NaN	NaN	23.472	43.409	55.008	71.426	85.277	85.186	91.872	85.143	78.621	54.975	39.261	29.92	31.403	35.474	46.344	48.437	41.323	28.149	19.726	17.287	14.961	13.93	9.0713
NaN	NaN	NaN	NaN	NaN	NaN	NaN	NaN	NaN	NaN	NaN	NaN	NaN	NaN	NaN	NaN	NaN	NaN	NaN	NaN	NaN	NaN	NaN	NaN	NaN	NaN	68.908	107.47	111.55	126.8	131.13	144.44	158.31	172.2	170.18	148.64	115.41	64.285	NaN	NaN	NaN	NaN	NaN	NaN	NaN	NaN	NaN	NaN	NaN	NaN
NaN	NaN	NaN	NaN	NaN	NaN	NaN	NaN	71.716	106.16	108.05	107.72	87.31	63.922	49.997	66.163	81.795	96.227	96.282	90.194	90.155	98.09	116.98	123.67	117.86	110.92	95.664	98.752	94.768	96.587	108.72	130.57	158.27	168.73	159.67	120.69	62.629	NaN	NaN	NaN	NaN	NaN	NaN	NaN	NaN	NaN	NaN	NaN	NaN	NaN
NaN	NaN	NaN	NaN	NaN	NaN	NaN	NaN	NaN	NaN	NaN	NaN	NaN	NaN	NaN	NaN	NaN	NaN	NaN	NaN	NaN	NaN	NaN	NaN	NaN	24.804	41.496	52.409	67.397	78.774	78.413	77.647	86.73	110.57	137.12	114.46	81.255	36.328	34.489	33.978	32.807	26.686	21.25	12.987	NaN	NaN	NaN	NaN	NaN	NaN
NaN	NaN	NaN	NaN	NaN	NaN	NaN	NaN	NaN	NaN	NaN	NaN	NaN	NaN	NaN	NaN	NaN	NaN	NaN	NaN	43.959	69.263	73.782	68.23	60.463	52.577	55.689	54.95	50.643	49.245	49.903	59.797	77.907	100.73	125.36	141.65	129.9	100.06	65.942	56.961	59.439	57.438	54.683	34.417	NaN	NaN	NaN	NaN	NaN	NaN
NaN	NaN	NaN	NaN	NaN	NaN	NaN	NaN	NaN	NaN	NaN	NaN	NaN	NaN	NaN	NaN	NaN	NaN	NaN	NaN	NaN	NaN	NaN	NaN	NaN	NaN	NaN	41.489	81.555	114.75	135.64	144.23	161.02	182.43	199.19	172.98	116.18	69.473	34.726	NaN	NaN	NaN	NaN	NaN	NaN	NaN	NaN	NaN	NaN	NaN
NaN	NaN	NaN	NaN	NaN	NaN	NaN	NaN	NaN	NaN	NaN	NaN	NaN	NaN	NaN	NaN	NaN	NaN	NaN	NaN	61.57	83.731	69.302	71.527	84.441	116.83	146.14	182.99	202.42	205.52	185.12	179.64	192.41	231.7	254.55	241.36	183.04	NaN	NaN	NaN	NaN	NaN	NaN	NaN	NaN	NaN	NaN	NaN	NaN	NaN
NaN	NaN	NaN	NaN	NaN	NaN	NaN	NaN	NaN	NaN	NaN	NaN	NaN	NaN	NaN	NaN	NaN	NaN	NaN	NaN	NaN	NaN	18.319	29.245	43.185	49.681	66.012	72.916	83.488	97.733	124.23	145.6	163.42	170.3	182.71	158.38	105	NaN	NaN	NaN	NaN	NaN	NaN	NaN	NaN	NaN	NaN	NaN	NaN	NaN
NaN	NaN	NaN	NaN	NaN	NaN	NaN	NaN	NaN	NaN	NaN	NaN	NaN	NaN	NaN	NaN	NaN	NaN	NaN	NaN	NaN	NaN	NaN	NaN	NaN	182.91	178.87	167.35	161.49	161.53	167.72	167.67	170.12	169.86	173.51	156.63	130.49	97.457	82.879	73.109	63.727	46.942	38.345	32.274	29.98	27.819	27.159	17.658	NaN	NaN
NaN	NaN	NaN	NaN	NaN	NaN	NaN	NaN	NaN	NaN	NaN	NaN	NaN	NaN	NaN	NaN	NaN	NaN	NaN	NaN	NaN	NaN	NaN	NaN	NaN	NaN	NaN	NaN	10.362	25.194	25.133	28.009	37.424	59.28	76.446	85.676	88.254	88.132	75.011	60.596	53.795	46.98	32.698	NaN	NaN	NaN	NaN	NaN	NaN	NaN
NaN	NaN	NaN	NaN	27.368	28.735	28.05	30.243	25.185	27.929	25.209	37.422	42.799	44.105	42.377	37.241	32.926	27.054	29.012	33.783	36.179	34.737	41.599	51.015	60.799	85.447	115.82	150.24	156.94	160.4	152.93	153.7	135.94	130.49	127.83	131.67	116.83	68.765	NaN	NaN	NaN	NaN	NaN	NaN	NaN	NaN	NaN	NaN	NaN	NaN
NaN	NaN	NaN	NaN	NaN	NaN	NaN	NaN	NaN	NaN	NaN	NaN	NaN	NaN	NaN	NaN	NaN	NaN	NaN	NaN	NaN	NaN	NaN	NaN	NaN	NaN	89.794	98.533	105.02	112.33	118.28	116.98	114.46	116.35	124.55	120.41	89.716	57.283	30.478	24.202	22.82	22.593	27.022	25.839	21.724	17.165	12.325	16.28	19.04	24.101
NaN	NaN	NaN	NaN	NaN	NaN	NaN	NaN	NaN	NaN	NaN	NaN	NaN	NaN	NaN	NaN	NaN	NaN	NaN	NaN	NaN	NaN	NaN	NaN	NaN	NaN	NaN	189.1	182.81	183.57	192.93	195.21	188.8	171.87	158.71	149.41	117.37	62.585	NaN	NaN	NaN	NaN	NaN	NaN	NaN	NaN	NaN	NaN	NaN	NaN
NaN	NaN	NaN	NaN	NaN	NaN	NaN	NaN	NaN	NaN	NaN	NaN	NaN	NaN	NaN	NaN	NaN	NaN	NaN	92.904	94.421	89.905	86.611	80.166	79.09	72.174	68.963	69.315	78.354	87.992	89.639	92.044	98.559	101.82	102.3	86.652	69.03	34.169	NaN	NaN	NaN	NaN	NaN	NaN	NaN	NaN	NaN	NaN	NaN	NaN
NaN	NaN	NaN	NaN	NaN	NaN	NaN	NaN	NaN	NaN	NaN	NaN	NaN	NaN	NaN	NaN	NaN	NaN	NaN	NaN	NaN	NaN	NaN	NaN	NaN	114.35	123.98	142.5	137.23	133.86	112.35	115.04	115.13	128.47	138.1	136.56	108.94	85.904	47.062	NaN	NaN	NaN	NaN	NaN	NaN	NaN	NaN	NaN	NaN	NaN
NaN	NaN	NaN	NaN	NaN	NaN	NaN	NaN	NaN	NaN	NaN	NaN	NaN	NaN	NaN	NaN	NaN	NaN	NaN	NaN	NaN	NaN	NaN	NaN	24.323	35.723	40.965	41.145	48.305	56.781	64.578	82.261	101.7	110.91	116.19	106.58	87.788	49.849	18.198	NaN	NaN	NaN	NaN	NaN	NaN	NaN	NaN	NaN	NaN	NaN
NaN	NaN	NaN	NaN	NaN	NaN	NaN	NaN	NaN	NaN	NaN	NaN	NaN	NaN	NaN	NaN	NaN	NaN	NaN	NaN	NaN	NaN	NaN	NaN	NaN	NaN	NaN	NaN	89.726	88.71	84.908	85.308	92.812	104.81	121.29	114.35	89.913	62.419	30.132	NaN	NaN	NaN	NaN	NaN	NaN	NaN	NaN	NaN	NaN	NaN
NaN	NaN	NaN	NaN	NaN	NaN	NaN	NaN	NaN	NaN	NaN	NaN	NaN	NaN	NaN	NaN	NaN	NaN	NaN	NaN	NaN	NaN	NaN	NaN	NaN	NaN	NaN	52.084	41.867	37.965	37.614	42.65	57.998	87.621	124.02	133.62	115.63	84.202	58.32	45.549	31.6	28.736	23.854	23.583	20.725	19.272	17.918	18.474	20.492	21.414
NaN	NaN	NaN	NaN	NaN	NaN	NaN	NaN	NaN	NaN	NaN	NaN	NaN	NaN	NaN	NaN	NaN	NaN	NaN	NaN	NaN	NaN	NaN	37.728	47.114	48.72	45.083	45.271	49.953	65.858	92.553	111.77	125.09	118.3	119.1	107.79	80.322	50.879	17.764	NaN	NaN	NaN	NaN	NaN	NaN	NaN	NaN	NaN	NaN	NaN
NaN	NaN	NaN	NaN	NaN	NaN	NaN	NaN	NaN	NaN	NaN	NaN	NaN	NaN	NaN	NaN	NaN	NaN	NaN	NaN	NaN	NaN	NaN	NaN	144.46	169	176.5	177.79	181.72	185.42	184.31	187.61	198.81	206.19	219.86	192.13	153	108.7	65.875	NaN	NaN	NaN	NaN	NaN	NaN	NaN	NaN	NaN	NaN	NaN
NaN	NaN	NaN	NaN	NaN	NaN	NaN	NaN	NaN	NaN	NaN	NaN	NaN	NaN	NaN	NaN	NaN	NaN	NaN	92.059	96.802	95.555	86.548	83.294	84.381	94.43	108.47	126.91	140.07	157.18	165.04	164.58	168.96	168.13	163.42	123.13	78.931	33.867	NaN	NaN	NaN	NaN	NaN	NaN	NaN	NaN	NaN	NaN	NaN	NaN
NaN	NaN	NaN	NaN	NaN	NaN	NaN	NaN	NaN	NaN	NaN	NaN	NaN	NaN	NaN	NaN	NaN	NaN	NaN	55.56	52.784	49.024	45.342	38.677	33.35	27.99	37.175	46.915	64.742	78.874	103.75	132.02	161.81	183.46	193.17	166.93	131.35	90.194	81.086	68.805	61.661	46.147	37.577	29.748	28.105	28.261	26.982	24.873	21.915	24.37
NaN	NaN	NaN	NaN	NaN	NaN	NaN	NaN	NaN	NaN	NaN	NaN	NaN	NaN	NaN	NaN	NaN	NaN	NaN	NaN	NaN	NaN	NaN	NaN	NaN	NaN	116.4	116.32	116.71	118.67	107.21	99.951	100.8	102.79	111.2	110.39	109.26	101.9	65.557	NaN	NaN	NaN	NaN	NaN	NaN	NaN	NaN	NaN	NaN	NaN
NaN	NaN	NaN	NaN	NaN	NaN	NaN	NaN	NaN	NaN	NaN	NaN	NaN	NaN	NaN	NaN	NaN	NaN	NaN	NaN	NaN	NaN	NaN	NaN	NaN	NaN	192.62	198.76	210.29	202.35	194.5	180.35	189.7	189.95	189.8	172.65	142.73	116.09	98.73	81.779	70.334	60.955	53.293	44.332	34.27	31.033	21.193	11.259	NaN	NaN
NaN	NaN	NaN	NaN	NaN	NaN	NaN	NaN	NaN	NaN	NaN	NaN	NaN	NaN	NaN	NaN	NaN	NaN	NaN	NaN	NaN	115.55	118.91	117.01	117.44	117.5	125.14	135.82	137.52	137.49	132.32	136.54	147.87	162.93	170.15	172.74	141.62	108.6	50.438	NaN	NaN	NaN	NaN	NaN	NaN	NaN	NaN	NaN	NaN	NaN
NaN	NaN	NaN	NaN	NaN	NaN	NaN	NaN	NaN	NaN	NaN	NaN	NaN	NaN	NaN	NaN	NaN	NaN	NaN	NaN	NaN	NaN	NaN	NaN	NaN	147.27	141.72	143.91	142.76	159.36	160.3	172.07	172.43	185.05	182.56	166.23	125.38	88.67	47.554	43.429	31.118	48.862	38.753	37.145	25.111	23.338	23.842	23.941	20.014	16.65
NaN	NaN	NaN	NaN	NaN	NaN	NaN	NaN	NaN	NaN	NaN	NaN	NaN	NaN	NaN	NaN	NaN	NaN	NaN	NaN	NaN	NaN	NaN	NaN	NaN	NaN	NaN	NaN	NaN	137.15	140.86	146.05	150.53	150.27	152.7	146.59	131.95	98.814	65.233	38.885	18.687	NaN	NaN	NaN	NaN	NaN	NaN	NaN	NaN	NaN
NaN	NaN	NaN	NaN	NaN	NaN	NaN	NaN	NaN	NaN	NaN	NaN	NaN	NaN	NaN	NaN	NaN	NaN	NaN	NaN	NaN	131.06	130.41	139.58	128.81	103.91	87.165	89.658	97.808	96.559	109.83	125.46	134.58	130.28	136.77	142.78	133.66	115.15	81.648	75.649	70.459	71.367	48.77	34.448	27.829	32.533	27.443	23.313	18.286	15.706
NaN	NaN	NaN	NaN	NaN	NaN	NaN	NaN	NaN	NaN	NaN	NaN	NaN	NaN	NaN	NaN	NaN	NaN	NaN	NaN	NaN	NaN	NaN	NaN	NaN	NaN	159.08	166.16	152.51	132.05	131.73	132.28	129.22	120.14	127.47	122.82	121.43	115.21	102.34	62.722	NaN	NaN	NaN	NaN	NaN	NaN	NaN	NaN	NaN	NaN
NaN	NaN	NaN	NaN	NaN	NaN	NaN	NaN	NaN	NaN	NaN	NaN	NaN	NaN	NaN	NaN	NaN	NaN	NaN	NaN	NaN	NaN	NaN	NaN	NaN	NaN	NaN	NaN	NaN	NaN	NaN	144.16	123.8	124.11	133.27	126.2	101.27	64.225	54.758	47.145	49.223	45.587	42.051	40.494	35.58	33.081	28.73	26.545	22.73	18.228
NaN	NaN	NaN	NaN	NaN	NaN	NaN	NaN	NaN	NaN	NaN	NaN	NaN	NaN	NaN	NaN	NaN	NaN	NaN	NaN	NaN	150.68	143.44	139.76	139.8	147.82	143.78	141.82	124.58	132.06	133.2	147.11	154.45	181.5	212.95	207.75	187.74	144.72	137.28	112.13	99.165	67.201	50.672	38.792	35.854	31.659	27.951	23.187	16.97	15.33
NaN	NaN	NaN	NaN	NaN	NaN	NaN	NaN	NaN	NaN	NaN	NaN	NaN	NaN	NaN	NaN	NaN	NaN	NaN	NaN	NaN	NaN	NaN	NaN	NaN	NaN	NaN	NaN	159.57	159.27	162.17	174.92	195.67	210.05	218.82	199.97	156.19	104.08	59.845	46.403	40.78	45.797	46.689	36.383	31.683	26.173	24.497	19.224	21.099	22.476
NaN	NaN	NaN	NaN	NaN	NaN	NaN	NaN	NaN	NaN	NaN	NaN	NaN	NaN	NaN	NaN	NaN	NaN	NaN	NaN	NaN	NaN	NaN	NaN	NaN	NaN	NaN	NaN	NaN	NaN	NaN	NaN	NaN	183.6	182.24	156.59	118.87	76.878	59.777	47.188	43.488	32.514	31.099	20.046	19.427	18.491	22.383	22.564	20.912	18.675
NaN	NaN	NaN	NaN	NaN	NaN	NaN	NaN	NaN	NaN	NaN	NaN	NaN	NaN	NaN	NaN	NaN	NaN	NaN	NaN	NaN	NaN	NaN	NaN	NaN	NaN	43.255	68.938	94.607	115.99	130	142.77	154.21	174.98	181.98	169.18	126.03	83.916	38.065	NaN	NaN	NaN	NaN	NaN	NaN	NaN	NaN	NaN	NaN	NaN
NaN	NaN	NaN	NaN	NaN	NaN	NaN	NaN	NaN	NaN	NaN	NaN	NaN	NaN	NaN	NaN	NaN	NaN	NaN	NaN	NaN	NaN	NaN	NaN	NaN	NaN	NaN	NaN	70.673	108.84	111.56	112.82	114.77	133.11	136.98	126.3	95.623	68.682	53.383	49.671	44.865	37.958	34.607	30.515	20.027	14.724	7.8258	9.7747	15.643	20.304
NaN	NaN	NaN	NaN	NaN	NaN	NaN	NaN	NaN	NaN	NaN	NaN	NaN	NaN	NaN	NaN	NaN	NaN	NaN	68.312	73.149	83.696	109.25	133.53	153.37	160.33	160.03	155.11	150.43	144.57	151.45	158.85	165.59	158.83	158.68	137.61	106.49	49.593	NaN	NaN	NaN	NaN	NaN	NaN	NaN	NaN	NaN	NaN	NaN	NaN
NaN	NaN	NaN	NaN	NaN	NaN	NaN	NaN	NaN	NaN	NaN	NaN	NaN	NaN	NaN	NaN	NaN	NaN	NaN	NaN	NaN	NaN	NaN	NaN	NaN	NaN	NaN	NaN	NaN	NaN	NaN	NaN	184.75	205.79	218.07	197.42	146.85	94.952	73.661	57.664	56.606	43.291	45.829	29.693	28.812	19.592	22.494	18.857	19.472	15.764
NaN	NaN	NaN	NaN	NaN	NaN	NaN	NaN	NaN	NaN	NaN	NaN	NaN	NaN	NaN	NaN	NaN	NaN	NaN	NaN	NaN	NaN	NaN	NaN	135.07	140.93	137.73	139.5	130.92	144.55	149.96	159.43	160.89	176.13	183.42	175.23	145.37	112.52	63.814	NaN	NaN	NaN	NaN	NaN	NaN	NaN	NaN	NaN	NaN	NaN
NaN	NaN	NaN	NaN	NaN	NaN	NaN	NaN	NaN	NaN	NaN	NaN	NaN	NaN	NaN	NaN	97.5	101.15	113.98	120.91	126.1	119.83	112.54	109.1	101.23	116.76	127.32	154.94	172.38	187.97	179.75	172.7	175.07	190.71	201.97	204.95	165.96	93.399	NaN	NaN	NaN	NaN	NaN	NaN	NaN	NaN	NaN	NaN	NaN	NaN
NaN	NaN	NaN	NaN	NaN	NaN	NaN	NaN	NaN	NaN	NaN	NaN	NaN	NaN	NaN	NaN	NaN	NaN	NaN	NaN	NaN	NaN	NaN	36.213	32.013	32.191	37.71	48.285	74.813	95.631	113.37	132.07	140.63	162.71	166.54	185.87	147.79	105.81	40.989	NaN	NaN	NaN	NaN	NaN	NaN	NaN	NaN	NaN	NaN	NaN
NaN	NaN	NaN	NaN	NaN	NaN	NaN	NaN	NaN	NaN	NaN	NaN	NaN	NaN	NaN	NaN	NaN	NaN	NaN	NaN	NaN	NaN	NaN	NaN	NaN	133.44	131.31	128.13	120.5	116.39	121.85	120.96	117.94	99.8	93.295	86.519	75.115	57.725	52.133	34.92	NaN	NaN	NaN	NaN	NaN	NaN	NaN	NaN	NaN	NaN
NaN	NaN	NaN	NaN	NaN	NaN	NaN	NaN	NaN	NaN	NaN	NaN	NaN	NaN	NaN	NaN	NaN	NaN	NaN	NaN	NaN	NaN	NaN	NaN	NaN	NaN	150.42	148.97	147.19	160.03	166.91	172.62	169.38	168.99	173.41	168.28	136.51	96.309	66.506	62.48	57.687	48.428	40.047	36.825	22.637	NaN	NaN	NaN	NaN	NaN
NaN	NaN	NaN	NaN	NaN	NaN	NaN	NaN	NaN	NaN	NaN	NaN	NaN	NaN	NaN	NaN	NaN	NaN	NaN	NaN	NaN	NaN	NaN	NaN	NaN	35.977	39.084	57.468	76.621	93.173	95.705	102.49	115.31	118.69	113.1	83.341	47.055	NaN	NaN	NaN	NaN	NaN	NaN	NaN	NaN	NaN	NaN	NaN	NaN	NaN
NaN	NaN	NaN	NaN	NaN	NaN	NaN	NaN	NaN	NaN	NaN	NaN	NaN	NaN	NaN	NaN	NaN	NaN	NaN	NaN	NaN	NaN	NaN	NaN	NaN	NaN	121.31	147.98	166.43	172.37	173.04	168.41	171.97	175.15	185.78	161.68	129.39	64.504	NaN	NaN	NaN	NaN	NaN	NaN	NaN	NaN	NaN	NaN	NaN	NaN
NaN	NaN	NaN	NaN	NaN	NaN	NaN	NaN	NaN	NaN	NaN	NaN	NaN	NaN	NaN	NaN	NaN	NaN	NaN	NaN	NaN	NaN	NaN	NaN	NaN	NaN	174.11	167.55	166.15	142.67	150.13	163.86	179.05	179.71	148.74	112.62	68.956	29.55	NaN	NaN	NaN	NaN	NaN	NaN	NaN	NaN	NaN	NaN	NaN	NaN
NaN	NaN	NaN	NaN	NaN	NaN	NaN	NaN	NaN	NaN	NaN	NaN	NaN	NaN	NaN	NaN	NaN	NaN	NaN	NaN	NaN	NaN	NaN	NaN	NaN	107.8	116.43	144.16	157.91	183.26	179.15	186.18	184.72	198.93	202.49	204.69	162.91	97.395	NaN	NaN	NaN	NaN	NaN	NaN	NaN	NaN	NaN	NaN	NaN	NaN
NaN	NaN	NaN	NaN	NaN	NaN	NaN	NaN	NaN	NaN	NaN	NaN	NaN	NaN	NaN	NaN	NaN	NaN	NaN	NaN	NaN	NaN	NaN	NaN	NaN	NaN	NaN	NaN	180.85	165.42	155.85	150.43	153.23	148.58	148.59	146.08	152.99	144.8	121.56	96.993	81.459	70.578	60.447	53.594	42.933	35.12	29.983	29.475	26.723	22.808
NaN	NaN	NaN	NaN	NaN	NaN	NaN	NaN	NaN	NaN	NaN	NaN	NaN	NaN	NaN	NaN	NaN	NaN	NaN	NaN	NaN	NaN	NaN	NaN	NaN	NaN	NaN	180.23	166.4	171.74	186.91	186.66	178.58	174.28	191.74	161.93	104.77	35.067	NaN	NaN	NaN	NaN	NaN	NaN	NaN	NaN	NaN	NaN	NaN	NaN
NaN	NaN	NaN	NaN	NaN	NaN	NaN	NaN	NaN	NaN	NaN	NaN	NaN	NaN	NaN	NaN	NaN	NaN	NaN	NaN	NaN	NaN	92.357	98.903	107.9	113.89	124.58	121.61	116.55	117.82	132.25	152.47	157.14	160.87	156.14	128.66	92.451	60.179	53.147	50.11	45.612	42.015	36.051	29.64	26.046	23.18	21.807	22.965	20.86	19.799
NaN	NaN	NaN	NaN	NaN	NaN	NaN	NaN	NaN	NaN	NaN	NaN	49.155	42.425	44.416	51.435	62.199	72.851	84.394	100.56	110.45	129.35	130.59	132.08	121.34	116.25	132.53	157.53	185.4	197.67	207.26	207.15	205.74	194.71	189.14	176.23	140.08	111.3	56.668	NaN	NaN	NaN	NaN	NaN	NaN	NaN	NaN	NaN	NaN	NaN
NaN	NaN	NaN	NaN	NaN	NaN	NaN	NaN	NaN	NaN	NaN	NaN	47.466	43.492	40.653	57.064	76.825	101.29	114.26	129.43	143.5	145.98	146.94	137.66	138.13	145.82	162.27	180.63	186.72	196.21	200.3	191.16	179.31	176.65	190.29	190.93	151.19	103.95	63.823	38.361	NaN	NaN	NaN	NaN	NaN	NaN	NaN	NaN	NaN	NaN
NaN	NaN	NaN	NaN	NaN	NaN	NaN	NaN	NaN	NaN	NaN	NaN	NaN	NaN	NaN	NaN	NaN	NaN	NaN	NaN	NaN	NaN	46.815	57.945	68.583	74.901	78.184	87.402	109.14	126.42	132.98	128.06	119.23	119.13	130.24	125.19	105.3	78.568	45.156	NaN	NaN	NaN	NaN	NaN	NaN	NaN	NaN	NaN	NaN	NaN
NaN	NaN	NaN	NaN	NaN	NaN	NaN	NaN	NaN	NaN	NaN	NaN	NaN	NaN	NaN	NaN	NaN	NaN	NaN	NaN	NaN	NaN	NaN	NaN	NaN	NaN	NaN	103.33	117.56	134.73	144.01	158.1	162.96	174.18	179.95	179.54	146.3	114.83	83.225	73.036	56.768	44.96	34.394	25.579	18.43	23.202	27.018	30.542	28.041	17.5
NaN	NaN	NaN	NaN	NaN	NaN	NaN	NaN	NaN	NaN	NaN	NaN	NaN	NaN	NaN	NaN	NaN	NaN	NaN	86.817	105.16	115.55	123.84	114.65	116.84	112.85	114.9	109.24	105.43	103.57	108.99	122.18	137.59	154.89	165.46	153.77	110.66	69.51	42.583	36.074	33.952	48.18	72.278	85.932	95.359	86.22	79.461	45.272	NaN	NaN
NaN	NaN	NaN	NaN	NaN	NaN	NaN	NaN	NaN	NaN	NaN	NaN	NaN	NaN	NaN	NaN	NaN	NaN	NaN	NaN	NaN	NaN	NaN	NaN	NaN	NaN	NaN	NaN	47.483	69.157	86.119	106.4	122.83	146.65	162.78	175.7	140.83	94.764	55.987	34.244	NaN	NaN	NaN	NaN	NaN	NaN	NaN	NaN	NaN	NaN
NaN	NaN	NaN	NaN	NaN	NaN	NaN	NaN	NaN	NaN	NaN	NaN	NaN	NaN	NaN	60.229	60.306	69.017	118.11	167.21	202	200.54	203.19	209.53	220.47	235.88	237.96	243.77	223.69	213.82	194.26	196.22	182.12	162.11	135.92	132.29	111.03	79.502	35.103	NaN	NaN	NaN	NaN	NaN	NaN	NaN	NaN	NaN	NaN	NaN
NaN	NaN	NaN	NaN	NaN	NaN	NaN	NaN	NaN	NaN	NaN	NaN	NaN	NaN	NaN	NaN	NaN	NaN	NaN	NaN	NaN	NaN	NaN	NaN	NaN	83.468	105.07	137.14	177.21	203.14	220.95	238.63	245.2	265.9	270.03	246.46	178.52	109.06	52.402	NaN	NaN	NaN	NaN	NaN	NaN	NaN	NaN	NaN	NaN	NaN
NaN	NaN	NaN	NaN	NaN	NaN	NaN	NaN	NaN	NaN	NaN	NaN	NaN	NaN	NaN	NaN	NaN	NaN	NaN	NaN	NaN	NaN	NaN	NaN	NaN	NaN	NaN	66.721	93.288	103.84	109.24	99.147	103.25	111.24	128.77	135.37	121.85	97.559	71.561	61.985	49.575	41.837	34.572	30.64	27.633	19.495	10.135	NaN	NaN	NaN
NaN	NaN	NaN	NaN	NaN	NaN	NaN	NaN	NaN	NaN	NaN	NaN	NaN	NaN	22.654	24.302	25.431	24.404	25.768	26.334	27.848	33.931	42.034	56.484	62.961	61.57	58.643	60.619	83.212	115.87	145.4	164.43	164.15	169.13	171.92	162.4	129.78	90.331	68.936	43.266	NaN	NaN	NaN	NaN	NaN	NaN	NaN	NaN	NaN	NaN
NaN	NaN	NaN	NaN	NaN	NaN	NaN	NaN	NaN	NaN	NaN	NaN	NaN	NaN	NaN	NaN	NaN	NaN	NaN	NaN	NaN	NaN	NaN	NaN	NaN	NaN	NaN	NaN	NaN	NaN	NaN	NaN	185.1	193.75	190.1	152.93	114.15	100.46	118.95	134.13	129.45	119.66	111.5	96.089	76.194	61.901	55.079	59.148	80.497	112.23
NaN	NaN	NaN	NaN	NaN	NaN	NaN	NaN	NaN	NaN	NaN	NaN	NaN	NaN	NaN	NaN	NaN	NaN	NaN	NaN	NaN	NaN	153.68	171.89	176.9	177.98	162.53	157.21	155.04	166.86	177.52	180.77	180.93	182.09	170.36	157.19	121.5	75.218	NaN	NaN	NaN	NaN	NaN	NaN	NaN	NaN	NaN	NaN	NaN	NaN
NaN	NaN	NaN	NaN	NaN	NaN	NaN	NaN	NaN	NaN	NaN	NaN	NaN	NaN	NaN	NaN	NaN	NaN	NaN	NaN	NaN	NaN	NaN	NaN	NaN	NaN	NaN	NaN	NaN	NaN	215.63	195.33	207.9	205.59	218.2	183.89	158.59	127.69	95.022	84.145	82.837	92.38	86.077	68.639	46.257	32.77	18.113	NaN	NaN	NaN
NaN	NaN	NaN	NaN	NaN	NaN	NaN	NaN	NaN	NaN	NaN	NaN	NaN	NaN	NaN	NaN	NaN	NaN	NaN	NaN	NaN	NaN	NaN	NaN	NaN	NaN	NaN	NaN	95.644	103.67	107.11	109.84	105.44	99.576	94.335	74.945	53.515	33.178	32.349	34.039	32.684	32.54	33.992	33.068	27.399	21.674	18.955	15.588	15.918	12.892
NaN	NaN	NaN	NaN	NaN	NaN	NaN	NaN	NaN	NaN	NaN	NaN	NaN	NaN	NaN	NaN	NaN	NaN	NaN	NaN	NaN	NaN	NaN	NaN	NaN	NaN	NaN	NaN	76.158	117.46	150.6	173.33	185.91	195.46	201.79	170.07	127.64	80.029	47.602	NaN	NaN	NaN	NaN	NaN	NaN	NaN	NaN	NaN	NaN	NaN
NaN	NaN	NaN	NaN	NaN	NaN	NaN	NaN	NaN	NaN	NaN	NaN	NaN	NaN	NaN	NaN	NaN	NaN	NaN	NaN	NaN	NaN	NaN	NaN	NaN	NaN	NaN	116.14	134.66	137.71	126.27	123.11	127.3	147.91	154.91	146.64	119.46	88.368	64.356	48.719	37.702	34.529	29.424	29.906	23.876	22.53	17.961	19.53	18.769	15.572
NaN	NaN	NaN	NaN	NaN	NaN	NaN	NaN	NaN	NaN	NaN	NaN	NaN	NaN	NaN	NaN	NaN	NaN	NaN	NaN	NaN	NaN	NaN	NaN	NaN	NaN	NaN	NaN	NaN	165.41	174.77	172.05	174.35	175.81	189.45	189.44	161.48	117.87	80.714	73.363	64.694	51.364	34.587	31.571	31.321	28.569	24.677	24.377	22.654	21.167
NaN	NaN	NaN	NaN	NaN	NaN	NaN	NaN	NaN	NaN	NaN	NaN	NaN	NaN	NaN	NaN	NaN	NaN	NaN	NaN	NaN	NaN	NaN	NaN	NaN	NaN	NaN	NaN	NaN	197.21	198.91	188.72	189.85	181.97	177.21	143.65	103.88	72.29	50.451	46.274	41.176	32.397	NaN	NaN	NaN	NaN	NaN	NaN	NaN	NaN
NaN	NaN	NaN	NaN	NaN	NaN	NaN	NaN	NaN	NaN	NaN	NaN	NaN	NaN	NaN	NaN	NaN	NaN	NaN	NaN	NaN	NaN	NaN	NaN	NaN	NaN	NaN	NaN	NaN	NaN	NaN	248.71	235.69	229.19	209.09	184.85	141.66	111.66	84.018	72.11	63.229	63.655	56.583	44.335	34.357	28.154	23.311	16.767	10.681	10.609
NaN	NaN	NaN	NaN	NaN	NaN	NaN	NaN	NaN	NaN	NaN	NaN	NaN	NaN	NaN	NaN	NaN	NaN	NaN	NaN	NaN	NaN	NaN	NaN	154.34	131.32	105.29	93.139	89.642	96.746	85.529	86.984	86.079	91.403	97.045	106.02	105.14	97.278	81.932	77.476	77.434	77.663	74.893	65.912	53.642	43.022	34.643	29.527	25.867	19.459
NaN	NaN	NaN	NaN	NaN	NaN	NaN	NaN	NaN	NaN	NaN	NaN	NaN	NaN	NaN	NaN	NaN	NaN	NaN	NaN	NaN	NaN	NaN	NaN	42.146	42.018	40.468	44.971	46.819	64.653	106.82	162.75	216.32	236.4	247.84	209.33	155.12	70.43	NaN	NaN	NaN	NaN	NaN	NaN	NaN	NaN	NaN	NaN	NaN	NaN
NaN	NaN	NaN	NaN	NaN	NaN	NaN	NaN	NaN	NaN	NaN	NaN	NaN	NaN	99.69	110.58	120.35	114.23	124.82	125.31	136.97	144.71	152.29	156.75	160.21	167.54	185.54	198.2	215.14	211.88	215.96	209.6	216.71	203.21	198.99	163.79	130.27	79.874	60.733	52.296	37.914	NaN	NaN	NaN	NaN	NaN	NaN	NaN	NaN	NaN
NaN	68.306	59.409	52.448	51.732	51.357	50.379	43.561	35.764	27.854	29.956	36.238	44.156	46.436	50.52	57.77	64.654	65.549	66.16	64.698	63.499	56.775	46.993	33.599	29.925	31.342	36.037	38.781	46.724	55.439	68.983	83.575	109.3	122.53	132.81	108.26	60.604	NaN	NaN	NaN	NaN	NaN	NaN	NaN	NaN	NaN	NaN	NaN	NaN	NaN
NaN	NaN	NaN	NaN	NaN	NaN	NaN	NaN	NaN	NaN	NaN	NaN	NaN	NaN	NaN	NaN	NaN	NaN	NaN	NaN	NaN	NaN	NaN	NaN	NaN	NaN	NaN	NaN	173.1	155.27	168.72	203.99	221.16	233.09	242.65	210.56	155.7	93.867	64.763	47.723	25.568	NaN	NaN	NaN	NaN	NaN	NaN	NaN	NaN	NaN
NaN	NaN	NaN	NaN	NaN	NaN	NaN	NaN	NaN	NaN	NaN	NaN	NaN	NaN	NaN	NaN	NaN	NaN	NaN	NaN	NaN	NaN	26.53	58.803	87.543	95.861	101.12	105.07	128.12	154.94	180.88	205.32	213.99	219.69	221.67	175.54	120.14	58.825	36.304	NaN	NaN	NaN	NaN	NaN	NaN	NaN	NaN	NaN	NaN	NaN
NaN	NaN	NaN	NaN	NaN	NaN	NaN	NaN	NaN	NaN	NaN	NaN	NaN	NaN	NaN	NaN	NaN	NaN	NaN	NaN	NaN	73.544	60.121	51.214	50.288	57.26	80.256	93.537	101.07	108.47	116.82	120.22	113.71	130.45	152.64	165.48	130.55	86.73	50.854	30.641	NaN	NaN	NaN	NaN	NaN	NaN	NaN	NaN	NaN	NaN
NaN	NaN	NaN	NaN	NaN	NaN	NaN	NaN	NaN	NaN	NaN	NaN	NaN	NaN	NaN	NaN	NaN	NaN	NaN	NaN	NaN	NaN	NaN	17.902	24.399	26.787	24.069	26.455	28.745	40.784	57.492	76.725	92.111	109.63	124.2	124.79	109.05	91.02	56.122	NaN	NaN	NaN	NaN	NaN	NaN	NaN	NaN	NaN	NaN	NaN
NaN	NaN	NaN	NaN	NaN	NaN	NaN	NaN	NaN	NaN	NaN	NaN	NaN	NaN	NaN	NaN	NaN	NaN	NaN	NaN	NaN	NaN	NaN	NaN	NaN	NaN	NaN	43.018	44.195	44.959	52.34	71.166	99.235	135.52	160.37	150.56	119.48	89	79.671	65.102	52.996	41.408	39.546	31.709	22.899	11.563	NaN	NaN	NaN	NaN
NaN	NaN	NaN	NaN	NaN	52.532	54.406	54.982	49.079	47.567	43.118	32.923	32.024	26.005	31.117	35.263	40.517	42.954	35.955	26.907	20.347	18.388	25.381	27.604	24.851	19.044	15.883	20.391	22.7	24.991	30.644	37.017	43.312	43.532	39.804	29.522	19.482	13.381	12.604	12.819	17.12	NaN	NaN	NaN	NaN	NaN	NaN	NaN	NaN	NaN
NaN	NaN	NaN	NaN	NaN	NaN	NaN	NaN	NaN	NaN	NaN	NaN	NaN	NaN	NaN	NaN	NaN	NaN	NaN	NaN	NaN	NaN	NaN	NaN	NaN	NaN	NaN	145.76	137.18	139.5	145.74	150.23	147.09	136.35	139.77	140.41	119.91	93.725	45.32	NaN	NaN	NaN	NaN	NaN	NaN	NaN	NaN	NaN	NaN	NaN
NaN	NaN	NaN	NaN	NaN	NaN	NaN	NaN	NaN	NaN	NaN	NaN	NaN	NaN	NaN	NaN	NaN	NaN	NaN	NaN	NaN	186.58	187.86	160.87	140.87	108.46	113.9	127.86	169.48	187.09	182.69	193.93	227.06	265.97	266.26	244.35	187.74	97.574	NaN	NaN	NaN	NaN	NaN	NaN	NaN	NaN	NaN	NaN	NaN	NaN
NaN	NaN	NaN	NaN	NaN	NaN	NaN	NaN	NaN	NaN	NaN	NaN	NaN	NaN	NaN	NaN	NaN	NaN	NaN	NaN	NaN	NaN	NaN	NaN	NaN	NaN	NaN	153.71	144.59	141.46	146.74	129.72	112.02	86.135	93.304	98.435	96.037	58.513	NaN	NaN	NaN	NaN	NaN	NaN	NaN	NaN	NaN	NaN	NaN	NaN
NaN	NaN	NaN	NaN	NaN	NaN	NaN	NaN	NaN	NaN	NaN	NaN	NaN	NaN	NaN	NaN	NaN	NaN	NaN	NaN	NaN	NaN	NaN	24.916	27.924	33.853	41.788	59.818	80.311	106.12	122.38	130.99	130.15	125.36	124.19	105.13	78.574	49.043	37.354	34.978	22.335	NaN	NaN	NaN	NaN	NaN	NaN	NaN	NaN	NaN
NaN	NaN	NaN	NaN	NaN	NaN	NaN	NaN	NaN	NaN	NaN	NaN	NaN	NaN	NaN	NaN	NaN	NaN	NaN	NaN	NaN	NaN	NaN	NaN	NaN	22.808	27.302	40.972	52.999	69.134	82.896	109.68	121.15	130.61	128.23	134.14	111.18	81.979	36.954	NaN	NaN	NaN	NaN	NaN	NaN	NaN	NaN	NaN	NaN	NaN
NaN	NaN	NaN	NaN	NaN	NaN	NaN	NaN	NaN	NaN	NaN	NaN	NaN	NaN	NaN	NaN	NaN	NaN	NaN	NaN	NaN	NaN	NaN	NaN	NaN	129.37	170.17	178.77	170.8	153.59	152.24	149.7	157.62	150.13	156.39	157.95	163.04	105	NaN	NaN	NaN	NaN	NaN	NaN	NaN	NaN	NaN	NaN	NaN	NaN
NaN	NaN	NaN	NaN	NaN	NaN	NaN	NaN	NaN	NaN	NaN	NaN	NaN	NaN	NaN	NaN	NaN	NaN	NaN	NaN	NaN	66.563	67.46	76.513	101.67	119.67	134.67	149.72	172.19	183.18	173.31	168.63	171.66	186.14	175.19	152.47	112.1	86.343	48.811	NaN	NaN	NaN	NaN	NaN	NaN	NaN	NaN	NaN	NaN	NaN
NaN	NaN	NaN	NaN	NaN	NaN	NaN	NaN	NaN	NaN	NaN	NaN	NaN	NaN	NaN	NaN	NaN	NaN	NaN	NaN	NaN	NaN	NaN	NaN	116.14	116.21	125.71	134.93	140.84	143.64	150.48	155.78	161.49	172.22	185.98	156.67	100.99	52.065	43.595	53.885	45.203	34.949	20.869	17.707	15.795	15.054	14.093	10.676	7.0031	NaN
NaN	NaN	NaN	NaN	NaN	NaN	NaN	NaN	NaN	NaN	NaN	NaN	NaN	NaN	NaN	NaN	NaN	NaN	NaN	NaN	NaN	NaN	NaN	NaN	NaN	NaN	51.531	51.085	48.915	48.061	54.173	83.131	131.11	185.34	216.61	205.59	160.45	114.64	91.626	77.04	70.374	58.194	56.251	47.932	35.004	23.33	14.564	9.1946	NaN	NaN
NaN	NaN	NaN	NaN	NaN	NaN	NaN	NaN	NaN	NaN	NaN	NaN	NaN	NaN	NaN	NaN	NaN	NaN	NaN	NaN	NaN	NaN	114.89	144.3	167.97	163.53	169.44	164.99	184.87	201.31	212.97	213.4	213.89	222.79	232.73	221.56	188.28	106.25	NaN	NaN	NaN	NaN	NaN	NaN	NaN	NaN	NaN	NaN	NaN	NaN
NaN	NaN	NaN	NaN	NaN	NaN	NaN	NaN	NaN	NaN	NaN	NaN	NaN	NaN	NaN	NaN	NaN	NaN	NaN	44.688	71.515	97.494	117.95	134.21	140.97	143.33	141.28	146.85	153.67	161.71	164.25	174.73	173.26	177.38	166.37	144.32	99.971	61.353	41.47	35.057	21.339	NaN	NaN	NaN	NaN	NaN	NaN	NaN	NaN	NaN
NaN	NaN	NaN	NaN	NaN	NaN	NaN	NaN	NaN	NaN	NaN	NaN	NaN	NaN	NaN	NaN	NaN	NaN	NaN	NaN	NaN	NaN	NaN	NaN	NaN	NaN	105.29	101.32	99.024	100.25	101.75	112.75	127.86	141.82	151.85	130.51	97.304	57.616	43.809	41.186	30.682	29.6	26.511	33.145	27.719	26.495	24.075	22.904	19.866	18.754
NaN	NaN	NaN	NaN	NaN	NaN	NaN	NaN	NaN	NaN	NaN	NaN	NaN	NaN	NaN	NaN	NaN	NaN	NaN	NaN	NaN	NaN	NaN	NaN	NaN	NaN	59.501	100.62	133.9	157.17	164.53	169.56	178.18	187.18	191.81	165.57	123.66	69.965	33.139	NaN	NaN	NaN	NaN	NaN	NaN	NaN	NaN	NaN	NaN	NaN
NaN	NaN	NaN	NaN	NaN	NaN	NaN	NaN	NaN	NaN	NaN	NaN	NaN	NaN	NaN	NaN	NaN	NaN	NaN	NaN	NaN	NaN	NaN	NaN	NaN	NaN	NaN	NaN	130.34	151.39	169.14	187.23	186.84	190.78	189.5	178.25	136.76	94.526	44.283	NaN	NaN	NaN	NaN	NaN	NaN	NaN	NaN	NaN	NaN	NaN
NaN	NaN	NaN	NaN	NaN	NaN	NaN	NaN	NaN	NaN	NaN	NaN	NaN	NaN	NaN	NaN	NaN	NaN	NaN	NaN	NaN	NaN	NaN	NaN	NaN	NaN	80.089	132.38	179.77	210.54	227.24	227.99	238.25	236.84	237.8	220.85	176.01	125.5	58.042	NaN	NaN	NaN	NaN	NaN	NaN	NaN	NaN	NaN	NaN	NaN
NaN	NaN	NaN	NaN	NaN	NaN	NaN	NaN	NaN	NaN	NaN	NaN	NaN	NaN	NaN	NaN	NaN	NaN	NaN	NaN	NaN	NaN	NaN	NaN	NaN	NaN	NaN	NaN	NaN	169.54	158.55	154.22	166.34	184.36	196.63	180.73	131.38	85.49	55.296	53.553	53.929	55.878	53.081	46.654	26.986	NaN	NaN	NaN	NaN	NaN
NaN	NaN	NaN	NaN	NaN	NaN	NaN	NaN	NaN	NaN	NaN	NaN	NaN	NaN	NaN	NaN	NaN	NaN	NaN	117.46	117.59	122.98	126.76	113.4	103.42	108.43	132.92	133.16	130.65	101.84	95.094	85.475	92.517	91.441	87.346	88.428	61.433	NaN	NaN	NaN	NaN	NaN	NaN	NaN	NaN	NaN	NaN	NaN	NaN	NaN
NaN	NaN	NaN	NaN	NaN	NaN	NaN	NaN	NaN	NaN	NaN	NaN	NaN	NaN	NaN	NaN	NaN	NaN	NaN	NaN	NaN	NaN	NaN	NaN	NaN	NaN	NaN	NaN	NaN	NaN	215.35	209.62	210.4	215.35	214.84	212.62	173.3	127.24	72.679	68.55	70.368	78.144	69.588	43.562	NaN	NaN	NaN	NaN	NaN	NaN
NaN	NaN	NaN	NaN	NaN	NaN	NaN	NaN	NaN	NaN	NaN	NaN	NaN	NaN	NaN	NaN	NaN	NaN	NaN	NaN	NaN	NaN	NaN	NaN	NaN	155.38	167.14	175.55	167.86	157.3	143.73	134.6	128.44	122.95	130.07	110.01	79.44	32.723	NaN	NaN	NaN	NaN	NaN	NaN	NaN	NaN	NaN	NaN	NaN	NaN
NaN	NaN	NaN	NaN	NaN	NaN	NaN	NaN	NaN	NaN	NaN	NaN	NaN	NaN	NaN	NaN	NaN	NaN	NaN	NaN	NaN	NaN	NaN	NaN	NaN	NaN	NaN	NaN	153.28	140.82	143.09	144.73	152.67	151.19	147.72	144.74	114.45	87.392	52.925	31.337	NaN	NaN	NaN	NaN	NaN	NaN	NaN	NaN	NaN	NaN
NaN	NaN	NaN	NaN	NaN	NaN	NaN	NaN	NaN	NaN	NaN	NaN	NaN	NaN	NaN	NaN	NaN	NaN	NaN	NaN	NaN	NaN	NaN	NaN	NaN	NaN	NaN	77.617	91.544	108.3	122.65	126.83	119.84	109.85	113.28	105.82	93.933	75.897	69.198	44.293	NaN	NaN	NaN	NaN	NaN	NaN	NaN	NaN	NaN	NaN
NaN	NaN	NaN	NaN	NaN	NaN	NaN	NaN	NaN	NaN	NaN	NaN	NaN	NaN	NaN	NaN	NaN	NaN	NaN	NaN	NaN	NaN	NaN	NaN	NaN	NaN	NaN	NaN	NaN	95.785	105.67	119.97	123.12	117.09	128.33	146.26	151.48	123.98	96.642	82.035	74.915	68.287	65.302	60.352	55.442	34.14	NaN	NaN	NaN	NaN
NaN	NaN	NaN	NaN	NaN	NaN	NaN	NaN	NaN	NaN	NaN	NaN	NaN	NaN	NaN	NaN	NaN	NaN	NaN	NaN	NaN	NaN	NaN	NaN	NaN	NaN	NaN	43.746	62.167	79.322	90.207	96.266	94.608	89.172	72.868	65.659	57.993	60.793	37.924	NaN	NaN	NaN	NaN	NaN	NaN	NaN	NaN	NaN	NaN	NaN
NaN	NaN	NaN	NaN	NaN	NaN	NaN	NaN	NaN	NaN	NaN	NaN	NaN	NaN	NaN	NaN	NaN	NaN	NaN	NaN	NaN	85.82	83.561	75.193	65.905	65.517	82.064	103.3	118.88	123.04	121.06	110.08	97.109	94.661	105.13	112.62	89.212	48.577	NaN	NaN	NaN	NaN	NaN	NaN	NaN	NaN	NaN	NaN	NaN	NaN
NaN	NaN	NaN	NaN	NaN	NaN	NaN	NaN	NaN	NaN	NaN	NaN	NaN	NaN	NaN	NaN	NaN	NaN	NaN	NaN	NaN	NaN	NaN	NaN	NaN	NaN	NaN	50.72	49.859	57.466	77.514	109.15	135.96	154.91	158.93	150.76	128.55	92.647	49.488	NaN	NaN	NaN	NaN	NaN	NaN	NaN	NaN	NaN	NaN	NaN
NaN	NaN	NaN	NaN	NaN	NaN	NaN	NaN	NaN	NaN	NaN	NaN	NaN	NaN	NaN	NaN	NaN	NaN	NaN	NaN	NaN	NaN	NaN	NaN	NaN	NaN	NaN	NaN	NaN	NaN	NaN	NaN	105.08	84.643	78.883	83.088	71.368	60.163	55.172	50.275	46.991	41.832	44.088	29.308	NaN	NaN	NaN	NaN	NaN	NaN
NaN	NaN	NaN	NaN	NaN	NaN	NaN	NaN	NaN	NaN	NaN	NaN	NaN	NaN	NaN	NaN	NaN	NaN	NaN	NaN	NaN	153.01	172.97	172.34	169.38	156.19	152.53	153.41	168.91	185.37	193.31	194.23	210.26	217.86	225.73	198.34	157.5	102.61	67.45	68.39	63.801	71.845	55.019	62.017	56.495	55.291	43.359	38.093	36.357	39.046
NaN	NaN	NaN	NaN	NaN	NaN	NaN	NaN	NaN	NaN	NaN	NaN	NaN	NaN	NaN	NaN	NaN	NaN	NaN	NaN	NaN	NaN	NaN	NaN	NaN	45.741	48.806	63.497	75.082	93.747	106.55	118.96	122.76	123.78	131.08	126.32	99.965	73.89	49.241	45.625	43.556	35.568	27.709	21.637	21.581	20.947	17.386	15.094	13.351	10.253
NaN	NaN	NaN	NaN	NaN	NaN	NaN	NaN	NaN	NaN	NaN	NaN	NaN	NaN	NaN	NaN	NaN	NaN	41.94	38.028	45.027	59.813	72.345	75.693	75.539	82.854	96.69	116.75	129.81	138.59	134.85	129.91	139.7	158.04	180.35	163.75	127.17	83.447	43.298	NaN	NaN	NaN	NaN	NaN	NaN	NaN	NaN	NaN	NaN	NaN
NaN	NaN	NaN	NaN	NaN	NaN	NaN	NaN	NaN	NaN	NaN	NaN	NaN	NaN	NaN	NaN	NaN	NaN	NaN	NaN	NaN	NaN	NaN	NaN	NaN	NaN	NaN	115.04	131.17	134.05	134.33	150.03	157.82	163.07	173.49	162.16	130.51	63.323	NaN	NaN	NaN	NaN	NaN	NaN	NaN	NaN	NaN	NaN	NaN	NaN
NaN	NaN	NaN	NaN	NaN	NaN	NaN	NaN	NaN	NaN	NaN	NaN	NaN	NaN	NaN	NaN	NaN	NaN	NaN	NaN	NaN	NaN	80.243	81.514	80.526	67.637	74.135	78.732	78.335	77.051	79.631	100.54	115.36	127.01	137.99	111.73	75.811	39.907	22.35	NaN	NaN	NaN	NaN	NaN	NaN	NaN	NaN	NaN	NaN	NaN
NaN	NaN	NaN	NaN	NaN	NaN	NaN	NaN	NaN	NaN	NaN	NaN	NaN	NaN	NaN	NaN	NaN	NaN	NaN	NaN	NaN	NaN	NaN	22.49	21.128	24.52	34.655	48.931	66.023	77.734	95.996	115.27	137.12	138.49	132.24	113.59	86.602	56.45	24.768	NaN	NaN	NaN	NaN	NaN	NaN	NaN	NaN	NaN	NaN	NaN
NaN	NaN	NaN	NaN	NaN	NaN	NaN	NaN	NaN	NaN	NaN	NaN	NaN	NaN	NaN	NaN	NaN	NaN	NaN	NaN	NaN	52.888	76.97	109.21	139.9	167.89	176.09	178.46	178.94	184.49	190.94	184.36	171.97	161.59	165.07	152.14	118.05	59.685	NaN	NaN	NaN	NaN	NaN	NaN	NaN	NaN	NaN	NaN	NaN	NaN
NaN	NaN	NaN	NaN	NaN	NaN	NaN	NaN	NaN	NaN	NaN	NaN	NaN	NaN	NaN	NaN	NaN	NaN	NaN	NaN	NaN	47.316	85.369	88.904	89.606	72.929	67.898	74.276	97.216	128.31	157.9	170.34	181.6	181.4	176.23	135.56	96.737	65.39	59.678	49.301	39.951	32.621	32.68	31.237	27.046	25.396	23.429	24.962	24.63	24.359
NaN	NaN	NaN	NaN	NaN	NaN	NaN	NaN	NaN	NaN	NaN	NaN	NaN	NaN	NaN	NaN	NaN	NaN	NaN	NaN	NaN	NaN	NaN	NaN	NaN	NaN	NaN	NaN	63.48	109.67	122.72	134.36	145.54	171.75	191.52	192.1	170.59	129.27	71.324	NaN	NaN	NaN	NaN	NaN	NaN	NaN	NaN	NaN	NaN	NaN
NaN	NaN	NaN	NaN	NaN	NaN	NaN	NaN	NaN	NaN	NaN	NaN	NaN	NaN	NaN	NaN	NaN	NaN	NaN	NaN	NaN	NaN	28.068	42.385	40.483	42.578	53.316	62.743	74.201	83.178	77.089	96.256	90.98	114.48	122.84	123.82	98.99	59.609	29.876	NaN	NaN	NaN	NaN	NaN	NaN	NaN	NaN	NaN	NaN	NaN
NaN	NaN	NaN	NaN	NaN	NaN	NaN	NaN	NaN	NaN	NaN	NaN	NaN	NaN	NaN	NaN	NaN	NaN	NaN	NaN	NaN	NaN	NaN	NaN	NaN	NaN	NaN	22.106	40.873	53.869	61.444	78.448	91.296	123.84	145.1	138.92	104.15	66.822	37.772	NaN	NaN	NaN	NaN	NaN	NaN	NaN	NaN	NaN	NaN	NaN
NaN	NaN	NaN	NaN	NaN	NaN	NaN	NaN	NaN	NaN	NaN	NaN	NaN	NaN	NaN	NaN	NaN	NaN	NaN	NaN	NaN	NaN	NaN	NaN	NaN	NaN	NaN	63.694	107.21	110.63	124.53	119.52	131.27	119.7	102.77	77.072	62.259	57.711	69.525	102.74	120.89	84.729	NaN	NaN	NaN	NaN	NaN	NaN	NaN	NaN
NaN	NaN	NaN	NaN	NaN	NaN	NaN	NaN	NaN	NaN	NaN	NaN	NaN	31.544	41.123	38.416	42.713	53.614	62.687	67.148	86.312	107.53	126.97	126.2	126.72	130.29	149.82	154.3	151.59	126.59	114.48	97.924	95.75	98.153	96.69	90.295	53.291	NaN	NaN	NaN	NaN	NaN	NaN	NaN	NaN	NaN	NaN	NaN	NaN	NaN
NaN	NaN	NaN	NaN	NaN	NaN	NaN	NaN	NaN	NaN	NaN	NaN	NaN	NaN	NaN	NaN	NaN	NaN	NaN	NaN	NaN	NaN	NaN	13.026	21.771	42.145	77.164	120.09	141.6	152.73	159.4	161.4	150.59	136.96	153.6	141.38	111.96	46.108	NaN	NaN	NaN	NaN	NaN	NaN	NaN	NaN	NaN	NaN	NaN	NaN
NaN	NaN	NaN	NaN	NaN	NaN	NaN	NaN	NaN	NaN	NaN	NaN	NaN	NaN	NaN	NaN	NaN	NaN	NaN	NaN	NaN	NaN	NaN	NaN	NaN	NaN	39.794	78.642	123.22	161.22	200.47	222.51	245.92	246.14	239.98	213.41	170.07	119.57	74.026	54.278	45.409	43.58	39.392	35.717	28.716	23.348	17.001	NaN	NaN	NaN
NaN	NaN	NaN	NaN	NaN	NaN	NaN	NaN	NaN	NaN	NaN	NaN	NaN	NaN	NaN	NaN	NaN	NaN	NaN	NaN	NaN	NaN	NaN	25.046	39.968	41.759	50.18	67.249	87.592	103.51	104.53	115.54	114.79	118.77	106.64	97.283	73.65	40.207	NaN	NaN	NaN	NaN	NaN	NaN	NaN	NaN	NaN	NaN	NaN	NaN
NaN	NaN	NaN	NaN	NaN	NaN	NaN	NaN	NaN	NaN	NaN	NaN	NaN	NaN	NaN	NaN	NaN	NaN	NaN	NaN	NaN	NaN	NaN	38.98	67.25	91.146	109.58	110.24	102.3	99.348	112.08	122.95	115.12	104.96	98.378	89.836	73.501	53.139	39.882	31.567	20.234	20.859	NaN	NaN	NaN	NaN	NaN	NaN	NaN	NaN
NaN	NaN	NaN	NaN	NaN	NaN	NaN	NaN	NaN	NaN	NaN	NaN	NaN	NaN	NaN	NaN	NaN	NaN	NaN	NaN	NaN	NaN	NaN	NaN	NaN	NaN	30.073	58.323	88.601	119.15	150.66	172.1	197.68	221.04	219.59	187.85	128.04	66.052	NaN	NaN	NaN	NaN	NaN	NaN	NaN	NaN	NaN	NaN	NaN	NaN
NaN	NaN	NaN	NaN	NaN	NaN	NaN	NaN	NaN	NaN	NaN	NaN	NaN	NaN	NaN	NaN	NaN	NaN	NaN	NaN	NaN	NaN	NaN	NaN	NaN	16.475	21.755	22.476	18.56	23.688	44.85	71.837	94.625	102.63	117.17	120.21	99.202	61.438	38.857	23.537	NaN	NaN	NaN	NaN	NaN	NaN	NaN	NaN	NaN	NaN
NaN	NaN	NaN	NaN	NaN	NaN	NaN	NaN	NaN	NaN	NaN	NaN	NaN	NaN	NaN	NaN	NaN	NaN	NaN	NaN	NaN	NaN	NaN	NaN	55.85	96.056	107.29	133.08	138.63	148.45	152.38	164.19	178.59	195.63	211.46	198.6	151.27	81.582	NaN	NaN	NaN	NaN	NaN	NaN	NaN	NaN	NaN	NaN	NaN	NaN
NaN	NaN	NaN	NaN	NaN	NaN	NaN	NaN	NaN	NaN	NaN	NaN	NaN	NaN	NaN	NaN	NaN	NaN	NaN	NaN	NaN	NaN	NaN	NaN	41.477	47.584	48.192	61.721	75.206	107.98	127.62	153.4	159.03	159.74	150.72	107.37	58.42	NaN	NaN	NaN	NaN	NaN	NaN	NaN	NaN	NaN	NaN	NaN	NaN	NaN
NaN	NaN	NaN	NaN	NaN	NaN	NaN	NaN	NaN	NaN	NaN	NaN	NaN	NaN	NaN	NaN	NaN	NaN	NaN	NaN	NaN	NaN	NaN	NaN	116.21	110.45	109.69	111.27	116.41	118.16	117.92	129.96	133.92	143.03	144.82	127.86	90.25	38.95	NaN	NaN	NaN	NaN	NaN	NaN	NaN	NaN	NaN	NaN	NaN	NaN
NaN	NaN	NaN	NaN	NaN	NaN	NaN	NaN	NaN	NaN	NaN	NaN	NaN	NaN	NaN	NaN	NaN	NaN	NaN	NaN	NaN	NaN	NaN	NaN	NaN	NaN	89.817	93.473	96.341	102.41	104.04	118.08	127.13	141.24	129.67	108.27	77.982	60.658	42.186	37.371	32.125	30.138	23.755	18.36	19.421	18.384	16.651	14.888	12.389	8.107
NaN	NaN	NaN	NaN	NaN	NaN	NaN	NaN	NaN	NaN	NaN	NaN	NaN	NaN	NaN	NaN	NaN	NaN	NaN	NaN	NaN	NaN	NaN	NaN	NaN	54.898	48.888	44.555	51.751	72.618	99.547	119.64	135.5	140.31	163.05	171.25	147.94	78.259	NaN	NaN	NaN	NaN	NaN	NaN	NaN	NaN	NaN	NaN	NaN	NaN
NaN	NaN	NaN	NaN	NaN	NaN	22.913	30.172	35.599	35.885	30.002	22.712	18.93	17.663	18.072	20.112	24.73	37.442	63.598	96.093	129.22	139.24	139.65	125.25	118.63	126.41	139.64	156.66	158.6	155.96	148.28	152.97	168.02	164.96	152.43	129.4	110.07	65.574	NaN	NaN	NaN	NaN	NaN	NaN	NaN	NaN	NaN	NaN	NaN	NaN
NaN	NaN	NaN	NaN	NaN	NaN	NaN	NaN	NaN	NaN	NaN	NaN	NaN	NaN	NaN	NaN	NaN	NaN	NaN	NaN	NaN	NaN	NaN	NaN	NaN	NaN	162.74	178.28	194.06	205.14	204.39	198.92	194.96	181.79	163.99	131.48	97.911	67.144	35.108	NaN	NaN	NaN	NaN	NaN	NaN	NaN	NaN	NaN	NaN	NaN
NaN	NaN	NaN	NaN	NaN	NaN	NaN	NaN	NaN	NaN	NaN	NaN	NaN	NaN	NaN	NaN	NaN	NaN	NaN	NaN	NaN	NaN	NaN	NaN	NaN	NaN	NaN	19.069	27.714	28.538	30.843	43.347	63.463	77.175	90.421	77.607	59.732	23.365	NaN	NaN	NaN	NaN	NaN	NaN	NaN	NaN	NaN	NaN	NaN	NaN
NaN	NaN	NaN	NaN	NaN	NaN	NaN	NaN	NaN	NaN	NaN	NaN	NaN	NaN	NaN	NaN	NaN	NaN	NaN	NaN	NaN	NaN	NaN	29.375	27.598	25.447	25.725	26.31	34.231	44.904	60.013	72.672	84.687	84.733	95.913	103.31	92.928	63.896	25.639	NaN	NaN	NaN	NaN	NaN	NaN	NaN	NaN	NaN	NaN	NaN
NaN	NaN	NaN	NaN	NaN	NaN	NaN	NaN	NaN	NaN	NaN	NaN	NaN	NaN	NaN	NaN	NaN	NaN	NaN	NaN	NaN	NaN	NaN	NaN	NaN	NaN	NaN	NaN	56.968	72.162	88.719	110.13	114.91	129.35	145.13	138.83	98.91	59.113	45.768	50.228	49.622	40.805	38.868	33.422	27.794	21.394	15.319	15.305	13.812	13.196
NaN	NaN	NaN	NaN	NaN	NaN	NaN	NaN	NaN	NaN	NaN	NaN	NaN	NaN	NaN	NaN	NaN	NaN	NaN	NaN	NaN	NaN	NaN	NaN	NaN	NaN	NaN	NaN	NaN	111.28	105.1	106.76	120.77	135.13	139.53	129.34	122.23	110.95	90.219	66.748	65.938	65.613	62.056	41.801	30.606	31.739	33.335	34.303	33.525	29.378
NaN	NaN	NaN	NaN	NaN	NaN	NaN	NaN	NaN	NaN	NaN	NaN	NaN	NaN	NaN	NaN	36.697	60.882	78.499	84.613	87.786	91.562	98.635	105.22	105.74	109.06	108.06	106.95	112.11	115.44	127.07	129.03	138.96	149.39	162.19	135.6	92.63	45.077	31.649	27.686	26.999	17.601	NaN	NaN	NaN	NaN	NaN	NaN	NaN	NaN
NaN	NaN	NaN	NaN	NaN	NaN	NaN	NaN	NaN	NaN	NaN	NaN	NaN	NaN	NaN	NaN	NaN	NaN	NaN	NaN	NaN	NaN	NaN	NaN	NaN	NaN	78.938	129.44	156.77	166.02	170.73	176.08	176.84	175.76	180.56	159.63	116.32	52.522	NaN	NaN	NaN	NaN	NaN	NaN	NaN	NaN	NaN	NaN	NaN	NaN
NaN	NaN	NaN	NaN	NaN	NaN	NaN	NaN	NaN	NaN	NaN	NaN	NaN	NaN	NaN	NaN	NaN	NaN	NaN	NaN	NaN	NaN	NaN	NaN	NaN	NaN	62.573	116.89	148.74	157.38	148.28	151.74	151.66	160.69	155.46	124.19	81.248	31.283	NaN	NaN	NaN	NaN	NaN	NaN	NaN	NaN	NaN	NaN	NaN	NaN
NaN	NaN	NaN	NaN	NaN	NaN	NaN	NaN	NaN	NaN	NaN	NaN	NaN	NaN	NaN	NaN	NaN	NaN	NaN	NaN	NaN	NaN	NaN	NaN	14.623	36.039	49.888	43.327	46.756	43.292	44.264	46.542	48.977	54.984	55.192	44.099	28.391	11.904	NaN	NaN	NaN	NaN	NaN	NaN	NaN	NaN	NaN	NaN	NaN	NaN
NaN	NaN	NaN	NaN	NaN	NaN	NaN	NaN	NaN	NaN	NaN	NaN	NaN	NaN	NaN	NaN	NaN	NaN	NaN	NaN	NaN	NaN	NaN	NaN	NaN	NaN	NaN	30.236	28.908	36.853	44.083	59.02	71.373	81.967	87.262	66.285	45.141	14.988	NaN	NaN	NaN	NaN	NaN	NaN	NaN	NaN	NaN	NaN	NaN	NaN
NaN	NaN	NaN	NaN	NaN	NaN	NaN	NaN	NaN	NaN	NaN	NaN	NaN	NaN	NaN	NaN	NaN	NaN	NaN	NaN	NaN	NaN	NaN	NaN	105.88	82.72	77.353	85.594	95.168	103.91	112.84	126.09	138.19	151.71	151.75	120.16	78.903	32.104	NaN	NaN	NaN	NaN	NaN	NaN	NaN	NaN	NaN	NaN	NaN	NaN
NaN	NaN	NaN	NaN	NaN	NaN	NaN	NaN	NaN	NaN	NaN	NaN	NaN	NaN	NaN	NaN	NaN	NaN	NaN	NaN	NaN	NaN	NaN	NaN	NaN	141.8	157.14	170.48	171.82	174.77	169.41	176.37	171.24	173.05	167.23	149.72	112.91	75.797	55.1	50.786	43.175	40.599	28.813	25.523	23.714	29.023	25.162	21.57	15.709	9.6549
NaN	NaN	NaN	NaN	NaN	NaN	NaN	NaN	NaN	NaN	NaN	NaN	NaN	NaN	NaN	NaN	NaN	NaN	NaN	NaN	NaN	NaN	NaN	NaN	NaN	NaN	90.789	114.39	127.22	129.55	123.37	133.62	146.92	158.52	159.82	130.28	91.215	47.415	33.316	28.804	23.229	16.808	13.527	12.225	12.64	12.08	13.693	11.459	11.266	8.0879
NaN	NaN	NaN	NaN	NaN	NaN	NaN	NaN	NaN	NaN	NaN	NaN	NaN	NaN	NaN	NaN	NaN	NaN	NaN	NaN	NaN	NaN	NaN	NaN	NaN	NaN	55.216	107.79	143.57	163.69	154.07	137.68	127	120.3	117.27	98.565	78.132	51.276	45.226	45.035	41.334	35.458	29.331	22.36	19.178	13.553	14.795	9.5559	5.5348	2.9955
NaN	NaN	NaN	NaN	NaN	NaN	NaN	NaN	NaN	NaN	NaN	NaN	NaN	NaN	NaN	NaN	NaN	NaN	NaN	NaN	NaN	NaN	NaN	27.498	28.346	21.928	22.924	36.652	74.633	109.88	142.92	158.32	159.43	145.92	120.7	110.44	97.859	83.209	46.472	NaN	NaN	NaN	NaN	NaN	NaN	NaN	NaN	NaN	NaN	NaN
NaN	NaN	NaN	NaN	NaN	NaN	NaN	NaN	NaN	NaN	NaN	NaN	NaN	NaN	NaN	NaN	NaN	NaN	NaN	NaN	NaN	NaN	NaN	NaN	NaN	159.98	188.88	196.74	183.78	148.25	152.74	158.44	184.13	179.86	162.5	166.8	163.51	165.51	132.18	87.902	55.295	39.805	46.027	55.997	59.852	59.658	47.359	40.637	32.059	34.55
NaN	NaN	NaN	NaN	NaN	NaN	NaN	NaN	NaN	NaN	NaN	NaN	NaN	NaN	NaN	NaN	NaN	NaN	NaN	NaN	NaN	NaN	NaN	63.275	70.081	68.506	64.82	61.994	68.966	72.297	86.572	92.926	103.9	113.5	126.79	135.18	112.41	83.342	58.851	35.636	NaN	NaN	NaN	NaN	NaN	NaN	NaN	NaN	NaN	NaN
NaN	NaN	NaN	NaN	NaN	NaN	NaN	NaN	NaN	NaN	NaN	NaN	NaN	NaN	NaN	NaN	NaN	NaN	NaN	NaN	NaN	NaN	NaN	NaN	NaN	NaN	NaN	58.357	64.944	69.513	71.287	80.875	79.366	100.03	118.92	126.94	91.451	52.378	21.849	NaN	NaN	NaN	NaN	NaN	NaN	NaN	NaN	NaN	NaN	NaN
NaN	NaN	NaN	NaN	NaN	NaN	NaN	NaN	NaN	NaN	NaN	NaN	NaN	NaN	NaN	NaN	NaN	NaN	NaN	NaN	NaN	NaN	NaN	NaN	NaN	47.25	50.428	62.3	81.196	85.497	80.152	72.887	70.756	77.642	80.834	82.108	52.946	NaN	NaN	NaN	NaN	NaN	NaN	NaN	NaN	NaN	NaN	NaN	NaN	NaN
NaN	NaN	NaN	NaN	NaN	NaN	NaN	NaN	NaN	NaN	NaN	NaN	NaN	NaN	NaN	NaN	NaN	NaN	NaN	NaN	NaN	NaN	NaN	NaN	NaN	NaN	NaN	121.87	122.47	114.88	97.807	88.937	90.869	102.69	109.49	82.862	51.471	15.649	NaN	NaN	NaN	NaN	NaN	NaN	NaN	NaN	NaN	NaN	NaN	NaN
NaN	NaN	NaN	NaN	NaN	NaN	NaN	NaN	NaN	NaN	93.909	98.413	90.953	85.55	80.75	75.064	61.233	52.369	45.005	38.908	35.755	39.633	43.867	42.658	42.072	36.424	36.716	33.237	33.458	29.817	25.555	20.842	16.597	12.666	12.201	11.786	9.3722	NaN	NaN	NaN	NaN	NaN	NaN	NaN	NaN	NaN	NaN	NaN	NaN	NaN
NaN	NaN	NaN	NaN	NaN	NaN	NaN	NaN	NaN	NaN	NaN	NaN	NaN	NaN	NaN	NaN	NaN	NaN	NaN	NaN	NaN	NaN	NaN	NaN	NaN	NaN	166.56	169.59	168.29	179.58	170.56	171.72	159.73	157.04	161.6	162.25	146.86	116.59	64.964	NaN	NaN	NaN	NaN	NaN	NaN	NaN	NaN	NaN	NaN	NaN
NaN	NaN	NaN	NaN	NaN	NaN	NaN	NaN	NaN	NaN	NaN	NaN	NaN	NaN	NaN	NaN	NaN	NaN	NaN	NaN	NaN	NaN	NaN	NaN	NaN	NaN	167.99	175.22	178.09	181.55	186.3	195.55	193.71	196.1	195.32	179.96	139.49	72.152	NaN	NaN	NaN	NaN	NaN	NaN	NaN	NaN	NaN	NaN	NaN	NaN
NaN	NaN	NaN	NaN	NaN	NaN	NaN	NaN	NaN	NaN	NaN	NaN	NaN	NaN	NaN	NaN	NaN	NaN	64.528	71.128	70.37	70.544	78.684	85.624	77.188	71.327	63.715	62.517	57.627	50.619	46.288	48.013	55.042	61.766	67.36	71.142	62.333	50.197	35.302	21.478	NaN	NaN	NaN	NaN	NaN	NaN	NaN	NaN	NaN	NaN
NaN	NaN	NaN	NaN	NaN	NaN	NaN	NaN	NaN	NaN	NaN	NaN	NaN	NaN	NaN	NaN	NaN	28.673	30.54	34.017	36.595	43.313	50.703	62.099	71.547	74.895	83.533	84.276	95.23	102.26	113.48	120.77	117.49	126.25	133.13	118.34	85.115	36.223	NaN	NaN	NaN	NaN	NaN	NaN	NaN	NaN	NaN	NaN	NaN	NaN
NaN	NaN	NaN	NaN	NaN	NaN	NaN	NaN	NaN	NaN	NaN	NaN	NaN	NaN	NaN	NaN	NaN	NaN	NaN	NaN	NaN	NaN	NaN	NaN	NaN	NaN	43.192	62.943	70.905	76.78	104.75	133.88	153.99	165.44	168.22	138.82	92.207	44.132	20.968	NaN	NaN	NaN	NaN	NaN	NaN	NaN	NaN	NaN	NaN	NaN
NaN	NaN	NaN	NaN	NaN	NaN	NaN	NaN	NaN	NaN	NaN	NaN	NaN	NaN	NaN	NaN	NaN	NaN	NaN	NaN	NaN	NaN	NaN	NaN	30.084	59.029	89.703	126.46	148.23	150.96	132.09	117.32	125.78	152.77	181.12	168.78	133.8	69.513	NaN	NaN	NaN	NaN	NaN	NaN	NaN	NaN	NaN	NaN	NaN	NaN
NaN	NaN	NaN	NaN	NaN	NaN	NaN	NaN	NaN	NaN	NaN	NaN	NaN	NaN	NaN	NaN	NaN	NaN	NaN	NaN	NaN	NaN	NaN	NaN	NaN	NaN	NaN	48.968	89.931	119.94	144.65	159.96	166.56	167.76	166.57	147.91	119.86	80.717	53.564	36.442	25.483	17.62	15.041	13.808	14.399	11.668	10.582	10.572	10.263	12.475
NaN	NaN	NaN	NaN	NaN	NaN	NaN	NaN	NaN	NaN	NaN	NaN	NaN	NaN	NaN	NaN	NaN	NaN	NaN	NaN	NaN	NaN	NaN	NaN	23.436	29.041	28.849	28.087	27.854	30.683	35.288	52.337	62.043	65.726	64.009	53.309	42.824	22.122	NaN	NaN	NaN	NaN	NaN	NaN	NaN	NaN	NaN	NaN	NaN	NaN
NaN	NaN	NaN	NaN	NaN	NaN	NaN	NaN	NaN	NaN	NaN	NaN	NaN	NaN	NaN	NaN	NaN	NaN	NaN	NaN	NaN	NaN	NaN	NaN	NaN	NaN	NaN	NaN	NaN	NaN	NaN	49.423	80.71	108.41	144.56	164.54	142.14	102.42	69.985	56.526	47.191	44.096	34.275	33.534	22.756	20.851	13.718	10.043	6.7115	3.8625
NaN	NaN	NaN	NaN	NaN	NaN	NaN	NaN	NaN	NaN	NaN	NaN	NaN	NaN	NaN	NaN	13.212	27.397	43.441	66.806	79.004	84.616	78.94	83.919	89.917	102.61	101.91	105.12	108.45	105.88	94.701	86.889	102.24	114.08	112.9	96.678	74.456	46.396	35.207	34.15	41.501	25.472	NaN	NaN	NaN	NaN	NaN	NaN	NaN	NaN
NaN	NaN	NaN	NaN	NaN	NaN	NaN	NaN	NaN	NaN	NaN	NaN	NaN	NaN	NaN	NaN	NaN	NaN	NaN	NaN	NaN	NaN	NaN	NaN	NaN	20.844	37.833	51.774	59.243	66.944	77.077	96.025	115.27	122.96	121.65	114.8	91.976	67.365	41.082	36.885	32.281	26.925	20.6	15.29	16.299	16.062	10.406	NaN	NaN	NaN
NaN	NaN	NaN	NaN	NaN	NaN	NaN	NaN	NaN	NaN	NaN	NaN	NaN	NaN	NaN	NaN	NaN	NaN	NaN	NaN	NaN	NaN	NaN	35.16	52.925	60.906	54.181	54.39	50.153	53.326	56.813	56.793	66.26	95.301	102.24	96.14	56.665	32.056	NaN	NaN	NaN	NaN	NaN	NaN	NaN	NaN	NaN	NaN	NaN	NaN
NaN	NaN	NaN	NaN	NaN	NaN	NaN	NaN	NaN	NaN	NaN	NaN	NaN	NaN	NaN	NaN	NaN	NaN	NaN	NaN	NaN	NaN	NaN	NaN	NaN	NaN	55.028	106.37	130.54	134.89	119.13	103.81	99.875	95.156	92.066	75.049	50.542	18.72	NaN	NaN	NaN	NaN	NaN	NaN	NaN	NaN	NaN	NaN	NaN	NaN
NaN	NaN	NaN	NaN	NaN	NaN	NaN	NaN	NaN	NaN	NaN	NaN	NaN	NaN	NaN	NaN	NaN	NaN	NaN	NaN	NaN	NaN	NaN	15.126	28.37	45.849	60.406	71.131	71.68	61.087	50.981	42.928	43.485	47.107	50.464	50.312	38.588	28.192	22.539	22.738	17.884	NaN	NaN	NaN	NaN	NaN	NaN	NaN	NaN	NaN
NaN	NaN	NaN	NaN	NaN	NaN	NaN	NaN	NaN	NaN	NaN	NaN	NaN	NaN	NaN	NaN	NaN	NaN	NaN	NaN	NaN	NaN	NaN	NaN	NaN	NaN	NaN	NaN	NaN	NaN	NaN	NaN	NaN	NaN	5.2642	10.34	12.195	13.32	15.044	17.057	20.118	17.822	14.451	9.5186	5.0154	NaN	NaN	NaN	NaN	NaN
NaN	NaN	NaN	NaN	NaN	NaN	NaN	NaN	NaN	NaN	NaN	NaN	NaN	NaN	NaN	NaN	NaN	NaN	NaN	NaN	NaN	NaN	NaN	NaN	20.722	46.096	65.578	90.811	104.24	115.02	123.95	131.51	140.33	138.3	137.02	114.95	83.539	50.263	35.425	NaN	NaN	NaN	NaN	NaN	NaN	NaN	NaN	NaN	NaN	NaN
NaN	NaN	NaN	NaN	NaN	NaN	NaN	NaN	NaN	NaN	NaN	NaN	NaN	NaN	NaN	NaN	NaN	NaN	NaN	NaN	NaN	NaN	NaN	NaN	NaN	NaN	166.24	187.15	180.51	163.39	147.3	153.49	156.29	156.66	149.47	128.94	104.65	80.984	50.046	NaN	NaN	NaN	NaN	NaN	NaN	NaN	NaN	NaN	NaN	NaN
NaN	NaN	NaN	NaN	NaN	NaN	NaN	NaN	NaN	NaN	NaN	NaN	NaN	NaN	NaN	NaN	NaN	NaN	NaN	NaN	NaN	NaN	NaN	NaN	NaN	27.255	28.864	41.595	68.659	93.696	104.28	104.59	102.41	116.19	110.76	98.54	52.348	NaN	NaN	NaN	NaN	NaN	NaN	NaN	NaN	NaN	NaN	NaN	NaN	NaN
NaN	NaN	NaN	NaN	NaN	NaN	NaN	NaN	NaN	NaN	NaN	NaN	NaN	NaN	NaN	NaN	NaN	NaN	NaN	NaN	NaN	NaN	NaN	NaN	NaN	66.634	59.03	63.047	84.129	113.53	128.09	135.15	135.04	141.7	141.53	111.02	80.628	35.019	NaN	NaN	NaN	NaN	NaN	NaN	NaN	NaN	NaN	NaN	NaN	NaN
NaN	NaN	NaN	NaN	NaN	NaN	NaN	NaN	NaN	NaN	NaN	NaN	NaN	NaN	NaN	NaN	NaN	NaN	NaN	NaN	NaN	77.159	73.903	69.046	77.227	83.558	95.625	90.682	94.85	96.346	108.76	118.64	128.83	148.84	159.15	145.49	100.48	45.887	NaN	NaN	NaN	NaN	NaN	NaN	NaN	NaN	NaN	NaN	NaN	NaN
NaN	NaN	NaN	NaN	NaN	NaN	NaN	NaN	NaN	NaN	NaN	NaN	NaN	NaN	NaN	NaN	NaN	NaN	NaN	NaN	NaN	NaN	NaN	NaN	NaN	NaN	NaN	126.64	131.78	113.22	92.431	81.037	91.831	113.39	130.99	118.35	82.341	34.175	NaN	NaN	NaN	NaN	NaN	NaN	NaN	NaN	NaN	NaN	NaN	NaN
NaN	NaN	NaN	NaN	NaN	NaN	NaN	NaN	NaN	NaN	NaN	NaN	NaN	NaN	NaN	NaN	NaN	NaN	NaN	39.667	54	65.783	79.982	100.08	118.52	131.58	144.07	159.88	172.23	181.78	178.44	149.13	104.65	104.03	139.76	154.69	117.53	52.63	NaN	NaN	NaN	NaN	NaN	NaN	NaN	NaN	NaN	NaN	NaN	NaN
NaN	NaN	NaN	NaN	NaN	NaN	NaN	NaN	NaN	NaN	NaN	NaN	NaN	NaN	NaN	NaN	NaN	NaN	NaN	NaN	NaN	NaN	13.167	31.546	54.698	70.505	87.248	94.356	113.51	122	129.04	129.05	137.37	139.83	144.72	109.02	72.988	38.21	28.038	27.37	13.236	NaN	NaN	NaN	NaN	NaN	NaN	NaN	NaN	NaN
NaN	NaN	NaN	NaN	NaN	NaN	NaN	NaN	NaN	NaN	NaN	NaN	NaN	NaN	NaN	NaN	NaN	NaN	NaN	NaN	NaN	NaN	NaN	NaN	NaN	NaN	168.83	156.18	143.25	157.55	159.74	166.62	152.33	150.61	161.31	144.56	91.262	NaN	NaN	NaN	NaN	NaN	NaN	NaN	NaN	NaN	NaN	NaN	NaN	NaN
NaN	NaN	NaN	NaN	NaN	NaN	NaN	NaN	NaN	NaN	NaN	NaN	NaN	NaN	NaN	NaN	NaN	NaN	NaN	NaN	NaN	NaN	NaN	NaN	NaN	23.025	29.091	38.194	55.543	75.355	82.85	76.643	69.335	67.902	68.758	63.379	54.904	44.006	44.078	43.108	42.147	35.694	31.607	27.924	27.557	20.845	14.823	12.5	9.9058	NaN
NaN	NaN	NaN	NaN	NaN	NaN	NaN	NaN	NaN	NaN	NaN	NaN	NaN	NaN	NaN	NaN	NaN	NaN	NaN	NaN	NaN	NaN	NaN	NaN	NaN	NaN	NaN	94.628	112.86	127.65	122.72	129.16	124.11	130.78	133.91	122.79	99.458	52.86	NaN	NaN	NaN	NaN	NaN	NaN	NaN	NaN	NaN	NaN	NaN	NaN
NaN	NaN	NaN	NaN	NaN	NaN	NaN	NaN	NaN	NaN	NaN	NaN	NaN	NaN	NaN	NaN	NaN	NaN	NaN	NaN	NaN	NaN	NaN	34.365	41.186	44.247	46.467	51.289	60.361	79.024	95.319	115.48	126.56	146.11	152.69	134.54	96.748	46.414	NaN	NaN	NaN	NaN	NaN	NaN	NaN	NaN	NaN	NaN	NaN	NaN
NaN	NaN	NaN	NaN	NaN	NaN	NaN	NaN	NaN	NaN	NaN	NaN	NaN	NaN	NaN	NaN	NaN	NaN	NaN	NaN	NaN	NaN	NaN	NaN	44.743	45.746	53.338	61.066	77.041	88.125	98.253	95.52	88.079	74.88	76.704	64.401	48.916	25.652	15.085	17.696	16.008	21.805	15.852	17.631	8.2105	7.0664	4.1132	7.2943	7.1779	6.2749
NaN	NaN	NaN	NaN	NaN	NaN	NaN	NaN	NaN	NaN	NaN	NaN	NaN	NaN	NaN	NaN	NaN	47.981	76.043	106.05	133.53	145.11	142.75	145.51	151.33	158.97	144.31	132.34	117.51	119.85	134.15	154.04	167.05	181.46	192.32	202.91	152.5	99.87	33.849	NaN	NaN	NaN	NaN	NaN	NaN	NaN	NaN	NaN	NaN	NaN
NaN	NaN	NaN	NaN	NaN	NaN	NaN	NaN	NaN	NaN	NaN	NaN	NaN	NaN	NaN	NaN	NaN	NaN	NaN	NaN	NaN	NaN	NaN	NaN	NaN	NaN	NaN	NaN	54.54	90.951	99.458	105.4	109.59	127.27	136.57	134.11	112.95	87.202	64.202	55.838	46.067	45.604	43.552	39.162	30.495	22.837	18.449	20.401	18.527	19.867
NaN	NaN	NaN	NaN	NaN	NaN	NaN	NaN	NaN	NaN	NaN	NaN	NaN	NaN	NaN	NaN	NaN	NaN	NaN	NaN	NaN	NaN	NaN	NaN	NaN	NaN	NaN	NaN	NaN	178.64	175.66	178.38	207.71	214.41	213.09	188.29	149.65	116.59	72.559	55.995	45.718	41.155	31.828	23.945	23.654	26.107	18.347	13.036	9.5727	11.599
NaN	NaN	NaN	NaN	NaN	NaN	NaN	NaN	NaN	NaN	NaN	NaN	NaN	NaN	NaN	NaN	NaN	NaN	NaN	NaN	NaN	92.115	147.08	158.64	168.64	163.64	157.02	150.94	150.74	143.61	144.47	139.03	149.21	162.35	177.63	163.54	128.4	68.813	NaN	NaN	NaN	NaN	NaN	NaN	NaN	NaN	NaN	NaN	NaN	NaN
NaN	NaN	NaN	NaN	NaN	NaN	NaN	NaN	NaN	NaN	NaN	NaN	NaN	NaN	NaN	NaN	NaN	NaN	NaN	NaN	NaN	10.42	14.646	15.374	15.294	20.344	30.655	51.758	75.746	95.361	105.6	108.83	114.47	119.96	115.66	106.76	78.991	59.759	41.326	26.52	NaN	NaN	NaN	NaN	NaN	NaN	NaN	NaN	NaN	NaN
NaN	NaN	NaN	NaN	NaN	NaN	NaN	NaN	NaN	NaN	NaN	NaN	NaN	NaN	NaN	NaN	NaN	NaN	NaN	NaN	NaN	NaN	NaN	NaN	NaN	NaN	18.521	35.747	44.94	67.206	81.052	96.339	101.18	101.47	99.368	94.722	87.826	74.835	56.493	32.024	NaN	NaN	NaN	NaN	NaN	NaN	NaN	NaN	NaN	NaN
NaN	NaN	NaN	NaN	NaN	NaN	NaN	NaN	NaN	NaN	NaN	NaN	NaN	NaN	NaN	NaN	NaN	NaN	NaN	NaN	NaN	NaN	NaN	NaN	NaN	NaN	NaN	NaN	48.262	60.678	56.749	62.213	84.8	97.382	119.72	135.56	117.83	85.775	34.936	NaN	NaN	NaN	NaN	NaN	NaN	NaN	NaN	NaN	NaN	NaN
NaN	NaN	NaN	NaN	NaN	NaN	NaN	NaN	NaN	NaN	NaN	NaN	NaN	NaN	NaN	NaN	NaN	NaN	NaN	NaN	NaN	NaN	NaN	NaN	NaN	51.938	69.894	77.219	85.86	110.16	114.37	115.14	118.9	125.72	123.08	96.254	63.98	35.328	16.139	NaN	NaN	NaN	NaN	NaN	NaN	NaN	NaN	NaN	NaN	NaN
NaN	NaN	NaN	NaN	NaN	NaN	NaN	NaN	NaN	NaN	NaN	NaN	NaN	NaN	NaN	NaN	NaN	NaN	NaN	NaN	NaN	NaN	11.606	24.333	33.469	46.751	59.712	74.454	91.857	97.936	108.36	104.54	102.2	91.108	90.048	79.068	57.335	26.173	NaN	NaN	NaN	NaN	NaN	NaN	NaN	NaN	NaN	NaN	NaN	NaN
NaN	NaN	NaN	NaN	NaN	NaN	NaN	NaN	NaN	NaN	NaN	NaN	NaN	NaN	NaN	70.459	107.13	100.76	79.809	52.825	35.609	43.274	56.538	65.883	77.23	92.383	111.15	124.1	125.86	131.75	142.3	164.11	154.14	145.32	126.45	114.51	80.047	48.637	31.282	20.105	NaN	NaN	NaN	NaN	NaN	NaN	NaN	NaN	NaN	NaN
NaN	NaN	NaN	NaN	NaN	NaN	NaN	NaN	NaN	NaN	NaN	NaN	NaN	NaN	NaN	NaN	NaN	NaN	NaN	NaN	NaN	NaN	NaN	32.959	48.425	59.106	71.159	86.245	102.48	111.46	119.1	116.72	123.53	125.31	114.39	88.216	60.742	45.315	26.636	NaN	NaN	NaN	NaN	NaN	NaN	NaN	NaN	NaN	NaN	NaN
NaN	NaN	NaN	NaN	NaN	NaN	NaN	NaN	NaN	NaN	NaN	NaN	NaN	NaN	NaN	NaN	NaN	NaN	NaN	NaN	NaN	NaN	NaN	NaN	NaN	NaN	NaN	NaN	NaN	NaN	96.964	167.15	191.19	196.08	180.91	160.08	121.98	93.614	75.655	73.718	59.01	46.243	24.518	NaN	NaN	NaN	NaN	NaN	NaN	NaN
NaN	NaN	NaN	NaN	NaN	NaN	NaN	NaN	NaN	NaN	NaN	NaN	NaN	NaN	NaN	NaN	NaN	NaN	NaN	NaN	NaN	NaN	NaN	34.174	56.431	67.375	92.835	119.49	142.62	153.63	165.9	174.1	175.92	171.19	182.91	164.54	121.74	51.041	NaN	NaN	NaN	NaN	NaN	NaN	NaN	NaN	NaN	NaN	NaN	NaN
NaN	NaN	NaN	NaN	NaN	NaN	NaN	NaN	NaN	NaN	NaN	NaN	NaN	NaN	NaN	NaN	NaN	NaN	NaN	NaN	NaN	NaN	NaN	NaN	NaN	NaN	32.989	60.56	72.973	77.223	70.611	75.792	78.063	90.328	91.551	78.255	45.032	NaN	NaN	NaN	NaN	NaN	NaN	NaN	NaN	NaN	NaN	NaN	NaN	NaN
NaN	NaN	NaN	NaN	NaN	NaN	NaN	NaN	NaN	NaN	NaN	NaN	NaN	NaN	NaN	NaN	NaN	NaN	NaN	NaN	NaN	NaN	NaN	NaN	NaN	NaN	NaN	NaN	NaN	75.796	117.21	127.81	141.41	158.34	168.05	149.18	118.95	84.586	65.391	51.139	43.015	37.446	NaN	NaN	NaN	NaN	NaN	NaN	NaN	NaN
NaN	NaN	NaN	NaN	NaN	NaN	NaN	NaN	NaN	NaN	NaN	NaN	NaN	NaN	NaN	NaN	NaN	NaN	NaN	NaN	NaN	NaN	NaN	NaN	NaN	NaN	NaN	40.166	57.922	62.04	62.609	63.13	66.539	68.247	76.435	71.513	61.417	30.692	NaN	NaN	NaN	NaN	NaN	NaN	NaN	NaN	NaN	NaN	NaN	NaN
NaN	NaN	NaN	NaN	NaN	NaN	NaN	NaN	NaN	NaN	NaN	NaN	NaN	NaN	NaN	NaN	NaN	NaN	NaN	NaN	NaN	110.14	102.81	101.15	105.58	122.62	156.88	180.21	182.1	156.1	146.15	144.34	154.43	161.39	167.5	157.61	128.12	97.318	76.853	51.341	NaN	NaN	NaN	NaN	NaN	NaN	NaN	NaN	NaN	NaN
NaN	NaN	NaN	NaN	NaN	NaN	NaN	NaN	NaN	NaN	NaN	NaN	NaN	NaN	NaN	NaN	NaN	NaN	NaN	NaN	NaN	NaN	NaN	183.19	194.2	192.95	178.58	174.03	168.18	169.26	171.83	181.17	193.95	201.62	216.22	203.88	177.42	116.91	59.416	NaN	NaN	NaN	NaN	NaN	NaN	NaN	NaN	NaN	NaN	NaN
NaN	NaN	NaN	NaN	NaN	NaN	NaN	NaN	NaN	NaN	NaN	NaN	51.79	55.728	56.76	51.067	44.922	38.021	35.44	36.529	37.366	38.572	38.878	40.489	41.477	48.318	59.803	88.603	124.82	154.09	160.11	154.59	135.3	114.51	101.04	94.163	65.717	NaN	NaN	NaN	NaN	NaN	NaN	NaN	NaN	NaN	NaN	NaN	NaN	NaN
NaN	NaN	NaN	NaN	NaN	NaN	NaN	NaN	NaN	NaN	NaN	NaN	NaN	NaN	NaN	NaN	NaN	NaN	NaN	NaN	NaN	NaN	206.63	183.14	168.63	151.62	156.93	154.9	149.31	142.73	158.66	174.03	189.51	185.58	181.04	173.46	142.55	112.55	87.87	87.174	59.9	NaN	NaN	NaN	NaN	NaN	NaN	NaN	NaN	NaN
NaN	NaN	NaN	NaN	NaN	NaN	NaN	NaN	NaN	NaN	NaN	NaN	NaN	NaN	NaN	NaN	NaN	NaN	NaN	NaN	NaN	NaN	NaN	NaN	NaN	NaN	22.02	30.952	28.142	34.831	41.18	51.779	51.91	58.361	67.627	65.132	52.799	23.806	NaN	NaN	NaN	NaN	NaN	NaN	NaN	NaN	NaN	NaN	NaN	NaN
NaN	NaN	NaN	NaN	NaN	NaN	NaN	NaN	NaN	NaN	NaN	NaN	NaN	NaN	NaN	NaN	NaN	NaN	NaN	NaN	NaN	NaN	20.596	31.48	33.372	35.53	34.02	31.509	27.458	31.295	39.177	59.879	96.591	140.16	184.86	196.49	150.88	97.249	35.691	NaN	NaN	NaN	NaN	NaN	NaN	NaN	NaN	NaN	NaN	NaN
NaN	NaN	NaN	NaN	NaN	NaN	NaN	NaN	NaN	NaN	NaN	NaN	NaN	NaN	NaN	NaN	NaN	NaN	NaN	NaN	NaN	NaN	NaN	NaN	31.635	39.76	54.913	77.023	94.714	114.36	135.96	140.08	139.15	136.29	150.64	151.09	122.31	85.642	58.603	51.596	33.607	NaN	NaN	NaN	NaN	NaN	NaN	NaN	NaN	NaN
NaN	NaN	NaN	NaN	NaN	NaN	NaN	NaN	NaN	NaN	NaN	NaN	NaN	NaN	NaN	NaN	NaN	NaN	NaN	NaN	NaN	NaN	NaN	NaN	NaN	NaN	NaN	72.013	76.841	87.759	108.14	134.28	157.36	173.54	182.85	185.13	157.7	123.54	63.242	NaN	NaN	NaN	NaN	NaN	NaN	NaN	NaN	NaN	NaN	NaN
NaN	NaN	NaN	NaN	NaN	NaN	NaN	NaN	NaN	NaN	NaN	NaN	NaN	NaN	NaN	NaN	23.439	26.278	30.649	33.151	35.143	38.793	54.062	75.18	105.38	125.67	136.57	141.17	136.7	130.72	117.23	121	135.85	147.06	143	120.4	87.343	44.661	NaN	NaN	NaN	NaN	NaN	NaN	NaN	NaN	NaN	NaN	NaN	NaN
NaN	NaN	NaN	NaN	NaN	NaN	NaN	NaN	NaN	NaN	NaN	NaN	NaN	NaN	NaN	NaN	NaN	NaN	NaN	NaN	NaN	NaN	NaN	NaN	34.489	53.164	68.063	74.184	81.399	89.203	98.367	116.84	120.98	134.65	132.33	139.36	119.07	91.436	46.073	NaN	NaN	NaN	NaN	NaN	NaN	NaN	NaN	NaN	NaN	NaN
NaN	NaN	NaN	NaN	NaN	NaN	NaN	NaN	NaN	NaN	NaN	NaN	NaN	NaN	NaN	NaN	NaN	NaN	NaN	NaN	NaN	22.694	32.269	32.6	29.324	28.072	28.938	29.994	36.036	56.429	84.18	106.48	119.97	131.81	146.45	146	112.52	58.8	NaN	NaN	NaN	NaN	NaN	NaN	NaN	NaN	NaN	NaN	NaN	NaN
NaN	NaN	NaN	NaN	NaN	NaN	NaN	NaN	NaN	NaN	NaN	NaN	NaN	NaN	71.14	75.284	84.32	81.674	81.406	71.278	76.671	82.666	90.617	81.722	73.33	62.624	65.799	69.314	75.689	80.928	83.209	86.383	97.087	107.7	117.98	98.411	78.517	38.824	NaN	NaN	NaN	NaN	NaN	NaN	NaN	NaN	NaN	NaN	NaN	NaN
NaN	NaN	NaN	NaN	NaN	NaN	NaN	NaN	NaN	NaN	NaN	NaN	NaN	NaN	NaN	NaN	NaN	NaN	NaN	NaN	NaN	NaN	NaN	33.518	51.266	60.873	75.269	98.305	117.38	132.52	142.29	144.84	142.66	155.54	167.07	168.28	134.88	75.288	NaN	NaN	NaN	NaN	NaN	NaN	NaN	NaN	NaN	NaN	NaN	NaN
NaN	NaN	NaN	NaN	NaN	NaN	NaN	NaN	NaN	NaN	NaN	NaN	NaN	NaN	NaN	NaN	NaN	NaN	NaN	NaN	NaN	43.739	74.667	90.599	103.62	113.39	120.37	120.47	116.65	110.28	106.22	112.5	127.68	154.56	175.85	156.14	104.4	39.936	NaN	NaN	NaN	NaN	NaN	NaN	NaN	NaN	NaN	NaN	NaN	NaN
NaN	NaN	NaN	NaN	NaN	NaN	NaN	NaN	NaN	NaN	NaN	NaN	NaN	NaN	NaN	NaN	NaN	NaN	NaN	18.929	38.706	47.84	57.717	59.01	64.967	78.577	96.838	118.2	136.97	157.83	171.26	190.72	200.21	220.19	228.05	189.09	131.45	66.394	48.188	28.369	NaN	NaN	NaN	NaN	NaN	NaN	NaN	NaN	NaN	NaN
NaN	NaN	NaN	NaN	NaN	NaN	NaN	NaN	NaN	NaN	NaN	NaN	NaN	NaN	NaN	NaN	NaN	NaN	NaN	29.314	43.783	54.259	59.54	65.1	62.797	76.738	107.81	136.54	158.45	182.26	200.69	213.46	208.93	210.43	213.26	199.37	169.5	NaN	NaN	NaN	NaN	NaN	NaN	NaN	NaN	NaN	NaN	NaN	NaN	NaN
NaN	NaN	NaN	NaN	NaN	NaN	NaN	NaN	NaN	NaN	NaN	NaN	NaN	NaN	NaN	NaN	NaN	NaN	NaN	NaN	NaN	NaN	NaN	NaN	21.526	39.627	52.896	57.705	55.935	46.765	48.819	66.109	86.307	113.32	127.61	123.75	88.764	34.46	NaN	NaN	NaN	NaN	NaN	NaN	NaN	NaN	NaN	NaN	NaN	NaN
[truncated: 23 more columns]
