# Supplementary material for: Timing of gene expression in a cell‐fate decision system
Source: Mol Syst Biol. 2018 Apr 25;14(4):e8024. doi: 10.15252/msb.20178024 (PMC5916086; doi:10.15252/msb.20178024)
Supplement: Supplementary file 3 — Dataset EV1 [file MSB-14-e8024-s003.zip › DatasetEV1/yDA189_pFUS1_dPSTR_R_NucearEnrichment_FusionSync.csv]

-150	-145	-140	-135	-130	-125	-120	-115	-110	-105	-100	-95	-90	-85	-80	-75	-70	-65	-60	-55	-50	-45	-40	-35	-30	-25	-20	-15	-10	-5	0	5	10	15	20	25	30	35	40	45	50	55	60	65	70	75	80	85	90	95
NaN	NaN	NaN	NaN	NaN	NaN	NaN	NaN	NaN	NaN	NaN	NaN	NaN	NaN	NaN	391.93	322.13	328.39	310.5	343.66	345.88	386.72	381	429.88	515.12	653.91	709.14	698.45	529.81	451.91	448.23	462.85	376.56	263.98	236.07	241.48	272.51	198.31	NaN	NaN	NaN	NaN	NaN	NaN	NaN	NaN	NaN	NaN	NaN	NaN
NaN	NaN	NaN	NaN	NaN	NaN	NaN	NaN	NaN	NaN	NaN	200.22	210.25	255.65	297.27	375.29	448.84	512.03	471.94	468.94	517.83	595.07	627.28	604.64	517.51	464.26	464.87	572.03	637.11	607.94	426.66	292.46	218.47	258.65	393.51	302.42	NaN	NaN	NaN	NaN	NaN	NaN	NaN	NaN	NaN	NaN	NaN	NaN	NaN	NaN
NaN	NaN	NaN	NaN	NaN	NaN	NaN	NaN	NaN	NaN	NaN	NaN	NaN	NaN	NaN	234.09	198.59	206.02	189.17	224.97	230.14	296.97	375.36	466.56	549.45	611.67	665.47	691.29	587.7	509.84	504.6	477.15	425.04	208.89	NaN	NaN	NaN	NaN	NaN	NaN	NaN	NaN	NaN	NaN	NaN	NaN	NaN	NaN	NaN	NaN
NaN	NaN	NaN	NaN	NaN	NaN	NaN	NaN	NaN	96.36	126.73	170.95	171.45	185.12	181.46	214.03	252.64	265.73	272.68	291.51	320.66	394.78	422.66	524.41	578.72	586.38	539.98	545.45	591.23	631.41	543.14	430.41	308.09	180.93	NaN	NaN	NaN	NaN	NaN	NaN	NaN	NaN	NaN	NaN	NaN	NaN	NaN	NaN	NaN	NaN
NaN	NaN	NaN	NaN	NaN	NaN	NaN	NaN	NaN	NaN	NaN	NaN	NaN	NaN	NaN	NaN	NaN	241.28	289.48	356.23	370.23	437.5	519.64	684.35	659.9	731.99	671.31	768.97	740	675.71	530.89	343.63	301.81	196.16	NaN	NaN	NaN	NaN	NaN	NaN	NaN	NaN	NaN	NaN	NaN	NaN	NaN	NaN	NaN	NaN
NaN	NaN	NaN	NaN	NaN	NaN	NaN	NaN	NaN	NaN	119.47	78.469	63.97	63.599	80.21	109.02	127.95	178.15	197.5	233.87	274.3	365.44	490.68	495.49	608.13	687.59	793.52	730	696.55	659.78	546.17	296.31	NaN	NaN	NaN	NaN	NaN	NaN	NaN	NaN	NaN	NaN	NaN	NaN	NaN	NaN	NaN	NaN	NaN	NaN
NaN	NaN	NaN	NaN	NaN	NaN	NaN	NaN	NaN	NaN	107.16	97.398	137.83	153.85	215.85	256.93	328.19	373.45	443.09	494.24	578.45	589.1	607.82	511.07	464.86	433.3	486.99	553.17	582.48	524.97	466.55	341.68	268.73	109.64	NaN	NaN	NaN	NaN	NaN	NaN	NaN	NaN	NaN	NaN	NaN	NaN	NaN	NaN	NaN	NaN
NaN	NaN	NaN	NaN	NaN	NaN	NaN	NaN	NaN	NaN	NaN	NaN	NaN	NaN	NaN	NaN	239.32	281.63	360.33	408.94	489.66	544.68	600.7	584.99	601.03	622.23	681.8	688.78	750.89	689.18	568.87	390.92	216.77	NaN	NaN	NaN	NaN	NaN	NaN	NaN	NaN	NaN	NaN	NaN	NaN	NaN	NaN	NaN	NaN	NaN
NaN	NaN	NaN	NaN	NaN	223.71	205.24	202.01	183.98	202.97	231.86	273.95	296.66	299.97	331.98	413.41	521.71	562.52	478.62	396.61	430.77	527.74	628.63	663.11	590.28	493.3	369.61	381.47	456.09	552.97	573.59	485.84	361.5	286.82	253.57	NaN	NaN	NaN	NaN	NaN	NaN	NaN	NaN	NaN	NaN	NaN	NaN	NaN	NaN	NaN
NaN	NaN	NaN	NaN	NaN	NaN	NaN	NaN	NaN	NaN	NaN	155.36	111.87	144.9	177.86	247.02	300.65	412.79	399.88	451.21	377.07	430.14	405.97	407.98	327.84	272.86	422.31	585.15	703.51	653.6	487.02	310.02	113.22	NaN	NaN	NaN	NaN	NaN	NaN	NaN	NaN	NaN	NaN	NaN	NaN	NaN	NaN	NaN	NaN	NaN
NaN	NaN	NaN	NaN	NaN	NaN	NaN	NaN	NaN	NaN	NaN	NaN	NaN	NaN	NaN	NaN	NaN	NaN	320.11	278.15	334.04	397.49	446.87	465.05	477.33	478.59	479.57	548.33	589.17	564.47	408.53	208.75	NaN	NaN	NaN	NaN	NaN	NaN	NaN	NaN	NaN	NaN	NaN	NaN	NaN	NaN	NaN	NaN	NaN	NaN
NaN	NaN	NaN	NaN	NaN	NaN	113.99	161.91	230.2	241.91	239.63	236.31	274.55	328.51	340.82	375.07	364.99	367.65	362.23	301.78	280.01	319.37	452.65	526.04	538.1	439.64	436.28	473.65	649.29	656.65	615.81	454.8	379.27	298.9	320.81	384.99	NaN	NaN	NaN	NaN	NaN	NaN	NaN	NaN	NaN	NaN	NaN	NaN	NaN	NaN
NaN	NaN	NaN	NaN	NaN	NaN	NaN	194.72	154.05	170.6	193.3	244.18	260.48	304.89	265.92	309.81	337.11	413.64	438.93	404.78	299.53	176.77	253.47	398.39	539.44	522.05	404.83	354.3	297.67	361.54	358.95	310.17	185.4	NaN	NaN	NaN	NaN	NaN	NaN	NaN	NaN	NaN	NaN	NaN	NaN	NaN	NaN	NaN	NaN	NaN
NaN	NaN	NaN	NaN	NaN	NaN	NaN	NaN	NaN	NaN	NaN	NaN	NaN	NaN	129.42	151.74	221.92	240.45	259.77	256.72	282.04	389.76	450.19	547.48	585.66	607.64	556.96	370.47	245.6	324.65	446.66	474.07	354.81	186.45	NaN	NaN	NaN	NaN	NaN	NaN	NaN	NaN	NaN	NaN	NaN	NaN	NaN	NaN	NaN	NaN
NaN	NaN	NaN	NaN	NaN	NaN	NaN	NaN	NaN	NaN	NaN	NaN	NaN	NaN	NaN	NaN	NaN	NaN	NaN	NaN	NaN	NaN	247.12	343.88	412.21	380.02	402.24	451.67	533.62	478.15	401.07	303.8	281.35	263.47	300.68	341.35	345.84	277.41	241.22	234.81	309.82	328.58	372.07	373.47	395.17	358.58	369.61	373.45	403.45	406.21
NaN	NaN	NaN	NaN	NaN	NaN	NaN	NaN	NaN	279.25	278.99	341.17	375.02	482.07	564.44	689.45	606.41	588.83	539	662.8	716.1	793.5	720.04	740.19	712.61	800.9	808.82	780.19	713.75	619.25	567.2	558.21	561.91	604.05	607.83	601.67	570.12	551.88	492.13	NaN	NaN	NaN	NaN	NaN	NaN	NaN	NaN	NaN	NaN	NaN
NaN	NaN	NaN	NaN	NaN	NaN	NaN	NaN	NaN	NaN	NaN	NaN	NaN	NaN	NaN	NaN	321.95	303.34	336.14	308.35	299.27	312.18	406.87	495.65	543.2	566.64	633.57	663.13	653.43	513.13	441.11	351.82	255.5	NaN	NaN	NaN	NaN	NaN	NaN	NaN	NaN	NaN	NaN	NaN	NaN	NaN	NaN	NaN	NaN	NaN
NaN	NaN	NaN	NaN	NaN	NaN	NaN	NaN	NaN	NaN	NaN	NaN	NaN	NaN	NaN	NaN	NaN	243.99	238.03	280.07	290.89	323.08	334.23	371.2	486.21	631.97	683.54	612.69	477.92	548.36	513.48	462.37	317.22	292.57	340.27	315.27	311.06	268.25	333.64	367.1	360.83	328.5	307.43	313.29	345.97	367.61	403.45	NaN	NaN	NaN
NaN	NaN	NaN	NaN	NaN	NaN	NaN	NaN	NaN	NaN	NaN	NaN	NaN	NaN	NaN	332.68	322.79	344.33	363	429.53	481.39	549.38	514.1	556.09	608.37	710.78	738.89	742.15	720.63	682.3	633.48	521.21	305.14	NaN	NaN	NaN	NaN	NaN	NaN	NaN	NaN	NaN	NaN	NaN	NaN	NaN	NaN	NaN	NaN	NaN
NaN	NaN	NaN	NaN	NaN	NaN	NaN	NaN	NaN	NaN	NaN	NaN	NaN	NaN	NaN	NaN	NaN	NaN	NaN	NaN	NaN	NaN	212.59	189.91	235.14	272.31	357.47	424.73	553.21	670.66	692	602.79	335.34	NaN	NaN	NaN	NaN	NaN	NaN	NaN	NaN	NaN	NaN	NaN	NaN	NaN	NaN	NaN	NaN	NaN
NaN	NaN	NaN	NaN	NaN	NaN	NaN	NaN	NaN	NaN	NaN	NaN	NaN	NaN	NaN	NaN	NaN	NaN	NaN	NaN	NaN	206.16	305.75	438.12	563.8	692.9	635.96	621.58	618.42	592.59	528.14	443.88	431.62	412.49	343.88	246.35	250.3	315.63	406.27	385.52	376.62	412.33	427.71	412.1	377.64	400.44	NaN	NaN	NaN	NaN
NaN	NaN	NaN	NaN	NaN	NaN	NaN	NaN	NaN	NaN	NaN	NaN	NaN	NaN	NaN	NaN	NaN	NaN	276.07	416.62	423.46	427.18	493.62	538.01	566.96	542.16	516.17	442.77	415.01	399.57	357.28	273.06	230.21	258.4	252.07	219.23	207.6	189.9	209.46	222.27	NaN	NaN	NaN	NaN	NaN	NaN	NaN	NaN	NaN	NaN
NaN	NaN	NaN	NaN	NaN	NaN	NaN	NaN	NaN	NaN	NaN	NaN	NaN	NaN	NaN	NaN	NaN	295.34	338.84	405.83	414.32	457	438.13	442.67	438.06	487.88	550.18	549.27	499.2	458.34	343.4	197.09	NaN	NaN	NaN	NaN	NaN	NaN	NaN	NaN	NaN	NaN	NaN	NaN	NaN	NaN	NaN	NaN	NaN	NaN
NaN	NaN	NaN	NaN	NaN	NaN	NaN	NaN	NaN	NaN	NaN	NaN	NaN	NaN	NaN	386.35	396.16	466.93	469.21	480.84	441.55	489.53	546.52	615.12	698	726.13	744.57	727.08	607.02	520.3	481.55	497.1	485.47	286.6	NaN	NaN	NaN	NaN	NaN	NaN	NaN	NaN	NaN	NaN	NaN	NaN	NaN	NaN	NaN	NaN
NaN	NaN	NaN	NaN	NaN	NaN	NaN	NaN	NaN	NaN	NaN	NaN	NaN	NaN	NaN	410.91	473	557.91	589.14	603.12	607.61	661.25	627.37	664.24	668.53	809.17	854.96	925.09	890.45	753.01	626.06	535.34	571.04	545.28	411.34	312.81	249.99	314.46	345.75	250.24	NaN	NaN	NaN	NaN	NaN	NaN	NaN	NaN	NaN	NaN
NaN	NaN	NaN	NaN	NaN	NaN	NaN	NaN	NaN	NaN	154.7	118.72	124.29	135.2	147.78	149.55	167.72	228.79	261.63	273.33	235.52	259.71	349.45	387.26	462.63	511.54	603.86	648.11	655.5	591.77	435.47	293.2	152.16	NaN	NaN	NaN	NaN	NaN	NaN	NaN	NaN	NaN	NaN	NaN	NaN	NaN	NaN	NaN	NaN	NaN
NaN	NaN	NaN	NaN	NaN	NaN	NaN	NaN	253.24	245.75	284.08	292.83	324.71	354.22	397.04	494.7	557.59	651.06	673	658.13	554.36	396.52	357.98	495.79	707.57	793.65	773.27	665.66	680.43	633.99	598.14	335.55	NaN	NaN	NaN	NaN	NaN	NaN	NaN	NaN	NaN	NaN	NaN	NaN	NaN	NaN	NaN	NaN	NaN	NaN
NaN	NaN	NaN	NaN	NaN	NaN	NaN	NaN	NaN	NaN	NaN	NaN	NaN	NaN	NaN	NaN	240.82	192.56	193.37	192.81	182.11	191.56	218.25	288.57	336.37	386.27	448.25	433.7	451.02	347.79	312.5	216.1	142.58	NaN	NaN	NaN	NaN	NaN	NaN	NaN	NaN	NaN	NaN	NaN	NaN	NaN	NaN	NaN	NaN	NaN
NaN	NaN	NaN	NaN	NaN	NaN	NaN	NaN	NaN	NaN	NaN	NaN	NaN	NaN	406.78	358.99	364.5	417.3	468.13	543.8	617.82	720.28	728.1	770.32	730.46	778.86	778.5	677.51	615.82	614.92	674.67	463.37	NaN	NaN	NaN	NaN	NaN	NaN	NaN	NaN	NaN	NaN	NaN	NaN	NaN	NaN	NaN	NaN	NaN	NaN
NaN	NaN	NaN	NaN	NaN	NaN	NaN	NaN	NaN	NaN	NaN	NaN	NaN	NaN	NaN	NaN	137.47	110.78	106.68	113.07	145.17	195.73	272.51	326.85	410.59	437.32	478.98	494.25	491.38	421.47	305.19	167.04	NaN	NaN	NaN	NaN	NaN	NaN	NaN	NaN	NaN	NaN	NaN	NaN	NaN	NaN	NaN	NaN	NaN	NaN
NaN	NaN	NaN	NaN	NaN	NaN	NaN	NaN	NaN	NaN	NaN	NaN	66.845	124.6	115.35	142.53	196.21	300.81	403.51	477.03	513.95	530.01	516.1	510.74	418.85	391.18	403.05	489.14	525.87	508.29	377.12	269.25	118.37	NaN	NaN	NaN	NaN	NaN	NaN	NaN	NaN	NaN	NaN	NaN	NaN	NaN	NaN	NaN	NaN	NaN
NaN	NaN	NaN	NaN	NaN	NaN	NaN	NaN	NaN	NaN	67.538	119.79	180.48	220.15	304.55	355.69	392.47	402.97	402.18	328.33	293.52	350.71	482.16	560.91	561.87	495.2	496.64	523.96	601.16	598.17	531.96	430.83	241.29	NaN	NaN	NaN	NaN	NaN	NaN	NaN	NaN	NaN	NaN	NaN	NaN	NaN	NaN	NaN	NaN	NaN
NaN	NaN	NaN	NaN	NaN	NaN	NaN	NaN	NaN	NaN	NaN	NaN	NaN	NaN	274.98	397.91	468.83	615.65	687.07	682.79	620.89	632	569.38	523.27	526.51	621.63	719.4	716.42	559.88	449.33	448.14	490.34	493.02	368.1	227.24	NaN	NaN	NaN	NaN	NaN	NaN	NaN	NaN	NaN	NaN	NaN	NaN	NaN	NaN	NaN
NaN	NaN	NaN	NaN	NaN	NaN	NaN	NaN	NaN	NaN	NaN	NaN	NaN	NaN	NaN	NaN	NaN	NaN	NaN	NaN	NaN	71.339	117.98	158.55	262.72	396.38	509.68	579.81	633.92	561.58	518.98	401.71	347.05	221.02	197.18	240.08	304.54	321.78	327.71	336.25	346.13	361.91	358.45	373.6	352.54	305.15	NaN	NaN	NaN	NaN
NaN	NaN	NaN	NaN	NaN	NaN	NaN	NaN	NaN	NaN	NaN	NaN	NaN	NaN	135.19	216.03	222.95	271.82	292.71	368.44	449.4	514.07	410.3	329.06	450.57	690.31	886.8	836.47	666.31	543.51	474.09	437.03	249.16	NaN	NaN	NaN	NaN	NaN	NaN	NaN	NaN	NaN	NaN	NaN	NaN	NaN	NaN	NaN	NaN	NaN
NaN	NaN	NaN	NaN	NaN	NaN	NaN	NaN	NaN	NaN	NaN	NaN	NaN	NaN	358.01	495.81	518.61	569.76	673.38	696.81	670.18	652.6	552.51	547.68	527.79	635.49	704.28	761.93	672.11	635.68	584.62	600.35	356.54	NaN	NaN	NaN	NaN	NaN	NaN	NaN	NaN	NaN	NaN	NaN	NaN	NaN	NaN	NaN	NaN	NaN
NaN	NaN	NaN	NaN	NaN	NaN	NaN	NaN	NaN	NaN	NaN	NaN	NaN	NaN	NaN	NaN	NaN	237.85	377.21	470.16	520.01	564.87	643.9	721.42	744.21	681.71	591.16	568.6	567.49	612.11	531.02	446.3	330.64	227.26	NaN	NaN	NaN	NaN	NaN	NaN	NaN	NaN	NaN	NaN	NaN	NaN	NaN	NaN	NaN	NaN
NaN	NaN	NaN	NaN	NaN	NaN	NaN	NaN	NaN	NaN	NaN	NaN	NaN	NaN	NaN	NaN	NaN	57.77	121.27	171.33	306.69	399.54	474.05	531.88	532.73	600.18	629.27	681.71	663.95	595.84	459.48	354.96	298.14	303.14	192.27	NaN	NaN	NaN	NaN	NaN	NaN	NaN	NaN	NaN	NaN	NaN	NaN	NaN	NaN	NaN
NaN	NaN	NaN	NaN	NaN	NaN	NaN	NaN	NaN	NaN	NaN	NaN	NaN	NaN	NaN	NaN	NaN	NaN	NaN	285.44	494.55	547.47	544.04	513.15	459.3	369.12	329.14	402.94	523.87	548.28	463.45	353.08	292.22	186.6	NaN	NaN	NaN	NaN	NaN	NaN	NaN	NaN	NaN	NaN	NaN	NaN	NaN	NaN	NaN	NaN
NaN	NaN	NaN	NaN	NaN	NaN	NaN	NaN	NaN	NaN	NaN	NaN	NaN	NaN	NaN	NaN	NaN	369.68	564.99	612.58	643.67	632.53	504	431	469.32	652.4	750.64	747.93	627.03	567.94	469.92	421.87	235.81	NaN	NaN	NaN	NaN	NaN	NaN	NaN	NaN	NaN	NaN	NaN	NaN	NaN	NaN	NaN	NaN	NaN
NaN	NaN	NaN	NaN	NaN	NaN	NaN	NaN	NaN	NaN	NaN	NaN	NaN	NaN	NaN	138.59	215.16	211.3	259.45	307.1	320.06	350.91	360.32	393.6	363.76	320.4	329.25	362.8	447.13	468.46	433.54	353.74	248.06	175.15	128.61	130.91	147.52	NaN	NaN	NaN	NaN	NaN	NaN	NaN	NaN	NaN	NaN	NaN	NaN	NaN
NaN	NaN	NaN	NaN	NaN	NaN	NaN	NaN	NaN	NaN	NaN	83.103	151.8	201.61	268.79	329.19	346.02	387.43	474.18	592.35	679.79	675.65	628.27	645.78	707.35	780.35	709.35	680.95	575.88	601.14	513.93	523.55	465.96	NaN	NaN	NaN	NaN	NaN	NaN	NaN	NaN	NaN	NaN	NaN	NaN	NaN	NaN	NaN	NaN	NaN
NaN	NaN	NaN	NaN	NaN	NaN	NaN	NaN	NaN	NaN	NaN	NaN	NaN	NaN	NaN	NaN	NaN	NaN	NaN	NaN	NaN	NaN	374.69	566.93	559.36	540.56	556.68	517.89	588.23	598	648.5	518.17	300.04	NaN	NaN	NaN	NaN	NaN	NaN	NaN	NaN	NaN	NaN	NaN	NaN	NaN	NaN	NaN	NaN	NaN
NaN	NaN	NaN	NaN	NaN	NaN	NaN	NaN	NaN	NaN	NaN	NaN	NaN	NaN	NaN	NaN	NaN	NaN	NaN	NaN	NaN	NaN	NaN	NaN	NaN	NaN	NaN	455.7	715.87	815.24	754.92	764.92	701.1	795.46	775.4	816.78	751	753.94	767.49	832.86	889.21	986.45	992.11	894.37	NaN	NaN	NaN	NaN	NaN	NaN
NaN	NaN	NaN	NaN	NaN	NaN	NaN	NaN	NaN	NaN	NaN	NaN	NaN	NaN	NaN	NaN	NaN	240.44	456.27	571.43	603.89	508.94	481.17	628.28	709.01	718.5	659.02	598.79	605.87	514.69	571.46	499.7	401.75	203.61	NaN	NaN	NaN	NaN	NaN	NaN	NaN	NaN	NaN	NaN	NaN	NaN	NaN	NaN	NaN	NaN
NaN	NaN	NaN	NaN	NaN	NaN	NaN	NaN	NaN	NaN	NaN	NaN	NaN	NaN	NaN	NaN	253.85	413.77	476.1	521.88	501.45	481.88	548.83	621.67	666.56	637.42	575.12	577.29	577.5	617.27	576.49	363.98	NaN	NaN	NaN	NaN	NaN	NaN	NaN	NaN	NaN	NaN	NaN	NaN	NaN	NaN	NaN	NaN	NaN	NaN
NaN	NaN	NaN	NaN	NaN	NaN	NaN	NaN	NaN	NaN	NaN	NaN	NaN	NaN	NaN	NaN	444.72	659.16	677.26	646.45	652.78	637.72	705.25	703.53	676.64	581.44	596.03	650.94	750.32	735.34	720.55	449.46	NaN	NaN	NaN	NaN	NaN	NaN	NaN	NaN	NaN	NaN	NaN	NaN	NaN	NaN	NaN	NaN	NaN	NaN
NaN	NaN	NaN	NaN	NaN	NaN	NaN	NaN	NaN	NaN	NaN	NaN	NaN	NaN	NaN	NaN	NaN	NaN	297.12	466.78	470.42	350.99	302.07	228.78	296.23	301.87	345.83	424.96	426.47	415.67	316.36	230.03	NaN	NaN	NaN	NaN	NaN	NaN	NaN	NaN	NaN	NaN	NaN	NaN	NaN	NaN	NaN	NaN	NaN	NaN
NaN	NaN	NaN	NaN	NaN	NaN	NaN	NaN	NaN	NaN	NaN	NaN	NaN	NaN	NaN	NaN	NaN	NaN	NaN	NaN	NaN	NaN	NaN	NaN	NaN	431.54	707.4	754.85	705.62	650.59	572.36	540.37	400.05	375.96	370.59	443.75	403.14	426.16	506.68	NaN	NaN	NaN	NaN	NaN	NaN	NaN	NaN	NaN	NaN	NaN
NaN	NaN	NaN	NaN	NaN	NaN	NaN	NaN	NaN	NaN	NaN	NaN	NaN	NaN	NaN	NaN	NaN	NaN	NaN	NaN	NaN	NaN	470.34	727.07	671.4	528.88	548.88	633.89	846.43	819.91	651.53	436.43	186.21	NaN	NaN	NaN	NaN	NaN	NaN	NaN	NaN	NaN	NaN	NaN	NaN	NaN	NaN	NaN	NaN	NaN
NaN	NaN	NaN	NaN	NaN	NaN	NaN	NaN	NaN	NaN	NaN	NaN	NaN	NaN	NaN	NaN	NaN	NaN	NaN	NaN	NaN	NaN	NaN	NaN	NaN	NaN	292.54	431.93	396.28	371.81	370.71	437.24	495.73	545.96	556.26	543.72	552.71	574.39	599.76	NaN	NaN	NaN	NaN	NaN	NaN	NaN	NaN	NaN	NaN	NaN
NaN	NaN	NaN	NaN	NaN	NaN	NaN	NaN	NaN	NaN	NaN	NaN	NaN	NaN	NaN	NaN	NaN	NaN	NaN	NaN	NaN	240.98	377.4	371.56	395.18	348.07	324.37	318.81	347.69	369.8	389.34	396.18	NaN	NaN	NaN	NaN	NaN	NaN	NaN	NaN	NaN	NaN	NaN	NaN	NaN	NaN	NaN	NaN	NaN	NaN
NaN	NaN	NaN	NaN	NaN	NaN	NaN	NaN	NaN	NaN	NaN	NaN	NaN	NaN	NaN	NaN	NaN	NaN	NaN	226.76	272.01	352.79	390.87	437.93	417.17	477.6	435.99	494.9	516.31	620.49	617.35	510.66	286.44	NaN	NaN	NaN	NaN	NaN	NaN	NaN	NaN	NaN	NaN	NaN	NaN	NaN	NaN	NaN	NaN	NaN
NaN	NaN	NaN	NaN	NaN	NaN	NaN	NaN	NaN	NaN	NaN	NaN	NaN	NaN	NaN	NaN	147.81	130.71	132.94	141.65	159.53	181.73	223.05	230.53	287.45	326.72	460.06	557.12	627.75	483.94	384.2	186.28	NaN	NaN	NaN	NaN	NaN	NaN	NaN	NaN	NaN	NaN	NaN	NaN	NaN	NaN	NaN	NaN	NaN	NaN
NaN	NaN	NaN	NaN	NaN	NaN	NaN	NaN	NaN	NaN	NaN	102	58.786	53.943	83.86	134.58	199.06	278.91	428.23	582.21	726.61	762.64	800.98	808.37	702.81	630.48	653.98	777.47	823.94	808.5	597.1	451.81	173.02	NaN	NaN	NaN	NaN	NaN	NaN	NaN	NaN	NaN	NaN	NaN	NaN	NaN	NaN	NaN	NaN	NaN
NaN	NaN	NaN	NaN	NaN	NaN	NaN	NaN	NaN	NaN	NaN	NaN	NaN	NaN	NaN	164.79	124.82	124.71	129.19	165.21	191.22	236.74	260.35	363.43	472.72	614.77	645.04	647.2	549.11	539.29	529.01	389.26	NaN	NaN	NaN	NaN	NaN	NaN	NaN	NaN	NaN	NaN	NaN	NaN	NaN	NaN	NaN	NaN	NaN	NaN
NaN	NaN	NaN	NaN	NaN	NaN	NaN	NaN	NaN	128.72	114.6	119.21	128.21	139.63	155.26	182.61	216.19	268.13	341.35	441.72	526.07	561.46	499.48	480.18	509.56	635.03	641.35	606.8	537.45	564.63	509.47	334.65	NaN	NaN	NaN	NaN	NaN	NaN	NaN	NaN	NaN	NaN	NaN	NaN	NaN	NaN	NaN	NaN	NaN	NaN
NaN	NaN	NaN	NaN	NaN	NaN	NaN	NaN	NaN	NaN	NaN	111.82	112.77	172.6	196.43	257.79	257.13	344.54	416.87	497.81	564.87	615.36	676	689.35	517.46	430.62	513.25	727.3	841.71	815.6	642.66	482.95	361.15	259.73	NaN	NaN	NaN	NaN	NaN	NaN	NaN	NaN	NaN	NaN	NaN	NaN	NaN	NaN	NaN	NaN
NaN	NaN	NaN	NaN	NaN	NaN	NaN	NaN	NaN	NaN	NaN	126	88.75	102.67	146.52	199.06	243.26	299.96	357.36	439.65	515.53	553.29	576.31	567.14	523.25	475.28	481.97	553.34	620.07	633.92	508.08	351.04	146.63	NaN	NaN	NaN	NaN	NaN	NaN	NaN	NaN	NaN	NaN	NaN	NaN	NaN	NaN	NaN	NaN	NaN
NaN	NaN	NaN	NaN	NaN	NaN	NaN	NaN	73.439	83.666	105.21	92.152	97.028	98.17	131.01	167.64	209.39	259.73	275.64	303.77	345.25	334.78	353.43	395.09	485.52	540.23	568.93	528.8	553.93	570.1	521.18	407.42	264.94	248.49	146.71	NaN	NaN	NaN	NaN	NaN	NaN	NaN	NaN	NaN	NaN	NaN	NaN	NaN	NaN	NaN
NaN	NaN	NaN	NaN	NaN	NaN	NaN	NaN	NaN	NaN	NaN	NaN	136.36	148.49	172.46	178.2	192.81	192.69	211.21	265.88	328.16	416.16	466.25	544.8	570.37	547.58	534.43	548.33	593.53	599.97	572.3	449.45	273.43	200.6	243.33	215.91	NaN	NaN	NaN	NaN	NaN	NaN	NaN	NaN	NaN	NaN	NaN	NaN	NaN	NaN
NaN	NaN	NaN	108.82	96.306	105.34	111.44	114.6	106.49	117.4	124.02	126.29	120.37	121.57	127.53	125.03	117.39	156.52	260.2	409.93	558.22	622.76	562.94	547.26	545.63	656.14	696.83	747.11	769.13	753.78	631.28	504.05	390.58	NaN	NaN	NaN	NaN	NaN	NaN	NaN	NaN	NaN	NaN	NaN	NaN	NaN	NaN	NaN	NaN	NaN
NaN	NaN	NaN	NaN	NaN	NaN	NaN	NaN	NaN	NaN	NaN	NaN	NaN	NaN	NaN	NaN	223.5	214.62	226.01	250.42	300.37	338.15	372.62	336.19	343.52	334.73	406.58	406.47	432.1	330.87	296.61	150.55	NaN	NaN	NaN	NaN	NaN	NaN	NaN	NaN	NaN	NaN	NaN	NaN	NaN	NaN	NaN	NaN	NaN	NaN
NaN	NaN	NaN	NaN	NaN	NaN	NaN	NaN	NaN	NaN	NaN	NaN	NaN	127.92	153.68	216.75	263.27	370.06	395.7	450.09	379.07	466.01	509.12	555.22	487.29	500.58	477.52	530.8	532.81	594.63	504.35	407.05	218.77	NaN	NaN	NaN	NaN	NaN	NaN	NaN	NaN	NaN	NaN	NaN	NaN	NaN	NaN	NaN	NaN	NaN
NaN	NaN	NaN	NaN	NaN	NaN	NaN	NaN	NaN	NaN	NaN	NaN	NaN	193.95	182.08	184.84	183.26	179.26	180.33	209.75	219.39	259.57	272.07	342.48	443.17	531.15	457.02	382.98	328.65	457.66	372.18	244.76	NaN	NaN	NaN	NaN	NaN	NaN	NaN	NaN	NaN	NaN	NaN	NaN	NaN	NaN	NaN	NaN	NaN	NaN
NaN	NaN	NaN	NaN	NaN	NaN	NaN	257.23	222.57	212.33	194.76	247.67	331.96	446.76	478.42	527.69	563.5	635.21	619.72	581.06	473.19	410.81	490.6	643.33	781.66	758.84	592.52	506.31	557.65	715.65	532.34	NaN	NaN	NaN	NaN	NaN	NaN	NaN	NaN	NaN	NaN	NaN	NaN	NaN	NaN	NaN	NaN	NaN	NaN	NaN
NaN	NaN	NaN	NaN	NaN	NaN	NaN	NaN	148.12	141.01	174.68	210.75	307.19	387.07	482.3	484.22	476.22	459.55	494.53	565	606.43	531.11	489.96	503.89	599.48	621.03	625.08	623.09	627.73	583.71	468.19	257.76	NaN	NaN	NaN	NaN	NaN	NaN	NaN	NaN	NaN	NaN	NaN	NaN	NaN	NaN	NaN	NaN	NaN	NaN
NaN	NaN	NaN	NaN	NaN	NaN	NaN	148.26	122.92	134.27	134.59	166.68	161.54	187.65	195.1	233.52	245.35	272.09	271.78	269.92	222.38	200.02	260.39	387.54	561.5	628.99	620.67	574.22	546.14	552.13	446.8	266.97	NaN	NaN	NaN	NaN	NaN	NaN	NaN	NaN	NaN	NaN	NaN	NaN	NaN	NaN	NaN	NaN	NaN	NaN
NaN	NaN	NaN	NaN	NaN	NaN	NaN	NaN	NaN	NaN	NaN	NaN	NaN	NaN	NaN	NaN	NaN	302.76	249.67	265.3	286.8	341.12	374.35	424.62	456.18	498.56	613.8	758.78	877.23	893.88	736.08	506.91	238.32	NaN	NaN	NaN	NaN	NaN	NaN	NaN	NaN	NaN	NaN	NaN	NaN	NaN	NaN	NaN	NaN	NaN
NaN	NaN	NaN	NaN	NaN	145.03	146.67	179.67	197	268.29	292.98	313.68	353.61	414.34	524.73	589.29	659.61	681.08	595.67	551.25	532.09	567.88	559.37	575.34	542.6	575.57	589.48	648.79	600.3	566.45	360.41	NaN	NaN	NaN	NaN	NaN	NaN	NaN	NaN	NaN	NaN	NaN	NaN	NaN	NaN	NaN	NaN	NaN	NaN	NaN
NaN	NaN	NaN	NaN	NaN	156.33	117.29	102.66	101.2	105.41	119.18	136.22	145.85	198.38	277.54	378.74	429.58	438.6	345.19	289.6	370.51	520.78	653.66	645.13	563.29	547.91	555.88	691.78	728.15	689.37	480.08	227.18	NaN	NaN	NaN	NaN	NaN	NaN	NaN	NaN	NaN	NaN	NaN	NaN	NaN	NaN	NaN	NaN	NaN	NaN
NaN	NaN	NaN	NaN	NaN	NaN	NaN	NaN	169.35	106.25	84.919	88.365	95.949	96.367	98.567	128.22	169.23	248.72	298.57	367.6	417.89	478.58	532.64	537.43	514.74	473.52	557.93	630.73	691.91	683.22	649.07	514.82	341.29	218.98	283.13	297.26	317.19	260.23	NaN	NaN	NaN	NaN	NaN	NaN	NaN	NaN	NaN	NaN	NaN	NaN
NaN	NaN	NaN	NaN	NaN	NaN	NaN	NaN	NaN	NaN	NaN	NaN	NaN	NaN	NaN	NaN	289.29	311.28	423.75	440.05	521.03	501.01	598.3	608.4	731.17	803.08	839.57	790.76	800.71	701.08	540.34	252.88	NaN	NaN	NaN	NaN	NaN	NaN	NaN	NaN	NaN	NaN	NaN	NaN	NaN	NaN	NaN	NaN	NaN	NaN
NaN	NaN	NaN	NaN	NaN	NaN	NaN	NaN	NaN	NaN	NaN	178.46	101.64	63.981	52.593	61.752	69.48	92.658	90.401	115.24	159.05	245.23	369.58	467.54	485.87	508.22	624.24	776.26	887.12	832.7	551.29	NaN	NaN	NaN	NaN	NaN	NaN	NaN	NaN	NaN	NaN	NaN	NaN	NaN	NaN	NaN	NaN	NaN	NaN	NaN
NaN	NaN	NaN	NaN	NaN	NaN	NaN	295.67	262.05	293.14	348.91	449.62	539.19	651.45	622.07	659.66	644.04	777.59	823.23	888.14	837.89	771.63	781.07	815.32	883.44	849.98	762.67	715.64	745.57	827.96	837.99	751.95	478.82	NaN	NaN	NaN	NaN	NaN	NaN	NaN	NaN	NaN	NaN	NaN	NaN	NaN	NaN	NaN	NaN	NaN
NaN	NaN	NaN	NaN	NaN	NaN	NaN	NaN	NaN	162.29	166.6	203.01	204.13	213.95	210.28	257.85	392.1	527.65	616.33	643.43	671.08	742.49	672.56	634.62	668.87	779.09	821.47	761.01	590.54	558.91	463.98	485.85	263.01	NaN	NaN	NaN	NaN	NaN	NaN	NaN	NaN	NaN	NaN	NaN	NaN	NaN	NaN	NaN	NaN	NaN
NaN	NaN	NaN	NaN	NaN	173.67	108.79	96.317	100.51	157.57	221.8	290.24	310.28	364.36	441.29	531.09	555.6	569.75	475.58	471.36	477.57	582.12	619.45	634.92	581.14	539.04	522	573.48	593.27	535.65	380.57	181.53	NaN	NaN	NaN	NaN	NaN	NaN	NaN	NaN	NaN	NaN	NaN	NaN	NaN	NaN	NaN	NaN	NaN	NaN
NaN	NaN	NaN	NaN	NaN	NaN	NaN	NaN	NaN	NaN	NaN	NaN	NaN	NaN	NaN	334.9	296.97	380.94	466.22	552.44	548.59	562.26	513.02	568.86	680.89	787.52	795.27	770.92	624.44	490.23	340	222.51	NaN	NaN	NaN	NaN	NaN	NaN	NaN	NaN	NaN	NaN	NaN	NaN	NaN	NaN	NaN	NaN	NaN	NaN
NaN	NaN	NaN	NaN	NaN	NaN	143.17	122.12	163.34	200.26	258.66	284.45	322.74	319.97	348.68	366.84	411.93	414.86	460.61	442.79	527.1	521.95	561.73	492.61	545.73	535.49	583.09	673.21	725.73	735.73	548.93	471.15	251.99	NaN	NaN	NaN	NaN	NaN	NaN	NaN	NaN	NaN	NaN	NaN	NaN	NaN	NaN	NaN	NaN	NaN
NaN	NaN	NaN	NaN	NaN	NaN	NaN	NaN	NaN	NaN	NaN	NaN	NaN	NaN	NaN	NaN	NaN	NaN	138.67	149.43	180.98	222.46	260.73	294.76	335.54	372.01	433.64	503.26	556.74	559.64	429.37	235.89	NaN	NaN	NaN	NaN	NaN	NaN	NaN	NaN	NaN	NaN	NaN	NaN	NaN	NaN	NaN	NaN	NaN	NaN
NaN	NaN	NaN	NaN	NaN	NaN	NaN	NaN	NaN	NaN	NaN	NaN	NaN	108.18	79.747	68.292	80.276	118.05	172.07	223.12	278.72	318.34	359.49	417.62	459.66	536.53	468.88	458.71	485.19	563.25	413.14	NaN	NaN	NaN	NaN	NaN	NaN	NaN	NaN	NaN	NaN	NaN	NaN	NaN	NaN	NaN	NaN	NaN	NaN	NaN
NaN	NaN	NaN	NaN	NaN	132.07	205.42	218.53	256.08	255.85	302.93	303.83	371.59	370.3	423.99	324.85	239.38	249.05	406.08	570.03	558	390.31	311.96	335.93	432.16	500.47	488.52	555.01	499.25	538.93	418.46	219.98	NaN	NaN	NaN	NaN	NaN	NaN	NaN	NaN	NaN	NaN	NaN	NaN	NaN	NaN	NaN	NaN	NaN	NaN
NaN	NaN	NaN	NaN	NaN	NaN	NaN	NaN	NaN	NaN	NaN	NaN	NaN	NaN	NaN	NaN	NaN	NaN	NaN	NaN	383.83	605.04	653.11	623.28	625.69	568.01	568.68	587.23	682.03	609.45	518.27	285.3	NaN	NaN	NaN	NaN	NaN	NaN	NaN	NaN	NaN	NaN	NaN	NaN	NaN	NaN	NaN	NaN	NaN	NaN
NaN	NaN	NaN	NaN	NaN	NaN	NaN	NaN	NaN	NaN	NaN	NaN	65.361	117.29	139.48	183.72	210.13	238.59	244.47	283.3	352.59	383.72	468.07	589.54	720.32	758.92	733.61	694.37	693.36	654.37	582.65	483.8	279.7	NaN	NaN	NaN	NaN	NaN	NaN	NaN	NaN	NaN	NaN	NaN	NaN	NaN	NaN	NaN	NaN	NaN
NaN	NaN	NaN	NaN	NaN	NaN	NaN	NaN	NaN	NaN	NaN	81.131	139.35	200.77	255.12	275.26	267.07	276.49	334.78	362.85	417.8	467.18	511.4	515.05	528.6	458.6	459.06	423.71	499.48	492.26	435.77	335.95	178	NaN	NaN	NaN	NaN	NaN	NaN	NaN	NaN	NaN	NaN	NaN	NaN	NaN	NaN	NaN	NaN	NaN
NaN	NaN	NaN	NaN	NaN	NaN	NaN	NaN	NaN	NaN	NaN	NaN	NaN	NaN	NaN	NaN	NaN	NaN	NaN	NaN	NaN	NaN	242.69	381.97	390.26	548.38	670.69	806.56	789	788.92	623.39	446.71	185.21	NaN	NaN	NaN	NaN	NaN	NaN	NaN	NaN	NaN	NaN	NaN	NaN	NaN	NaN	NaN	NaN	NaN
NaN	NaN	NaN	NaN	NaN	NaN	NaN	NaN	NaN	NaN	NaN	NaN	NaN	NaN	NaN	159.01	227.34	251.67	394.06	489.29	545.67	534.49	593	532.24	553.98	577.55	713.26	759.25	714.05	589.26	404.34	203.91	NaN	NaN	NaN	NaN	NaN	NaN	NaN	NaN	NaN	NaN	NaN	NaN	NaN	NaN	NaN	NaN	NaN	NaN
NaN	NaN	NaN	NaN	NaN	NaN	NaN	NaN	NaN	NaN	NaN	NaN	177.9	305.36	381.48	468.86	502	499.61	457.24	411.3	387.75	403.7	452.81	487.97	486.84	509.33	497.1	515.08	525.24	551.62	369.84	NaN	NaN	NaN	NaN	NaN	NaN	NaN	NaN	NaN	NaN	NaN	NaN	NaN	NaN	NaN	NaN	NaN	NaN	NaN
NaN	NaN	NaN	NaN	NaN	NaN	NaN	NaN	NaN	NaN	NaN	NaN	NaN	NaN	NaN	NaN	NaN	NaN	NaN	NaN	108.66	181.99	268.45	373.43	441	493.74	532.28	540.81	561.3	550.82	578.18	460.04	266.46	NaN	NaN	NaN	NaN	NaN	NaN	NaN	NaN	NaN	NaN	NaN	NaN	NaN	NaN	NaN	NaN	NaN
NaN	NaN	NaN	NaN	NaN	NaN	NaN	NaN	60.976	86.221	116.31	118.1	178.45	202.43	220.47	193.44	208.69	265.18	404.66	559.24	674.74	641.95	644.61	662.93	693.96	632.33	596.47	568.57	658.75	681.02	613.64	303.06	NaN	NaN	NaN	NaN	NaN	NaN	NaN	NaN	NaN	NaN	NaN	NaN	NaN	NaN	NaN	NaN	NaN	NaN
NaN	NaN	NaN	NaN	NaN	NaN	NaN	NaN	NaN	NaN	NaN	NaN	127.5	192.89	241.84	285.13	341.88	356.64	359.11	284.9	259.52	292.57	397.18	451.29	434.75	386.11	353.81	355.34	412.75	438.92	306.72	NaN	NaN	NaN	NaN	NaN	NaN	NaN	NaN	NaN	NaN	NaN	NaN	NaN	NaN	NaN	NaN	NaN	NaN	NaN
NaN	NaN	NaN	NaN	NaN	NaN	NaN	NaN	273.27	457.86	490.14	595.42	635.44	692.63	603.46	569.29	598.37	773.97	873.85	881.84	684.69	646.29	652.64	800.96	902.74	897.54	906.47	861.32	906.61	953.56	962.85	NaN	NaN	NaN	NaN	NaN	NaN	NaN	NaN	NaN	NaN	NaN	NaN	NaN	NaN	NaN	NaN	NaN	NaN	NaN
NaN	NaN	NaN	NaN	NaN	NaN	NaN	NaN	NaN	NaN	NaN	NaN	NaN	NaN	NaN	NaN	NaN	NaN	NaN	313.28	545.74	570.81	565.14	518.09	508.96	395.33	328.5	400.24	575.85	670.25	660.89	529.37	407.97	263.46	297.9	267.27	273.47	272.31	280.71	342.67	342.77	407.84	NaN	NaN	NaN	NaN	NaN	NaN	NaN	NaN
NaN	NaN	NaN	NaN	NaN	NaN	NaN	NaN	NaN	NaN	NaN	NaN	NaN	NaN	NaN	NaN	NaN	NaN	NaN	NaN	498.02	786.85	749.99	821.91	765.96	693.23	620.95	650.19	752.71	779.6	738.91	578.18	334.34	NaN	NaN	NaN	NaN	NaN	NaN	NaN	NaN	NaN	NaN	NaN	NaN	NaN	NaN	NaN	NaN	NaN
NaN	NaN	NaN	NaN	NaN	NaN	NaN	NaN	NaN	NaN	NaN	NaN	59.341	101.53	135.83	171.11	223.08	248.94	311.99	367.97	464.69	512	528.12	405.88	335.37	296.29	456.05	557.38	650.16	673.72	653.1	537.43	300.8	NaN	NaN	NaN	NaN	NaN	NaN	NaN	NaN	NaN	NaN	NaN	NaN	NaN	NaN	NaN	NaN	NaN
NaN	NaN	NaN	NaN	NaN	NaN	NaN	NaN	NaN	NaN	NaN	NaN	NaN	NaN	NaN	NaN	NaN	NaN	486.55	809.12	902.96	992.18	1004.8	849.25	812.05	770.7	859.2	778.68	723.16	766.2	529.07	NaN	NaN	NaN	NaN	NaN	NaN	NaN	NaN	NaN	NaN	NaN	NaN	NaN	NaN	NaN	NaN	NaN	NaN	NaN
NaN	NaN	NaN	NaN	NaN	NaN	NaN	NaN	NaN	NaN	NaN	NaN	NaN	NaN	NaN	NaN	NaN	197.79	400.12	525.26	601.09	486.43	435.3	550.97	745.25	862.54	844.07	769.67	743.39	757.56	710.46	554.59	429.99	420.54	454.75	433.75	436.27	460.57	NaN	NaN	NaN	NaN	NaN	NaN	NaN	NaN	NaN	NaN	NaN	NaN
NaN	NaN	NaN	NaN	NaN	NaN	NaN	NaN	NaN	NaN	NaN	NaN	NaN	NaN	NaN	NaN	NaN	NaN	NaN	NaN	NaN	374.14	540.05	530.95	577.14	553.61	543.28	517.96	554.52	560.61	459.7	280.76	NaN	NaN	NaN	NaN	NaN	NaN	NaN	NaN	NaN	NaN	NaN	NaN	NaN	NaN	NaN	NaN	NaN	NaN
NaN	NaN	NaN	NaN	NaN	NaN	NaN	NaN	NaN	NaN	NaN	NaN	NaN	NaN	NaN	75.391	126.49	144.76	162.16	160.79	170.56	188.7	243.38	339.8	456.01	493.47	524.85	537.46	612.65	639.16	630.39	528.65	309.41	NaN	NaN	NaN	NaN	NaN	NaN	NaN	NaN	NaN	NaN	NaN	NaN	NaN	NaN	NaN	NaN	NaN
NaN	NaN	NaN	NaN	NaN	NaN	NaN	NaN	NaN	NaN	NaN	195.49	335.72	456.44	473.39	490.85	514.78	579.72	609.26	562.29	490.65	491.06	497.6	599.87	609.44	665.77	651.33	657.83	614.08	621.11	663.81	NaN	NaN	NaN	NaN	NaN	NaN	NaN	NaN	NaN	NaN	NaN	NaN	NaN	NaN	NaN	NaN	NaN	NaN	NaN
NaN	NaN	NaN	NaN	NaN	NaN	NaN	NaN	NaN	NaN	NaN	NaN	NaN	NaN	NaN	NaN	NaN	NaN	NaN	NaN	NaN	NaN	121.43	235.46	297.97	355.51	380.06	434.2	446.26	483.24	395	302.25	172.34	140.98	160.65	199.6	257.82	256.09	271.35	245.66	228.13	NaN	NaN	NaN	NaN	NaN	NaN	NaN	NaN	NaN
NaN	NaN	NaN	NaN	NaN	NaN	NaN	NaN	NaN	NaN	NaN	NaN	NaN	NaN	NaN	NaN	NaN	NaN	NaN	175.01	269.72	230.84	230.61	329.85	516.13	611.86	569.56	460.53	424.13	325.78	272.84	214.51	161.22	NaN	NaN	NaN	NaN	NaN	NaN	NaN	NaN	NaN	NaN	NaN	NaN	NaN	NaN	NaN	NaN	NaN
NaN	NaN	NaN	NaN	NaN	NaN	NaN	NaN	NaN	NaN	NaN	NaN	NaN	NaN	NaN	NaN	130.55	227.44	260.87	325	382.98	488.45	521.1	567.84	482.58	443.21	335.97	377.12	409.36	474.66	392.35	296.08	136.41	NaN	NaN	NaN	NaN	NaN	NaN	NaN	NaN	NaN	NaN	NaN	NaN	NaN	NaN	NaN	NaN	NaN
NaN	NaN	NaN	NaN	NaN	NaN	NaN	NaN	NaN	NaN	NaN	NaN	NaN	NaN	NaN	NaN	NaN	NaN	NaN	NaN	420.24	541.9	517.74	526.44	671.89	784.78	749.47	562.02	424.55	325.11	333.01	288.33	297.33	209.77	NaN	NaN	NaN	NaN	NaN	NaN	NaN	NaN	NaN	NaN	NaN	NaN	NaN	NaN	NaN	NaN
NaN	NaN	NaN	NaN	NaN	NaN	NaN	NaN	NaN	NaN	NaN	NaN	NaN	NaN	NaN	NaN	NaN	NaN	NaN	362.49	477.27	423.08	507.69	616.36	739.11	705.15	672.08	642	609.79	614.97	623.53	497.88	302.33	NaN	NaN	NaN	NaN	NaN	NaN	NaN	NaN	NaN	NaN	NaN	NaN	NaN	NaN	NaN	NaN	NaN
NaN	NaN	NaN	NaN	NaN	NaN	NaN	NaN	NaN	NaN	NaN	NaN	NaN	NaN	NaN	NaN	NaN	NaN	NaN	NaN	NaN	NaN	NaN	NaN	NaN	NaN	NaN	NaN	371.24	556.98	536.91	436.72	367.07	299.08	339.03	359.22	412.1	373.31	365.6	281.85	339.89	267.68	313.75	252.39	265.92	NaN	NaN	NaN	NaN	NaN
NaN	NaN	NaN	NaN	NaN	NaN	NaN	NaN	NaN	NaN	NaN	NaN	NaN	NaN	NaN	NaN	NaN	NaN	NaN	NaN	NaN	193.27	352.21	472.21	465.94	337.39	273.55	229.7	336.68	391.51	482.28	344.91	NaN	NaN	NaN	NaN	NaN	NaN	NaN	NaN	NaN	NaN	NaN	NaN	NaN	NaN	NaN	NaN	NaN	NaN
NaN	NaN	NaN	NaN	NaN	NaN	NaN	NaN	NaN	NaN	NaN	NaN	NaN	NaN	NaN	NaN	NaN	NaN	NaN	NaN	NaN	NaN	NaN	361.33	629.37	773.94	660.52	460.29	345.15	354.19	469.65	492.58	518.12	334.85	NaN	NaN	NaN	NaN	NaN	NaN	NaN	NaN	NaN	NaN	NaN	NaN	NaN	NaN	NaN	NaN
NaN	NaN	NaN	NaN	NaN	NaN	NaN	NaN	NaN	NaN	NaN	NaN	NaN	NaN	NaN	NaN	NaN	NaN	NaN	NaN	262.12	497.22	637.85	587.45	483.43	410.11	434.83	489.22	572.76	668.89	747.45	665.82	529.59	265.56	NaN	NaN	NaN	NaN	NaN	NaN	NaN	NaN	NaN	NaN	NaN	NaN	NaN	NaN	NaN	NaN
NaN	NaN	NaN	NaN	NaN	NaN	NaN	NaN	NaN	NaN	NaN	NaN	NaN	NaN	NaN	NaN	NaN	NaN	NaN	NaN	NaN	228.92	426.26	619.36	667.7	626.13	577.33	553.34	630.08	687.8	691.92	585.78	337.51	NaN	NaN	NaN	NaN	NaN	NaN	NaN	NaN	NaN	NaN	NaN	NaN	NaN	NaN	NaN	NaN	NaN
NaN	NaN	NaN	NaN	NaN	NaN	NaN	NaN	NaN	NaN	NaN	NaN	NaN	NaN	NaN	NaN	NaN	NaN	NaN	NaN	NaN	NaN	253.16	454.92	556.76	528.87	382.9	353.68	341.36	434.34	387.63	327.19	268.63	214.62	233.89	243.35	299.02	NaN	NaN	NaN	NaN	NaN	NaN	NaN	NaN	NaN	NaN	NaN	NaN	NaN
NaN	NaN	NaN	NaN	NaN	NaN	NaN	NaN	NaN	NaN	NaN	NaN	NaN	NaN	NaN	NaN	NaN	NaN	NaN	NaN	267.22	436.69	445.8	368.75	304.71	321.74	367.98	414.03	444.12	481.71	464.31	296.43	NaN	NaN	NaN	NaN	NaN	NaN	NaN	NaN	NaN	NaN	NaN	NaN	NaN	NaN	NaN	NaN	NaN	NaN
NaN	NaN	NaN	NaN	NaN	NaN	NaN	NaN	NaN	NaN	NaN	NaN	NaN	NaN	NaN	NaN	NaN	525.59	751.88	718.97	604.47	586.72	583.09	625.8	636.82	614.24	596.44	602.06	628.85	680.85	696.95	NaN	NaN	NaN	NaN	NaN	NaN	NaN	NaN	NaN	NaN	NaN	NaN	NaN	NaN	NaN	NaN	NaN	NaN	NaN
NaN	NaN	NaN	NaN	NaN	NaN	NaN	NaN	NaN	NaN	NaN	NaN	NaN	NaN	NaN	NaN	NaN	143.97	155.24	210.03	277.62	381.87	498.9	583.26	574.39	582.99	535.99	584.44	526.9	531.39	359.86	189.01	NaN	NaN	NaN	NaN	NaN	NaN	NaN	NaN	NaN	NaN	NaN	NaN	NaN	NaN	NaN	NaN	NaN	NaN
NaN	NaN	NaN	NaN	NaN	NaN	NaN	NaN	NaN	NaN	NaN	NaN	NaN	NaN	NaN	NaN	NaN	NaN	NaN	NaN	142.66	297.78	413.54	513.07	583.82	627.64	668.22	614.64	644.05	568	564.4	404.98	243.55	NaN	NaN	NaN	NaN	NaN	NaN	NaN	NaN	NaN	NaN	NaN	NaN	NaN	NaN	NaN	NaN	NaN
NaN	NaN	NaN	NaN	NaN	NaN	NaN	NaN	NaN	NaN	NaN	138.31	134.11	146.66	155.75	175.65	186.56	208.69	212.72	205.16	208.21	210.81	242.32	332.51	408.18	489.13	563.22	595.26	601.1	503.95	430.23	316.01	174.28	NaN	NaN	NaN	NaN	NaN	NaN	NaN	NaN	NaN	NaN	NaN	NaN	NaN	NaN	NaN	NaN	NaN
NaN	NaN	NaN	NaN	NaN	NaN	NaN	NaN	89.309	122.89	185.01	256.28	333.29	403.99	437.73	475.75	518.84	512.76	499.77	506.54	578.87	575.09	555.2	516.56	550.3	531.77	544.05	561.59	576.76	602.8	550.39	464.85	305.7	234.72	221.6	265.6	302.5	346.13	NaN	NaN	NaN	NaN	NaN	NaN	NaN	NaN	NaN	NaN	NaN	NaN
NaN	NaN	NaN	NaN	NaN	NaN	NaN	NaN	NaN	NaN	NaN	NaN	NaN	NaN	NaN	207.31	215.68	256.89	312.41	392.56	519.97	643.01	570.73	559.09	543.44	720	759.06	738.01	551.91	424.78	312.3	350.48	212.46	NaN	NaN	NaN	NaN	NaN	NaN	NaN	NaN	NaN	NaN	NaN	NaN	NaN	NaN	NaN	NaN	NaN
NaN	NaN	NaN	NaN	NaN	NaN	NaN	NaN	NaN	NaN	270.59	315.17	382.82	410.16	462.31	507.33	543.81	547.26	591.45	699.91	812.7	842.88	809.86	593.92	470.92	484.08	684.96	812.01	766.13	616.43	480.17	440.67	531.15	517.83	496.18	278.61	NaN	NaN	NaN	NaN	NaN	NaN	NaN	NaN	NaN	NaN	NaN	NaN	NaN	NaN
NaN	NaN	NaN	NaN	NaN	NaN	NaN	NaN	NaN	NaN	NaN	NaN	NaN	NaN	NaN	NaN	NaN	NaN	NaN	NaN	173.44	283.67	391.71	406.13	530.21	613.57	732.58	713.73	695.93	681.01	631.23	481.3	257.62	NaN	NaN	NaN	NaN	NaN	NaN	NaN	NaN	NaN	NaN	NaN	NaN	NaN	NaN	NaN	NaN	NaN
NaN	NaN	NaN	NaN	NaN	NaN	NaN	NaN	NaN	NaN	NaN	NaN	NaN	NaN	NaN	NaN	NaN	NaN	NaN	NaN	NaN	321.55	337.56	387.34	402.08	495.9	560.74	703.09	653.49	648.46	551.72	486.62	269.85	NaN	NaN	NaN	NaN	NaN	NaN	NaN	NaN	NaN	NaN	NaN	NaN	NaN	NaN	NaN	NaN	NaN
NaN	NaN	NaN	NaN	NaN	NaN	NaN	221.18	354.49	447.27	434.26	378.15	414.64	543.31	539.57	577.37	524.71	672.59	702.38	725.42	560.33	422.48	487	658.64	835.25	844.74	768.98	691.55	721.71	762.81	746.93	608.98	593.06	377.01	NaN	NaN	NaN	NaN	NaN	NaN	NaN	NaN	NaN	NaN	NaN	NaN	NaN	NaN	NaN	NaN
NaN	NaN	NaN	NaN	NaN	NaN	NaN	NaN	NaN	NaN	NaN	325.96	314.98	332.9	326.75	322.09	296.33	325.39	299.02	407.41	522	712.04	679.64	606.33	406.47	354.21	420.82	628.67	728.36	703.58	467.78	243.55	NaN	NaN	NaN	NaN	NaN	NaN	NaN	NaN	NaN	NaN	NaN	NaN	NaN	NaN	NaN	NaN	NaN	NaN
NaN	NaN	NaN	NaN	NaN	NaN	NaN	NaN	NaN	NaN	186.68	238.26	282.45	328.29	397.57	482.65	491.08	490.3	585.5	678.63	808.69	803.37	855.03	713.05	638.15	634.97	758.14	826.25	832.5	669.21	518.18	233.83	NaN	NaN	NaN	NaN	NaN	NaN	NaN	NaN	NaN	NaN	NaN	NaN	NaN	NaN	NaN	NaN	NaN	NaN
NaN	NaN	NaN	NaN	NaN	NaN	NaN	NaN	NaN	NaN	NaN	NaN	NaN	NaN	NaN	NaN	113.4	168.68	192.23	160.67	163.06	158.41	180.92	214.31	238.41	227.48	222.35	201.42	201.53	129.94	134.46	83.041	NaN	NaN	NaN	NaN	NaN	NaN	NaN	NaN	NaN	NaN	NaN	NaN	NaN	NaN	NaN	NaN	NaN	NaN
NaN	NaN	NaN	NaN	NaN	NaN	NaN	NaN	NaN	324.31	370.24	449.9	571.17	695.76	808.02	863.02	770.01	813.43	848.09	951.76	889.88	876.24	785.49	797.2	838.72	924.53	939.34	826.83	640.04	538.81	478.2	520.08	313.22	NaN	NaN	NaN	NaN	NaN	NaN	NaN	NaN	NaN	NaN	NaN	NaN	NaN	NaN	NaN	NaN	NaN
NaN	NaN	NaN	NaN	NaN	NaN	NaN	NaN	NaN	NaN	NaN	NaN	NaN	NaN	NaN	NaN	NaN	NaN	NaN	NaN	564.19	494.99	534.54	550.23	609.97	666.46	723.21	706.6	582.96	599.25	518.11	357.65	NaN	NaN	NaN	NaN	NaN	NaN	NaN	NaN	NaN	NaN	NaN	NaN	NaN	NaN	NaN	NaN	NaN	NaN
NaN	NaN	NaN	NaN	NaN	NaN	NaN	NaN	NaN	NaN	NaN	NaN	NaN	NaN	NaN	NaN	NaN	NaN	194.71	276.85	348.96	390.19	469.55	573.16	705.39	610.49	627.25	553.16	719.8	654.56	561.12	298.29	NaN	NaN	NaN	NaN	NaN	NaN	NaN	NaN	NaN	NaN	NaN	NaN	NaN	NaN	NaN	NaN	NaN	NaN
NaN	NaN	NaN	NaN	NaN	NaN	NaN	NaN	NaN	NaN	NaN	NaN	NaN	NaN	NaN	NaN	NaN	409.7	591.02	637.83	618.23	691.82	729.16	822.37	871.38	850.34	892.73	873.85	866.51	844.79	726.62	433.78	NaN	NaN	NaN	NaN	NaN	NaN	NaN	NaN	NaN	NaN	NaN	NaN	NaN	NaN	NaN	NaN	NaN	NaN
NaN	NaN	NaN	NaN	NaN	NaN	NaN	NaN	NaN	NaN	218.63	268.1	371.28	442.92	536.46	561.01	599.23	546.86	560.93	578.74	643.48	638.74	546.8	376.09	271.52	352.81	515.57	640.54	598.49	496.39	338.28	182.92	NaN	NaN	NaN	NaN	NaN	NaN	NaN	NaN	NaN	NaN	NaN	NaN	NaN	NaN	NaN	NaN	NaN	NaN
NaN	NaN	NaN	NaN	NaN	NaN	NaN	NaN	NaN	NaN	NaN	NaN	125.31	232.28	277.82	282.98	226.16	169.54	253.96	383.18	471.07	456.89	319.24	258.53	240.08	350.5	437.48	528.39	538.36	498.54	387.5	274.53	147.42	NaN	NaN	NaN	NaN	NaN	NaN	NaN	NaN	NaN	NaN	NaN	NaN	NaN	NaN	NaN	NaN	NaN
NaN	NaN	NaN	NaN	NaN	NaN	NaN	NaN	NaN	NaN	NaN	NaN	NaN	NaN	NaN	NaN	NaN	NaN	NaN	NaN	NaN	142.43	256.39	324.78	355.8	392.6	478.28	551.51	642.19	582.74	439.39	252.61	104.13	NaN	NaN	NaN	NaN	NaN	NaN	NaN	NaN	NaN	NaN	NaN	NaN	NaN	NaN	NaN	NaN	NaN
NaN	NaN	NaN	NaN	NaN	NaN	NaN	NaN	NaN	NaN	NaN	NaN	NaN	NaN	NaN	NaN	NaN	142.51	153.02	200.43	284.04	407.34	516.74	605.62	624.9	654.72	768.41	819.4	881.55	720.51	533.94	237.66	NaN	NaN	NaN	NaN	NaN	NaN	NaN	NaN	NaN	NaN	NaN	NaN	NaN	NaN	NaN	NaN	NaN	NaN
NaN	NaN	NaN	NaN	NaN	NaN	NaN	NaN	NaN	230.86	184.95	188.73	210.85	240.03	286.78	345.54	363.01	447.04	521.1	643.77	651.38	654.83	525.26	372.27	381.37	507.31	641.76	610.17	485.84	448.74	363.15	263.74	NaN	NaN	NaN	NaN	NaN	NaN	NaN	NaN	NaN	NaN	NaN	NaN	NaN	NaN	NaN	NaN	NaN	NaN
NaN	NaN	NaN	NaN	NaN	NaN	NaN	NaN	NaN	NaN	NaN	NaN	NaN	NaN	NaN	NaN	NaN	162.4	164.91	218.77	273.69	349.26	454.73	616.77	729.87	815.23	845.45	890.07	897.96	869.25	649.48	414.22	156.7	NaN	NaN	NaN	NaN	NaN	NaN	NaN	NaN	NaN	NaN	NaN	NaN	NaN	NaN	NaN	NaN	NaN
NaN	NaN	NaN	NaN	NaN	NaN	NaN	NaN	NaN	NaN	NaN	NaN	NaN	NaN	NaN	NaN	NaN	192.63	213.77	283.74	329.47	390.84	425.15	458.07	461.89	460.76	453.04	465.63	464.36	435.22	327.06	160.97	NaN	NaN	NaN	NaN	NaN	NaN	NaN	NaN	NaN	NaN	NaN	NaN	NaN	NaN	NaN	NaN	NaN	NaN
NaN	NaN	NaN	NaN	NaN	NaN	NaN	NaN	NaN	NaN	NaN	NaN	NaN	NaN	NaN	NaN	146.07	181.38	155.21	143.45	185.69	298.43	433.53	528.82	520.64	467.96	477.13	510.96	541.66	540.96	425.63	247.03	NaN	NaN	NaN	NaN	NaN	NaN	NaN	NaN	NaN	NaN	NaN	NaN	NaN	NaN	NaN	NaN	NaN	NaN
NaN	NaN	NaN	NaN	NaN	NaN	NaN	NaN	NaN	NaN	NaN	NaN	126.68	140.38	157.96	156.18	171.54	174.35	200.46	293.16	409.86	447.64	481.6	487.42	546.19	435.71	352.54	382.29	520.85	648.38	564.84	347.02	NaN	NaN	NaN	NaN	NaN	NaN	NaN	NaN	NaN	NaN	NaN	NaN	NaN	NaN	NaN	NaN	NaN	NaN
NaN	NaN	NaN	NaN	NaN	NaN	NaN	NaN	NaN	NaN	NaN	286.22	365.54	448.55	420.85	459.71	441.59	515.63	436.44	460.74	462.5	583.94	609.47	586.8	443.84	300.06	372.89	544.32	735.91	652.48	404.49	NaN	NaN	NaN	NaN	NaN	NaN	NaN	NaN	NaN	NaN	NaN	NaN	NaN	NaN	NaN	NaN	NaN	NaN	NaN
NaN	NaN	NaN	NaN	NaN	NaN	NaN	NaN	NaN	NaN	NaN	NaN	NaN	293.39	345.34	388.96	412.42	451.82	499.17	503.85	419.61	406.73	429.61	546.36	587.57	492.72	375.06	263.84	428.9	601.2	610.21	371.36	NaN	NaN	NaN	NaN	NaN	NaN	NaN	NaN	NaN	NaN	NaN	NaN	NaN	NaN	NaN	NaN	NaN	NaN
NaN	NaN	NaN	NaN	NaN	NaN	NaN	NaN	NaN	NaN	145.28	239.13	280.68	318.09	286.6	290.36	249.34	323.81	325.49	373.85	324.55	308.11	355.66	441.31	514.34	519.13	480.8	469.11	462.39	464.05	428.11	376.16	351.47	327.59	208.46	NaN	NaN	NaN	NaN	NaN	NaN	NaN	NaN	NaN	NaN	NaN	NaN	NaN	NaN	NaN
NaN	NaN	NaN	NaN	NaN	NaN	NaN	NaN	NaN	NaN	NaN	NaN	NaN	NaN	NaN	156.74	239.6	263.59	276.54	325.33	357.92	412.56	457.27	445.18	342.83	257.65	329.03	475.54	604.3	564.8	425.15	259.97	111.11	NaN	NaN	NaN	NaN	NaN	NaN	NaN	NaN	NaN	NaN	NaN	NaN	NaN	NaN	NaN	NaN	NaN
NaN	NaN	NaN	NaN	NaN	NaN	NaN	NaN	NaN	NaN	NaN	NaN	NaN	NaN	NaN	NaN	NaN	NaN	NaN	309.52	483.63	532.14	540.85	579.2	577.63	576.87	552.36	559.45	539.68	534.38	456.1	394.89	265.18	259.93	262.8	337.55	380.65	270.18	NaN	NaN	NaN	NaN	NaN	NaN	NaN	NaN	NaN	NaN	NaN	NaN
NaN	NaN	NaN	NaN	NaN	NaN	NaN	NaN	NaN	NaN	NaN	NaN	NaN	NaN	NaN	NaN	NaN	NaN	NaN	NaN	NaN	244.36	347.95	354.73	403.81	467.94	494.36	559.91	566.37	537.61	447.93	372.6	302.59	227.04	223.43	154.88	NaN	NaN	NaN	NaN	NaN	NaN	NaN	NaN	NaN	NaN	NaN	NaN	NaN	NaN
NaN	NaN	NaN	NaN	NaN	NaN	NaN	NaN	NaN	NaN	NaN	NaN	NaN	NaN	NaN	NaN	NaN	NaN	NaN	NaN	NaN	NaN	254.03	453.84	536.32	609.4	592.96	653.08	678.49	693.14	491.43	300.07	102.05	NaN	NaN	NaN	NaN	NaN	NaN	NaN	NaN	NaN	NaN	NaN	NaN	NaN	NaN	NaN	NaN	NaN
NaN	NaN	NaN	NaN	NaN	NaN	NaN	NaN	NaN	NaN	NaN	NaN	NaN	NaN	NaN	NaN	NaN	302.64	507.6	617.33	661.54	635.16	587.85	469.19	356.23	276.67	428.96	548.24	651.35	622.59	510.41	330.14	173.3	100.58	NaN	NaN	NaN	NaN	NaN	NaN	NaN	NaN	NaN	NaN	NaN	NaN	NaN	NaN	NaN	NaN
NaN	NaN	NaN	NaN	NaN	NaN	NaN	NaN	NaN	NaN	NaN	NaN	NaN	NaN	NaN	NaN	NaN	NaN	NaN	225.71	360.55	395.3	558.21	648.88	667.7	517.26	394.32	402.19	542.89	590.56	411.81	177.94	NaN	NaN	NaN	NaN	NaN	NaN	NaN	NaN	NaN	NaN	NaN	NaN	NaN	NaN	NaN	NaN	NaN	NaN
NaN	NaN	NaN	NaN	NaN	NaN	NaN	NaN	NaN	NaN	NaN	NaN	NaN	NaN	NaN	NaN	NaN	NaN	NaN	NaN	NaN	324.83	500.13	495.82	592.38	587.49	558.55	500.87	515.31	543.74	530.76	416.36	241.13	NaN	NaN	NaN	NaN	NaN	NaN	NaN	NaN	NaN	NaN	NaN	NaN	NaN	NaN	NaN	NaN	NaN
NaN	NaN	NaN	NaN	NaN	NaN	NaN	NaN	NaN	NaN	NaN	NaN	NaN	NaN	NaN	NaN	NaN	NaN	NaN	NaN	NaN	NaN	NaN	492.89	725.43	729.64	694.17	675.28	572.75	513.93	425.58	394.66	283.31	218.69	172	289.15	384.27	463.08	473.97	494.3	548.75	583.11	635.73	618.69	570.92	NaN	NaN	NaN	NaN	NaN
NaN	NaN	NaN	NaN	NaN	NaN	NaN	NaN	NaN	NaN	NaN	NaN	NaN	NaN	NaN	NaN	NaN	114.08	175.02	236.88	255.15	268.14	204.17	213.88	330.19	463.62	563.7	540.22	472.4	395.88	340.54	308.67	184.03	NaN	NaN	NaN	NaN	NaN	NaN	NaN	NaN	NaN	NaN	NaN	NaN	NaN	NaN	NaN	NaN	NaN
NaN	NaN	NaN	NaN	NaN	NaN	NaN	NaN	NaN	NaN	NaN	NaN	NaN	NaN	NaN	NaN	NaN	NaN	NaN	352.62	558.25	600.28	655.96	695.68	641.49	597.52	629.11	703.65	725.22	638.93	489.88	319.38	128.74	NaN	NaN	NaN	NaN	NaN	NaN	NaN	NaN	NaN	NaN	NaN	NaN	NaN	NaN	NaN	NaN	NaN
NaN	NaN	NaN	NaN	NaN	NaN	NaN	NaN	NaN	NaN	NaN	NaN	NaN	NaN	NaN	NaN	NaN	84.919	164.91	277.12	431.41	630.5	624.51	592.64	583.64	801.84	923.1	937.35	779.06	661.68	481.3	285	NaN	NaN	NaN	NaN	NaN	NaN	NaN	NaN	NaN	NaN	NaN	NaN	NaN	NaN	NaN	NaN	NaN	NaN
NaN	NaN	NaN	NaN	NaN	NaN	NaN	NaN	NaN	NaN	NaN	NaN	NaN	NaN	NaN	NaN	NaN	NaN	NaN	NaN	NaN	393.25	621.46	712.17	725.7	750.86	762.98	766.49	705.29	653.77	539.55	497.16	283.37	NaN	NaN	NaN	NaN	NaN	NaN	NaN	NaN	NaN	NaN	NaN	NaN	NaN	NaN	NaN	NaN	NaN
NaN	NaN	NaN	NaN	NaN	NaN	NaN	NaN	NaN	NaN	NaN	NaN	NaN	NaN	NaN	NaN	NaN	NaN	NaN	NaN	539.56	781.54	788.52	761.35	754.36	615.93	499.58	519.78	627.81	663.82	591.31	448.78	352.74	293.87	307.15	352.7	389.41	390.01	401.62	334.57	414.46	500.75	NaN	NaN	NaN	NaN	NaN	NaN	NaN	NaN
NaN	NaN	NaN	NaN	NaN	NaN	NaN	NaN	NaN	NaN	NaN	NaN	NaN	NaN	NaN	NaN	NaN	NaN	NaN	NaN	374.72	560.79	570.19	596.22	514.32	453.61	476.42	573.54	628.43	611.29	499.89	340.32	140.11	NaN	NaN	NaN	NaN	NaN	NaN	NaN	NaN	NaN	NaN	NaN	NaN	NaN	NaN	NaN	NaN	NaN
NaN	NaN	NaN	NaN	NaN	NaN	NaN	NaN	NaN	NaN	NaN	NaN	NaN	NaN	NaN	NaN	NaN	NaN	492.44	803.7	817.5	847.9	651.88	569.04	665.06	852.57	939.65	874.92	807.58	726.99	591.21	485.76	435.13	297.4	NaN	NaN	NaN	NaN	NaN	NaN	NaN	NaN	NaN	NaN	NaN	NaN	NaN	NaN	NaN	NaN
NaN	NaN	NaN	NaN	NaN	NaN	NaN	NaN	NaN	NaN	NaN	NaN	NaN	NaN	NaN	NaN	210.57	339.61	422.13	396.97	416.46	492.96	649.72	738.07	646.55	520.75	457.86	484.95	551.07	547.99	413.01	226.91	NaN	NaN	NaN	NaN	NaN	NaN	NaN	NaN	NaN	NaN	NaN	NaN	NaN	NaN	NaN	NaN	NaN	NaN
NaN	NaN	NaN	NaN	NaN	NaN	NaN	NaN	NaN	NaN	NaN	NaN	NaN	NaN	NaN	NaN	237.09	408.6	445.42	464.23	462.71	513.49	573.19	619.08	583.84	549.54	546.1	634.4	636.28	615.04	391.56	NaN	NaN	NaN	NaN	NaN	NaN	NaN	NaN	NaN	NaN	NaN	NaN	NaN	NaN	NaN	NaN	NaN	NaN	NaN
NaN	NaN	NaN	NaN	NaN	NaN	NaN	NaN	NaN	NaN	NaN	NaN	NaN	NaN	NaN	NaN	NaN	NaN	NaN	NaN	NaN	279.84	459.45	504.32	565.95	617.49	636.68	656.95	667.38	691.89	607.77	366.18	NaN	NaN	NaN	NaN	NaN	NaN	NaN	NaN	NaN	NaN	NaN	NaN	NaN	NaN	NaN	NaN	NaN	NaN
NaN	NaN	NaN	NaN	NaN	NaN	NaN	NaN	NaN	NaN	NaN	NaN	NaN	NaN	153.17	171.44	127.09	135.3	195.64	252.11	240.21	189.42	173.8	188.55	239.02	261.5	276.24	311.65	336.31	346.01	232.33	0.065371	NaN	NaN	NaN	NaN	NaN	NaN	NaN	NaN	NaN	NaN	NaN	NaN	NaN	NaN	NaN	NaN	NaN	NaN
NaN	NaN	NaN	NaN	NaN	NaN	NaN	NaN	NaN	NaN	NaN	NaN	NaN	NaN	NaN	NaN	156.34	192.22	220.44	312.4	469.01	576.9	550.94	411.95	304.42	242.68	305.99	343.8	357.57	398.38	347.5	297.06	198.78	178.02	NaN	NaN	NaN	NaN	NaN	NaN	NaN	NaN	NaN	NaN	NaN	NaN	NaN	NaN	NaN	NaN
NaN	NaN	NaN	NaN	NaN	NaN	NaN	NaN	NaN	NaN	NaN	NaN	NaN	NaN	NaN	NaN	NaN	NaN	NaN	NaN	NaN	NaN	231.7	322.72	351.4	406.68	539.79	651.43	675.11	599.07	506.29	352.09	301.89	266.32	303.64	205.75	NaN	NaN	NaN	NaN	NaN	NaN	NaN	NaN	NaN	NaN	NaN	NaN	NaN	NaN
NaN	NaN	NaN	NaN	NaN	NaN	NaN	NaN	NaN	NaN	NaN	NaN	NaN	NaN	NaN	NaN	NaN	NaN	NaN	NaN	NaN	NaN	NaN	NaN	NaN	NaN	NaN	187.77	274.36	308.66	362.61	421.84	456.31	405.07	412.14	394.73	465.95	476.26	490.33	514.63	543.73	596.57	666.67	751.19	NaN	NaN	NaN	NaN	NaN	NaN
NaN	NaN	NaN	NaN	NaN	NaN	NaN	NaN	NaN	NaN	NaN	NaN	NaN	NaN	NaN	NaN	NaN	NaN	NaN	NaN	NaN	NaN	NaN	481.17	744.8	783.04	892.05	874.35	828	764.96	796.01	784.64	626.9	563.08	497.67	630.6	573.43	377.95	NaN	NaN	NaN	NaN	NaN	NaN	NaN	NaN	NaN	NaN	NaN	NaN
NaN	NaN	NaN	NaN	NaN	NaN	NaN	NaN	NaN	NaN	NaN	NaN	NaN	NaN	NaN	NaN	NaN	NaN	NaN	NaN	281.35	436.3	500.62	594.54	666.52	672.1	601.59	579.54	574.59	670.29	652.68	523.18	277.39	NaN	NaN	NaN	NaN	NaN	NaN	NaN	NaN	NaN	NaN	NaN	NaN	NaN	NaN	NaN	NaN	NaN
NaN	NaN	NaN	NaN	NaN	NaN	NaN	NaN	NaN	NaN	NaN	NaN	NaN	NaN	NaN	NaN	305.33	520.71	551.23	520.96	421.93	495.42	525.83	601.97	638.24	686.42	802.5	787.48	715.82	609.3	606.13	NaN	NaN	NaN	NaN	NaN	NaN	NaN	NaN	NaN	NaN	NaN	NaN	NaN	NaN	NaN	NaN	NaN	NaN	NaN
NaN	NaN	NaN	NaN	NaN	NaN	NaN	NaN	NaN	NaN	NaN	NaN	NaN	NaN	NaN	NaN	NaN	NaN	NaN	NaN	NaN	NaN	220.53	445.96	674.12	659.81	532.69	427.12	500.27	609.59	650.92	616.75	623.65	589.65	554.16	339.62	NaN	NaN	NaN	NaN	NaN	NaN	NaN	NaN	NaN	NaN	NaN	NaN	NaN	NaN
NaN	NaN	NaN	NaN	NaN	NaN	NaN	NaN	NaN	NaN	NaN	NaN	NaN	NaN	NaN	NaN	NaN	NaN	NaN	NaN	NaN	501.22	799.92	934.73	859.52	792.89	673.3	684.11	748.7	874.17	903.96	607.31	NaN	NaN	NaN	NaN	NaN	NaN	NaN	NaN	NaN	NaN	NaN	NaN	NaN	NaN	NaN	NaN	NaN	NaN
NaN	NaN	NaN	NaN	NaN	NaN	NaN	NaN	NaN	NaN	NaN	NaN	NaN	NaN	NaN	NaN	NaN	NaN	NaN	NaN	562.69	836.85	896.76	810.09	828.8	840.83	904.78	887.33	770.97	635.18	541.8	546.1	NaN	NaN	NaN	NaN	NaN	NaN	NaN	NaN	NaN	NaN	NaN	NaN	NaN	NaN	NaN	NaN	NaN	NaN
NaN	NaN	NaN	NaN	NaN	NaN	NaN	NaN	NaN	NaN	NaN	NaN	NaN	NaN	NaN	NaN	NaN	NaN	NaN	NaN	NaN	NaN	52.409	65.484	95.089	128.15	222.29	327.51	410.55	373.95	312.72	209.41	166.83	148.07	163.19	163.36	143.2	189.72	243.68	292.83	294.56	271.19	245.62	213.11	197	207.41	235.47	279.19	289	295.96
NaN	NaN	NaN	NaN	NaN	NaN	NaN	NaN	NaN	NaN	NaN	NaN	123.41	163.03	140.76	141.15	148.15	144.71	164.72	178.4	200.2	220.62	200.42	187.86	268.32	410.42	519.44	484.19	423.89	383.58	330.67	288.28	266.34	285.67	206.16	NaN	NaN	NaN	NaN	NaN	NaN	NaN	NaN	NaN	NaN	NaN	NaN	NaN	NaN	NaN
NaN	NaN	NaN	NaN	NaN	NaN	68.834	58.029	55.912	62.203	83.802	110.06	130.34	140.33	130.35	132.93	139.31	176.26	177.79	176.15	165.42	223.86	314.34	409.71	446.72	435.53	403.47	411.14	453.28	505.88	496.13	423.24	244.02	NaN	NaN	NaN	NaN	NaN	NaN	NaN	NaN	NaN	NaN	NaN	NaN	NaN	NaN	NaN	NaN	NaN
NaN	NaN	NaN	NaN	NaN	NaN	NaN	NaN	NaN	NaN	NaN	NaN	NaN	NaN	NaN	NaN	NaN	NaN	NaN	177.76	297.95	367.18	448.39	480.95	535.77	507.96	526.69	547.55	581.33	508.39	374.65	409.09	495.92	536.39	468.45	386.75	328.59	299.63	334.61	451.83	534.83	669.45	721.31	714.26	663.64	667.89	NaN	NaN	NaN	NaN
NaN	NaN	NaN	NaN	NaN	NaN	NaN	NaN	NaN	NaN	NaN	NaN	NaN	NaN	NaN	461.01	723.59	711.01	732.05	699.87	708.88	675.33	755.38	766.59	819.22	780.64	814.46	825.9	828.62	815.62	713.16	438.56	NaN	NaN	NaN	NaN	NaN	NaN	NaN	NaN	NaN	NaN	NaN	NaN	NaN	NaN	NaN	NaN	NaN	NaN
NaN	NaN	NaN	NaN	NaN	25.758	61.642	88.538	127.36	179	229.65	304.28	326.8	449.12	486	588.96	603.85	630.3	573.44	539.29	645.67	809.38	872.85	838.67	766.8	789.24	755.11	786.92	753.04	718.14	655.86	557.14	352.38	NaN	NaN	NaN	NaN	NaN	NaN	NaN	NaN	NaN	NaN	NaN	NaN	NaN	NaN	NaN	NaN	NaN
NaN	NaN	NaN	NaN	NaN	NaN	NaN	NaN	NaN	NaN	NaN	NaN	NaN	NaN	NaN	NaN	NaN	80.106	93.658	109.47	130.16	153.33	184.76	212.81	181.08	204.48	193.55	257.58	246.2	249.3	159.05	NaN	NaN	NaN	NaN	NaN	NaN	NaN	NaN	NaN	NaN	NaN	NaN	NaN	NaN	NaN	NaN	NaN	NaN	NaN
NaN	NaN	NaN	NaN	NaN	NaN	NaN	NaN	202.31	245.42	272.91	269.75	253.59	232.47	233.95	198.69	196.44	166.95	186.63	181.59	208.6	215.29	252.61	357.93	481.05	559.41	567.76	563.46	564.48	558.61	430.35	247.13	NaN	NaN	NaN	NaN	NaN	NaN	NaN	NaN	NaN	NaN	NaN	NaN	NaN	NaN	NaN	NaN	NaN	NaN
NaN	NaN	NaN	NaN	NaN	NaN	NaN	NaN	NaN	NaN	NaN	NaN	NaN	NaN	230.38	192.27	197.68	225.36	287.29	332.68	369.47	307.9	341.24	355.15	469.7	469.18	518.12	432.46	364.42	371.63	393.19	406.27	301.83	279.75	249.76	204.52	249.57	295.87	373.51	356.42	369.74	382.42	370.08	300.14	NaN	NaN	NaN	NaN	NaN	NaN
NaN	NaN	NaN	NaN	NaN	NaN	NaN	NaN	NaN	NaN	NaN	NaN	NaN	NaN	NaN	NaN	NaN	NaN	221.07	244.74	295.8	315.78	373.43	404.78	468.5	422.26	442.23	418.64	514.29	505.26	427.82	235.91	NaN	NaN	NaN	NaN	NaN	NaN	NaN	NaN	NaN	NaN	NaN	NaN	NaN	NaN	NaN	NaN	NaN	NaN
NaN	NaN	NaN	NaN	NaN	NaN	NaN	NaN	NaN	NaN	NaN	NaN	NaN	NaN	NaN	NaN	302.44	283.18	320.32	405.81	491.23	494.51	510.08	388.38	394.8	413.17	596.27	723.62	795.18	659.68	488.31	314.36	273.94	270.86	296.97	306.61	346.12	396.41	470.62	474.34	432.61	458.02	479.65	498.99	476.75	495.96	NaN	NaN	NaN	NaN
NaN	NaN	NaN	NaN	NaN	NaN	NaN	NaN	NaN	NaN	NaN	NaN	NaN	NaN	NaN	NaN	NaN	NaN	399.2	441.07	445.9	397.15	411.92	474.2	613.54	746.19	849.12	905.51	888.7	838.04	675.78	497.23	329.8	287.67	278.66	319.68	336.74	403.24	448.65	434.85	466.1	437.22	496.71	470.15	500.27	503.46	496.28	458.98	NaN	NaN
NaN	NaN	NaN	NaN	NaN	NaN	NaN	NaN	NaN	NaN	NaN	NaN	NaN	NaN	NaN	NaN	147.88	184.91	221.5	276.9	342.32	428.1	520.12	424.7	429.1	306.71	372.51	355.96	372.87	315.03	219.97	250.69	339.29	403.89	274.64	NaN	NaN	NaN	NaN	NaN	NaN	NaN	NaN	NaN	NaN	NaN	NaN	NaN	NaN	NaN
NaN	NaN	NaN	NaN	NaN	NaN	NaN	NaN	NaN	NaN	NaN	NaN	NaN	NaN	NaN	NaN	NaN	NaN	NaN	NaN	NaN	227.95	419.14	547.59	620.01	638.19	589.88	570.88	505.27	440.04	408.57	393.04	385.03	338.56	289.23	258.71	291.48	353.4	408.69	455.17	487.91	495.98	481.69	460.09	455.85	NaN	NaN	NaN	NaN	NaN
NaN	NaN	NaN	NaN	NaN	NaN	NaN	NaN	NaN	NaN	NaN	NaN	NaN	NaN	NaN	NaN	NaN	NaN	NaN	NaN	281.05	447.63	571.61	566.97	611.61	475.65	506.36	459.68	588.86	566.14	542.31	369.46	184	NaN	NaN	NaN	NaN	NaN	NaN	NaN	NaN	NaN	NaN	NaN	NaN	NaN	NaN	NaN	NaN	NaN
NaN	NaN	NaN	NaN	NaN	NaN	NaN	NaN	NaN	NaN	NaN	NaN	NaN	NaN	NaN	NaN	NaN	NaN	NaN	NaN	NaN	255.03	353.79	438.32	510.57	561.27	601.21	643.52	528.04	492.89	383.57	404.39	331.73	330.35	332.97	332.33	364.8	396.59	418.87	347.25	330.74	337.66	353.43	392.58	346.08	438.82	405.19	465.02	415.11	473.07
NaN	NaN	NaN	NaN	NaN	NaN	NaN	NaN	NaN	NaN	NaN	NaN	NaN	NaN	NaN	NaN	NaN	NaN	374.83	386.44	429.89	473.26	532.74	574.94	576.49	574.03	630.11	650.11	656.74	602.24	575.98	435.68	223.82	91.898	138.77	255.31	344.52	334.42	301.1	240.96	268.65	261.95	321.69	341.96	325.69	274.72	220.63	235.44	NaN	NaN
NaN	NaN	NaN	NaN	NaN	NaN	NaN	NaN	NaN	NaN	NaN	NaN	NaN	NaN	231.05	304.29	388.81	432.63	480.9	470.6	483.62	483.66	532.25	580.24	618.63	621.29	600.43	483.69	370.67	368.15	433.24	396.54	214.12	NaN	NaN	NaN	NaN	NaN	NaN	NaN	NaN	NaN	NaN	NaN	NaN	NaN	NaN	NaN	NaN	NaN
NaN	NaN	NaN	NaN	NaN	NaN	NaN	NaN	NaN	NaN	NaN	NaN	NaN	NaN	NaN	NaN	NaN	224.06	342.69	370.64	414.52	453.6	472.61	486.23	529.98	530.69	546.06	543.32	512.34	437.79	340.53	278.48	168.52	NaN	NaN	NaN	NaN	NaN	NaN	NaN	NaN	NaN	NaN	NaN	NaN	NaN	NaN	NaN	NaN	NaN
NaN	NaN	NaN	NaN	NaN	NaN	NaN	NaN	NaN	NaN	145.53	175.58	237.65	303.22	374.21	427.05	503.88	487.03	522.59	499	531.1	522.82	491.09	425.54	302.72	398.04	469.17	571.46	437.58	315.23	181.93	165.11	209.24	172.38	NaN	NaN	NaN	NaN	NaN	NaN	NaN	NaN	NaN	NaN	NaN	NaN	NaN	NaN	NaN	NaN
NaN	NaN	NaN	NaN	NaN	NaN	NaN	NaN	NaN	NaN	307.29	472.1	497.44	511.19	497.6	544.15	536.2	572.56	453.09	289.31	306.09	451.04	597.13	591.2	549.91	588.57	601.97	638.3	630.88	600.76	600.54	543.32	361.61	NaN	NaN	NaN	NaN	NaN	NaN	NaN	NaN	NaN	NaN	NaN	NaN	NaN	NaN	NaN	NaN	NaN
NaN	NaN	NaN	NaN	NaN	NaN	NaN	NaN	NaN	NaN	NaN	NaN	NaN	NaN	NaN	NaN	NaN	NaN	NaN	184.52	314.23	312.3	432.25	487.23	524.43	360.77	235.63	257.38	455.56	517.42	360.56	145.15	NaN	NaN	NaN	NaN	NaN	NaN	NaN	NaN	NaN	NaN	NaN	NaN	NaN	NaN	NaN	NaN	NaN	NaN
NaN	NaN	NaN	NaN	NaN	NaN	NaN	NaN	NaN	NaN	NaN	NaN	NaN	NaN	NaN	NaN	NaN	NaN	NaN	NaN	NaN	275.42	472.83	554.53	646.73	677.53	570.24	433.63	388.79	460.41	448.2	349.54	248.84	223.37	253.69	185.78	NaN	NaN	NaN	NaN	NaN	NaN	NaN	NaN	NaN	NaN	NaN	NaN	NaN	NaN
NaN	NaN	NaN	NaN	NaN	NaN	NaN	NaN	NaN	NaN	NaN	NaN	NaN	NaN	NaN	NaN	NaN	NaN	NaN	NaN	NaN	NaN	NaN	253.21	470.86	626.38	598.3	474.03	377.96	372.49	410.14	404.29	346.08	215.07	NaN	NaN	NaN	NaN	NaN	NaN	NaN	NaN	NaN	NaN	NaN	NaN	NaN	NaN	NaN	NaN
NaN	NaN	NaN	NaN	NaN	NaN	NaN	NaN	NaN	NaN	NaN	NaN	NaN	110.3	183.51	171.68	182.33	276.42	397.23	501.75	430.75	343.64	249.11	247.34	316.64	409.32	447.86	462.86	475.03	493.17	415.97	255.71	NaN	NaN	NaN	NaN	NaN	NaN	NaN	NaN	NaN	NaN	NaN	NaN	NaN	NaN	NaN	NaN	NaN	NaN
NaN	NaN	NaN	NaN	NaN	NaN	NaN	NaN	NaN	NaN	NaN	NaN	NaN	NaN	NaN	NaN	NaN	NaN	110.11	146.02	141.69	209.98	300.71	377.26	416.39	456.13	499.9	532.95	576.17	621.28	591.37	459.89	236.88	NaN	NaN	NaN	NaN	NaN	NaN	NaN	NaN	NaN	NaN	NaN	NaN	NaN	NaN	NaN	NaN	NaN
NaN	NaN	NaN	NaN	NaN	NaN	NaN	NaN	NaN	NaN	NaN	NaN	NaN	NaN	NaN	NaN	NaN	NaN	NaN	NaN	NaN	NaN	NaN	NaN	NaN	NaN	NaN	201.06	298.59	311.67	354.87	399.15	426.01	425.67	395.43	414.06	436.42	495.78	472.45	480.15	475	485.97	549.11	678.78	NaN	NaN	NaN	NaN	NaN	NaN
NaN	NaN	NaN	NaN	NaN	NaN	NaN	NaN	NaN	NaN	NaN	NaN	NaN	NaN	NaN	NaN	NaN	NaN	NaN	NaN	NaN	383.91	680.34	835.88	813	775.66	778.93	804.1	812.92	808.48	756.88	771.83	850.12	951.26	1023.5	1065.4	NaN	NaN	NaN	NaN	NaN	NaN	NaN	NaN	NaN	NaN	NaN	NaN	NaN	NaN
NaN	NaN	NaN	NaN	NaN	NaN	NaN	NaN	NaN	NaN	NaN	NaN	NaN	NaN	NaN	NaN	NaN	NaN	NaN	NaN	NaN	NaN	NaN	NaN	402.58	617.11	579.42	480.83	470.29	559.54	632.27	566.61	476.87	439.19	399.47	323.52	309.08	423.12	NaN	NaN	NaN	NaN	NaN	NaN	NaN	NaN	NaN	NaN	NaN	NaN
NaN	NaN	NaN	NaN	NaN	NaN	NaN	NaN	NaN	NaN	NaN	NaN	NaN	NaN	NaN	NaN	NaN	NaN	NaN	NaN	NaN	437.13	680.07	678.84	590.26	542.19	594.53	722.26	871.52	832.82	657.46	392.11	165.66	NaN	NaN	NaN	NaN	NaN	NaN	NaN	NaN	NaN	NaN	NaN	NaN	NaN	NaN	NaN	NaN	NaN
NaN	NaN	NaN	NaN	NaN	NaN	NaN	NaN	NaN	NaN	NaN	NaN	NaN	NaN	NaN	NaN	NaN	NaN	NaN	NaN	NaN	NaN	295.64	467.78	438.76	430.28	481.95	647.15	697.64	740.35	729.16	662.75	396.21	NaN	NaN	NaN	NaN	NaN	NaN	NaN	NaN	NaN	NaN	NaN	NaN	NaN	NaN	NaN	NaN	NaN
NaN	NaN	NaN	NaN	NaN	NaN	NaN	NaN	NaN	NaN	NaN	NaN	NaN	NaN	NaN	NaN	NaN	NaN	110.74	132.8	183.93	199.28	236.01	287.19	378.23	459.87	529.1	577.52	634.57	612.66	499.7	330.02	197.53	229.31	171.14	NaN	NaN	NaN	NaN	NaN	NaN	NaN	NaN	NaN	NaN	NaN	NaN	NaN	NaN	NaN
NaN	NaN	NaN	NaN	NaN	195.02	251.36	290.95	306.82	365.63	409.54	439.87	383.53	364.63	359.16	403.02	458.74	439.65	436.02	334.19	408.37	451.69	533.97	464.27	370.68	281.16	306.52	363.76	446.75	487.7	469.75	376.65	190.8	NaN	NaN	NaN	NaN	NaN	NaN	NaN	NaN	NaN	NaN	NaN	NaN	NaN	NaN	NaN	NaN	NaN
NaN	NaN	NaN	127.09	123.77	145.84	172.24	200.73	227.11	255.67	287.56	308.87	323.93	310.74	295.96	301.51	285.12	290.11	368.41	459.53	539.45	483.09	447.81	382.51	422.39	460.73	501.53	501.7	484.8	422.83	349.69	196.03	NaN	NaN	NaN	NaN	NaN	NaN	NaN	NaN	NaN	NaN	NaN	NaN	NaN	NaN	NaN	NaN	NaN	NaN
NaN	NaN	NaN	NaN	NaN	NaN	NaN	NaN	NaN	NaN	NaN	NaN	NaN	216.15	363.19	527.46	642.28	762.49	803.5	860.85	816.05	807.38	797.92	894.95	938.84	927.1	914.61	941.59	902.88	813.94	692.46	560.53	478.49	336.62	298.65	348.61	508.13	442.15	NaN	NaN	NaN	NaN	NaN	NaN	NaN	NaN	NaN	NaN	NaN	NaN
NaN	NaN	NaN	NaN	NaN	NaN	NaN	NaN	NaN	NaN	NaN	NaN	NaN	NaN	NaN	NaN	NaN	NaN	179.08	290.86	374.93	456.82	544.74	582.04	593.81	490.59	499.17	491.9	597.52	604.22	568.32	392.36	248.55	166.61	240.5	306.43	317.7	300.21	270.67	286.54	317.23	366.91	388.59	391.75	344.33	346.09	212.79	NaN	NaN	NaN
NaN	NaN	NaN	NaN	NaN	NaN	NaN	NaN	NaN	NaN	NaN	NaN	NaN	NaN	NaN	NaN	NaN	NaN	NaN	NaN	227.36	282.94	374.61	418.02	445.77	446.21	550.33	576.59	629.63	599.32	587.66	462.71	267.98	NaN	NaN	NaN	NaN	NaN	NaN	NaN	NaN	NaN	NaN	NaN	NaN	NaN	NaN	NaN	NaN	NaN
NaN	NaN	NaN	NaN	NaN	NaN	NaN	NaN	NaN	NaN	NaN	NaN	NaN	NaN	170.69	185.51	207.61	213.12	241.66	248.63	262.86	233.11	248.34	242.75	304.4	354.38	441.8	394.43	274.12	244.68	279.77	306.44	232.13	216.33	255.58	277.03	179.75	NaN	NaN	NaN	NaN	NaN	NaN	NaN	NaN	NaN	NaN	NaN	NaN	NaN
NaN	NaN	NaN	NaN	NaN	NaN	NaN	NaN	NaN	NaN	NaN	NaN	NaN	NaN	NaN	NaN	NaN	NaN	NaN	NaN	468.35	501.53	496.23	475.46	470.07	491.62	509.33	456.84	431.83	407.51	457.63	450.91	400.39	230.89	NaN	NaN	NaN	NaN	NaN	NaN	NaN	NaN	NaN	NaN	NaN	NaN	NaN	NaN	NaN	NaN
NaN	NaN	146.41	148.74	171.23	225.36	211.41	193.76	144.42	175.98	207.92	233.17	267.75	276.84	305.94	251.63	232.41	229.7	268.54	286.78	312.54	312.85	319.73	319.39	350.05	384.62	370	417.38	451.86	542.66	372.94	NaN	NaN	NaN	NaN	NaN	NaN	NaN	NaN	NaN	NaN	NaN	NaN	NaN	NaN	NaN	NaN	NaN	NaN	NaN
NaN	NaN	NaN	NaN	NaN	NaN	NaN	NaN	NaN	NaN	NaN	NaN	211.1	212.87	260.61	302.84	362.41	395.47	474.67	531.05	605.7	622.8	654.16	669.77	685.8	594.79	559.55	540.77	681.35	721.52	635.46	440.85	349.46	310.94	354.16	328.65	318.87	344.74	341.78	450.38	403.41	304.37	NaN	NaN	NaN	NaN	NaN	NaN	NaN	NaN
NaN	NaN	NaN	NaN	NaN	NaN	NaN	NaN	NaN	NaN	NaN	NaN	NaN	NaN	NaN	NaN	NaN	NaN	NaN	192.91	164	188.78	205.94	267.21	292.46	335.05	326.78	364.94	442.17	511.85	504.92	394.13	277.18	175.84	96.309	NaN	NaN	NaN	NaN	NaN	NaN	NaN	NaN	NaN	NaN	NaN	NaN	NaN	NaN	NaN
NaN	NaN	NaN	NaN	NaN	NaN	NaN	NaN	NaN	NaN	NaN	NaN	NaN	NaN	NaN	175.58	327.17	341.21	381.09	270.15	292.27	165.6	149.93	91.302	142.37	173.61	211.86	240.18	305.84	316.9	246.2	124.32	NaN	NaN	NaN	NaN	NaN	NaN	NaN	NaN	NaN	NaN	NaN	NaN	NaN	NaN	NaN	NaN	NaN	NaN
NaN	NaN	NaN	NaN	NaN	NaN	NaN	NaN	134.55	122.64	143.58	153.94	211.08	262.44	368.31	522.35	642.25	680.06	628.6	632.74	673.33	654.92	527.33	535.82	644.6	840.13	841.6	772.06	707.08	735.7	693.5	449.34	NaN	NaN	NaN	NaN	NaN	NaN	NaN	NaN	NaN	NaN	NaN	NaN	NaN	NaN	NaN	NaN	NaN	NaN
NaN	NaN	NaN	NaN	NaN	NaN	NaN	NaN	NaN	480.33	343.4	326.99	314.17	327.99	334.78	429.5	573.44	669.3	745.25	804.14	773.21	700.37	511.15	367.42	395.58	452.39	582.76	559.3	534.31	493.48	435.4	416.35	255.12	NaN	NaN	NaN	NaN	NaN	NaN	NaN	NaN	NaN	NaN	NaN	NaN	NaN	NaN	NaN	NaN	NaN
NaN	NaN	NaN	NaN	NaN	NaN	NaN	NaN	NaN	NaN	NaN	NaN	NaN	NaN	NaN	NaN	NaN	NaN	204.1	214.81	293.15	351.76	433.63	485.05	546.07	602.08	654.16	701.38	715.7	666.21	506.47	266.31	NaN	NaN	NaN	NaN	NaN	NaN	NaN	NaN	NaN	NaN	NaN	NaN	NaN	NaN	NaN	NaN	NaN	NaN
NaN	NaN	NaN	NaN	NaN	NaN	NaN	NaN	NaN	NaN	NaN	259.98	263.81	325.61	373.27	424.99	436.15	534.33	604.58	703.57	687.69	694.69	684.69	732.68	651.08	578.92	539.52	589.09	625.6	569.47	468.7	255.74	NaN	NaN	NaN	NaN	NaN	NaN	NaN	NaN	NaN	NaN	NaN	NaN	NaN	NaN	NaN	NaN	NaN	NaN
NaN	NaN	180.07	214.53	242.64	244.71	308.31	371.58	434.76	395.73	423.61	460.9	580.56	635.66	735.9	754.46	683.79	721.81	779.65	895.18	858.46	775.61	660.2	646.5	697.48	804.03	715.48	663.87	638.93	602.52	392.66	NaN	NaN	NaN	NaN	NaN	NaN	NaN	NaN	NaN	NaN	NaN	NaN	NaN	NaN	NaN	NaN	NaN	NaN	NaN
NaN	NaN	NaN	NaN	NaN	NaN	NaN	NaN	NaN	NaN	172.73	265.06	379.25	456.7	531.15	587.67	625.17	595.7	646.68	654.4	735.59	737.67	738.92	555.77	311.82	331.56	538.62	727.03	637.02	473.04	383.47	388.13	432.47	296.23	NaN	NaN	NaN	NaN	NaN	NaN	NaN	NaN	NaN	NaN	NaN	NaN	NaN	NaN	NaN	NaN
NaN	NaN	NaN	NaN	NaN	NaN	NaN	NaN	NaN	NaN	NaN	NaN	NaN	NaN	NaN	NaN	NaN	NaN	NaN	162.68	194.48	241.33	294.01	384.26	508.1	651.32	701.46	781.97	779.46	826.63	673.28	540.37	277.77	NaN	NaN	NaN	NaN	NaN	NaN	NaN	NaN	NaN	NaN	NaN	NaN	NaN	NaN	NaN	NaN	NaN
NaN	NaN	NaN	NaN	NaN	NaN	NaN	NaN	176.04	227.01	329.17	419.91	545.04	591.31	642.58	614.82	637.53	610.04	627.21	623.09	643.08	580.62	496	508.54	632.27	701.14	608.21	441.9	358.37	412.55	485.38	454.88	268.02	NaN	NaN	NaN	NaN	NaN	NaN	NaN	NaN	NaN	NaN	NaN	NaN	NaN	NaN	NaN	NaN	NaN
NaN	NaN	NaN	NaN	NaN	NaN	NaN	NaN	NaN	NaN	NaN	NaN	NaN	NaN	NaN	NaN	254.03	394.18	489.95	532.21	567.33	619.1	637.47	600.51	610.51	673.71	775.68	753.86	716.19	662.54	599.39	481.02	359.56	202.31	NaN	NaN	NaN	NaN	NaN	NaN	NaN	NaN	NaN	NaN	NaN	NaN	NaN	NaN	NaN	NaN
NaN	NaN	NaN	NaN	NaN	NaN	NaN	NaN	NaN	NaN	NaN	NaN	NaN	NaN	NaN	NaN	NaN	NaN	NaN	121.6	186.5	256.75	295.45	343.64	371.17	440.92	427.67	480.5	487.76	546.19	514.81	385.44	210.4	NaN	NaN	NaN	NaN	NaN	NaN	NaN	NaN	NaN	NaN	NaN	NaN	NaN	NaN	NaN	NaN	NaN
NaN	NaN	NaN	NaN	NaN	NaN	NaN	NaN	NaN	NaN	NaN	NaN	NaN	NaN	NaN	NaN	NaN	NaN	268.38	353.46	415.89	440.25	499.06	589.51	705.08	677.2	673.42	616.31	637.81	605.78	542.8	339	NaN	NaN	NaN	NaN	NaN	NaN	NaN	NaN	NaN	NaN	NaN	NaN	NaN	NaN	NaN	NaN	NaN	NaN
NaN	NaN	NaN	NaN	NaN	NaN	NaN	NaN	NaN	NaN	NaN	NaN	209.39	220.15	271.05	319.71	408.25	451.84	509.09	482.1	529.14	569.75	594.61	562.32	554.27	556.77	536.8	553.99	577.43	597.36	478.73	282.38	NaN	NaN	NaN	NaN	NaN	NaN	NaN	NaN	NaN	NaN	NaN	NaN	NaN	NaN	NaN	NaN	NaN	NaN
NaN	NaN	NaN	NaN	NaN	146.01	164.26	206.34	225.96	296.43	316.52	371.82	363.88	380.19	351.52	364.32	392.75	449.97	428.08	379.61	387.38	465.01	487.95	412.59	304.42	257.79	303.16	349.48	406.6	413.37	387.87	327.7	182.96	NaN	NaN	NaN	NaN	NaN	NaN	NaN	NaN	NaN	NaN	NaN	NaN	NaN	NaN	NaN	NaN	NaN
NaN	NaN	NaN	NaN	NaN	NaN	NaN	NaN	NaN	NaN	NaN	NaN	156.03	215.23	330.99	451.63	550.26	582.73	630.72	543.52	564.91	515.59	623.07	651.49	717.86	687.43	621.45	569.45	599.87	657.05	618.89	454.74	213.48	NaN	NaN	NaN	NaN	NaN	NaN	NaN	NaN	NaN	NaN	NaN	NaN	NaN	NaN	NaN	NaN	NaN
NaN	NaN	NaN	NaN	NaN	NaN	NaN	240.61	271.55	363.22	429.52	512.6	534	564.66	561.48	606.07	646.03	680.1	704.43	707.25	600.33	416.52	421.71	538.66	695.78	680.69	728.24	751.54	769.83	746.58	630.78	397.51	NaN	NaN	NaN	NaN	NaN	NaN	NaN	NaN	NaN	NaN	NaN	NaN	NaN	NaN	NaN	NaN	NaN	NaN
NaN	NaN	255.04	253.59	265.93	307.55	359.02	370.21	371.7	285.57	324.2	354.06	482.24	539.55	560.89	459.67	322.57	316.39	420.72	534.68	517.85	413.6	296	247.13	243.2	333.2	435.22	571.99	611.32	597.41	375.23	NaN	NaN	NaN	NaN	NaN	NaN	NaN	NaN	NaN	NaN	NaN	NaN	NaN	NaN	NaN	NaN	NaN	NaN	NaN
NaN	NaN	159.97	171.88	191.71	185.12	194.27	201.3	231.06	201.12	180.83	162.27	192.22	205.21	230.83	230.03	210.46	233.58	297.08	366.69	380.99	355.76	291.51	339.91	410.89	527.64	531.09	544.28	528.02	637.59	444.21	NaN	NaN	NaN	NaN	NaN	NaN	NaN	NaN	NaN	NaN	NaN	NaN	NaN	NaN	NaN	NaN	NaN	NaN	NaN
NaN	NaN	NaN	NaN	NaN	NaN	NaN	NaN	NaN	NaN	152.55	177.52	206.76	212.26	213.05	194.23	200.2	207.25	244.77	299.04	348.15	403.61	479.54	483.21	415.02	403.03	500.65	632.47	628.62	547.94	424.78	303.04	157.59	NaN	NaN	NaN	NaN	NaN	NaN	NaN	NaN	NaN	NaN	NaN	NaN	NaN	NaN	NaN	NaN	NaN
NaN	NaN	NaN	NaN	NaN	NaN	NaN	NaN	NaN	NaN	NaN	NaN	169.76	206.9	309.7	413.66	529.59	548.47	578.84	518.15	543.68	575.66	661.13	715.75	722.77	648.63	483.34	441.87	472.76	593.04	475.91	290.62	NaN	NaN	NaN	NaN	NaN	NaN	NaN	NaN	NaN	NaN	NaN	NaN	NaN	NaN	NaN	NaN	NaN	NaN
NaN	NaN	NaN	NaN	NaN	NaN	NaN	NaN	NaN	NaN	NaN	NaN	NaN	NaN	NaN	81.75	147.05	181.53	228.76	288.66	371.92	361.51	391.33	355.28	387.98	354.8	403.47	345.87	271.07	210.23	212	164.94	NaN	NaN	NaN	NaN	NaN	NaN	NaN	NaN	NaN	NaN	NaN	NaN	NaN	NaN	NaN	NaN	NaN	NaN
NaN	NaN	NaN	NaN	NaN	NaN	NaN	NaN	NaN	NaN	NaN	NaN	NaN	NaN	NaN	NaN	NaN	NaN	NaN	NaN	NaN	NaN	109.68	187.04	236.21	319.73	456.64	621.87	752.98	760.94	633.9	482.93	260.69	NaN	NaN	NaN	NaN	NaN	NaN	NaN	NaN	NaN	NaN	NaN	NaN	NaN	NaN	NaN	NaN	NaN
NaN	NaN	NaN	NaN	NaN	NaN	NaN	NaN	NaN	NaN	NaN	NaN	NaN	160.56	258.4	272.41	313	334.31	358.54	359.02	377.44	384.31	387.22	421.33	496.67	543.36	519.55	476.03	456.13	506.45	490.9	416.89	218.7	NaN	NaN	NaN	NaN	NaN	NaN	NaN	NaN	NaN	NaN	NaN	NaN	NaN	NaN	NaN	NaN	NaN
NaN	NaN	NaN	NaN	NaN	NaN	165.78	271.1	279.06	331.77	360.45	444.02	479.12	492.64	421.91	331.18	345.55	453.21	602.99	637.35	631.82	551.79	582.15	597.99	692.63	726.01	771.61	761.77	766.29	738.85	712.94	NaN	NaN	NaN	NaN	NaN	NaN	NaN	NaN	NaN	NaN	NaN	NaN	NaN	NaN	NaN	NaN	NaN	NaN	NaN
NaN	NaN	NaN	NaN	NaN	NaN	NaN	NaN	NaN	NaN	95.06	146.69	169.16	169.57	168.36	167.1	152.27	144.72	144.5	183.15	208.95	227.98	268.24	356.67	424.17	451.66	455.32	489.9	568.47	585.79	545.82	400.64	318.13	308.16	407.71	NaN	NaN	NaN	NaN	NaN	NaN	NaN	NaN	NaN	NaN	NaN	NaN	NaN	NaN	NaN
NaN	NaN	NaN	NaN	NaN	NaN	NaN	NaN	NaN	NaN	NaN	NaN	NaN	NaN	NaN	NaN	NaN	NaN	335.38	507.65	437.9	472.19	490.19	579.4	593.28	597.72	496.45	434.82	503.66	497.32	370.23	NaN	NaN	NaN	NaN	NaN	NaN	NaN	NaN	NaN	NaN	NaN	NaN	NaN	NaN	NaN	NaN	NaN	NaN	NaN
NaN	NaN	NaN	NaN	NaN	NaN	NaN	NaN	106.11	167.42	169.8	177.35	188.3	199.98	223.42	230.9	239.02	337.48	461.48	557.73	534.72	539.41	547.15	602.81	602.27	625.84	602.65	614.05	568.99	494.93	275.64	NaN	NaN	NaN	NaN	NaN	NaN	NaN	NaN	NaN	NaN	NaN	NaN	NaN	NaN	NaN	NaN	NaN	NaN	NaN
NaN	NaN	NaN	NaN	NaN	NaN	NaN	NaN	NaN	NaN	NaN	NaN	NaN	NaN	NaN	NaN	NaN	NaN	NaN	105.42	149.41	190.44	237.56	363.93	471.06	536.46	446.99	339.04	376.32	476	508.82	296.85	NaN	NaN	NaN	NaN	NaN	NaN	NaN	NaN	NaN	NaN	NaN	NaN	NaN	NaN	NaN	NaN	NaN	NaN
NaN	NaN	NaN	NaN	NaN	NaN	NaN	NaN	NaN	NaN	NaN	NaN	NaN	417.88	638.49	654.57	636.49	715.81	779.99	782.01	704.66	642.31	682.1	729.64	719.53	616.33	475.88	358.11	374.14	436.38	480.81	319.73	NaN	NaN	NaN	NaN	NaN	NaN	NaN	NaN	NaN	NaN	NaN	NaN	NaN	NaN	NaN	NaN	NaN	NaN
NaN	NaN	NaN	NaN	NaN	NaN	NaN	NaN	NaN	NaN	NaN	NaN	NaN	NaN	NaN	NaN	NaN	134.89	223.13	252.83	372.14	544.29	697.62	774.54	742.65	643.17	622.83	668.1	851.44	768.5	565.59	243.68	NaN	NaN	NaN	NaN	NaN	NaN	NaN	NaN	NaN	NaN	NaN	NaN	NaN	NaN	NaN	NaN	NaN	NaN
NaN	NaN	NaN	NaN	NaN	NaN	NaN	NaN	NaN	NaN	NaN	NaN	NaN	NaN	NaN	NaN	NaN	83.838	153.75	165.06	205.21	227.12	257.06	254.07	196.84	236.33	318.71	427.62	360.89	280.69	172.82	158.86	166.13	207.61	234.78	242.47	245.74	165.49	NaN	NaN	NaN	NaN	NaN	NaN	NaN	NaN	NaN	NaN	NaN	NaN
NaN	NaN	NaN	NaN	NaN	NaN	NaN	NaN	NaN	NaN	NaN	NaN	NaN	NaN	NaN	NaN	NaN	NaN	NaN	NaN	NaN	NaN	NaN	NaN	NaN	331.68	514.19	504.66	523.63	481.64	417.06	246.88	158.62	187.4	274.89	331.81	285.84	264.54	259.61	312.93	255.35	247.66	141.61	NaN	NaN	NaN	NaN	NaN	NaN	NaN
NaN	NaN	NaN	NaN	NaN	NaN	NaN	NaN	NaN	NaN	481.63	739.39	752.09	856.5	904.71	903.28	753.48	697.26	720.76	833.42	774.56	685.23	534.49	619.95	699.07	810.08	779.78	792.39	758.62	729.2	449.58	NaN	NaN	NaN	NaN	NaN	NaN	NaN	NaN	NaN	NaN	NaN	NaN	NaN	NaN	NaN	NaN	NaN	NaN	NaN
NaN	NaN	NaN	NaN	NaN	NaN	NaN	NaN	NaN	202.01	312.17	307.73	325.96	301.56	288.36	253.74	279.88	287.35	318.93	313.07	322.87	333.24	375.02	422.49	469.63	480.53	493.57	481.73	480.25	390.39	242.34	NaN	NaN	NaN	NaN	NaN	NaN	NaN	NaN	NaN	NaN	NaN	NaN	NaN	NaN	NaN	NaN	NaN	NaN	NaN
NaN	NaN	NaN	NaN	NaN	NaN	NaN	NaN	NaN	NaN	NaN	NaN	NaN	NaN	NaN	NaN	NaN	NaN	NaN	NaN	NaN	187.1	289.06	337.05	381.95	451.58	487.37	488.91	467.14	484.15	404.94	255.12	NaN	NaN	NaN	NaN	NaN	NaN	NaN	NaN	NaN	NaN	NaN	NaN	NaN	NaN	NaN	NaN	NaN	NaN
NaN	NaN	NaN	NaN	NaN	NaN	NaN	NaN	NaN	NaN	NaN	NaN	NaN	NaN	NaN	NaN	NaN	NaN	NaN	NaN	352.82	568.82	624.9	687.11	704.72	678.93	626.17	623.63	642.37	571.29	405.55	226.77	111.52	NaN	NaN	NaN	NaN	NaN	NaN	NaN	NaN	NaN	NaN	NaN	NaN	NaN	NaN	NaN	NaN	NaN
NaN	NaN	NaN	NaN	NaN	NaN	NaN	NaN	NaN	NaN	NaN	NaN	NaN	NaN	NaN	NaN	NaN	NaN	NaN	NaN	NaN	NaN	NaN	NaN	96.741	182.49	224.82	243.6	246.95	236.57	299.6	360.82	434.76	436.97	497.15	496.17	577.8	513.16	372.27	NaN	NaN	NaN	NaN	NaN	NaN	NaN	NaN	NaN	NaN	NaN
NaN	NaN	NaN	NaN	NaN	NaN	NaN	NaN	NaN	NaN	NaN	NaN	NaN	NaN	NaN	NaN	47.506	89.735	143.85	226.17	250.08	222.18	248.63	297.97	351.26	314.35	282.41	201.33	288.88	353.55	406.66	287.01	138.8	NaN	NaN	NaN	NaN	NaN	NaN	NaN	NaN	NaN	NaN	NaN	NaN	NaN	NaN	NaN	NaN	NaN
NaN	NaN	NaN	NaN	NaN	NaN	NaN	NaN	NaN	NaN	NaN	NaN	NaN	NaN	NaN	NaN	NaN	NaN	NaN	65.871	94.067	111.8	114.08	122.63	250.45	376.28	506.13	480.14	429.43	349.03	275.11	250.12	163.92	NaN	NaN	NaN	NaN	NaN	NaN	NaN	NaN	NaN	NaN	NaN	NaN	NaN	NaN	NaN	NaN	NaN
NaN	NaN	NaN	NaN	NaN	NaN	NaN	NaN	NaN	NaN	NaN	NaN	NaN	NaN	NaN	NaN	NaN	NaN	NaN	94.187	152.17	193.78	297.67	387.15	496.72	534.37	569.14	575.96	562.86	498.13	302.96	NaN	NaN	NaN	NaN	NaN	NaN	NaN	NaN	NaN	NaN	NaN	NaN	NaN	NaN	NaN	NaN	NaN	NaN	NaN
NaN	NaN	NaN	NaN	NaN	NaN	NaN	NaN	NaN	NaN	NaN	340.17	476.26	497.75	512.84	553.94	516.63	505.86	499.63	480.22	445.2	418.57	426.49	407.64	438.8	468.73	544.16	546.27	509.49	614.87	892.79	NaN	NaN	NaN	NaN	NaN	NaN	NaN	NaN	NaN	NaN	NaN	NaN	NaN	NaN	NaN	NaN	NaN	NaN	NaN
NaN	NaN	NaN	NaN	NaN	NaN	NaN	NaN	NaN	NaN	NaN	NaN	NaN	172.34	268	288.08	271.98	310.09	367.37	478.36	472.96	440.07	297.3	312.5	285.09	367.84	392.01	467.45	408.73	601.76	435.53	NaN	NaN	NaN	NaN	NaN	NaN	NaN	NaN	NaN	NaN	NaN	NaN	NaN	NaN	NaN	NaN	NaN	NaN	NaN
NaN	NaN	NaN	NaN	NaN	NaN	NaN	NaN	NaN	NaN	NaN	NaN	NaN	NaN	NaN	NaN	NaN	NaN	NaN	NaN	NaN	NaN	282.8	446.62	440.24	459.62	469.9	508.97	459.77	431.9	416.25	362.84	216.63	NaN	NaN	NaN	NaN	NaN	NaN	NaN	NaN	NaN	NaN	NaN	NaN	NaN	NaN	NaN	NaN	NaN
NaN	NaN	NaN	NaN	NaN	NaN	NaN	NaN	NaN	NaN	NaN	NaN	NaN	NaN	133.56	173.82	143.21	156.34	187.77	241.31	220.29	208.06	169.63	228.96	289.5	387.21	453.59	476.59	460.63	393.53	250.53	NaN	NaN	NaN	NaN	NaN	NaN	NaN	NaN	NaN	NaN	NaN	NaN	NaN	NaN	NaN	NaN	NaN	NaN	NaN
NaN	NaN	NaN	NaN	NaN	NaN	NaN	NaN	NaN	NaN	NaN	NaN	NaN	NaN	NaN	NaN	NaN	NaN	NaN	NaN	NaN	NaN	NaN	NaN	NaN	NaN	NaN	NaN	270.05	417.94	418.35	449.27	473.18	471.77	453.99	500.66	544.52	614.72	553.41	543.15	483.77	499.92	315.7	NaN	NaN	NaN	NaN	NaN	NaN	NaN
NaN	NaN	NaN	NaN	NaN	NaN	NaN	NaN	NaN	NaN	NaN	NaN	NaN	NaN	NaN	NaN	NaN	NaN	NaN	NaN	NaN	220.62	440.93	635.29	629.28	614.62	570.5	633.04	673.77	704.59	666.41	543.44	417.24	238.53	NaN	NaN	NaN	NaN	NaN	NaN	NaN	NaN	NaN	NaN	NaN	NaN	NaN	NaN	NaN	NaN
NaN	NaN	NaN	NaN	NaN	NaN	NaN	NaN	NaN	NaN	NaN	NaN	NaN	NaN	NaN	NaN	NaN	NaN	NaN	172.75	305.17	313.74	260.95	185.96	177.75	107.17	137.23	170.03	242	320.25	400.58	324.87	NaN	NaN	NaN	NaN	NaN	NaN	NaN	NaN	NaN	NaN	NaN	NaN	NaN	NaN	NaN	NaN	NaN	NaN
NaN	NaN	NaN	NaN	NaN	NaN	NaN	NaN	NaN	NaN	NaN	NaN	NaN	NaN	NaN	NaN	NaN	NaN	NaN	NaN	317.45	475.88	403.17	453.79	443.95	615.73	648.29	800.22	736.94	704.05	562.36	366.2	NaN	NaN	NaN	NaN	NaN	NaN	NaN	NaN	NaN	NaN	NaN	NaN	NaN	NaN	NaN	NaN	NaN	NaN
NaN	NaN	NaN	NaN	120.53	133.83	175.25	198.25	244.13	277.09	291.76	317.95	325.76	362.28	355.26	367.99	348.9	307.81	236.92	222.48	237.79	253.62	222.97	198.04	160.97	187.95	189.62	225.93	226.14	439.55	360.27	NaN	NaN	NaN	NaN	NaN	NaN	NaN	NaN	NaN	NaN	NaN	NaN	NaN	NaN	NaN	NaN	NaN	NaN	NaN
NaN	NaN	NaN	NaN	NaN	NaN	NaN	NaN	NaN	NaN	NaN	NaN	NaN	NaN	NaN	154.41	175.48	249.74	292.5	366.98	388.96	467.59	542.24	611.4	656.87	633.04	623.29	615.91	548.04	420.53	383.99	408.65	434.61	295.93	141.44	NaN	NaN	NaN	NaN	NaN	NaN	NaN	NaN	NaN	NaN	NaN	NaN	NaN	NaN	NaN
NaN	NaN	NaN	NaN	NaN	NaN	NaN	NaN	NaN	NaN	NaN	NaN	NaN	NaN	NaN	NaN	NaN	332.26	307.66	340.29	380.48	489.43	589.53	677.96	568.45	445.11	318.95	340.94	409.11	481.32	445.77	257.46	NaN	NaN	NaN	NaN	NaN	NaN	NaN	NaN	NaN	NaN	NaN	NaN	NaN	NaN	NaN	NaN	NaN	NaN
NaN	NaN	NaN	NaN	NaN	159.45	154.53	189.27	259.92	400.54	529.32	658.82	709.42	754.7	774.62	803.84	744.71	703.62	711.14	681.3	696.96	656.9	728.76	715.19	666.06	555.51	545.98	589.34	712.15	674.43	539.97	282.86	NaN	NaN	NaN	NaN	NaN	NaN	NaN	NaN	NaN	NaN	NaN	NaN	NaN	NaN	NaN	NaN	NaN	NaN
NaN	NaN	NaN	NaN	NaN	NaN	NaN	NaN	NaN	NaN	NaN	NaN	100.98	129.97	160.22	182.84	213.95	253.63	293.05	282.14	269.74	237.75	271.13	323.52	378.26	315.03	194.08	182.37	282.75	393.62	361.95	291.56	221.95	196.47	203.35	250.22	188.35	NaN	NaN	NaN	NaN	NaN	NaN	NaN	NaN	NaN	NaN	NaN	NaN	NaN
NaN	NaN	NaN	NaN	NaN	NaN	NaN	NaN	NaN	NaN	238.77	272.81	330.93	381.44	443.64	496.83	533.04	574.31	618.26	689.43	695.72	765.6	804.06	918.64	858.37	932.91	932.9	981.35	811.26	702.06	550.07	363.21	NaN	NaN	NaN	NaN	NaN	NaN	NaN	NaN	NaN	NaN	NaN	NaN	NaN	NaN	NaN	NaN	NaN	NaN
NaN	NaN	NaN	NaN	NaN	NaN	NaN	NaN	NaN	NaN	NaN	178.83	283.91	359.79	377.86	366.23	342.26	324.47	331.1	344.82	389.76	435.68	479.75	549.33	588.89	623.93	595.07	591.66	609.7	615.98	603.45	468.28	394.6	212.1	NaN	NaN	NaN	NaN	NaN	NaN	NaN	NaN	NaN	NaN	NaN	NaN	NaN	NaN	NaN	NaN
NaN	NaN	NaN	NaN	NaN	519.51	630.91	741.74	757.41	814.98	828.73	899.1	895.54	892.11	804.8	806.71	915.13	1144.1	1263.6	1147.5	1130.8	1095.5	1189	1049.8	996.41	897.31	994.08	1032	1096	756.58	386.05	NaN	NaN	NaN	NaN	NaN	NaN	NaN	NaN	NaN	NaN	NaN	NaN	NaN	NaN	NaN	NaN	NaN	NaN	NaN
NaN	NaN	NaN	NaN	NaN	NaN	NaN	NaN	134.67	142.5	158.9	146.57	143.96	132.45	146.65	163.25	197.44	246.87	310.07	345.87	373.32	340.65	284.41	285.85	334.39	428.02	428.63	463.92	426.1	478.66	468.94	349.58	NaN	NaN	NaN	NaN	NaN	NaN	NaN	NaN	NaN	NaN	NaN	NaN	NaN	NaN	NaN	NaN	NaN	NaN
NaN	NaN	NaN	NaN	NaN	NaN	NaN	NaN	NaN	NaN	NaN	NaN	NaN	NaN	NaN	NaN	NaN	NaN	NaN	386.5	376.37	413.98	434.79	534.64	559.65	629	570.21	645.86	634.12	682.21	532.32	424	206.27	NaN	NaN	NaN	NaN	NaN	NaN	NaN	NaN	NaN	NaN	NaN	NaN	NaN	NaN	NaN	NaN	NaN
NaN	NaN	NaN	NaN	NaN	NaN	NaN	NaN	NaN	NaN	NaN	NaN	NaN	NaN	NaN	NaN	NaN	NaN	NaN	NaN	229.99	278.1	320.09	289.42	292.66	317.98	386.75	403.92	390.25	371.84	345.27	285.59	219.79	169.35	153.15	207.55	252.63	305.09	268.58	267.43	234.69	293.36	273.75	321.08	328.13	430.06	381.28	412.18	235.42	NaN
NaN	NaN	NaN	NaN	NaN	NaN	NaN	NaN	NaN	NaN	NaN	NaN	NaN	NaN	NaN	NaN	NaN	174.5	228.38	322.97	396.03	463.31	538.55	607.92	634.1	643.23	616.6	645.09	640.32	656.05	526.64	396.7	197.65	NaN	NaN	NaN	NaN	NaN	NaN	NaN	NaN	NaN	NaN	NaN	NaN	NaN	NaN	NaN	NaN	NaN
NaN	NaN	NaN	NaN	NaN	NaN	NaN	NaN	NaN	NaN	75.929	83.923	120.71	139.39	172.51	201.63	232.36	237.39	199.79	189.84	192.04	192.36	221.07	282.66	380.07	443.1	467.26	568.92	683.54	781.89	683.97	487.2	230.78	NaN	NaN	NaN	NaN	NaN	NaN	NaN	NaN	NaN	NaN	NaN	NaN	NaN	NaN	NaN	NaN	NaN
NaN	NaN	NaN	NaN	NaN	NaN	NaN	NaN	NaN	NaN	NaN	NaN	NaN	NaN	NaN	NaN	NaN	125.67	185.32	249.6	263.43	305.25	335.52	402.27	376.83	389.4	371.12	421.98	451.47	462.05	379.67	201.17	NaN	NaN	NaN	NaN	NaN	NaN	NaN	NaN	NaN	NaN	NaN	NaN	NaN	NaN	NaN	NaN	NaN	NaN
NaN	NaN	NaN	NaN	NaN	NaN	NaN	NaN	NaN	NaN	NaN	NaN	NaN	112.61	123.57	178.1	264.42	390.3	504.08	617.97	613.1	630.75	633.28	730.3	740.7	758.32	739.69	664.19	659.58	659.64	675.21	567.74	452.48	417.51	418.55	468.81	483.93	344.5	NaN	NaN	NaN	NaN	NaN	NaN	NaN	NaN	NaN	NaN	NaN	NaN
NaN	NaN	NaN	NaN	NaN	NaN	NaN	NaN	289.19	359.85	431.83	469.12	472.16	497.48	551.79	551.75	531.17	459.31	544.53	606.33	707.84	609.08	514.94	536.58	658.18	773.52	751.02	775.89	750.5	755.63	726.72	727.19	584.67	463.17	231.99	NaN	NaN	NaN	NaN	NaN	NaN	NaN	NaN	NaN	NaN	NaN	NaN	NaN	NaN	NaN
NaN	NaN	NaN	NaN	NaN	NaN	NaN	NaN	NaN	NaN	NaN	NaN	NaN	NaN	141.78	127.07	153.52	180.27	256.86	324.77	401.41	422.29	493.02	500.19	555.48	548.83	604.03	598.37	536.68	546.95	569.7	540.72	362.63	193.08	78.054	NaN	NaN	NaN	NaN	NaN	NaN	NaN	NaN	NaN	NaN	NaN	NaN	NaN	NaN	NaN
NaN	NaN	NaN	NaN	NaN	NaN	NaN	NaN	NaN	NaN	NaN	NaN	86.43	118.25	173.7	222.41	314.52	411.24	461.52	430.82	360.85	359.95	457.09	530.47	593.25	581.85	542.79	552.76	554.21	586.13	457.78	311.88	211.15	237.84	300.93	326.32	343.64	398.66	377.6	251.49	NaN	NaN	NaN	NaN	NaN	NaN	NaN	NaN	NaN	NaN
NaN	NaN	NaN	NaN	NaN	NaN	NaN	NaN	NaN	NaN	NaN	NaN	NaN	NaN	687.92	512.25	494.89	489.17	565.25	614.21	709.48	688.54	602.8	607.83	656.83	708.35	701.87	716.09	608.13	599.04	482.05	435.17	298.62	323.51	417.6	488.22	518.49	513.31	343.09	NaN	NaN	NaN	NaN	NaN	NaN	NaN	NaN	NaN	NaN	NaN
NaN	NaN	NaN	NaN	NaN	NaN	NaN	NaN	NaN	217	300.81	391.5	435.66	516.39	558.1	596.29	570.97	552.63	535.01	551.1	586.52	644.22	582.4	443.15	435.4	541.36	707.25	676.31	712.33	620.46	536.98	372.25	323.5	216.31	NaN	NaN	NaN	NaN	NaN	NaN	NaN	NaN	NaN	NaN	NaN	NaN	NaN	NaN	NaN	NaN
NaN	NaN	NaN	NaN	NaN	NaN	NaN	NaN	NaN	NaN	NaN	NaN	NaN	NaN	NaN	227.94	235.05	296.7	310	365.2	388.6	465.14	462.62	461.65	465.13	560.37	660.45	701.04	642.95	502.69	468.45	381.07	261.19	NaN	NaN	NaN	NaN	NaN	NaN	NaN	NaN	NaN	NaN	NaN	NaN	NaN	NaN	NaN	NaN	NaN
NaN	NaN	NaN	NaN	NaN	NaN	NaN	NaN	NaN	NaN	NaN	NaN	NaN	NaN	NaN	NaN	NaN	175.9	210.29	282.05	308.86	378.71	415.68	499.77	538.42	588.68	620.75	640.93	644.86	627.87	466.09	249.67	143.24	186.24	290.42	299.9	310.7	270.67	284.48	295.55	361.72	254.95	NaN	NaN	NaN	NaN	NaN	NaN	NaN	NaN
NaN	NaN	NaN	NaN	NaN	NaN	NaN	NaN	NaN	NaN	NaN	NaN	NaN	NaN	NaN	NaN	NaN	NaN	249.5	281.01	346.47	401	519.47	643.47	794.42	734.87	723.23	600.73	673.56	665	708.07	537.94	285.52	NaN	NaN	NaN	NaN	NaN	NaN	NaN	NaN	NaN	NaN	NaN	NaN	NaN	NaN	NaN	NaN	NaN
NaN	NaN	NaN	NaN	NaN	211.36	272.35	355.36	386.9	447.9	484.67	551.73	481.74	428.89	346.12	338.72	355.24	392.32	387.37	286.22	249.89	274	341.62	333.49	319.24	276.07	341.6	409.83	527.29	574.98	403.39	NaN	NaN	NaN	NaN	NaN	NaN	NaN	NaN	NaN	NaN	NaN	NaN	NaN	NaN	NaN	NaN	NaN	NaN	NaN
NaN	NaN	NaN	NaN	NaN	NaN	NaN	NaN	NaN	NaN	NaN	223.56	208.23	252.98	290.22	410.83	512.7	626.49	612.07	584.41	585.09	607.54	626.9	675.41	694.68	683.28	652.99	676.9	727.3	777.48	672.65	507.3	229.09	NaN	NaN	NaN	NaN	NaN	NaN	NaN	NaN	NaN	NaN	NaN	NaN	NaN	NaN	NaN	NaN	NaN
NaN	NaN	NaN	NaN	NaN	NaN	NaN	NaN	NaN	NaN	114.83	140.38	196.69	253.91	332.73	390.59	447.05	404.75	384.11	341.05	358.32	363.16	410.27	394.87	321.85	305.61	369.76	503.17	483.03	440.05	303.69	234.73	116.04	NaN	NaN	NaN	NaN	NaN	NaN	NaN	NaN	NaN	NaN	NaN	NaN	NaN	NaN	NaN	NaN	NaN
NaN	NaN	NaN	NaN	NaN	NaN	NaN	NaN	NaN	NaN	NaN	NaN	208.29	275.9	372.84	433.15	505.5	549.06	590.13	603.69	610.43	653.93	690.43	704.26	701.33	715.95	732.47	705.23	650.92	605.95	608.35	551.06	411.89	201.11	NaN	NaN	NaN	NaN	NaN	NaN	NaN	NaN	NaN	NaN	NaN	NaN	NaN	NaN	NaN	NaN
NaN	NaN	NaN	NaN	NaN	NaN	NaN	NaN	NaN	NaN	NaN	62.261	83.497	110.53	129.34	148.51	155.48	167.87	198.46	257.12	307.98	349.01	361.38	360.78	405.19	473.23	554.67	572.43	553.57	560.21	536.19	410.81	266.77	161.52	186.16	131.85	NaN	NaN	NaN	NaN	NaN	NaN	NaN	NaN	NaN	NaN	NaN	NaN	NaN	NaN
NaN	NaN	NaN	NaN	NaN	NaN	NaN	NaN	NaN	NaN	NaN	NaN	NaN	NaN	NaN	NaN	174.82	249.54	306.03	322.66	356.63	377.12	420.32	376.88	408.91	449.48	539.87	617.69	653.74	558.88	348.17	192.9	144.88	212.03	193.46	147.47	NaN	NaN	NaN	NaN	NaN	NaN	NaN	NaN	NaN	NaN	NaN	NaN	NaN	NaN
NaN	NaN	NaN	NaN	NaN	NaN	NaN	NaN	NaN	NaN	NaN	NaN	NaN	NaN	85.053	95.996	165.56	231.3	294.05	344.17	402.4	444.73	476.2	465.08	447.62	422.04	403.71	354.01	262.03	264.71	300.02	311.7	251.31	184.97	111.34	NaN	NaN	NaN	NaN	NaN	NaN	NaN	NaN	NaN	NaN	NaN	NaN	NaN	NaN	NaN
NaN	NaN	NaN	NaN	NaN	NaN	NaN	NaN	NaN	NaN	NaN	NaN	NaN	NaN	NaN	NaN	NaN	NaN	NaN	149.13	196.75	312.67	377.47	407.17	401.87	453.77	483.86	534.68	576.36	637.5	499.7	368.09	194.06	180.19	189.22	223.12	211.04	201.77	192.21	245.38	246.38	301.78	315.63	356.02	283.41	168.99	NaN	NaN	NaN	NaN
NaN	NaN	NaN	NaN	112.63	135.1	207.43	301.05	471.62	572.03	662.3	606.55	615.67	624.8	695.74	713.82	750.44	700.17	616.85	598.11	614.62	688.26	635.1	628.8	532.73	539.23	517.75	599.23	538.09	425.74	212.5	NaN	NaN	NaN	NaN	NaN	NaN	NaN	NaN	NaN	NaN	NaN	NaN	NaN	NaN	NaN	NaN	NaN	NaN	NaN
NaN	NaN	NaN	NaN	NaN	NaN	NaN	NaN	NaN	NaN	109.06	165.44	210.53	220.3	245.9	249.57	253.45	242.66	235.6	195.77	164.15	156.28	171.16	300.08	404.53	513.96	483.82	460.35	392.06	420.7	407.47	303.24	NaN	NaN	NaN	NaN	NaN	NaN	NaN	NaN	NaN	NaN	NaN	NaN	NaN	NaN	NaN	NaN	NaN	NaN
NaN	NaN	NaN	NaN	NaN	NaN	NaN	NaN	NaN	NaN	NaN	NaN	NaN	NaN	NaN	NaN	NaN	NaN	NaN	NaN	NaN	226.61	355	433.72	516.35	626.1	720.51	753.23	790.94	700.08	555.64	438.5	267.3	NaN	NaN	NaN	NaN	NaN	NaN	NaN	NaN	NaN	NaN	NaN	NaN	NaN	NaN	NaN	NaN	NaN
NaN	NaN	NaN	NaN	NaN	NaN	NaN	NaN	NaN	NaN	NaN	NaN	NaN	NaN	NaN	NaN	NaN	NaN	283.95	428.53	574.67	714.19	852.33	820.11	796.83	787.51	754.8	685.04	709.16	673.22	586.29	366.49	255.22	209.94	250.03	309.14	377.06	259.25	NaN	NaN	NaN	NaN	NaN	NaN	NaN	NaN	NaN	NaN	NaN	NaN
NaN	NaN	NaN	NaN	NaN	NaN	NaN	NaN	NaN	NaN	NaN	NaN	NaN	NaN	NaN	NaN	NaN	NaN	NaN	NaN	245.2	471.05	626.31	698.48	768.11	726.24	763.59	722.9	698.6	700.9	635.62	489.06	382.57	247.2	266.32	288.11	351.13	398.02	393.28	276.12	NaN	NaN	NaN	NaN	NaN	NaN	NaN	NaN	NaN	NaN
NaN	NaN	NaN	NaN	NaN	NaN	NaN	NaN	NaN	NaN	NaN	NaN	NaN	NaN	NaN	NaN	NaN	NaN	NaN	NaN	NaN	273.11	463.48	519.7	543.39	530.23	549.47	578.6	548.62	462.32	450.7	414.83	301.28	NaN	NaN	NaN	NaN	NaN	NaN	NaN	NaN	NaN	NaN	NaN	NaN	NaN	NaN	NaN	NaN	NaN
NaN	NaN	NaN	NaN	NaN	NaN	NaN	NaN	NaN	NaN	NaN	NaN	NaN	NaN	NaN	NaN	NaN	NaN	NaN	NaN	NaN	310.11	502.44	599.18	625.61	627.09	590.25	580.79	563.48	541.42	429.52	253.02	NaN	NaN	NaN	NaN	NaN	NaN	NaN	NaN	NaN	NaN	NaN	NaN	NaN	NaN	NaN	NaN	NaN	NaN
NaN	NaN	NaN	NaN	NaN	NaN	NaN	NaN	NaN	NaN	NaN	121.35	190.55	182.61	203.14	204.1	234.17	214.19	189.65	185.81	206.16	230.93	196.28	166.67	115.87	112.86	119.45	168.97	211.09	530.18	461.09	NaN	NaN	NaN	NaN	NaN	NaN	NaN	NaN	NaN	NaN	NaN	NaN	NaN	NaN	NaN	NaN	NaN	NaN	NaN
NaN	NaN	NaN	NaN	NaN	NaN	NaN	NaN	NaN	NaN	NaN	NaN	194.86	329.81	407.81	391.15	396.21	375.51	351.85	337.34	392.11	452.33	472.83	472.49	404.67	382.84	372.71	468.14	497.77	536.18	349.01	NaN	NaN	NaN	NaN	NaN	NaN	NaN	NaN	NaN	NaN	NaN	NaN	NaN	NaN	NaN	NaN	NaN	NaN	NaN
NaN	NaN	NaN	NaN	NaN	NaN	NaN	NaN	NaN	NaN	NaN	NaN	NaN	NaN	NaN	NaN	NaN	NaN	NaN	NaN	302.02	457.97	492.03	484.35	506.9	418.49	353.76	361.57	454.18	538.87	478.78	401.68	277.28	151.06	NaN	NaN	NaN	NaN	NaN	NaN	NaN	NaN	NaN	NaN	NaN	NaN	NaN	NaN	NaN	NaN
NaN	NaN	NaN	NaN	NaN	NaN	NaN	NaN	NaN	NaN	NaN	NaN	NaN	NaN	NaN	NaN	NaN	NaN	NaN	NaN	NaN	249.1	459.58	569.89	689.65	552.79	359.95	393.42	590.92	758.07	696.03	519.44	393.75	197.66	NaN	NaN	NaN	NaN	NaN	NaN	NaN	NaN	NaN	NaN	NaN	NaN	NaN	NaN	NaN	NaN
NaN	NaN	NaN	NaN	NaN	NaN	NaN	NaN	NaN	NaN	NaN	NaN	NaN	NaN	NaN	NaN	379.42	594.98	583.28	515.17	520.6	566.06	708.31	683.18	649.83	522.97	578.71	642.34	802.76	781.31	505.94	NaN	NaN	NaN	NaN	NaN	NaN	NaN	NaN	NaN	NaN	NaN	NaN	NaN	NaN	NaN	NaN	NaN	NaN	NaN
NaN	NaN	NaN	NaN	NaN	NaN	NaN	NaN	NaN	NaN	NaN	NaN	NaN	NaN	NaN	NaN	NaN	270.48	351.63	290.27	283.97	317.19	333.55	350.17	314.93	309.54	288.08	310.44	289.37	365.17	263.68	NaN	NaN	NaN	NaN	NaN	NaN	NaN	NaN	NaN	NaN	NaN	NaN	NaN	NaN	NaN	NaN	NaN	NaN	NaN
NaN	108.81	109.07	116.79	129.81	115.95	124.8	137.07	170.93	178.52	179.56	200.8	239.63	319.38	396.95	425.85	473.21	473.11	545.72	539.88	557.71	472.02	466.45	470.85	503.76	477.31	505.39	449.62	404.79	434.91	725.7	NaN	NaN	NaN	NaN	NaN	NaN	NaN	NaN	NaN	NaN	NaN	NaN	NaN	NaN	NaN	NaN	NaN	NaN	NaN
NaN	NaN	NaN	NaN	NaN	NaN	NaN	NaN	NaN	NaN	NaN	NaN	194.53	282.47	318.48	299.01	322.84	314.65	310.76	338.72	341.34	363.34	349.6	365.54	381.18	439.85	513.15	567.72	460.14	384.4	333.97	256.88	NaN	NaN	NaN	NaN	NaN	NaN	NaN	NaN	NaN	NaN	NaN	NaN	NaN	NaN	NaN	NaN	NaN	NaN
NaN	NaN	NaN	NaN	NaN	NaN	NaN	NaN	NaN	NaN	NaN	NaN	NaN	NaN	NaN	137.12	175.65	210.4	223.59	264.3	339.3	436.08	461.55	449.7	449.17	504.87	534.78	566.09	556.45	513.78	438.11	363.11	232.26	NaN	NaN	NaN	NaN	NaN	NaN	NaN	NaN	NaN	NaN	NaN	NaN	NaN	NaN	NaN	NaN	NaN
NaN	NaN	NaN	NaN	NaN	NaN	NaN	NaN	NaN	NaN	NaN	112.11	141.99	165.22	158.5	191.12	257.07	351	357.33	339.56	343.47	389.55	448.23	471.65	462.96	378.59	395.77	461.58	613.08	571.91	448.98	312.93	202.24	201.93	140.24	174.1	245.14	208.29	NaN	NaN	NaN	NaN	NaN	NaN	NaN	NaN	NaN	NaN	NaN	NaN
NaN	NaN	NaN	NaN	NaN	NaN	NaN	NaN	NaN	NaN	NaN	NaN	94.5	80.802	88.308	96.492	106.05	148.97	191.21	222.01	260.49	321.17	458.27	596.55	632.85	575.81	411.47	420.89	508.37	625.52	558.02	372.02	240.79	234.1	301.53	274.19	282.4	266.67	291.78	178.83	NaN	NaN	NaN	NaN	NaN	NaN	NaN	NaN	NaN	NaN
NaN	NaN	NaN	NaN	NaN	NaN	NaN	NaN	NaN	NaN	NaN	NaN	NaN	NaN	NaN	NaN	NaN	NaN	NaN	148.57	252.78	363.87	450.62	573.14	650.32	697.97	700	673.26	635.2	529.83	420.93	230.74	NaN	NaN	NaN	NaN	NaN	NaN	NaN	NaN	NaN	NaN	NaN	NaN	NaN	NaN	NaN	NaN	NaN	NaN
NaN	NaN	NaN	NaN	NaN	60.628	56.835	73.198	102.52	128.17	146.28	143.1	159.1	155.34	172.86	151.15	155.83	170.67	180.46	177.24	222.66	320.98	454.19	485.23	499.02	464.01	498.06	491.95	500.69	371.27	285.76	126.43	NaN	NaN	NaN	NaN	NaN	NaN	NaN	NaN	NaN	NaN	NaN	NaN	NaN	NaN	NaN	NaN	NaN	NaN
NaN	NaN	NaN	NaN	NaN	NaN	NaN	NaN	NaN	NaN	NaN	NaN	NaN	NaN	NaN	NaN	NaN	141.28	178.69	240.72	244.03	310.55	333.23	394.97	423.13	476.08	482.02	446.56	440.92	398.4	351.38	196.92	150.65	87.782	NaN	NaN	NaN	NaN	NaN	NaN	NaN	NaN	NaN	NaN	NaN	NaN	NaN	NaN	NaN	NaN
NaN	NaN	NaN	NaN	NaN	NaN	NaN	NaN	NaN	139.46	174.18	203.45	216.3	238.04	265.51	353.03	304.94	292.21	250.67	338.79	378.22	413.64	379.75	323.55	317.8	367.56	434.4	392.59	360.39	285.84	285.33	211.45	145.41	NaN	NaN	NaN	NaN	NaN	NaN	NaN	NaN	NaN	NaN	NaN	NaN	NaN	NaN	NaN	NaN	NaN
NaN	NaN	NaN	NaN	NaN	NaN	NaN	NaN	NaN	NaN	NaN	NaN	NaN	NaN	NaN	NaN	142.41	380.08	541.35	584.92	626.04	631.06	636.67	604.09	625.98	655.9	710.45	512.61	472.96	418.91	420.27	232.13	NaN	NaN	NaN	NaN	NaN	NaN	NaN	NaN	NaN	NaN	NaN	NaN	NaN	NaN	NaN	NaN	NaN	NaN
NaN	NaN	NaN	NaN	NaN	NaN	NaN	NaN	NaN	NaN	89.633	180.21	267.6	289.01	344.19	370.94	417.14	407.66	391.68	370.54	373.35	401.44	431.41	431.44	343.59	318.09	321.81	387.01	382.48	394.95	292.69	239.12	93.325	NaN	NaN	NaN	NaN	NaN	NaN	NaN	NaN	NaN	NaN	NaN	NaN	NaN	NaN	NaN	NaN	NaN
NaN	NaN	NaN	NaN	NaN	NaN	NaN	NaN	NaN	NaN	NaN	NaN	NaN	188.58	247.23	318.48	390.55	458.97	482.12	527.28	479.55	465.39	378.21	406.4	421.69	441.97	383.03	273.97	334.79	416.02	456.89	347.8	257.61	254.51	303.1	346.53	375.46	244.66	NaN	NaN	NaN	NaN	NaN	NaN	NaN	NaN	NaN	NaN	NaN	NaN
NaN	NaN	NaN	NaN	NaN	NaN	NaN	NaN	NaN	NaN	80.528	88.772	110.01	158.88	254.98	357.66	477.48	467.8	520.07	486.88	549.58	539.66	606.3	523.59	396.06	311.12	359.47	456.33	475.98	446.07	314.16	150.96	NaN	NaN	NaN	NaN	NaN	NaN	NaN	NaN	NaN	NaN	NaN	NaN	NaN	NaN	NaN	NaN	NaN	NaN
NaN	NaN	NaN	NaN	NaN	NaN	NaN	NaN	NaN	NaN	NaN	NaN	NaN	NaN	NaN	NaN	280.71	299.56	355.57	430.63	497.99	503.41	481.45	510.89	560.41	678.68	664.75	685.61	655.77	626.87	460.3	327.75	153.69	NaN	NaN	NaN	NaN	NaN	NaN	NaN	NaN	NaN	NaN	NaN	NaN	NaN	NaN	NaN	NaN	NaN
NaN	NaN	NaN	NaN	NaN	NaN	NaN	NaN	NaN	NaN	225.92	170.02	146.96	131.55	125.45	129.91	165.5	178.07	191.73	180.85	209.99	299.31	439.75	453.81	344.12	367.01	505.35	658.35	629.35	563.35	453.12	344.75	250.66	157.9	NaN	NaN	NaN	NaN	NaN	NaN	NaN	NaN	NaN	NaN	NaN	NaN	NaN	NaN	NaN	NaN
NaN	NaN	NaN	NaN	NaN	NaN	NaN	NaN	NaN	NaN	144.06	155.82	173.1	166.33	219.42	264.35	325.17	301.18	295.61	251.81	304.92	331.2	375.68	330.43	231.25	194.08	253.81	331.63	325.34	346.31	297.93	269.35	118.55	NaN	NaN	NaN	NaN	NaN	NaN	NaN	NaN	NaN	NaN	NaN	NaN	NaN	NaN	NaN	NaN	NaN
NaN	14.73	84.485	104.45	92.972	115.33	155.88	194.16	180.21	189.51	214.58	279.97	349.4	395.1	395.66	333.91	314.57	327.82	351.19	311.01	265.99	203	245.49	235.23	272.95	283.7	304.79	296.8	367.32	427.14	458.11	NaN	NaN	NaN	NaN	NaN	NaN	NaN	NaN	NaN	NaN	NaN	NaN	NaN	NaN	NaN	NaN	NaN	NaN	NaN
NaN	NaN	NaN	NaN	NaN	NaN	NaN	NaN	245.12	317.38	403.72	456.65	494.02	522.72	579.32	543.11	528.68	544.91	687.07	734.34	743.43	687.07	636.16	687.96	705.57	752	651.8	648.46	526.9	565.55	531.61	428.08	NaN	NaN	NaN	NaN	NaN	NaN	NaN	NaN	NaN	NaN	NaN	NaN	NaN	NaN	NaN	NaN	NaN	NaN
NaN	NaN	NaN	NaN	NaN	NaN	NaN	NaN	NaN	NaN	NaN	NaN	NaN	NaN	NaN	113.92	123.29	142.57	163.26	184.89	210.34	228.71	283.99	334.03	365.7	428.82	544.36	675.06	641.08	462.81	336.52	186.47	NaN	NaN	NaN	NaN	NaN	NaN	NaN	NaN	NaN	NaN	NaN	NaN	NaN	NaN	NaN	NaN	NaN	NaN
NaN	NaN	NaN	NaN	NaN	NaN	NaN	NaN	346.17	313.46	331.78	333.3	349.21	340.29	350.35	358.65	346.96	355.9	352.15	355.77	413.92	461.07	431.34	496.74	577.02	725.03	666.94	624.34	500.12	527.81	482.09	484	272.48	NaN	NaN	NaN	NaN	NaN	NaN	NaN	NaN	NaN	NaN	NaN	NaN	NaN	NaN	NaN	NaN	NaN
NaN	NaN	NaN	NaN	NaN	NaN	NaN	NaN	NaN	NaN	NaN	NaN	323.81	414.26	527.13	596	633.35	674.37	709.19	645.96	631.99	644.23	727.97	718.5	712.3	685.75	649.14	673.25	758.63	815.66	722.57	556.9	449.27	282.74	NaN	NaN	NaN	NaN	NaN	NaN	NaN	NaN	NaN	NaN	NaN	NaN	NaN	NaN	NaN	NaN
NaN	NaN	NaN	175.42	179.28	196.78	218.81	264.91	359.66	412.71	423.34	416.11	408.19	454.31	480.52	492.61	399.4	286.58	305.57	383.39	451.42	360.99	313.46	240.33	338.57	442.88	533.49	476.24	371.62	439.81	328.36	NaN	NaN	NaN	NaN	NaN	NaN	NaN	NaN	NaN	NaN	NaN	NaN	NaN	NaN	NaN	NaN	NaN	NaN	NaN
NaN	NaN	NaN	211.24	217.36	221.41	242.2	263.73	287.45	310.76	297.55	277.74	271.82	273.76	282.49	295.58	278.51	239.92	308.66	370.12	444.88	404.76	445.55	419.43	439.07	438.66	508.89	545.8	507.24	525.46	323.71	NaN	NaN	NaN	NaN	NaN	NaN	NaN	NaN	NaN	NaN	NaN	NaN	NaN	NaN	NaN	NaN	NaN	NaN	NaN
NaN	NaN	63.685	142.67	195.51	217.86	246.69	251.23	265.36	229.17	225.65	191.45	240.06	289.37	382.12	369.13	301.4	297.44	385.65	489.39	488.05	479.02	377.56	396.41	409.48	495.05	470.46	470.41	431.09	353.13	212.25	134.26	NaN	NaN	NaN	NaN	NaN	NaN	NaN	NaN	NaN	NaN	NaN	NaN	NaN	NaN	NaN	NaN	NaN	NaN
NaN	NaN	NaN	NaN	NaN	NaN	NaN	NaN	NaN	NaN	NaN	NaN	NaN	NaN	NaN	NaN	NaN	324.05	400.69	509.29	537.27	606.65	632.52	674.48	632.94	622.7	641.44	654.46	645.89	588.45	458.58	234.9	NaN	NaN	NaN	NaN	NaN	NaN	NaN	NaN	NaN	NaN	NaN	NaN	NaN	NaN	NaN	NaN	NaN	NaN
NaN	NaN	NaN	NaN	NaN	NaN	NaN	NaN	NaN	NaN	NaN	NaN	NaN	NaN	NaN	NaN	NaN	127.4	231.03	327.55	401.9	462.94	480.32	510.9	395.26	337.27	282.8	342.87	404.33	419.87	305.62	NaN	NaN	NaN	NaN	NaN	NaN	NaN	NaN	NaN	NaN	NaN	NaN	NaN	NaN	NaN	NaN	NaN	NaN	NaN
NaN	NaN	NaN	NaN	NaN	NaN	NaN	NaN	NaN	NaN	NaN	283.46	367.64	438.85	440.53	485.6	494.76	546.25	503.16	540.65	571.85	589.15	537.32	529.39	547.14	540.66	571.54	596.75	693.89	653.05	538.79	349.15	160.82	NaN	NaN	NaN	NaN	NaN	NaN	NaN	NaN	NaN	NaN	NaN	NaN	NaN	NaN	NaN	NaN	NaN
NaN	NaN	NaN	186.38	211.05	240.2	262.46	279.93	345.69	381.81	453.59	452.77	503.23	477.63	503.64	532.56	524.06	445.51	459.71	540.69	668.65	648.54	707.96	592.81	578.02	589.82	666.1	703.25	601.46	577	355.49	NaN	NaN	NaN	NaN	NaN	NaN	NaN	NaN	NaN	NaN	NaN	NaN	NaN	NaN	NaN	NaN	NaN	NaN	NaN
NaN	NaN	NaN	NaN	NaN	NaN	NaN	NaN	NaN	NaN	NaN	NaN	193.27	230.26	247.18	241.34	238.8	232.49	229.93	231.97	246.95	253.87	255.46	311.43	403.38	426.51	365.29	320.42	393.21	474.49	394.92	279.74	181.18	192.76	226.49	271.54	286.8	293.17	299.22	221.79	NaN	NaN	NaN	NaN	NaN	NaN	NaN	NaN	NaN	NaN
NaN	NaN	NaN	NaN	NaN	NaN	NaN	NaN	145.2	185.01	234.56	271.55	321.53	360.39	409.21	382.55	432.72	462.6	547.67	550.62	533.07	538.55	486.27	438.16	423.68	479.43	596.37	626.72	669.27	639.18	629.29	513.85	424.78	241.81	NaN	NaN	NaN	NaN	NaN	NaN	NaN	NaN	NaN	NaN	NaN	NaN	NaN	NaN	NaN	NaN
NaN	NaN	NaN	NaN	NaN	NaN	NaN	NaN	89.237	94.067	103.74	102.88	100.44	86.07	97.803	118.43	137.16	139.53	158.51	243.41	391.88	498.09	512.99	533.4	584.29	660.98	600.84	598.16	508.57	560.46	404.08	380.43	175.75	NaN	NaN	NaN	NaN	NaN	NaN	NaN	NaN	NaN	NaN	NaN	NaN	NaN	NaN	NaN	NaN	NaN
NaN	NaN	NaN	NaN	NaN	NaN	NaN	NaN	NaN	NaN	NaN	NaN	NaN	NaN	302.76	326.33	425.42	439.61	513.64	515.69	575.21	631.36	673.66	744.74	762.07	791.91	765.33	766.85	746.27	738.58	561.31	409.05	313.03	371.61	396.52	426.25	426.61	457.88	372.06	333.01	297.45	235.48	NaN	NaN	NaN	NaN	NaN	NaN	NaN	NaN
NaN	NaN	NaN	NaN	NaN	NaN	NaN	NaN	NaN	NaN	NaN	NaN	NaN	NaN	NaN	NaN	NaN	NaN	NaN	NaN	NaN	NaN	NaN	NaN	501.33	764.54	787.77	758.75	767.67	783.34	687.19	564.46	411.91	415.82	427.56	286.68	NaN	NaN	NaN	NaN	NaN	NaN	NaN	NaN	NaN	NaN	NaN	NaN	NaN	NaN
NaN	NaN	NaN	NaN	NaN	NaN	NaN	NaN	148.74	131.71	125.66	120.48	122.6	112.35	117.59	68.038	57.823	55.075	122.81	191.68	287.84	309.46	286.99	322.68	418.41	535.21	505.96	508.18	418.2	472.56	396.9	391.66	259.98	150.2	NaN	NaN	NaN	NaN	NaN	NaN	NaN	NaN	NaN	NaN	NaN	NaN	NaN	NaN	NaN	NaN
NaN	NaN	NaN	NaN	NaN	NaN	NaN	NaN	NaN	NaN	195.85	209.86	229.85	249.38	290.5	337.57	351.45	304.2	257.83	220.9	284.79	394.47	485.84	490.37	444.69	471.48	486.46	500.53	525.19	562.07	527.27	439.58	343.62	214.38	NaN	NaN	NaN	NaN	NaN	NaN	NaN	NaN	NaN	NaN	NaN	NaN	NaN	NaN	NaN	NaN
NaN	NaN	NaN	NaN	NaN	NaN	NaN	NaN	NaN	NaN	158.25	257.68	320.84	357.46	373.35	376.08	387.87	324.98	330.06	339.73	435	464.62	463.08	441.15	395.05	432.88	433.93	451.72	410.92	438.79	422.68	347.67	171.85	NaN	NaN	NaN	NaN	NaN	NaN	NaN	NaN	NaN	NaN	NaN	NaN	NaN	NaN	NaN	NaN	NaN
NaN	NaN	NaN	NaN	NaN	NaN	NaN	NaN	NaN	NaN	NaN	NaN	NaN	NaN	NaN	NaN	NaN	214.97	347.03	445.28	547.04	635.43	657.42	633.25	618.6	596.84	643.82	633.61	644.41	568.76	557.87	479.75	399.85	305.9	185.99	NaN	NaN	NaN	NaN	NaN	NaN	NaN	NaN	NaN	NaN	NaN	NaN	NaN	NaN	NaN
NaN	NaN	NaN	NaN	NaN	NaN	NaN	NaN	NaN	NaN	NaN	NaN	NaN	NaN	NaN	NaN	NaN	NaN	166.2	216.42	278.23	314.32	410.76	502.24	594.09	532.98	509.91	472.8	518.17	504.99	401.99	285.92	147.77	144.78	178.42	248.26	289.43	327.95	304.41	264.72	268.28	259.97	328.53	204.84	NaN	NaN	NaN	NaN	NaN	NaN
NaN	NaN	NaN	NaN	NaN	NaN	NaN	NaN	NaN	NaN	NaN	NaN	NaN	NaN	NaN	NaN	NaN	NaN	241.32	285.13	367.95	424.2	513.23	571.48	637.84	668.46	690.83	719.21	738.92	639.77	511.55	258.59	NaN	NaN	NaN	NaN	NaN	NaN	NaN	NaN	NaN	NaN	NaN	NaN	NaN	NaN	NaN	NaN	NaN	NaN
NaN	NaN	NaN	NaN	NaN	NaN	NaN	43.249	50.247	59.604	47.924	57.467	65.608	86.061	108.54	106.67	95.583	86.616	102.9	158.56	207.72	232.58	311.4	388.26	478.39	487.02	488.36	504.51	525.03	534.93	463.01	360.21	298.31	354	273.09	NaN	NaN	NaN	NaN	NaN	NaN	NaN	NaN	NaN	NaN	NaN	NaN	NaN	NaN	NaN
NaN	NaN	NaN	NaN	NaN	NaN	80.784	91.796	97.672	89.197	94.004	104.18	138.15	143.17	150.28	146.38	154.43	172.95	218.16	278.97	279.98	410.21	490.7	571.32	437.67	463.84	444.38	571.81	597.84	690.76	469.03	NaN	NaN	NaN	NaN	NaN	NaN	NaN	NaN	NaN	NaN	NaN	NaN	NaN	NaN	NaN	NaN	NaN	NaN	NaN
NaN	NaN	NaN	NaN	NaN	NaN	NaN	NaN	NaN	NaN	NaN	NaN	NaN	NaN	189.83	209.61	242.22	262.15	367.71	520.41	661.6	686.51	663.6	613.21	587.44	583.8	625.12	680.54	586.16	579.03	463.48	437.09	300.2	301.25	303.82	372.88	393.81	412.51	369.32	380.78	258.27	NaN	NaN	NaN	NaN	NaN	NaN	NaN	NaN	NaN
NaN	NaN	NaN	NaN	NaN	112.52	165.21	228.29	272.06	346.91	396.42	458.88	424.41	467.75	430.71	468.19	470.07	544.03	556.19	430.73	383.69	398.32	470.31	422.42	388.91	330.66	345.02	293.44	338.32	303.94	214.58	NaN	NaN	NaN	NaN	NaN	NaN	NaN	NaN	NaN	NaN	NaN	NaN	NaN	NaN	NaN	NaN	NaN	NaN	NaN
NaN	NaN	NaN	NaN	NaN	113.73	150.3	171.18	158.22	188.94	178.97	177.24	173.68	207	257.97	321.31	329.48	311.05	332.51	397.18	498.51	508.9	456.81	406.46	382.04	418.77	431.54	399.49	407.41	356.11	402.08	246.76	NaN	NaN	NaN	NaN	NaN	NaN	NaN	NaN	NaN	NaN	NaN	NaN	NaN	NaN	NaN	NaN	NaN	NaN
NaN	NaN	NaN	NaN	NaN	NaN	NaN	NaN	NaN	NaN	185.33	172.55	195.4	243.26	312.88	378.4	424.18	416.11	394.9	394.63	422.67	453.72	443.03	391.92	320.68	350.65	423.79	491.23	473.13	425.59	293.97	194.84	71.235	NaN	NaN	NaN	NaN	NaN	NaN	NaN	NaN	NaN	NaN	NaN	NaN	NaN	NaN	NaN	NaN	NaN
NaN	NaN	NaN	NaN	NaN	NaN	NaN	NaN	NaN	NaN	NaN	NaN	NaN	NaN	NaN	NaN	NaN	NaN	NaN	NaN	345.57	531.86	521.58	583.98	618.68	642.98	570.2	520.33	536.24	575.02	498.82	283.74	NaN	NaN	NaN	NaN	NaN	NaN	NaN	NaN	NaN	NaN	NaN	NaN	NaN	NaN	NaN	NaN	NaN	NaN
NaN	NaN	NaN	NaN	NaN	NaN	NaN	NaN	NaN	NaN	NaN	NaN	NaN	NaN	165.86	280.39	332.96	410.35	463.06	504.68	514.08	497.5	482.5	489.07	534.31	535.32	532.75	501.4	534.1	604.75	622.28	556.49	315.18	NaN	NaN	NaN	NaN	NaN	NaN	NaN	NaN	NaN	NaN	NaN	NaN	NaN	NaN	NaN	NaN	NaN
NaN	NaN	NaN	NaN	NaN	NaN	NaN	NaN	NaN	NaN	NaN	NaN	NaN	NaN	NaN	133.78	225.42	243.96	296.68	305.91	296.77	234.91	209.77	226.57	299.88	282.32	209.94	180.27	279.25	389	365.58	252.64	108.88	NaN	NaN	NaN	NaN	NaN	NaN	NaN	NaN	NaN	NaN	NaN	NaN	NaN	NaN	NaN	NaN	NaN
NaN	NaN	NaN	NaN	NaN	NaN	NaN	NaN	NaN	154.55	248.59	292.67	301.78	317.09	331.97	362.33	409.24	438.04	408.51	296.35	292.43	339.98	438.8	376.12	370.32	292.65	330.36	274.07	318.19	354.4	327.88	218.51	NaN	NaN	NaN	NaN	NaN	NaN	NaN	NaN	NaN	NaN	NaN	NaN	NaN	NaN	NaN	NaN	NaN	NaN
NaN	NaN	NaN	NaN	NaN	NaN	NaN	NaN	NaN	NaN	NaN	NaN	NaN	NaN	NaN	NaN	NaN	405.98	640.9	710.32	739.87	704.99	631.68	594.54	589.81	573.56	461.15	475.02	564.49	658.55	516.61	276.46	NaN	NaN	NaN	NaN	NaN	NaN	NaN	NaN	NaN	NaN	NaN	NaN	NaN	NaN	NaN	NaN	NaN	NaN
NaN	NaN	NaN	NaN	NaN	NaN	NaN	NaN	NaN	NaN	NaN	NaN	NaN	NaN	NaN	NaN	NaN	NaN	NaN	NaN	NaN	NaN	NaN	NaN	303.37	550.98	622.02	618.26	538.87	552.03	571.67	505.18	377.03	264.25	279.78	371.56	365.09	333.62	302.9	305.91	428.24	512.2	607.82	571.69	553.15	362.81	NaN	NaN	NaN	NaN
NaN	NaN	NaN	NaN	NaN	NaN	NaN	NaN	216.47	319.87	364.56	384.47	413.71	411.03	401.34	408.19	383.34	314.06	307.61	324.24	382.55	344.44	330.01	250.92	262.79	246.21	298.66	304.88	441.11	521.13	408.11	NaN	NaN	NaN	NaN	NaN	NaN	NaN	NaN	NaN	NaN	NaN	NaN	NaN	NaN	NaN	NaN	NaN	NaN	NaN
NaN	NaN	NaN	NaN	NaN	NaN	NaN	NaN	NaN	NaN	NaN	NaN	NaN	NaN	352.44	600.39	669.08	788.03	791.73	816.25	767.33	786.61	786.53	748.47	733.35	732.7	771.81	687.29	664.4	540.06	535.78	453.56	415.29	248.29	NaN	NaN	NaN	NaN	NaN	NaN	NaN	NaN	NaN	NaN	NaN	NaN	NaN	NaN	NaN	NaN
NaN	NaN	NaN	NaN	NaN	NaN	NaN	NaN	NaN	NaN	NaN	NaN	NaN	NaN	NaN	NaN	NaN	NaN	NaN	NaN	NaN	NaN	NaN	NaN	NaN	321.99	495.78	529.54	553.69	534.42	478.98	374.15	296.19	227.46	200.63	180.76	124.47	NaN	NaN	NaN	NaN	NaN	NaN	NaN	NaN	NaN	NaN	NaN	NaN	NaN
NaN	NaN	NaN	NaN	NaN	NaN	NaN	NaN	NaN	NaN	NaN	NaN	NaN	NaN	NaN	277.17	427.45	459.92	454.46	457.12	452.4	417.19	347.99	273.02	287.06	395.4	490.37	489.85	467.31	385.16	416.96	247.42	NaN	NaN	NaN	NaN	NaN	NaN	NaN	NaN	NaN	NaN	NaN	NaN	NaN	NaN	NaN	NaN	NaN	NaN
NaN	NaN	NaN	NaN	NaN	NaN	NaN	NaN	NaN	NaN	NaN	NaN	NaN	NaN	NaN	NaN	NaN	NaN	NaN	NaN	NaN	NaN	263.63	454.6	576.18	654.52	740.56	766.8	798.98	723.17	532.07	342.07	140.86	NaN	NaN	NaN	NaN	NaN	NaN	NaN	NaN	NaN	NaN	NaN	NaN	NaN	NaN	NaN	NaN	NaN
NaN	NaN	NaN	NaN	NaN	NaN	NaN	NaN	NaN	NaN	NaN	NaN	NaN	NaN	NaN	338.91	509.19	529.82	551.99	585.76	605.97	633.31	646.32	615.27	683.82	710.84	791.37	777.82	816.91	807.34	800.15	673.49	592.63	323.29	NaN	NaN	NaN	NaN	NaN	NaN	NaN	NaN	NaN	NaN	NaN	NaN	NaN	NaN	NaN	NaN
NaN	NaN	NaN	NaN	NaN	NaN	NaN	NaN	NaN	NaN	NaN	NaN	NaN	NaN	NaN	NaN	118.53	231.66	317.03	408.06	444.46	443.27	431.41	394.73	479.14	551.76	642.64	647	652.85	616.21	471.38	243.18	NaN	NaN	NaN	NaN	NaN	NaN	NaN	NaN	NaN	NaN	NaN	NaN	NaN	NaN	NaN	NaN	NaN	NaN
NaN	NaN	NaN	NaN	NaN	NaN	NaN	NaN	NaN	NaN	NaN	NaN	NaN	NaN	NaN	NaN	NaN	122.64	218.23	235.4	263.97	291.19	341.83	376.48	393.7	411.39	438.77	446.8	470.38	522.55	465.97	419.54	330.12	377.51	257.17	NaN	NaN	NaN	NaN	NaN	NaN	NaN	NaN	NaN	NaN	NaN	NaN	NaN	NaN	NaN
NaN	NaN	NaN	NaN	NaN	NaN	NaN	NaN	NaN	NaN	NaN	NaN	NaN	NaN	NaN	NaN	NaN	462.36	701.66	723.04	681.25	650.61	592.32	538.79	597.89	668.15	744.21	688.05	648.74	642.78	649.53	556.97	336.54	NaN	NaN	NaN	NaN	NaN	NaN	NaN	NaN	NaN	NaN	NaN	NaN	NaN	NaN	NaN	NaN	NaN
NaN	NaN	NaN	NaN	NaN	NaN	NaN	NaN	NaN	498.09	772.11	807.25	840.95	848.81	809.6	701.39	728.46	802.45	918.84	871.38	813	723.3	683.7	658.47	759.42	792.53	843.91	682.78	499.43	338.9	347.44	NaN	NaN	NaN	NaN	NaN	NaN	NaN	NaN	NaN	NaN	NaN	NaN	NaN	NaN	NaN	NaN	NaN	NaN	NaN
NaN	NaN	NaN	NaN	NaN	NaN	NaN	NaN	NaN	NaN	NaN	NaN	NaN	NaN	NaN	NaN	NaN	472.87	710.04	735.3	808.42	897.41	907.28	842.34	780.88	772.9	768.51	780.31	797.72	844.89	865.42	775.01	486.53	NaN	NaN	NaN	NaN	NaN	NaN	NaN	NaN	NaN	NaN	NaN	NaN	NaN	NaN	NaN	NaN	NaN
NaN	NaN	NaN	NaN	NaN	NaN	NaN	NaN	NaN	NaN	NaN	NaN	NaN	NaN	NaN	NaN	87.076	123.55	149.48	215.93	349.76	407.67	413.09	446.72	518.87	575.7	487.83	443.26	339.8	376.91	309.19	346.42	301.51	320.77	455.35	445.71	339.4	NaN	NaN	NaN	NaN	NaN	NaN	NaN	NaN	NaN	NaN	NaN	NaN	NaN
NaN	NaN	NaN	NaN	NaN	NaN	NaN	NaN	NaN	NaN	NaN	NaN	NaN	NaN	NaN	NaN	NaN	NaN	NaN	NaN	220.39	338.04	351.96	330.69	330.81	396.47	436.87	561.09	607.37	661.1	489.37	372.34	256.26	186.01	NaN	NaN	NaN	NaN	NaN	NaN	NaN	NaN	NaN	NaN	NaN	NaN	NaN	NaN	NaN	NaN
NaN	NaN	NaN	NaN	NaN	NaN	NaN	NaN	NaN	NaN	NaN	NaN	174.35	326.51	407.62	488.1	520.78	550.79	521.87	510.74	484.22	529.97	536.86	567.87	518.04	508.63	485.39	496.45	474.9	412.78	258.89	NaN	NaN	NaN	NaN	NaN	NaN	NaN	NaN	NaN	NaN	NaN	NaN	NaN	NaN	NaN	NaN	NaN	NaN	NaN
NaN	NaN	NaN	NaN	NaN	NaN	NaN	NaN	NaN	NaN	NaN	NaN	NaN	NaN	NaN	NaN	224.34	392.33	445.75	499.59	503.31	545.92	566.25	623.44	641.53	672.48	645.81	635.9	521.84	575.49	520.47	506.73	250.86	NaN	NaN	NaN	NaN	NaN	NaN	NaN	NaN	NaN	NaN	NaN	NaN	NaN	NaN	NaN	NaN	NaN
NaN	NaN	NaN	NaN	NaN	NaN	NaN	NaN	NaN	NaN	NaN	NaN	293.29	498.65	561.18	632.48	506.01	344.24	328.05	451.36	587.76	582.36	638.21	609.12	639.63	628	711.98	664.58	641.06	513.12	341.37	NaN	NaN	NaN	NaN	NaN	NaN	NaN	NaN	NaN	NaN	NaN	NaN	NaN	NaN	NaN	NaN	NaN	NaN	NaN
NaN	NaN	NaN	NaN	NaN	NaN	NaN	NaN	NaN	NaN	NaN	NaN	NaN	42.932	103.35	157.18	208.5	200.45	201.39	204.67	245.87	280.49	294.57	308.7	300.54	280.47	256.2	257.29	249.04	460	370.74	NaN	NaN	NaN	NaN	NaN	NaN	NaN	NaN	NaN	NaN	NaN	NaN	NaN	NaN	NaN	NaN	NaN	NaN	NaN
NaN	NaN	NaN	NaN	NaN	NaN	NaN	NaN	NaN	NaN	NaN	NaN	NaN	NaN	NaN	NaN	NaN	NaN	116.17	207.88	324.75	366.14	366.58	359.45	420.17	481.39	477.95	463.25	426.82	438.44	425.8	452.35	290.31	NaN	NaN	NaN	NaN	NaN	NaN	NaN	NaN	NaN	NaN	NaN	NaN	NaN	NaN	NaN	NaN	NaN
NaN	NaN	NaN	NaN	NaN	NaN	NaN	NaN	NaN	NaN	NaN	NaN	NaN	62.115	82.355	96.58	51.094	163.37	153.7	199.27	101.97	103.59	108.68	93.033	147.33	196.36	293.95	326.65	343.56	466.83	357.07	NaN	NaN	NaN	NaN	NaN	NaN	NaN	NaN	NaN	NaN	NaN	NaN	NaN	NaN	NaN	NaN	NaN	NaN	NaN
NaN	NaN	NaN	NaN	NaN	NaN	NaN	NaN	NaN	NaN	NaN	NaN	NaN	NaN	NaN	NaN	293.21	442.45	430.46	449.98	368.71	352.89	327.72	417.42	412.05	422.71	390.04	413.86	427.02	418.15	274.47	NaN	NaN	NaN	NaN	NaN	NaN	NaN	NaN	NaN	NaN	NaN	NaN	NaN	NaN	NaN	NaN	NaN	NaN	NaN
NaN	NaN	NaN	NaN	NaN	NaN	NaN	NaN	NaN	NaN	NaN	NaN	NaN	NaN	140.74	227.9	238.11	201.89	254.34	360.08	498.63	516.17	537.48	472.54	478.95	475.7	558.62	550.99	564.26	543.84	387.91	NaN	NaN	NaN	NaN	NaN	NaN	NaN	NaN	NaN	NaN	NaN	NaN	NaN	NaN	NaN	NaN	NaN	NaN	NaN
NaN	NaN	NaN	NaN	NaN	NaN	NaN	NaN	NaN	NaN	NaN	NaN	NaN	NaN	NaN	NaN	NaN	NaN	NaN	NaN	NaN	NaN	NaN	331.53	519.42	520.47	418.9	449.38	529.26	619.32	512.14	427.72	357.16	361.85	323.27	323.32	207.44	NaN	NaN	NaN	NaN	NaN	NaN	NaN	NaN	NaN	NaN	NaN	NaN	NaN
NaN	NaN	NaN	NaN	NaN	NaN	NaN	NaN	NaN	NaN	NaN	NaN	NaN	68.139	112.65	108.72	142.35	185.14	262.71	274.34	291.44	236.17	247.62	219.79	264.42	289.13	312.04	389.69	397.43	655.13	1071.5	NaN	NaN	NaN	NaN	NaN	NaN	NaN	NaN	NaN	NaN	NaN	NaN	NaN	NaN	NaN	NaN	NaN	NaN	NaN
NaN	NaN	NaN	NaN	NaN	NaN	NaN	NaN	NaN	NaN	NaN	NaN	NaN	NaN	NaN	NaN	NaN	140.18	241.96	296.05	331.97	340	301.53	295.67	261.44	256.23	232	244.99	323.88	348.85	260.28	NaN	NaN	NaN	NaN	NaN	NaN	NaN	NaN	NaN	NaN	NaN	NaN	NaN	NaN	NaN	NaN	NaN	NaN	NaN
NaN	NaN	NaN	NaN	NaN	NaN	NaN	NaN	NaN	NaN	NaN	NaN	NaN	NaN	NaN	NaN	NaN	NaN	NaN	176.67	259.58	258.73	252.02	193.22	221.36	209.95	273.26	315.2	346.55	401.2	417.39	303.9	NaN	NaN	NaN	NaN	NaN	NaN	NaN	NaN	NaN	NaN	NaN	NaN	NaN	NaN	NaN	NaN	NaN	NaN
NaN	NaN	NaN	NaN	NaN	NaN	NaN	NaN	NaN	NaN	NaN	NaN	NaN	NaN	NaN	NaN	NaN	NaN	NaN	NaN	NaN	NaN	189.12	319.06	359.12	373.27	369.31	427.01	480.73	546.25	451.45	329.49	137.99	NaN	NaN	NaN	NaN	NaN	NaN	NaN	NaN	NaN	NaN	NaN	NaN	NaN	NaN	NaN	NaN	NaN
NaN	NaN	NaN	NaN	NaN	NaN	NaN	NaN	NaN	NaN	NaN	NaN	NaN	NaN	NaN	NaN	NaN	NaN	NaN	146.04	242.44	252.23	270.73	199.58	197.3	172.04	227.4	249.2	241.11	321.25	226.36	NaN	NaN	NaN	NaN	NaN	NaN	NaN	NaN	NaN	NaN	NaN	NaN	NaN	NaN	NaN	NaN	NaN	NaN	NaN
NaN	NaN	NaN	NaN	NaN	NaN	NaN	NaN	NaN	NaN	NaN	NaN	NaN	NaN	NaN	NaN	NaN	NaN	168.01	306.28	352.85	352.52	286.14	296.53	344.64	420.59	359.71	335.62	271.08	369.14	390.09	422.63	NaN	NaN	NaN	NaN	NaN	NaN	NaN	NaN	NaN	NaN	NaN	NaN	NaN	NaN	NaN	NaN	NaN	NaN
NaN	NaN	NaN	NaN	NaN	NaN	NaN	NaN	NaN	NaN	NaN	NaN	NaN	NaN	NaN	NaN	NaN	NaN	NaN	NaN	NaN	NaN	NaN	NaN	NaN	NaN	NaN	459.59	657.53	677.99	681.72	531.11	416.29	326.61	384.71	505.26	533.89	428.46	NaN	NaN	NaN	NaN	NaN	NaN	NaN	NaN	NaN	NaN	NaN	NaN
NaN	NaN	NaN	NaN	NaN	NaN	NaN	NaN	NaN	NaN	NaN	NaN	NaN	NaN	NaN	NaN	NaN	NaN	NaN	296.45	485.73	498.76	506.78	355.92	372.12	335.1	500.88	488.8	563.86	526.93	389.26	NaN	NaN	NaN	NaN	NaN	NaN	NaN	NaN	NaN	NaN	NaN	NaN	NaN	NaN	NaN	NaN	NaN	NaN	NaN
NaN	NaN	NaN	NaN	NaN	NaN	NaN	NaN	NaN	NaN	NaN	NaN	NaN	NaN	NaN	NaN	NaN	NaN	NaN	40.912	58.519	68.053	87.973	112.11	161.38	203.16	274.74	299.8	326.63	521.53	420.68	NaN	NaN	NaN	NaN	NaN	NaN	NaN	NaN	NaN	NaN	NaN	NaN	NaN	NaN	NaN	NaN	NaN	NaN	NaN
NaN	NaN	NaN	NaN	NaN	NaN	NaN	NaN	NaN	NaN	NaN	NaN	NaN	NaN	NaN	NaN	NaN	NaN	NaN	324.32	508.85	506.75	549.01	511.82	538.76	545.77	607.21	503.46	424.4	359.19	258.62	NaN	NaN	NaN	NaN	NaN	NaN	NaN	NaN	NaN	NaN	NaN	NaN	NaN	NaN	NaN	NaN	NaN	NaN	NaN
[truncated: 11 more columns]
