# Supplementary material for: Timing of gene expression in a cell‐fate decision system
Source: Mol Syst Biol. 2018 Apr 25;14(4):e8024. doi: 10.15252/msb.20178024 (PMC5916086; doi:10.15252/msb.20178024)
Supplement: Supplementary file 3 — Dataset EV1 [file MSB-14-e8024-s003.zip › DatasetEV1/ReadMe.txt]

# Timing of gene expression in a cell-fate decision system

Delphine Aymoz, Carme Solé, Jean-Jerrold Pierre, Marta Schmitt, Eulàlia de Nadal, Francesc Posas, Serge Pelet

# Dataset EV1

This zip archive contains the data for all the main figures of the manuscript. For the microscopy data, the complete dataset with images and all the extracted features and measurements are available at IDR (http://idr.openmicroscopy.org).

## Time-lapse induction data

- The data are provided in a .csv file ending in NuclearEnrichment.csv

- The file name starts with the strain name and a short description of the promoter and dPSTR measured.For instance, file yDA146_pAGA1_dPSTR_Y_NuclearEnrichment.csv contains the data for the strain yDA146 and the nuclear enrichment of the pAGA1-dPSTR in the YFP channel, for all cells that passed the quality control (tracking throughout the time lapse, filters on the nucleus size, ratio between YFP and RFP below appropriate thresholds, see Methods). The nuclear enrichment represents the difference between nuclear fluorescence and the cytoplasmic fluorescence. Appendix Table S3 provides a summary of which strain is plotted in each figure panel.

- The first line of the file represents the time axis in minutes. Time 0 corresponds to the first image right after the addition of pheromone.


- Each other line corresponds to a single cell data trace. All the single cells that passed the quality control are provided in these files independently of their expression status. The various metrics extracted from these single cell traces are explained in the methods section and in Figure S4.

## Mating experiments

 - The data are provided in a csv file ending in NucearEnrichment_FusionSync.csv

- The file name starts with the strain name and a short description of the promoter and dPSTR measured. For instance, file yDA247_pAGA1_dPSTR_Y_NucearEnrichment_FusionSync.csv contains the data for the strain yDA247 and the nuclear enrichment of the pAGA1-dPSTR in the YFP channel. Appendix Table S3 provides a summary of which strain is plotted in each figure panel.


- The first line of the file represents the time axis in minutes. Time 0 corresponds to the time of fusion. All single cell traces were synchronized based on the time of fusion. Fusion was detected by a strong and sudden increase in the nuclear object fluorescence in the tdiRFP channel.

- Each other line corresponds to a single cell data trace. All the single cells that passed the quality control are provided in these files independently of their expression status. In these experiments, cells were tracked for at least 10 frames. However, the time axis spans from -210 to 210 min. Time points where no measurement was performed are displayed as NaNs. The various metrics extracted from these single cell traces are explained in the methods section and in Figure S4.
