# Supplementary material for: Timing of gene expression in a cell‐fate decision system
Source: Mol Syst Biol. 2018 Apr 25;14(4):e8024. doi: 10.15252/msb.20178024 (PMC5916086; doi:10.15252/msb.20178024)
Supplement: Supplementary file 3 — Dataset EV1 [file MSB-14-e8024-s003.zip › DatasetEV1/yDA198_pAGA1_dPSTR_Y_NucearEnrichment_FusionSync.csv]

-150	-145	-140	-135	-130	-125	-120	-115	-110	-105	-100	-95	-90	-85	-80	-75	-70	-65	-60	-55	-50	-45	-40	-35	-30	-25	-20	-15	-10	-5	0	5	10	15	20	25	30	35	40	45	50	55	60	65	70	75	80	85	90	95
NaN	NaN	NaN	NaN	NaN	NaN	NaN	NaN	NaN	NaN	NaN	NaN	NaN	NaN	NaN	NaN	NaN	NaN	NaN	NaN	124.15	95.232	108.24	143.69	176.37	194.88	211.34	201.16	206.01	190.86	162.07	114.89	61.136	NaN	NaN	NaN	NaN	NaN	NaN	NaN	NaN	NaN	NaN	NaN	NaN	NaN	NaN	NaN	NaN	NaN
NaN	NaN	NaN	NaN	NaN	NaN	NaN	NaN	NaN	NaN	NaN	NaN	NaN	NaN	NaN	NaN	NaN	NaN	76.283	107.54	105.37	98.749	135.2	172.1	218.9	232.59	254.72	256.2	250.54	195.48	129.85	102.92	99.817	96.55	67.725	64.647	69.566	66.388	52.89	46.898	40.847	43.066	43.504	46.887	42.046	37.016	NaN	NaN	NaN	NaN
NaN	NaN	NaN	NaN	NaN	NaN	NaN	NaN	NaN	NaN	NaN	NaN	NaN	NaN	NaN	NaN	NaN	NaN	NaN	64.902	65.979	93.487	135.53	181.27	200.14	212.39	193.6	179.88	164.97	171.3	163.09	143.29	81.597	NaN	NaN	NaN	NaN	NaN	NaN	NaN	NaN	NaN	NaN	NaN	NaN	NaN	NaN	NaN	NaN	NaN
NaN	NaN	NaN	NaN	46.22	34.905	31.273	31.39	28.991	24.841	26.831	30.627	31.711	29.232	23.287	24.211	33.15	38.237	37.252	43.158	72.181	124.13	164.69	198.8	170.02	183.02	179.15	218.2	193.05	188.58	152.5	130.32	63.531	NaN	NaN	NaN	NaN	NaN	NaN	NaN	NaN	NaN	NaN	NaN	NaN	NaN	NaN	NaN	NaN	NaN
NaN	NaN	NaN	NaN	NaN	NaN	NaN	NaN	NaN	NaN	NaN	NaN	NaN	47.92	37.126	35.491	38.602	35.058	32.184	34.309	38.96	47.344	57.337	69.942	95.318	129.89	158.28	160.61	174.85	197.25	193.73	156.43	107.66	87.526	63.569	44.969	28.955	19.126	NaN	NaN	NaN	NaN	NaN	NaN	NaN	NaN	NaN	NaN	NaN	NaN
NaN	NaN	NaN	NaN	NaN	NaN	NaN	NaN	NaN	NaN	NaN	NaN	NaN	NaN	NaN	NaN	NaN	33.358	23.051	26.103	31.305	39.695	58.9	91.475	139.1	169.77	200.11	203.65	199.79	182.61	150.09	115.68	86.673	69.441	66.456	63.259	71.674	73.174	73.762	62.41	62.065	44.955	41.113	29.529	34.408	24.001	NaN	NaN	NaN	NaN
NaN	NaN	NaN	NaN	NaN	NaN	NaN	NaN	NaN	38.841	28.16	23.293	26.436	26.051	26.936	29.597	38.565	75.967	112.74	144.42	177.73	206.62	220.75	195.28	196.75	224.39	247.85	229.74	213.36	167.56	145.59	71.101	NaN	NaN	NaN	NaN	NaN	NaN	NaN	NaN	NaN	NaN	NaN	NaN	NaN	NaN	NaN	NaN	NaN	NaN
NaN	NaN	NaN	NaN	NaN	56.369	50.345	52.379	59.572	62.456	63.732	63.695	66.455	67.977	71.95	70.169	66.569	67.725	67.916	70.376	72.896	73.56	88.707	131.91	187.23	209.48	198.6	203.78	211.32	190.19	144.11	76.682	NaN	NaN	NaN	NaN	NaN	NaN	NaN	NaN	NaN	NaN	NaN	NaN	NaN	NaN	NaN	NaN	NaN	NaN
NaN	NaN	NaN	NaN	NaN	NaN	NaN	NaN	NaN	NaN	NaN	NaN	NaN	NaN	47.487	41.169	38.463	40.83	37.525	42.51	64.985	84.123	98.213	89.587	115.04	138.52	176.07	190.36	195.02	164.91	118.4	58.058	NaN	NaN	NaN	NaN	NaN	NaN	NaN	NaN	NaN	NaN	NaN	NaN	NaN	NaN	NaN	NaN	NaN	NaN
NaN	NaN	NaN	NaN	NaN	NaN	NaN	NaN	NaN	15.975	21.87	29.003	31.051	36.908	33.929	32.043	36.982	44.47	53.069	60.755	64.024	66.119	73.718	88.112	110.29	111.64	111.81	101.75	99.586	77.936	62.437	45.822	44.215	40.568	44.975	78.27	137.72	NaN	NaN	NaN	NaN	NaN	NaN	NaN	NaN	NaN	NaN	NaN	NaN	NaN
NaN	NaN	NaN	NaN	NaN	NaN	NaN	NaN	NaN	NaN	NaN	62.526	107.06	132.55	151.95	157.27	156.88	151.94	152.18	158.59	148.99	155.72	150.08	145.64	153.58	177.09	186.8	176.24	161.76	131.96	89.376	31.176	NaN	NaN	NaN	NaN	NaN	NaN	NaN	NaN	NaN	NaN	NaN	NaN	NaN	NaN	NaN	NaN	NaN	NaN
NaN	NaN	NaN	NaN	14.979	26.073	37.523	45.654	54.33	63.793	65.126	67.739	66.059	67.917	61.851	50.92	63.315	93.332	135.85	141.8	152.91	121.05	136.26	129.76	161.32	136.91	125.55	116.8	135.67	104.61	25.591	NaN	NaN	NaN	NaN	NaN	NaN	NaN	NaN	NaN	NaN	NaN	NaN	NaN	NaN	NaN	NaN	NaN	NaN	NaN
NaN	NaN	NaN	NaN	NaN	NaN	NaN	NaN	NaN	NaN	NaN	NaN	NaN	NaN	135.75	236.84	242.76	218.77	188.89	222.78	245.99	286.5	262.18	266.7	237.41	231.73	223.72	193.58	196.81	180.78	128.47	NaN	NaN	NaN	NaN	NaN	NaN	NaN	NaN	NaN	NaN	NaN	NaN	NaN	NaN	NaN	NaN	NaN	NaN	NaN
NaN	NaN	NaN	NaN	NaN	NaN	NaN	NaN	NaN	NaN	NaN	NaN	8.4704	13.271	19.194	24.436	28.672	36.978	47.86	67.528	76.612	81.196	94.56	116.73	135.89	145.79	163.49	150.06	159.18	151.66	168.24	137.35	78.621	NaN	NaN	NaN	NaN	NaN	NaN	NaN	NaN	NaN	NaN	NaN	NaN	NaN	NaN	NaN	NaN	NaN
NaN	NaN	NaN	NaN	NaN	NaN	NaN	NaN	NaN	NaN	NaN	NaN	NaN	NaN	NaN	NaN	NaN	NaN	NaN	NaN	62.544	100.16	124.47	166.56	203.58	215.46	161.91	148.15	155.16	193.12	163.83	123.36	62.1	NaN	NaN	NaN	NaN	NaN	NaN	NaN	NaN	NaN	NaN	NaN	NaN	NaN	NaN	NaN	NaN	NaN
NaN	NaN	NaN	NaN	NaN	NaN	NaN	NaN	NaN	NaN	NaN	NaN	NaN	NaN	NaN	NaN	NaN	NaN	NaN	NaN	131.83	196.72	190.73	180.77	184.39	183.78	184.97	183.33	191.05	196.19	173.45	141.67	79.046	NaN	NaN	NaN	NaN	NaN	NaN	NaN	NaN	NaN	NaN	NaN	NaN	NaN	NaN	NaN	NaN	NaN
NaN	NaN	NaN	NaN	NaN	NaN	NaN	NaN	NaN	NaN	NaN	NaN	NaN	NaN	NaN	NaN	NaN	NaN	NaN	NaN	NaN	NaN	94.08	146.62	173.56	174.92	191.66	207.46	209.99	178.1	142.91	109.91	72.527	NaN	NaN	NaN	NaN	NaN	NaN	NaN	NaN	NaN	NaN	NaN	NaN	NaN	NaN	NaN	NaN	NaN
NaN	NaN	NaN	NaN	NaN	NaN	NaN	NaN	NaN	NaN	NaN	NaN	NaN	NaN	NaN	NaN	NaN	NaN	NaN	NaN	48.818	87.972	126.77	148.59	171.46	187.41	200.32	197.79	200.25	195.69	169.64	96.025	NaN	NaN	NaN	NaN	NaN	NaN	NaN	NaN	NaN	NaN	NaN	NaN	NaN	NaN	NaN	NaN	NaN	NaN
NaN	NaN	NaN	NaN	NaN	NaN	NaN	NaN	NaN	NaN	NaN	NaN	NaN	NaN	27.892	20.079	17.327	18.073	19.256	28.299	49.365	79.5	125	159	190.11	192.65	191.67	178.43	166.82	165.15	141.46	89.431	NaN	NaN	NaN	NaN	NaN	NaN	NaN	NaN	NaN	NaN	NaN	NaN	NaN	NaN	NaN	NaN	NaN	NaN
NaN	NaN	NaN	NaN	NaN	NaN	NaN	NaN	NaN	NaN	NaN	NaN	NaN	NaN	NaN	NaN	NaN	25.362	23.914	22.421	21.2	23.158	33.575	50.199	91.307	124.18	152.55	149.71	138.85	150.22	144.51	129.74	83.057	40.971	NaN	NaN	NaN	NaN	NaN	NaN	NaN	NaN	NaN	NaN	NaN	NaN	NaN	NaN	NaN	NaN
NaN	NaN	NaN	NaN	NaN	NaN	NaN	NaN	NaN	NaN	NaN	NaN	NaN	NaN	21.179	19.879	24.144	24.217	22.581	23.647	34.358	44.203	49.635	63.606	84.025	117.44	145.12	152.03	139.37	113.14	86.535	47.953	NaN	NaN	NaN	NaN	NaN	NaN	NaN	NaN	NaN	NaN	NaN	NaN	NaN	NaN	NaN	NaN	NaN	NaN
NaN	NaN	NaN	NaN	NaN	NaN	NaN	NaN	NaN	83.506	70.969	85.921	83.984	92.113	78.493	93.49	118.02	149.23	180.31	185.88	184.94	186.9	187.5	180.1	189.21	189.17	196.92	177.36	179.02	150.06	131.6	65.164	NaN	NaN	NaN	NaN	NaN	NaN	NaN	NaN	NaN	NaN	NaN	NaN	NaN	NaN	NaN	NaN	NaN	NaN
NaN	NaN	NaN	NaN	NaN	NaN	NaN	NaN	NaN	NaN	NaN	NaN	NaN	NaN	NaN	NaN	NaN	48.27	34.619	30.186	33.382	43.596	64.129	86.024	121.41	156.1	193.46	214.69	229.22	207.44	161.69	80.281	NaN	NaN	NaN	NaN	NaN	NaN	NaN	NaN	NaN	NaN	NaN	NaN	NaN	NaN	NaN	NaN	NaN	NaN
NaN	NaN	NaN	NaN	NaN	NaN	NaN	NaN	35.9	53.827	87.075	111.94	158.38	191.49	235.41	253.75	265.39	275.09	285.72	284.65	289.72	281.05	272.58	273.77	276.76	286.5	263.06	269.32	250.64	246.59	189.87	118.39	NaN	NaN	NaN	NaN	NaN	NaN	NaN	NaN	NaN	NaN	NaN	NaN	NaN	NaN	NaN	NaN	NaN	NaN
NaN	NaN	NaN	NaN	45.025	43.143	45.059	46.367	45.152	43.22	43.283	42.902	42.829	43.891	44.73	42.417	38.367	36.556	42.525	58.631	82.498	109.29	128.62	139.74	149.73	171.71	194.06	213.76	197.08	190.68	156.83	138.68	97.301	67.826	NaN	NaN	NaN	NaN	NaN	NaN	NaN	NaN	NaN	NaN	NaN	NaN	NaN	NaN	NaN	NaN
NaN	NaN	NaN	NaN	NaN	NaN	NaN	NaN	NaN	NaN	NaN	NaN	NaN	33.945	30.777	29.342	28.289	30.475	32.788	38.07	47.373	66.57	94.556	128.9	159.62	186.85	216.56	232.36	221.99	185.95	160.87	140.67	126.76	92.088	84.88	79.297	92.309	74.788	61.167	58.642	57.641	56.592	46.192	NaN	NaN	NaN	NaN	NaN	NaN	NaN
NaN	NaN	NaN	NaN	NaN	NaN	NaN	NaN	NaN	NaN	NaN	NaN	NaN	NaN	NaN	23.014	29.139	44.181	48.945	63.556	77.043	112.34	149.31	162.51	187.31	189.63	192.37	182.27	189.13	179.29	147.79	73.514	NaN	NaN	NaN	NaN	NaN	NaN	NaN	NaN	NaN	NaN	NaN	NaN	NaN	NaN	NaN	NaN	NaN	NaN
NaN	NaN	NaN	NaN	NaN	NaN	NaN	NaN	NaN	NaN	NaN	NaN	35.039	26.945	25.406	30.307	36.419	42.103	44.247	60.069	84.249	119.04	144.36	154.78	163.83	182.63	196.59	199.79	192.51	180.6	146.22	103.98	51.514	NaN	NaN	NaN	NaN	NaN	NaN	NaN	NaN	NaN	NaN	NaN	NaN	NaN	NaN	NaN	NaN	NaN
NaN	NaN	NaN	NaN	NaN	NaN	NaN	NaN	NaN	NaN	NaN	NaN	NaN	NaN	NaN	110.11	169.43	163.1	168.25	165.71	170.68	162.64	165.38	169.42	184.95	193.77	192.44	197.98	189.35	175.37	127.31	67.599	NaN	NaN	NaN	NaN	NaN	NaN	NaN	NaN	NaN	NaN	NaN	NaN	NaN	NaN	NaN	NaN	NaN	NaN
NaN	NaN	NaN	NaN	NaN	NaN	NaN	NaN	NaN	NaN	NaN	NaN	NaN	NaN	NaN	NaN	NaN	NaN	NaN	NaN	NaN	127	186.43	190.73	198.11	207.25	219.42	231.75	239.5	177.49	138.03	61.697	NaN	NaN	NaN	NaN	NaN	NaN	NaN	NaN	NaN	NaN	NaN	NaN	NaN	NaN	NaN	NaN	NaN	NaN
NaN	NaN	NaN	NaN	NaN	NaN	NaN	NaN	NaN	NaN	NaN	NaN	NaN	NaN	NaN	NaN	NaN	NaN	86.043	133.88	174.65	186.56	195.68	208.16	231.92	242.39	243.44	252.02	248.7	209.67	153.59	120.74	76.791	NaN	NaN	NaN	NaN	NaN	NaN	NaN	NaN	NaN	NaN	NaN	NaN	NaN	NaN	NaN	NaN	NaN
NaN	NaN	NaN	27.375	27.988	26.258	25.901	27.043	29.523	39.981	47.914	68.047	86.317	105.09	114.04	125.58	135.67	141.81	162.88	189.33	201.81	190.12	190.53	190.36	206.21	202.91	207.89	168.19	162.56	169.96	184.33	148.73	90.451	NaN	NaN	NaN	NaN	NaN	NaN	NaN	NaN	NaN	NaN	NaN	NaN	NaN	NaN	NaN	NaN	NaN
NaN	NaN	NaN	NaN	NaN	NaN	NaN	NaN	NaN	NaN	NaN	NaN	NaN	NaN	NaN	74.058	81.674	102.65	126.19	149.68	153.64	162.65	183.87	203.04	214.97	205.25	190.39	198.1	218.35	221.94	188.84	140.54	83.021	NaN	NaN	NaN	NaN	NaN	NaN	NaN	NaN	NaN	NaN	NaN	NaN	NaN	NaN	NaN	NaN	NaN
NaN	NaN	NaN	NaN	NaN	NaN	NaN	NaN	NaN	NaN	NaN	NaN	NaN	NaN	38.664	25.679	20.391	26.172	44.019	83.242	121.9	146.22	149.83	147.8	155.94	156.66	165.35	168.8	166.55	151.76	124.29	94.917	49.26	NaN	NaN	NaN	NaN	NaN	NaN	NaN	NaN	NaN	NaN	NaN	NaN	NaN	NaN	NaN	NaN	NaN
NaN	NaN	NaN	NaN	NaN	NaN	NaN	NaN	NaN	NaN	NaN	27.27	27.879	30.764	40.762	50.544	69.438	88.516	114.15	138.45	157.99	171.31	180.55	174.37	174.07	172.81	208.14	238.32	286.14	271.57	229.62	118.66	NaN	NaN	NaN	NaN	NaN	NaN	NaN	NaN	NaN	NaN	NaN	NaN	NaN	NaN	NaN	NaN	NaN	NaN
NaN	NaN	NaN	NaN	NaN	NaN	NaN	NaN	NaN	NaN	NaN	NaN	NaN	77.375	93.513	119.87	136.6	152.91	164.72	169.56	202.86	212.6	237.48	222.9	198.93	186.13	191.23	230.12	240.01	225.79	185.65	153.27	87.996	NaN	NaN	NaN	NaN	NaN	NaN	NaN	NaN	NaN	NaN	NaN	NaN	NaN	NaN	NaN	NaN	NaN
NaN	NaN	NaN	NaN	NaN	NaN	NaN	NaN	NaN	NaN	NaN	NaN	NaN	NaN	NaN	NaN	NaN	32.053	34.626	35.724	32.502	33.645	46.17	78.039	128.75	176.68	214.49	223.26	235.31	213.67	140.09	NaN	NaN	NaN	NaN	NaN	NaN	NaN	NaN	NaN	NaN	NaN	NaN	NaN	NaN	NaN	NaN	NaN	NaN	NaN
NaN	NaN	NaN	NaN	NaN	NaN	52.293	51.293	50.33	47.458	45.836	41.568	39.561	36.347	50.673	82.164	117.09	124.17	132.79	136.95	147.26	156.54	159.82	183.93	189.44	185.66	185.06	183.14	205.91	198	157.17	83.167	NaN	NaN	NaN	NaN	NaN	NaN	NaN	NaN	NaN	NaN	NaN	NaN	NaN	NaN	NaN	NaN	NaN	NaN
NaN	NaN	NaN	NaN	NaN	NaN	NaN	NaN	NaN	NaN	NaN	NaN	NaN	NaN	NaN	NaN	NaN	NaN	NaN	NaN	23.187	25.91	30.749	41.269	65.321	101.41	137	161.42	175.6	158.85	119.34	77.312	49.328	54.516	58.199	72.895	48.372	NaN	NaN	NaN	NaN	NaN	NaN	NaN	NaN	NaN	NaN	NaN	NaN	NaN
NaN	NaN	NaN	NaN	NaN	NaN	NaN	NaN	NaN	NaN	NaN	NaN	NaN	NaN	NaN	NaN	NaN	91.917	104.87	113.72	128.32	139.42	153.48	166.1	184.34	213.51	226.77	223.86	230.01	208.18	176.62	112.1	117.03	127.55	157.51	145.21	132.26	111.39	91.382	78.694	59.022	41.017	33.274	35.997	46.497	42.277	26.645	NaN	NaN	NaN
NaN	NaN	NaN	NaN	NaN	NaN	NaN	NaN	NaN	NaN	NaN	NaN	NaN	NaN	NaN	NaN	24.27	23.182	22.515	22.442	23.341	23.51	24.216	33.403	63.423	118.38	176.67	215.04	235.13	214.6	165.83	112	56.432	NaN	NaN	NaN	NaN	NaN	NaN	NaN	NaN	NaN	NaN	NaN	NaN	NaN	NaN	NaN	NaN	NaN
NaN	NaN	NaN	NaN	NaN	NaN	NaN	NaN	NaN	NaN	NaN	14.926	20.075	18.981	17.672	17.886	25.087	37.276	53.194	65.484	89.676	122.28	151.28	156.25	157.13	155.9	166.28	135.49	139.9	115.3	112.11	78.437	74.295	NaN	NaN	NaN	NaN	NaN	NaN	NaN	NaN	NaN	NaN	NaN	NaN	NaN	NaN	NaN	NaN	NaN
NaN	NaN	NaN	NaN	NaN	30.503	33.792	34.848	30.796	30.926	30.099	32.807	29.034	27.414	28.282	32.316	35.903	38.327	40.171	39.874	40.325	43.322	55.654	75.581	102.68	123.57	168.49	202.6	232.97	190.55	136.84	69.391	44.641	20.339	NaN	NaN	NaN	NaN	NaN	NaN	NaN	NaN	NaN	NaN	NaN	NaN	NaN	NaN	NaN	NaN
NaN	NaN	NaN	NaN	NaN	NaN	NaN	NaN	NaN	NaN	NaN	NaN	17.953	18.513	20.177	19.407	21.56	22.407	26.383	29.233	33.249	46.979	73.968	108.86	132.32	128.23	104.15	104.15	133.71	170.77	161.3	126.94	93.92	56.616	NaN	NaN	NaN	NaN	NaN	NaN	NaN	NaN	NaN	NaN	NaN	NaN	NaN	NaN	NaN	NaN
NaN	NaN	NaN	NaN	NaN	NaN	NaN	NaN	NaN	NaN	NaN	NaN	NaN	NaN	21.897	39.793	59.529	90.788	120.08	138.52	134.55	123.21	104.61	96.103	89.689	111.3	134.25	154.51	150.69	134.14	84.451	NaN	NaN	NaN	NaN	NaN	NaN	NaN	NaN	NaN	NaN	NaN	NaN	NaN	NaN	NaN	NaN	NaN	NaN	NaN
NaN	NaN	NaN	NaN	NaN	NaN	NaN	NaN	NaN	NaN	20.595	30.76	45.388	52.203	64.071	66.428	81.528	84.456	92.63	114	130.98	146.46	142.07	162.04	173.25	186.12	166.38	160.31	160.2	167.48	131.07	96.081	46.622	NaN	NaN	NaN	NaN	NaN	NaN	NaN	NaN	NaN	NaN	NaN	NaN	NaN	NaN	NaN	NaN	NaN
NaN	NaN	NaN	NaN	NaN	NaN	NaN	NaN	NaN	NaN	NaN	NaN	NaN	NaN	NaN	NaN	NaN	NaN	NaN	NaN	71.714	131.53	129.39	132.48	111.82	149.18	172.52	198.05	187.52	182.76	145.32	81.42	NaN	NaN	NaN	NaN	NaN	NaN	NaN	NaN	NaN	NaN	NaN	NaN	NaN	NaN	NaN	NaN	NaN	NaN
NaN	NaN	NaN	NaN	NaN	NaN	NaN	NaN	NaN	83.2	136.23	144.42	164.31	173.27	170.35	152.38	145.71	158.15	168.83	163.19	158.29	157.21	184.61	195.5	208.02	178.4	172.99	171.46	182.31	179.43	182.46	NaN	NaN	NaN	NaN	NaN	NaN	NaN	NaN	NaN	NaN	NaN	NaN	NaN	NaN	NaN	NaN	NaN	NaN	NaN
NaN	NaN	NaN	NaN	NaN	NaN	NaN	NaN	NaN	NaN	NaN	NaN	NaN	NaN	NaN	NaN	NaN	NaN	19.416	38.942	63.633	89.822	117.72	135.97	158.39	161.46	166.23	134.13	136.31	117.14	113	74.829	36.456	NaN	NaN	NaN	NaN	NaN	NaN	NaN	NaN	NaN	NaN	NaN	NaN	NaN	NaN	NaN	NaN	NaN
NaN	NaN	NaN	NaN	NaN	NaN	NaN	NaN	NaN	NaN	NaN	NaN	NaN	NaN	NaN	NaN	40.422	64.02	69.316	75.594	85.016	112.79	137.34	162.6	197.42	228.88	244.18	195.08	188.29	172.58	164.32	86.499	NaN	NaN	NaN	NaN	NaN	NaN	NaN	NaN	NaN	NaN	NaN	NaN	NaN	NaN	NaN	NaN	NaN	NaN
NaN	NaN	NaN	NaN	NaN	NaN	NaN	NaN	NaN	NaN	NaN	NaN	NaN	NaN	NaN	NaN	NaN	NaN	NaN	NaN	NaN	73.781	115.86	119.04	120.2	105.29	118.67	118.44	140.72	112.81	85.858	36.411	NaN	NaN	NaN	NaN	NaN	NaN	NaN	NaN	NaN	NaN	NaN	NaN	NaN	NaN	NaN	NaN	NaN	NaN
NaN	NaN	NaN	NaN	NaN	NaN	NaN	NaN	NaN	NaN	NaN	NaN	NaN	NaN	NaN	NaN	NaN	23.662	25.554	28.604	40.058	51.819	79.745	95.751	124.06	138.21	135.43	133.58	109.53	99.57	77.157	68.691	67.425	41.727	NaN	NaN	NaN	NaN	NaN	NaN	NaN	NaN	NaN	NaN	NaN	NaN	NaN	NaN	NaN	NaN
NaN	17.983	24.697	26.258	21.558	17.32	16.4	17.768	18.245	17.364	20.23	25.133	30.054	43.631	69.303	98.684	135.62	152.68	170.83	168.25	167.19	155.91	160.27	167.23	175.46	145.77	155.79	163.46	206.66	206.88	208.99	NaN	NaN	NaN	NaN	NaN	NaN	NaN	NaN	NaN	NaN	NaN	NaN	NaN	NaN	NaN	NaN	NaN	NaN	NaN
NaN	NaN	NaN	NaN	NaN	NaN	NaN	NaN	NaN	NaN	NaN	NaN	NaN	NaN	NaN	NaN	NaN	NaN	23.826	51.537	91.29	123.91	163.47	172.45	204.41	218.09	244.95	243.05	242.4	201.94	164.4	113.41	82.793	57.818	62.152	69.825	70.035	60.756	40.614	NaN	NaN	NaN	NaN	NaN	NaN	NaN	NaN	NaN	NaN	NaN
NaN	NaN	NaN	NaN	NaN	NaN	NaN	NaN	NaN	NaN	NaN	NaN	NaN	NaN	NaN	NaN	NaN	NaN	NaN	NaN	94.174	121.55	157.89	166.49	187.12	191.35	205.79	204.44	199.02	204.08	185.07	118.53	NaN	NaN	NaN	NaN	NaN	NaN	NaN	NaN	NaN	NaN	NaN	NaN	NaN	NaN	NaN	NaN	NaN	NaN
NaN	NaN	NaN	NaN	NaN	NaN	20.877	28.086	24.674	28.516	33.218	36.541	36.201	35.859	31.704	33.728	40.211	63.839	90.508	123.8	144.33	163.93	161.81	140.3	128.21	122.89	140.46	134.35	153.5	136.52	118.49	80.041	73.81	NaN	NaN	NaN	NaN	NaN	NaN	NaN	NaN	NaN	NaN	NaN	NaN	NaN	NaN	NaN	NaN	NaN
NaN	NaN	NaN	NaN	NaN	NaN	NaN	NaN	NaN	NaN	20.707	31.17	32.052	29.431	29.862	37.023	42.385	58.31	78.04	101.01	121.71	133.32	149.99	152.19	149.77	105.42	89.423	64.623	107.71	89.889	77.905	36.973	31.919	34.142	36.689	NaN	NaN	NaN	NaN	NaN	NaN	NaN	NaN	NaN	NaN	NaN	NaN	NaN	NaN	NaN
NaN	NaN	NaN	NaN	NaN	NaN	NaN	NaN	NaN	NaN	NaN	NaN	NaN	NaN	NaN	NaN	NaN	NaN	NaN	NaN	161.6	249.33	250.66	265.75	262.4	259.9	238.91	231.86	224.87	233.12	218.1	143.43	NaN	NaN	NaN	NaN	NaN	NaN	NaN	NaN	NaN	NaN	NaN	NaN	NaN	NaN	NaN	NaN	NaN	NaN
NaN	NaN	NaN	NaN	NaN	NaN	NaN	NaN	NaN	NaN	NaN	NaN	NaN	75.877	132.97	159	143.69	122.01	108.9	107.48	139.82	160.92	186.1	184.28	163.56	163.92	153.08	151.16	148.11	116.38	101.3	43.9	NaN	NaN	NaN	NaN	NaN	NaN	NaN	NaN	NaN	NaN	NaN	NaN	NaN	NaN	NaN	NaN	NaN	NaN
NaN	NaN	NaN	NaN	NaN	NaN	NaN	NaN	NaN	45.983	72.23	74.583	86.285	103.97	116.68	146.49	159.35	183.57	179.43	194.84	202.69	180.73	186.98	194.61	238.68	239.61	250.6	243.52	245.57	210.79	174.97	127.45	74.125	NaN	NaN	NaN	NaN	NaN	NaN	NaN	NaN	NaN	NaN	NaN	NaN	NaN	NaN	NaN	NaN	NaN
NaN	NaN	NaN	NaN	NaN	NaN	NaN	NaN	NaN	NaN	NaN	NaN	NaN	NaN	NaN	NaN	NaN	37.886	59.94	68.102	72.494	76.398	79.695	81.738	100.22	130.7	150.22	137.96	138.7	124.11	110.64	73.48	61.513	42.812	NaN	NaN	NaN	NaN	NaN	NaN	NaN	NaN	NaN	NaN	NaN	NaN	NaN	NaN	NaN	NaN
NaN	NaN	NaN	NaN	NaN	NaN	NaN	NaN	NaN	NaN	NaN	NaN	NaN	NaN	NaN	NaN	NaN	NaN	NaN	NaN	NaN	NaN	NaN	43.716	62.124	67.873	67.191	75.202	81.549	71.316	56.348	29.657	33.522	37.252	44.745	44.521	43.6	41.737	31.104	28.259	29.154	32.775	29.131	26.622	23.949	23.625	21.094	19.987	NaN	NaN
NaN	NaN	NaN	NaN	NaN	NaN	NaN	NaN	NaN	NaN	NaN	NaN	14.964	22.098	21.713	21.77	23.518	28.598	36.522	42.03	45.935	54.302	72.534	96.424	116.14	122.13	121.92	122.66	137.2	136.8	102.42	67.927	47.279	37.362	NaN	NaN	NaN	NaN	NaN	NaN	NaN	NaN	NaN	NaN	NaN	NaN	NaN	NaN	NaN	NaN
NaN	NaN	NaN	NaN	NaN	NaN	NaN	NaN	NaN	NaN	NaN	NaN	NaN	NaN	12.043	19.952	17.538	23.958	28.595	30.262	31.816	33.644	57.689	93.625	135.52	165.08	190.12	170.26	178.1	170.62	174.33	104.43	NaN	NaN	NaN	NaN	NaN	NaN	NaN	NaN	NaN	NaN	NaN	NaN	NaN	NaN	NaN	NaN	NaN	NaN
NaN	NaN	NaN	NaN	NaN	NaN	NaN	NaN	NaN	NaN	NaN	NaN	NaN	NaN	NaN	NaN	NaN	NaN	NaN	NaN	NaN	NaN	NaN	60.578	86.632	86.509	103.5	136.81	148.88	145.53	126.93	130.66	124.84	103.57	79.979	73.637	77.09	80.079	77.966	55.019	NaN	NaN	NaN	NaN	NaN	NaN	NaN	NaN	NaN	NaN
NaN	NaN	NaN	NaN	NaN	NaN	NaN	NaN	29.625	30.393	33.803	33.663	32.37	29.895	31.731	31.214	30.145	30.855	43.853	59.658	98.943	114.86	140.1	156.88	187.12	208.92	212.83	218.46	210.32	205.9	176.02	138.1	70.904	NaN	NaN	NaN	NaN	NaN	NaN	NaN	NaN	NaN	NaN	NaN	NaN	NaN	NaN	NaN	NaN	NaN
NaN	NaN	NaN	NaN	NaN	NaN	NaN	NaN	NaN	NaN	NaN	NaN	NaN	NaN	NaN	NaN	NaN	NaN	NaN	NaN	NaN	119.51	124.31	111.8	99.223	92.361	120.29	158.21	194.48	184.22	150.08	97.171	52.181	NaN	NaN	NaN	NaN	NaN	NaN	NaN	NaN	NaN	NaN	NaN	NaN	NaN	NaN	NaN	NaN	NaN
NaN	NaN	NaN	NaN	NaN	NaN	NaN	NaN	NaN	NaN	NaN	NaN	NaN	NaN	NaN	22.415	31.299	43.087	56.527	78.306	111.77	128.1	135.3	125.08	131.32	134.66	133.2	140.75	129.89	127.41	106.52	84.356	45.79	NaN	NaN	NaN	NaN	NaN	NaN	NaN	NaN	NaN	NaN	NaN	NaN	NaN	NaN	NaN	NaN	NaN
NaN	NaN	NaN	NaN	NaN	NaN	NaN	NaN	NaN	NaN	NaN	NaN	NaN	NaN	NaN	NaN	NaN	NaN	NaN	NaN	90.244	112.18	130.95	131.66	134.97	140.71	162.84	174.47	188.43	171.28	126.91	58.359	NaN	NaN	NaN	NaN	NaN	NaN	NaN	NaN	NaN	NaN	NaN	NaN	NaN	NaN	NaN	NaN	NaN	NaN
NaN	NaN	NaN	NaN	NaN	NaN	NaN	NaN	NaN	NaN	NaN	NaN	NaN	NaN	NaN	44.877	64.959	74.036	79.656	100	126.34	144.59	144.89	145	157.16	153.25	153.43	154.69	134.08	96.915	51.856	25.59	NaN	NaN	NaN	NaN	NaN	NaN	NaN	NaN	NaN	NaN	NaN	NaN	NaN	NaN	NaN	NaN	NaN	NaN
NaN	NaN	NaN	NaN	NaN	NaN	NaN	NaN	NaN	NaN	NaN	21.97	27.007	28.328	28.074	27.153	27.563	32.825	34.584	38.039	36.813	43.514	51.876	73.217	97.647	133.62	160.74	171.48	171.41	138.29	104.76	47.987	NaN	NaN	NaN	NaN	NaN	NaN	NaN	NaN	NaN	NaN	NaN	NaN	NaN	NaN	NaN	NaN	NaN	NaN
NaN	NaN	NaN	NaN	NaN	NaN	NaN	NaN	NaN	NaN	20.728	37.095	57.572	74.96	106.94	133.05	163.77	173.82	172.49	170.19	173.35	161.35	141.32	123.13	140.36	154.59	158.01	154.52	149.08	136.4	106.6	78.061	69.092	44.991	NaN	NaN	NaN	NaN	NaN	NaN	NaN	NaN	NaN	NaN	NaN	NaN	NaN	NaN	NaN	NaN
NaN	NaN	NaN	NaN	NaN	NaN	NaN	NaN	NaN	NaN	NaN	NaN	NaN	NaN	NaN	NaN	44.533	54.368	59.322	74.147	104.3	145.53	181.68	194.13	207.58	210.72	225.69	223.95	234.37	201.56	161.1	112.47	64.486	NaN	NaN	NaN	NaN	NaN	NaN	NaN	NaN	NaN	NaN	NaN	NaN	NaN	NaN	NaN	NaN	NaN
NaN	NaN	NaN	NaN	NaN	NaN	NaN	NaN	NaN	NaN	NaN	NaN	NaN	19.613	26.411	25.442	25.206	26.897	44.219	69.915	90.309	115.6	151.07	181.65	197.02	201.38	185.68	184.12	186.3	197.09	181.49	135.87	74.943	NaN	NaN	NaN	NaN	NaN	NaN	NaN	NaN	NaN	NaN	NaN	NaN	NaN	NaN	NaN	NaN	NaN
NaN	NaN	NaN	NaN	NaN	NaN	NaN	NaN	NaN	NaN	NaN	NaN	NaN	NaN	NaN	NaN	NaN	NaN	41.755	63.744	78.527	91.459	104.39	137.89	157.22	201.79	224.68	258.13	264.91	223.48	169.68	79.133	NaN	NaN	NaN	NaN	NaN	NaN	NaN	NaN	NaN	NaN	NaN	NaN	NaN	NaN	NaN	NaN	NaN	NaN
NaN	NaN	NaN	NaN	NaN	NaN	NaN	NaN	NaN	NaN	NaN	NaN	NaN	NaN	NaN	NaN	NaN	NaN	79.491	107.56	108.12	106.23	101.82	115.29	144.27	164.77	193.1	203.53	203.91	175.11	132	66.282	NaN	NaN	NaN	NaN	NaN	NaN	NaN	NaN	NaN	NaN	NaN	NaN	NaN	NaN	NaN	NaN	NaN	NaN
NaN	NaN	NaN	NaN	NaN	NaN	NaN	NaN	NaN	NaN	NaN	NaN	NaN	NaN	NaN	NaN	NaN	NaN	112.1	168.83	164.03	157.41	156.14	161.19	168.5	177.71	191.19	182.96	175.09	146.42	119.11	62.32	NaN	NaN	NaN	NaN	NaN	NaN	NaN	NaN	NaN	NaN	NaN	NaN	NaN	NaN	NaN	NaN	NaN	NaN
NaN	NaN	NaN	NaN	NaN	NaN	NaN	NaN	NaN	NaN	45.358	73.742	84.254	103.15	134.69	170.17	188.29	196.54	194.79	193.98	174.68	168.1	167.98	180.93	192.81	212.83	216.1	210.6	201.3	192.94	163.26	92.358	NaN	NaN	NaN	NaN	NaN	NaN	NaN	NaN	NaN	NaN	NaN	NaN	NaN	NaN	NaN	NaN	NaN	NaN
NaN	NaN	NaN	NaN	NaN	NaN	NaN	NaN	NaN	NaN	NaN	NaN	51.5	81.508	103.94	139.39	164.33	173.45	156.23	149.85	141.14	163.99	168.65	185.5	175.27	198	193.27	198.41	183.48	161.89	131.5	70.467	NaN	NaN	NaN	NaN	NaN	NaN	NaN	NaN	NaN	NaN	NaN	NaN	NaN	NaN	NaN	NaN	NaN	NaN
NaN	NaN	NaN	NaN	NaN	NaN	NaN	NaN	NaN	NaN	NaN	NaN	NaN	NaN	NaN	NaN	22.551	54.992	77.712	101.61	123.45	147.36	169.62	175.13	189.21	188.14	181.1	178.59	198.34	204.04	154.07	76.649	NaN	NaN	NaN	NaN	NaN	NaN	NaN	NaN	NaN	NaN	NaN	NaN	NaN	NaN	NaN	NaN	NaN	NaN
NaN	NaN	NaN	NaN	NaN	NaN	NaN	NaN	NaN	NaN	NaN	NaN	NaN	NaN	NaN	NaN	NaN	NaN	25.118	40.608	48.239	75.14	112.37	151.15	141.9	139.57	141.57	169.89	165.97	133.56	100.65	75.795	48.859	NaN	NaN	NaN	NaN	NaN	NaN	NaN	NaN	NaN	NaN	NaN	NaN	NaN	NaN	NaN	NaN	NaN
NaN	NaN	NaN	NaN	NaN	NaN	NaN	NaN	NaN	NaN	NaN	NaN	NaN	NaN	NaN	72.89	137.79	179.78	201.56	215.47	218.57	238.21	237.82	240.62	219.12	224.07	234.43	251.83	235.11	230.5	209.59	142.94	NaN	NaN	NaN	NaN	NaN	NaN	NaN	NaN	NaN	NaN	NaN	NaN	NaN	NaN	NaN	NaN	NaN	NaN
NaN	NaN	NaN	NaN	NaN	NaN	NaN	NaN	NaN	NaN	NaN	NaN	NaN	NaN	19.633	37.559	47.24	59.855	64.651	67.504	67.241	64.458	60.246	59.538	78.622	109.09	138.96	126.6	138.51	131.81	126.61	65.383	NaN	NaN	NaN	NaN	NaN	NaN	NaN	NaN	NaN	NaN	NaN	NaN	NaN	NaN	NaN	NaN	NaN	NaN
NaN	NaN	NaN	NaN	NaN	NaN	NaN	NaN	NaN	NaN	NaN	NaN	NaN	NaN	NaN	NaN	NaN	NaN	NaN	NaN	NaN	NaN	NaN	54.984	90.517	122.78	138.26	154.1	157.89	151.53	117.67	91.525	55.259	37.756	NaN	NaN	NaN	NaN	NaN	NaN	NaN	NaN	NaN	NaN	NaN	NaN	NaN	NaN	NaN	NaN
NaN	NaN	NaN	NaN	NaN	NaN	NaN	NaN	NaN	NaN	NaN	NaN	NaN	NaN	NaN	NaN	NaN	NaN	NaN	NaN	NaN	NaN	NaN	NaN	NaN	81.254	145.61	196.95	230.42	221.28	168.04	101.45	63.634	56.735	48.595	49.804	50.581	55.532	53.592	50.002	NaN	NaN	NaN	NaN	NaN	NaN	NaN	NaN	NaN	NaN
NaN	NaN	NaN	NaN	NaN	NaN	NaN	NaN	NaN	NaN	NaN	NaN	NaN	NaN	NaN	NaN	NaN	NaN	NaN	NaN	NaN	65.699	111.66	142.18	169.55	158.09	145.84	149.32	177.34	164.66	122.18	59.646	NaN	NaN	NaN	NaN	NaN	NaN	NaN	NaN	NaN	NaN	NaN	NaN	NaN	NaN	NaN	NaN	NaN	NaN
[truncated: 11 more columns]
