# Supplementary material for: Timing of gene expression in a cell‐fate decision system
Source: Mol Syst Biol. 2018 Apr 25;14(4):e8024. doi: 10.15252/msb.20178024 (PMC5916086; doi:10.15252/msb.20178024)
Supplement: Supplementary file 3 — Dataset EV1 [file MSB-14-e8024-s003.zip › DatasetEV1/yDA247_pAGA1_dPSTR_Y_NucearEnrichment_FusionSync.csv]

-150	-145	-140	-135	-130	-125	-120	-115	-110	-105	-100	-95	-90	-85	-80	-75	-70	-65	-60	-55	-50	-45	-40	-35	-30	-25	-20	-15	-10	-5	0	5	10	15	20	25	30	35	40	45	50	55	60	65	70	75	80	85	90	95
NaN	NaN	NaN	NaN	NaN	NaN	NaN	NaN	NaN	NaN	NaN	NaN	NaN	NaN	NaN	NaN	NaN	31.575	23.963	22.306	28.359	36.96	53.32	79.656	117.48	140.18	143.7	141.39	133.89	126.95	73.874	NaN	NaN	NaN	NaN	NaN	NaN	NaN	NaN	NaN	NaN	NaN	NaN	NaN	NaN	NaN	NaN	NaN	NaN	NaN
NaN	NaN	NaN	NaN	NaN	NaN	NaN	NaN	NaN	NaN	NaN	NaN	NaN	NaN	NaN	NaN	NaN	NaN	NaN	49.717	48.247	45.162	46.947	72.571	130.42	193.1	217.92	228.35	239.36	225.18	172.93	83.328	NaN	NaN	NaN	NaN	NaN	NaN	NaN	NaN	NaN	NaN	NaN	NaN	NaN	NaN	NaN	NaN	NaN	NaN
NaN	NaN	NaN	NaN	NaN	NaN	NaN	NaN	NaN	NaN	NaN	NaN	NaN	NaN	NaN	NaN	NaN	NaN	NaN	40.16	35.378	35.542	39.645	50.398	77.598	113.19	166.78	175.49	212.88	183.1	152.08	65.696	NaN	NaN	NaN	NaN	NaN	NaN	NaN	NaN	NaN	NaN	NaN	NaN	NaN	NaN	NaN	NaN	NaN	NaN
NaN	NaN	NaN	NaN	NaN	NaN	NaN	NaN	NaN	NaN	NaN	NaN	NaN	NaN	NaN	NaN	NaN	NaN	NaN	120.34	129.99	141.09	153.23	157.56	169.36	173.52	176.64	184.19	210.18	195.12	141.73	60.265	NaN	NaN	NaN	NaN	NaN	NaN	NaN	NaN	NaN	NaN	NaN	NaN	NaN	NaN	NaN	NaN	NaN	NaN
NaN	NaN	NaN	NaN	NaN	NaN	NaN	NaN	NaN	NaN	NaN	NaN	NaN	NaN	NaN	NaN	NaN	NaN	NaN	40.553	54.561	62.015	66.103	78.497	118.47	165.88	208.88	233.29	236.03	210.83	155.4	81.798	NaN	NaN	NaN	NaN	NaN	NaN	NaN	NaN	NaN	NaN	NaN	NaN	NaN	NaN	NaN	NaN	NaN	NaN
NaN	NaN	NaN	NaN	NaN	NaN	NaN	NaN	NaN	NaN	NaN	NaN	NaN	NaN	NaN	NaN	NaN	NaN	NaN	NaN	NaN	92.805	84.04	78.873	89.838	107.39	139.34	157.16	158.78	159.35	125.11	78.314	NaN	NaN	NaN	NaN	NaN	NaN	NaN	NaN	NaN	NaN	NaN	NaN	NaN	NaN	NaN	NaN	NaN	NaN
NaN	NaN	NaN	NaN	NaN	NaN	NaN	NaN	NaN	NaN	NaN	NaN	NaN	NaN	NaN	NaN	NaN	40.758	24.918	14.318	21.759	31.217	53.079	67.344	74.335	77.282	79.435	80.549	77.313	87.966	97.147	72.588	NaN	NaN	NaN	NaN	NaN	NaN	NaN	NaN	NaN	NaN	NaN	NaN	NaN	NaN	NaN	NaN	NaN	NaN
NaN	NaN	NaN	NaN	NaN	NaN	NaN	NaN	NaN	NaN	NaN	NaN	NaN	NaN	NaN	NaN	NaN	NaN	NaN	30.758	37.386	50.489	68.153	91.307	131.07	173.91	220.65	240.75	249.23	238.44	155.22	NaN	NaN	NaN	NaN	NaN	NaN	NaN	NaN	NaN	NaN	NaN	NaN	NaN	NaN	NaN	NaN	NaN	NaN	NaN
NaN	NaN	NaN	NaN	NaN	NaN	NaN	NaN	NaN	NaN	NaN	NaN	NaN	NaN	NaN	NaN	NaN	34.526	36.402	34.384	40.822	63.862	107.46	140.72	162.42	166.42	152.98	141.89	121.21	110.89	65.387	NaN	NaN	NaN	NaN	NaN	NaN	NaN	NaN	NaN	NaN	NaN	NaN	NaN	NaN	NaN	NaN	NaN	NaN	NaN
NaN	NaN	NaN	NaN	NaN	NaN	NaN	NaN	NaN	NaN	NaN	NaN	NaN	NaN	NaN	NaN	NaN	NaN	13.886	23.073	23.399	23.99	25.44	28.444	40.019	46.692	119.83	187.63	192.4	164.02	75.533	NaN	NaN	NaN	NaN	NaN	NaN	NaN	NaN	NaN	NaN	NaN	NaN	NaN	NaN	NaN	NaN	NaN	NaN	NaN
NaN	NaN	NaN	NaN	NaN	NaN	NaN	NaN	NaN	NaN	NaN	NaN	NaN	NaN	NaN	NaN	NaN	NaN	NaN	NaN	NaN	27.665	43.184	46.564	58.395	75.422	87.531	91.518	85.325	95.808	93.579	67.225	NaN	NaN	NaN	NaN	NaN	NaN	NaN	NaN	NaN	NaN	NaN	NaN	NaN	NaN	NaN	NaN	NaN	NaN
NaN	NaN	NaN	NaN	NaN	NaN	NaN	29.13	22.378	17.258	15.557	15.26	21.457	25.574	32.268	28.345	24.98	20.048	24.332	27.841	27.892	24.255	24.118	28.641	42.432	56.536	72.658	85.768	115.39	137.35	137.76	85.005	NaN	NaN	NaN	NaN	NaN	NaN	NaN	NaN	NaN	NaN	NaN	NaN	NaN	NaN	NaN	NaN	NaN	NaN
NaN	NaN	NaN	NaN	NaN	NaN	53.402	71.249	88.945	90.156	93.366	100.68	124.83	149.21	148.75	136.27	128.57	131.82	151.29	157.1	186.3	191.48	209.13	206.58	199.37	157.6	149.24	140.05	167.24	146.2	102.1	NaN	NaN	NaN	NaN	NaN	NaN	NaN	NaN	NaN	NaN	NaN	NaN	NaN	NaN	NaN	NaN	NaN	NaN	NaN
NaN	NaN	NaN	NaN	NaN	NaN	NaN	NaN	NaN	27.631	27.747	24.777	21.466	21.974	26.937	29.98	31.616	34.378	37.268	43.957	51.72	88.006	106.75	139.18	158.74	188.85	197.68	194.13	192.79	195.57	153.22	119.57	53.795	NaN	NaN	NaN	NaN	NaN	NaN	NaN	NaN	NaN	NaN	NaN	NaN	NaN	NaN	NaN	NaN	NaN
NaN	74.746	62.885	51.623	46.159	36.321	37.471	37.192	38.128	40.067	42.299	46.347	43.483	44.179	39.764	35.665	31.304	33.754	37.951	41.023	41.652	44.989	51.253	72.893	97.017	109.17	131.51	151.75	175.65	168.81	152.09	NaN	NaN	NaN	NaN	NaN	NaN	NaN	NaN	NaN	NaN	NaN	NaN	NaN	NaN	NaN	NaN	NaN	NaN	NaN
NaN	NaN	NaN	NaN	NaN	NaN	NaN	NaN	NaN	NaN	NaN	NaN	NaN	NaN	NaN	56.602	68.787	85.856	104.83	108.04	93.176	85.092	78.392	90.17	91.592	99.792	87.626	88.351	94.836	107.42	86.243	62.107	28.835	NaN	NaN	NaN	NaN	NaN	NaN	NaN	NaN	NaN	NaN	NaN	NaN	NaN	NaN	NaN	NaN	NaN
NaN	NaN	NaN	NaN	NaN	NaN	NaN	NaN	NaN	NaN	NaN	NaN	NaN	NaN	NaN	NaN	NaN	79.906	92.698	108.2	133.71	156.84	205.03	250.76	267.2	282.77	278.02	290.43	275.96	258.98	197.87	128.49	51.896	NaN	NaN	NaN	NaN	NaN	NaN	NaN	NaN	NaN	NaN	NaN	NaN	NaN	NaN	NaN	NaN	NaN
NaN	NaN	NaN	NaN	NaN	NaN	NaN	NaN	NaN	NaN	NaN	NaN	NaN	NaN	NaN	NaN	NaN	NaN	51.539	63.487	84.419	108.47	150.07	175.2	188.22	177.24	165.86	167.03	161.21	149.71	110.56	60.723	NaN	NaN	NaN	NaN	NaN	NaN	NaN	NaN	NaN	NaN	NaN	NaN	NaN	NaN	NaN	NaN	NaN	NaN
NaN	NaN	NaN	NaN	NaN	NaN	NaN	NaN	NaN	NaN	NaN	26.723	35.984	39.773	42.457	42.008	45.089	44.308	40.864	31.511	39.565	63.905	113.17	158.27	174.4	188.59	204.1	224.87	221.71	197.56	171.75	140.67	97.044	50.541	NaN	NaN	NaN	NaN	NaN	NaN	NaN	NaN	NaN	NaN	NaN	NaN	NaN	NaN	NaN	NaN
NaN	NaN	NaN	NaN	NaN	NaN	NaN	NaN	NaN	NaN	NaN	NaN	NaN	NaN	NaN	NaN	NaN	38.064	70.799	99.098	127.44	156.24	187.25	203.75	208.95	220.16	235.69	244.91	224.94	202.57	160.4	97.145	NaN	NaN	NaN	NaN	NaN	NaN	NaN	NaN	NaN	NaN	NaN	NaN	NaN	NaN	NaN	NaN	NaN	NaN
NaN	NaN	NaN	NaN	NaN	NaN	NaN	NaN	NaN	NaN	NaN	NaN	71.92	81.084	96.796	120.11	130.96	140.28	153.04	166.77	196.8	220.02	235.87	223.71	223.44	202.14	215.8	202.33	202.2	182.67	149.19	130.29	69.286	NaN	NaN	NaN	NaN	NaN	NaN	NaN	NaN	NaN	NaN	NaN	NaN	NaN	NaN	NaN	NaN	NaN
NaN	NaN	NaN	NaN	NaN	NaN	NaN	NaN	NaN	NaN	NaN	NaN	NaN	NaN	NaN	NaN	NaN	37.607	41.218	49.91	79.734	116.95	166.68	210.06	229.89	222.1	213.49	220.4	227.75	199.43	144.3	96.023	48.244	NaN	NaN	NaN	NaN	NaN	NaN	NaN	NaN	NaN	NaN	NaN	NaN	NaN	NaN	NaN	NaN	NaN
NaN	NaN	NaN	NaN	NaN	NaN	NaN	NaN	NaN	NaN	NaN	NaN	NaN	NaN	NaN	NaN	NaN	NaN	NaN	28.469	33.581	33.549	34.752	38.381	64.272	99.93	126.37	141.73	145.36	140.52	116.68	87.623	48.993	NaN	NaN	NaN	NaN	NaN	NaN	NaN	NaN	NaN	NaN	NaN	NaN	NaN	NaN	NaN	NaN	NaN
NaN	NaN	NaN	NaN	NaN	NaN	NaN	NaN	NaN	NaN	NaN	NaN	NaN	NaN	NaN	NaN	NaN	NaN	NaN	94.148	81.635	69.397	75.443	91.897	139.48	180.34	213.23	234.35	254.4	262.02	221.77	166.22	100.27	52.666	NaN	NaN	NaN	NaN	NaN	NaN	NaN	NaN	NaN	NaN	NaN	NaN	NaN	NaN	NaN	NaN
NaN	NaN	NaN	NaN	NaN	NaN	NaN	NaN	NaN	NaN	NaN	NaN	NaN	NaN	NaN	NaN	NaN	50.676	65.328	79.715	92.206	103.87	133.32	157.42	174.11	177.71	185.64	204.23	207.28	205.78	159.04	91.662	NaN	NaN	NaN	NaN	NaN	NaN	NaN	NaN	NaN	NaN	NaN	NaN	NaN	NaN	NaN	NaN	NaN	NaN
NaN	NaN	NaN	NaN	NaN	NaN	NaN	NaN	NaN	NaN	NaN	NaN	NaN	NaN	NaN	NaN	NaN	NaN	NaN	27.934	38.346	45.419	62.801	94.608	140.29	187.86	205.98	214.82	213.01	191.89	151.96	78.913	NaN	NaN	NaN	NaN	NaN	NaN	NaN	NaN	NaN	NaN	NaN	NaN	NaN	NaN	NaN	NaN	NaN	NaN
NaN	NaN	NaN	NaN	NaN	NaN	16.145	22.872	28.743	45.513	74.32	100.91	107.6	117.13	116.62	133.06	124.49	129.85	124.31	138.61	144.64	159.34	154.53	143.61	139.49	130.93	145.44	130.55	146.89	134.77	134.54	80.774	NaN	NaN	NaN	NaN	NaN	NaN	NaN	NaN	NaN	NaN	NaN	NaN	NaN	NaN	NaN	NaN	NaN	NaN
NaN	NaN	NaN	NaN	NaN	NaN	NaN	NaN	NaN	NaN	44.407	88.288	131.63	144.97	147.47	154.7	172.04	187.84	151.63	158.5	161.32	210.37	211.69	226.23	211.7	201.82	194.82	190.96	196.62	181.67	155.27	123.82	66.22	NaN	NaN	NaN	NaN	NaN	NaN	NaN	NaN	NaN	NaN	NaN	NaN	NaN	NaN	NaN	NaN	NaN
NaN	NaN	NaN	NaN	NaN	NaN	NaN	NaN	NaN	NaN	NaN	NaN	NaN	NaN	NaN	NaN	NaN	29.041	43.503	39.837	43.519	52.962	66.09	100.85	136.96	175.39	181.27	184.57	187.04	188.92	167.32	101.57	NaN	NaN	NaN	NaN	NaN	NaN	NaN	NaN	NaN	NaN	NaN	NaN	NaN	NaN	NaN	NaN	NaN	NaN
NaN	NaN	NaN	NaN	NaN	NaN	NaN	NaN	NaN	NaN	NaN	NaN	NaN	NaN	NaN	NaN	NaN	25.535	39.318	47.561	56.37	70.162	74.706	95.373	101.59	121.27	127.51	147.96	155.28	136.77	95.647	44.821	NaN	NaN	NaN	NaN	NaN	NaN	NaN	NaN	NaN	NaN	NaN	NaN	NaN	NaN	NaN	NaN	NaN	NaN
NaN	NaN	NaN	NaN	NaN	NaN	NaN	NaN	NaN	NaN	NaN	NaN	NaN	NaN	NaN	NaN	23.311	34.619	35	31.957	30.307	28.171	36.53	47.793	87.436	133.88	184.15	202.02	204.91	170.07	129.51	89.709	53.363	NaN	NaN	NaN	NaN	NaN	NaN	NaN	NaN	NaN	NaN	NaN	NaN	NaN	NaN	NaN	NaN	NaN
NaN	NaN	NaN	NaN	NaN	NaN	NaN	NaN	NaN	NaN	NaN	NaN	NaN	NaN	NaN	NaN	NaN	NaN	77.224	127.07	151.23	158.52	175.26	154.23	162.18	151.21	160.07	151.14	148.07	138.9	116.23	63.692	NaN	NaN	NaN	NaN	NaN	NaN	NaN	NaN	NaN	NaN	NaN	NaN	NaN	NaN	NaN	NaN	NaN	NaN
NaN	NaN	NaN	NaN	NaN	NaN	NaN	NaN	NaN	NaN	NaN	NaN	NaN	NaN	NaN	NaN	NaN	NaN	NaN	86.212	127.41	117.42	112.33	118.82	141.56	155.51	161.89	145.37	148.96	153.87	146.47	90.267	NaN	NaN	NaN	NaN	NaN	NaN	NaN	NaN	NaN	NaN	NaN	NaN	NaN	NaN	NaN	NaN	NaN	NaN
NaN	NaN	NaN	NaN	NaN	NaN	NaN	NaN	NaN	NaN	NaN	NaN	NaN	NaN	NaN	NaN	NaN	NaN	31.954	48.213	46.738	43.778	38.374	36.557	34.228	37.914	35.27	44.674	56.157	81.884	81.256	64.66	29.192	NaN	NaN	NaN	NaN	NaN	NaN	NaN	NaN	NaN	NaN	NaN	NaN	NaN	NaN	NaN	NaN	NaN
NaN	NaN	NaN	NaN	NaN	NaN	NaN	NaN	NaN	NaN	NaN	NaN	NaN	NaN	NaN	NaN	37.394	29.449	23.439	21.994	21.054	24.706	29.274	33.586	37.974	38.829	38.412	36.04	51.229	75.537	119.46	151.05	180.06	169.31	155.88	136.12	119.01	109.56	94.395	95.135	73.063	66.46	59.086	59.817	57.362	62.455	NaN	NaN	NaN	NaN
NaN	NaN	NaN	NaN	NaN	NaN	NaN	NaN	NaN	NaN	NaN	NaN	NaN	NaN	NaN	26.959	21.659	19.247	18.88	28.961	56.755	98.989	143.01	176.73	197.45	201.78	189.9	163.99	145.55	154.08	142.74	96.247	NaN	NaN	NaN	NaN	NaN	NaN	NaN	NaN	NaN	NaN	NaN	NaN	NaN	NaN	NaN	NaN	NaN	NaN
NaN	NaN	NaN	NaN	NaN	NaN	NaN	NaN	NaN	NaN	NaN	NaN	NaN	NaN	NaN	NaN	NaN	NaN	NaN	NaN	NaN	NaN	69.397	128.66	168.35	196.76	201.66	214.68	218.29	198.49	142	101.74	57.378	NaN	NaN	NaN	NaN	NaN	NaN	NaN	NaN	NaN	NaN	NaN	NaN	NaN	NaN	NaN	NaN	NaN
NaN	NaN	NaN	NaN	NaN	NaN	NaN	NaN	NaN	NaN	NaN	NaN	NaN	NaN	NaN	NaN	NaN	NaN	50.8	90.252	117.62	127.3	122.88	110.57	92.305	99.265	103.23	129.66	140.33	145.61	119.78	67.114	NaN	NaN	NaN	NaN	NaN	NaN	NaN	NaN	NaN	NaN	NaN	NaN	NaN	NaN	NaN	NaN	NaN	NaN
NaN	NaN	NaN	NaN	NaN	NaN	NaN	NaN	NaN	NaN	NaN	NaN	NaN	NaN	NaN	NaN	NaN	NaN	NaN	NaN	33.411	62.269	69.496	76.679	87.969	121.19	123.78	122.08	141.87	153.19	136.93	83.174	42.605	NaN	NaN	NaN	NaN	NaN	NaN	NaN	NaN	NaN	NaN	NaN	NaN	NaN	NaN	NaN	NaN	NaN
NaN	NaN	NaN	NaN	NaN	NaN	NaN	NaN	NaN	NaN	NaN	NaN	NaN	NaN	NaN	NaN	NaN	21.197	46.492	83.017	111.92	142.3	152.64	149.17	137.77	150.67	195.25	224.93	223.75	198.75	154.71	89.595	NaN	NaN	NaN	NaN	NaN	NaN	NaN	NaN	NaN	NaN	NaN	NaN	NaN	NaN	NaN	NaN	NaN	NaN
NaN	NaN	NaN	NaN	NaN	NaN	NaN	NaN	NaN	NaN	NaN	NaN	NaN	NaN	NaN	NaN	NaN	NaN	15.369	24.744	42.048	69.932	110.47	136.39	131.9	114.69	110.96	144.97	179.9	174.48	139.23	71.596	NaN	NaN	NaN	NaN	NaN	NaN	NaN	NaN	NaN	NaN	NaN	NaN	NaN	NaN	NaN	NaN	NaN	NaN
NaN	NaN	NaN	NaN	NaN	NaN	NaN	NaN	NaN	NaN	NaN	NaN	NaN	NaN	NaN	NaN	106.86	170.27	195.46	204.77	214.05	205.44	205.07	199.92	213.56	205.32	225.17	236.51	237.27	209.09	177.61	NaN	NaN	NaN	NaN	NaN	NaN	NaN	NaN	NaN	NaN	NaN	NaN	NaN	NaN	NaN	NaN	NaN	NaN	NaN
NaN	NaN	NaN	NaN	NaN	NaN	NaN	NaN	NaN	NaN	NaN	NaN	NaN	NaN	NaN	NaN	NaN	NaN	15.304	21.064	24.121	37.517	59.345	84.453	108.46	128.53	136.99	152.54	164.07	145.36	85.586	NaN	NaN	NaN	NaN	NaN	NaN	NaN	NaN	NaN	NaN	NaN	NaN	NaN	NaN	NaN	NaN	NaN	NaN	NaN
NaN	NaN	NaN	NaN	NaN	NaN	NaN	NaN	NaN	NaN	NaN	NaN	NaN	NaN	NaN	NaN	NaN	NaN	NaN	NaN	NaN	NaN	38.11	64.279	79.875	95.782	117.67	127.01	136.41	120.89	100.29	78.57	46.03	NaN	NaN	NaN	NaN	NaN	NaN	NaN	NaN	NaN	NaN	NaN	NaN	NaN	NaN	NaN	NaN	NaN
NaN	NaN	NaN	NaN	NaN	NaN	NaN	NaN	NaN	NaN	NaN	NaN	NaN	NaN	NaN	NaN	NaN	NaN	NaN	NaN	17.148	34.089	54.507	84.487	107.23	117.65	136.3	138.1	165.72	135.97	120.76	54.471	NaN	NaN	NaN	NaN	NaN	NaN	NaN	NaN	NaN	NaN	NaN	NaN	NaN	NaN	NaN	NaN	NaN	NaN
NaN	NaN	NaN	NaN	NaN	NaN	NaN	NaN	NaN	NaN	NaN	NaN	NaN	NaN	NaN	29.699	24.138	19.05	18.436	15.744	24.033	37.377	56.469	68.008	83.212	95.895	106.77	118.37	100.18	101.65	91.664	105.98	68.995	NaN	NaN	NaN	NaN	NaN	NaN	NaN	NaN	NaN	NaN	NaN	NaN	NaN	NaN	NaN	NaN	NaN
NaN	NaN	NaN	NaN	NaN	NaN	NaN	NaN	NaN	NaN	NaN	NaN	NaN	NaN	42.163	27.865	17.217	17.426	19.883	38.846	68.969	118.88	158.1	185.41	206.93	214.04	227.9	216.15	233.28	207.4	169.47	83.66	NaN	NaN	NaN	NaN	NaN	NaN	NaN	NaN	NaN	NaN	NaN	NaN	NaN	NaN	NaN	NaN	NaN	NaN
NaN	NaN	NaN	NaN	32.179	32.135	25.621	24.211	18.659	19.286	16.651	20.807	44.66	79.227	126.33	147.71	156.87	142.15	157.3	170.15	192.78	202.96	208.71	212.36	188.03	194.83	188.89	211.22	179.78	166.85	128.5	84.436	NaN	NaN	NaN	NaN	NaN	NaN	NaN	NaN	NaN	NaN	NaN	NaN	NaN	NaN	NaN	NaN	NaN	NaN
NaN	NaN	NaN	NaN	25.836	20.124	18.593	23.204	32.036	45.38	55.438	56.761	52.5	50.904	49.064	46.306	43.466	63.86	101.95	144.33	175.68	184.55	174.84	150.37	146.44	154.13	169.57	153.48	116.5	98.882	92.93	108.3	97.927	86.171	NaN	NaN	NaN	NaN	NaN	NaN	NaN	NaN	NaN	NaN	NaN	NaN	NaN	NaN	NaN	NaN
NaN	NaN	NaN	NaN	50.4	52.655	47.563	44.618	37.078	41.087	43.689	46.582	45.333	44.385	40.785	46.831	74.786	103.56	146.8	179.19	219.1	225.88	219.84	207.61	175.83	180.09	162.91	190.34	184.58	202.16	170.5	103.72	NaN	NaN	NaN	NaN	NaN	NaN	NaN	NaN	NaN	NaN	NaN	NaN	NaN	NaN	NaN	NaN	NaN	NaN
NaN	NaN	NaN	NaN	NaN	NaN	NaN	NaN	NaN	NaN	NaN	NaN	NaN	NaN	58.098	43.776	29.566	26.269	25.107	44.774	70.06	88.783	94.776	96.05	105.16	104.42	122.4	125.83	157.17	142.09	100.17	NaN	NaN	NaN	NaN	NaN	NaN	NaN	NaN	NaN	NaN	NaN	NaN	NaN	NaN	NaN	NaN	NaN	NaN	NaN
NaN	NaN	NaN	NaN	NaN	NaN	NaN	NaN	NaN	NaN	NaN	NaN	NaN	23.322	25.942	30.958	34.711	46.066	64.615	64.082	64.626	54.062	60.929	59.557	57.578	70.731	77.285	105.13	134.85	174.89	156.14	122.87	77.693	72.167	42.788	NaN	NaN	NaN	NaN	NaN	NaN	NaN	NaN	NaN	NaN	NaN	NaN	NaN	NaN	NaN
NaN	NaN	NaN	NaN	NaN	NaN	NaN	43.4	34.738	26.158	22.84	22.442	29.19	36.33	31.764	25.426	24.352	39.687	59.972	86.653	125.89	165.2	188.65	182.39	186.26	182.4	194.91	182.5	196.44	172.54	148.86	76.799	NaN	NaN	NaN	NaN	NaN	NaN	NaN	NaN	NaN	NaN	NaN	NaN	NaN	NaN	NaN	NaN	NaN	NaN
NaN	NaN	NaN	NaN	NaN	NaN	NaN	NaN	NaN	NaN	NaN	NaN	NaN	NaN	NaN	NaN	NaN	NaN	NaN	NaN	31.293	47.906	66.791	105.97	139.45	184.5	201.99	196.54	186.53	172.24	146.66	82.301	NaN	NaN	NaN	NaN	NaN	NaN	NaN	NaN	NaN	NaN	NaN	NaN	NaN	NaN	NaN	NaN	NaN	NaN
NaN	NaN	NaN	NaN	NaN	NaN	NaN	NaN	NaN	103.7	110.28	98.067	84.739	80.857	105.76	133.47	144.28	146.25	137.55	138.48	134.84	138.76	135.12	144.48	153.91	168.45	169.31	170.2	174.56	143.25	108.87	47.099	NaN	NaN	NaN	NaN	NaN	NaN	NaN	NaN	NaN	NaN	NaN	NaN	NaN	NaN	NaN	NaN	NaN	NaN
NaN	NaN	NaN	NaN	NaN	NaN	NaN	NaN	NaN	NaN	NaN	NaN	NaN	NaN	NaN	NaN	92.116	111.25	119.62	128.69	144.03	182.96	216.41	222.94	214.68	215.61	223.26	221.15	212.19	175.06	139.85	67.876	NaN	NaN	NaN	NaN	NaN	NaN	NaN	NaN	NaN	NaN	NaN	NaN	NaN	NaN	NaN	NaN	NaN	NaN
NaN	NaN	NaN	NaN	NaN	NaN	NaN	NaN	NaN	NaN	NaN	NaN	NaN	NaN	22.545	54.645	98.219	135.43	146.25	138.7	131.43	132.92	127.17	129.87	133.22	141.34	147.31	156.93	166.92	144.07	112.48	55.689	NaN	NaN	NaN	NaN	NaN	NaN	NaN	NaN	NaN	NaN	NaN	NaN	NaN	NaN	NaN	NaN	NaN	NaN
NaN	NaN	NaN	NaN	NaN	NaN	NaN	NaN	NaN	NaN	NaN	NaN	NaN	NaN	NaN	NaN	NaN	NaN	73.798	121.47	133.92	155.78	153.24	154.53	155.45	158.34	158.59	159.26	174.64	148.83	105.7	70.455	40.593	NaN	NaN	NaN	NaN	NaN	NaN	NaN	NaN	NaN	NaN	NaN	NaN	NaN	NaN	NaN	NaN	NaN
NaN	NaN	NaN	NaN	NaN	NaN	NaN	NaN	NaN	NaN	NaN	NaN	NaN	NaN	NaN	NaN	14.817	35.414	66.24	105.05	128.38	112.24	99.997	78.056	89.437	72.422	95.74	112.39	123.74	112.2	101.3	NaN	NaN	NaN	NaN	NaN	NaN	NaN	NaN	NaN	NaN	NaN	NaN	NaN	NaN	NaN	NaN	NaN	NaN	NaN
NaN	NaN	NaN	NaN	NaN	NaN	NaN	NaN	NaN	NaN	NaN	NaN	NaN	NaN	NaN	NaN	NaN	NaN	NaN	76.876	132.74	156.58	172.22	174.64	161.12	153.67	153.62	190.11	167.71	136.12	69.502	36.847	NaN	NaN	NaN	NaN	NaN	NaN	NaN	NaN	NaN	NaN	NaN	NaN	NaN	NaN	NaN	NaN	NaN	NaN
NaN	NaN	NaN	NaN	NaN	NaN	NaN	NaN	NaN	NaN	NaN	NaN	NaN	NaN	NaN	NaN	NaN	NaN	NaN	NaN	NaN	124.98	200.03	226.44	242.26	244.79	251.26	225.83	232.23	207.57	165.89	81.909	NaN	NaN	NaN	NaN	NaN	NaN	NaN	NaN	NaN	NaN	NaN	NaN	NaN	NaN	NaN	NaN	NaN	NaN
NaN	NaN	NaN	NaN	NaN	NaN	NaN	NaN	NaN	NaN	NaN	NaN	NaN	55.859	65.321	75.944	88.744	105.44	119.85	132.97	134.07	134.38	135.33	139.3	145.87	148.95	142.59	147.87	147.36	158.21	131.45	103.78	52.113	NaN	NaN	NaN	NaN	NaN	NaN	NaN	NaN	NaN	NaN	NaN	NaN	NaN	NaN	NaN	NaN	NaN
NaN	NaN	NaN	NaN	NaN	NaN	NaN	NaN	NaN	26.708	32.885	31.431	28.717	25.44	26.59	27.375	27.456	28.548	28.836	31.59	34.135	40.576	48.202	74.485	98.478	121.2	129.5	130.4	126.21	104.35	75.009	49.549	24.591	NaN	NaN	NaN	NaN	NaN	NaN	NaN	NaN	NaN	NaN	NaN	NaN	NaN	NaN	NaN	NaN	NaN
NaN	NaN	NaN	NaN	NaN	NaN	NaN	NaN	NaN	NaN	NaN	NaN	NaN	NaN	NaN	NaN	NaN	NaN	NaN	NaN	31.035	34.76	36.537	38.187	43.829	51.244	66.472	85.345	129.55	145	131.88	68.13	NaN	NaN	NaN	NaN	NaN	NaN	NaN	NaN	NaN	NaN	NaN	NaN	NaN	NaN	NaN	NaN	NaN	NaN
NaN	NaN	NaN	NaN	NaN	NaN	NaN	NaN	NaN	NaN	NaN	NaN	NaN	NaN	NaN	NaN	NaN	NaN	90.934	131.56	137.14	137.44	131.03	135.74	132.44	157.28	159.81	167.66	166.57	150.88	127.39	94.075	53.344	NaN	NaN	NaN	NaN	NaN	NaN	NaN	NaN	NaN	NaN	NaN	NaN	NaN	NaN	NaN	NaN	NaN
NaN	NaN	NaN	NaN	NaN	NaN	NaN	NaN	NaN	NaN	NaN	NaN	NaN	NaN	NaN	NaN	NaN	NaN	NaN	NaN	81.442	77.104	71.197	70.369	69.948	92.983	123.39	148.07	154.31	139.01	103.6	61.748	24.609	NaN	NaN	NaN	NaN	NaN	NaN	NaN	NaN	NaN	NaN	NaN	NaN	NaN	NaN	NaN	NaN	NaN
NaN	NaN	NaN	NaN	NaN	NaN	NaN	NaN	NaN	NaN	NaN	NaN	NaN	NaN	NaN	NaN	NaN	NaN	NaN	NaN	NaN	100.59	148.09	154.65	137.57	158.6	167.22	202.33	189.86	171.33	126.45	83.405	48.558	NaN	NaN	NaN	NaN	NaN	NaN	NaN	NaN	NaN	NaN	NaN	NaN	NaN	NaN	NaN	NaN	NaN
NaN	NaN	NaN	NaN	NaN	NaN	NaN	NaN	NaN	NaN	25.134	23.006	22.908	23.292	22.989	27.759	33.875	40.677	44.48	50.964	68.342	86.894	105.09	98.725	103.65	107.09	124.91	131.05	127.51	113	82.416	57.263	28.759	NaN	NaN	NaN	NaN	NaN	NaN	NaN	NaN	NaN	NaN	NaN	NaN	NaN	NaN	NaN	NaN	NaN
NaN	NaN	NaN	NaN	NaN	NaN	NaN	NaN	NaN	NaN	NaN	NaN	38.616	37.9	36.082	41.276	43.874	57.425	71.42	84.705	102.17	106.69	117.33	95.263	96.404	115.43	165.84	198.01	202.38	181	164.35	143.46	94.427	NaN	NaN	NaN	NaN	NaN	NaN	NaN	NaN	NaN	NaN	NaN	NaN	NaN	NaN	NaN	NaN	NaN
NaN	NaN	NaN	NaN	NaN	NaN	NaN	NaN	NaN	NaN	NaN	NaN	NaN	NaN	NaN	NaN	NaN	NaN	130.36	111.55	89.959	73.955	77.338	106.39	148.72	170.3	169.6	156.99	163.18	175.18	153.22	91.568	NaN	NaN	NaN	NaN	NaN	NaN	NaN	NaN	NaN	NaN	NaN	NaN	NaN	NaN	NaN	NaN	NaN	NaN
NaN	NaN	NaN	NaN	NaN	NaN	NaN	NaN	NaN	NaN	NaN	NaN	NaN	NaN	NaN	NaN	NaN	NaN	NaN	NaN	NaN	NaN	NaN	NaN	NaN	26.411	54.643	75.99	97.598	94.332	74.191	45.304	26.644	28.596	34.207	40.239	34.695	18.837	NaN	NaN	NaN	NaN	NaN	NaN	NaN	NaN	NaN	NaN	NaN	NaN
NaN	NaN	NaN	NaN	NaN	NaN	NaN	NaN	NaN	NaN	NaN	41.65	49.54	53.572	58.201	70.833	98.897	135.82	166.08	187.86	200.52	187.12	166.02	162.6	182.3	215.33	239.56	249.2	248.11	224.68	167.62	89.008	NaN	NaN	NaN	NaN	NaN	NaN	NaN	NaN	NaN	NaN	NaN	NaN	NaN	NaN	NaN	NaN	NaN	NaN
NaN	NaN	NaN	NaN	NaN	NaN	NaN	NaN	NaN	26.489	26.545	26.865	25.529	22.757	21.556	21.508	29.674	35.163	32.561	21.351	18.17	38.33	57.406	83.192	101.1	128.75	142.98	153.44	156.6	141.03	117.58	63.247	NaN	NaN	NaN	NaN	NaN	NaN	NaN	NaN	NaN	NaN	NaN	NaN	NaN	NaN	NaN	NaN	NaN	NaN
NaN	NaN	NaN	NaN	NaN	NaN	NaN	NaN	NaN	NaN	NaN	NaN	NaN	NaN	NaN	NaN	NaN	37.268	50.953	72.33	106.5	158.38	209.19	230.61	227.78	212.27	197.44	186.17	178.63	179.94	149.83	117.61	60.637	NaN	NaN	NaN	NaN	NaN	NaN	NaN	NaN	NaN	NaN	NaN	NaN	NaN	NaN	NaN	NaN	NaN
NaN	NaN	NaN	NaN	NaN	NaN	NaN	NaN	NaN	NaN	NaN	NaN	NaN	NaN	NaN	NaN	NaN	NaN	NaN	NaN	20.014	42.858	63.488	90.649	105.44	112.66	120.52	124.84	141.19	104.62	72.35	27.226	17.286	NaN	NaN	NaN	NaN	NaN	NaN	NaN	NaN	NaN	NaN	NaN	NaN	NaN	NaN	NaN	NaN	NaN
NaN	NaN	NaN	NaN	NaN	NaN	NaN	NaN	NaN	NaN	NaN	NaN	NaN	NaN	NaN	NaN	26.167	42.279	37.715	30.422	27.733	36.539	65.185	82.807	106.53	131.3	167.7	189.09	186.6	161.05	134.48	109.48	86.636	80.453	50.308	NaN	NaN	NaN	NaN	NaN	NaN	NaN	NaN	NaN	NaN	NaN	NaN	NaN	NaN	NaN
NaN	NaN	NaN	NaN	NaN	NaN	NaN	NaN	70.69	102.16	91.465	86.643	76.303	73.698	59.694	54.289	47.45	46.315	41.947	39.769	55.995	80.376	94.279	92.887	95	97.925	122.32	146.17	169.69	169.95	155.9	NaN	NaN	NaN	NaN	NaN	NaN	NaN	NaN	NaN	NaN	NaN	NaN	NaN	NaN	NaN	NaN	NaN	NaN	NaN
NaN	NaN	NaN	NaN	NaN	NaN	NaN	NaN	NaN	NaN	NaN	NaN	NaN	NaN	NaN	NaN	NaN	NaN	NaN	27.028	48.185	63.474	76.526	84.364	102.41	132.67	168.83	178.82	192.99	176.99	146.41	79.838	NaN	NaN	NaN	NaN	NaN	NaN	NaN	NaN	NaN	NaN	NaN	NaN	NaN	NaN	NaN	NaN	NaN	NaN
NaN	NaN	NaN	NaN	NaN	NaN	NaN	NaN	NaN	NaN	81.543	118.67	113.76	101.45	92.079	71.274	68.703	61.6	64.494	62.593	60.903	59.247	59.865	68.191	88.768	122.26	133.28	171.24	189.99	195.54	116.57	NaN	NaN	NaN	NaN	NaN	NaN	NaN	NaN	NaN	NaN	NaN	NaN	NaN	NaN	NaN	NaN	NaN	NaN	NaN
NaN	NaN	NaN	NaN	NaN	NaN	NaN	NaN	NaN	NaN	NaN	NaN	NaN	NaN	NaN	NaN	NaN	NaN	NaN	NaN	NaN	27.71	46.835	60.579	77.953	104.87	142.31	177.75	202.12	197.45	176.02	129.58	76.512	29.208	NaN	NaN	NaN	NaN	NaN	NaN	NaN	NaN	NaN	NaN	NaN	NaN	NaN	NaN	NaN	NaN
NaN	NaN	NaN	NaN	NaN	NaN	NaN	NaN	NaN	NaN	NaN	NaN	NaN	NaN	NaN	NaN	NaN	NaN	132.86	191.6	200.29	189.85	200.2	201.1	212.76	214.87	224.46	188.09	180.27	146.32	105.92	NaN	NaN	NaN	NaN	NaN	NaN	NaN	NaN	NaN	NaN	NaN	NaN	NaN	NaN	NaN	NaN	NaN	NaN	NaN
NaN	NaN	NaN	NaN	NaN	NaN	NaN	NaN	NaN	NaN	NaN	NaN	NaN	NaN	NaN	NaN	NaN	NaN	NaN	NaN	NaN	24.625	32.428	38.525	51.845	82.944	124.93	171.49	199.53	195.88	144.56	72.083	NaN	NaN	NaN	NaN	NaN	NaN	NaN	NaN	NaN	NaN	NaN	NaN	NaN	NaN	NaN	NaN	NaN	NaN
NaN	NaN	NaN	NaN	NaN	NaN	NaN	NaN	NaN	NaN	NaN	NaN	NaN	NaN	NaN	NaN	NaN	NaN	NaN	22.595	37.164	47.443	64.34	91.096	121.43	140.93	122.07	94.26	80.958	88.067	86.342	52.166	NaN	NaN	NaN	NaN	NaN	NaN	NaN	NaN	NaN	NaN	NaN	NaN	NaN	NaN	NaN	NaN	NaN	NaN
NaN	NaN	NaN	NaN	NaN	NaN	NaN	NaN	NaN	NaN	NaN	NaN	NaN	NaN	NaN	NaN	NaN	57.003	63.858	61.435	63.017	63.369	79.788	127.27	167.75	213.17	223.86	242.16	256.52	245.13	161.28	NaN	NaN	NaN	NaN	NaN	NaN	NaN	NaN	NaN	NaN	NaN	NaN	NaN	NaN	NaN	NaN	NaN	NaN	NaN
NaN	NaN	NaN	NaN	NaN	NaN	NaN	NaN	19.256	29.107	30.706	32.595	37.23	40.002	44.12	47.492	46.888	42.955	37.638	53.939	85.837	104.64	138.88	161.07	197.36	212.95	205.13	191.97	192.09	194.72	178.95	139.14	77.192	NaN	NaN	NaN	NaN	NaN	NaN	NaN	NaN	NaN	NaN	NaN	NaN	NaN	NaN	NaN	NaN	NaN
NaN	NaN	NaN	NaN	NaN	NaN	NaN	NaN	NaN	NaN	NaN	NaN	NaN	NaN	NaN	NaN	18.532	35.753	44.375	59.829	82.114	102.14	110.43	98.262	96.943	127.31	161.49	202.94	187.67	178.61	126.84	76.674	NaN	NaN	NaN	NaN	NaN	NaN	NaN	NaN	NaN	NaN	NaN	NaN	NaN	NaN	NaN	NaN	NaN	NaN
NaN	NaN	NaN	NaN	NaN	NaN	NaN	22.591	32.387	33.133	39.511	42.933	43.45	32.463	28.236	26.968	37.924	56.921	84.663	126.11	168.83	199.89	214.23	213.04	218.4	231.74	255.43	252.22	251.41	185.59	154.35	106.47	79.069	NaN	NaN	NaN	NaN	NaN	NaN	NaN	NaN	NaN	NaN	NaN	NaN	NaN	NaN	NaN	NaN	NaN
NaN	NaN	NaN	NaN	NaN	NaN	NaN	NaN	NaN	NaN	NaN	NaN	NaN	NaN	NaN	NaN	NaN	24.731	21.265	15.147	15.095	28.812	64.363	100.3	144.47	162.47	180.74	184.33	195.76	190.01	138.32	74.122	32.63	29.923	27.02	NaN	NaN	NaN	NaN	NaN	NaN	NaN	NaN	NaN	NaN	NaN	NaN	NaN	NaN	NaN
NaN	NaN	NaN	NaN	NaN	NaN	NaN	NaN	NaN	NaN	NaN	NaN	NaN	NaN	NaN	NaN	NaN	NaN	NaN	NaN	71.394	147.65	201.33	237.87	264.26	271.64	272.66	260.96	227	238.6	197.65	180.79	87.717	NaN	NaN	NaN	NaN	NaN	NaN	NaN	NaN	NaN	NaN	NaN	NaN	NaN	NaN	NaN	NaN	NaN
NaN	NaN	NaN	NaN	NaN	NaN	40.171	34.827	29.958	27.083	29.402	33.62	35.072	26.918	23.105	26.479	38.057	45.656	52.067	53.744	58.004	69.699	92.174	114.93	131.61	137.37	157.52	158.66	178.15	154.8	118.24	69.977	29.646	NaN	NaN	NaN	NaN	NaN	NaN	NaN	NaN	NaN	NaN	NaN	NaN	NaN	NaN	NaN	NaN	NaN
NaN	NaN	NaN	NaN	NaN	NaN	NaN	NaN	NaN	NaN	NaN	NaN	43.955	73.984	67.265	71.576	72.986	87.368	97.191	100.84	115.14	114.89	139.02	121.77	145.03	150.99	182	183.36	178.63	147.24	88.51	NaN	NaN	NaN	NaN	NaN	NaN	NaN	NaN	NaN	NaN	NaN	NaN	NaN	NaN	NaN	NaN	NaN	NaN	NaN
NaN	NaN	NaN	NaN	NaN	NaN	NaN	NaN	NaN	NaN	NaN	NaN	NaN	NaN	NaN	NaN	NaN	NaN	86.875	152.51	167.5	157.22	142.16	146.91	156.74	170.26	168.69	173.44	170.94	176.02	140.3	109.18	52.87	NaN	NaN	NaN	NaN	NaN	NaN	NaN	NaN	NaN	NaN	NaN	NaN	NaN	NaN	NaN	NaN	NaN
NaN	NaN	NaN	NaN	NaN	NaN	NaN	NaN	NaN	NaN	NaN	NaN	NaN	NaN	NaN	NaN	NaN	NaN	NaN	NaN	NaN	NaN	158.7	231.44	218.25	218.49	208.04	205.78	186.09	171.46	134.16	109.49	61.834	NaN	NaN	NaN	NaN	NaN	NaN	NaN	NaN	NaN	NaN	NaN	NaN	NaN	NaN	NaN	NaN	NaN
NaN	NaN	NaN	NaN	NaN	NaN	NaN	NaN	NaN	NaN	NaN	NaN	NaN	NaN	NaN	NaN	NaN	110.09	131.14	135.77	159.07	193.68	225.76	241.11	206.01	218.34	228.57	278.62	286.61	273.62	202.75	109.03	NaN	NaN	NaN	NaN	NaN	NaN	NaN	NaN	NaN	NaN	NaN	NaN	NaN	NaN	NaN	NaN	NaN	NaN
NaN	NaN	NaN	NaN	NaN	NaN	NaN	NaN	NaN	NaN	NaN	NaN	NaN	68.179	68.579	64.774	72.174	80.808	95.029	128.51	127.71	127.93	110.66	123.4	121.6	144.05	144.37	172.74	167.62	182.33	148.98	85.682	NaN	NaN	NaN	NaN	NaN	NaN	NaN	NaN	NaN	NaN	NaN	NaN	NaN	NaN	NaN	NaN	NaN	NaN
NaN	NaN	NaN	NaN	NaN	NaN	NaN	NaN	NaN	NaN	NaN	NaN	NaN	NaN	NaN	NaN	NaN	NaN	NaN	46.595	31.834	25.808	38.995	70.271	123.91	167.69	199.21	217.47	221.85	212.89	160.92	90.516	NaN	NaN	NaN	NaN	NaN	NaN	NaN	NaN	NaN	NaN	NaN	NaN	NaN	NaN	NaN	NaN	NaN	NaN
NaN	NaN	NaN	NaN	NaN	NaN	NaN	NaN	NaN	NaN	NaN	NaN	NaN	NaN	NaN	NaN	NaN	NaN	68.66	84.994	94.194	108.33	111.48	116.84	108.6	122.34	127.93	149	147.97	133.23	97.831	49.426	NaN	NaN	NaN	NaN	NaN	NaN	NaN	NaN	NaN	NaN	NaN	NaN	NaN	NaN	NaN	NaN	NaN	NaN
NaN	NaN	NaN	NaN	NaN	NaN	NaN	NaN	NaN	NaN	NaN	NaN	47.953	52.082	47.803	50.691	55.283	70.023	76.322	75.843	69.791	64.153	65.379	77.699	95.205	98.013	124.3	152.2	186.66	171	126.69	65.041	NaN	NaN	NaN	NaN	NaN	NaN	NaN	NaN	NaN	NaN	NaN	NaN	NaN	NaN	NaN	NaN	NaN	NaN
NaN	NaN	NaN	NaN	NaN	NaN	NaN	NaN	NaN	NaN	NaN	NaN	NaN	155.91	159	152.74	156.94	169.54	191.96	217.71	220.49	234.31	232.98	236.57	220.75	207.63	202.76	208.66	226.19	227.97	204.32	155.66	88.419	NaN	NaN	NaN	NaN	NaN	NaN	NaN	NaN	NaN	NaN	NaN	NaN	NaN	NaN	NaN	NaN	NaN
NaN	NaN	NaN	NaN	NaN	NaN	NaN	NaN	NaN	NaN	NaN	NaN	NaN	NaN	NaN	NaN	NaN	NaN	NaN	NaN	45.762	66.251	91.29	112.37	131.18	158.15	201.21	206.45	192.62	154.55	135.74	82.31	NaN	NaN	NaN	NaN	NaN	NaN	NaN	NaN	NaN	NaN	NaN	NaN	NaN	NaN	NaN	NaN	NaN	NaN
NaN	NaN	NaN	NaN	NaN	NaN	NaN	NaN	NaN	NaN	NaN	NaN	NaN	NaN	NaN	NaN	11.298	16.969	18.762	22.083	28.553	38.465	44.523	65.694	94.113	131.4	149.98	148.19	135.81	117.34	86.666	56.669	23.252	NaN	NaN	NaN	NaN	NaN	NaN	NaN	NaN	NaN	NaN	NaN	NaN	NaN	NaN	NaN	NaN	NaN
NaN	NaN	NaN	NaN	NaN	NaN	NaN	NaN	NaN	NaN	NaN	NaN	NaN	NaN	NaN	44.075	68.932	102.09	131.72	164.57	176.07	191.82	196.01	169.41	165.05	146.7	145.94	120.84	112.42	92.873	75.878	40.731	NaN	NaN	NaN	NaN	NaN	NaN	NaN	NaN	NaN	NaN	NaN	NaN	NaN	NaN	NaN	NaN	NaN	NaN
NaN	NaN	NaN	NaN	NaN	NaN	NaN	NaN	NaN	NaN	NaN	81.86	137.34	182	210.16	217.52	201.53	183.45	187.23	166.02	171.03	168.73	198.02	213.97	226.46	234.17	242.19	245.47	229.45	189.18	153.13	88.388	NaN	NaN	NaN	NaN	NaN	NaN	NaN	NaN	NaN	NaN	NaN	NaN	NaN	NaN	NaN	NaN	NaN	NaN
NaN	NaN	NaN	NaN	NaN	NaN	NaN	NaN	NaN	NaN	NaN	NaN	NaN	NaN	NaN	NaN	18.962	29.636	33.947	32.817	32.274	32.202	39.078	50.417	71.371	91.839	118.85	141.43	159.25	158.52	121.74	82.177	52.326	34.382	NaN	NaN	NaN	NaN	NaN	NaN	NaN	NaN	NaN	NaN	NaN	NaN	NaN	NaN	NaN	NaN
NaN	NaN	NaN	NaN	NaN	NaN	NaN	NaN	NaN	NaN	NaN	NaN	NaN	NaN	NaN	NaN	NaN	NaN	NaN	NaN	NaN	33.78	70.376	101.04	126.95	136.08	139.47	132.88	122.54	96.764	65.177	29.796	NaN	NaN	NaN	NaN	NaN	NaN	NaN	NaN	NaN	NaN	NaN	NaN	NaN	NaN	NaN	NaN	NaN	NaN
NaN	NaN	NaN	NaN	NaN	NaN	NaN	NaN	NaN	NaN	NaN	NaN	NaN	18.354	29.322	29.913	26.936	28.163	32.01	36.727	51.472	60.679	84.955	92.181	110.5	116.1	126.47	132.27	133.89	110.47	73.682	29.978	NaN	NaN	NaN	NaN	NaN	NaN	NaN	NaN	NaN	NaN	NaN	NaN	NaN	NaN	NaN	NaN	NaN	NaN
NaN	NaN	NaN	NaN	NaN	NaN	NaN	NaN	NaN	NaN	19.806	23.492	24.149	30.049	44.509	57.345	73.509	80.872	85.806	84.542	89.997	87.16	82.644	79.005	77.912	97.819	119.24	154.17	146.9	133.22	97.802	60.814	NaN	NaN	NaN	NaN	NaN	NaN	NaN	NaN	NaN	NaN	NaN	NaN	NaN	NaN	NaN	NaN	NaN	NaN
NaN	NaN	NaN	NaN	NaN	NaN	NaN	NaN	NaN	NaN	NaN	NaN	NaN	NaN	NaN	NaN	NaN	NaN	NaN	NaN	57.628	85.274	89.216	102.2	126.42	165.58	169.67	183.43	184.89	178.38	143.82	73.907	NaN	NaN	NaN	NaN	NaN	NaN	NaN	NaN	NaN	NaN	NaN	NaN	NaN	NaN	NaN	NaN	NaN	NaN
NaN	NaN	NaN	NaN	NaN	NaN	NaN	NaN	NaN	NaN	NaN	NaN	NaN	NaN	NaN	NaN	NaN	NaN	38.395	65.483	76.922	86.829	84.518	99.432	100.42	121.9	126.77	141.23	137.19	105.41	59.208	NaN	NaN	NaN	NaN	NaN	NaN	NaN	NaN	NaN	NaN	NaN	NaN	NaN	NaN	NaN	NaN	NaN	NaN	NaN
NaN	NaN	NaN	NaN	NaN	NaN	NaN	NaN	NaN	NaN	NaN	NaN	NaN	NaN	NaN	NaN	NaN	NaN	116.43	181.52	216.17	225.2	239.34	233.98	245.53	239.16	237.01	207.78	221.88	207.31	147.21	NaN	NaN	NaN	NaN	NaN	NaN	NaN	NaN	NaN	NaN	NaN	NaN	NaN	NaN	NaN	NaN	NaN	NaN	NaN
NaN	NaN	NaN	NaN	NaN	NaN	NaN	NaN	NaN	NaN	NaN	NaN	NaN	NaN	NaN	NaN	NaN	NaN	NaN	NaN	107.27	112.08	110.9	117.4	129.24	149.29	157.75	159.67	167.33	160.16	142.44	108.38	63.447	NaN	NaN	NaN	NaN	NaN	NaN	NaN	NaN	NaN	NaN	NaN	NaN	NaN	NaN	NaN	NaN	NaN
NaN	NaN	NaN	NaN	NaN	NaN	NaN	NaN	NaN	NaN	NaN	NaN	NaN	NaN	NaN	43.581	41.057	39.571	36.291	32.142	29.041	30.908	32.245	35.463	37.382	48.548	77.28	128.3	146.74	160.81	131.88	91.199	NaN	NaN	NaN	NaN	NaN	NaN	NaN	NaN	NaN	NaN	NaN	NaN	NaN	NaN	NaN	NaN	NaN	NaN
NaN	NaN	NaN	NaN	NaN	NaN	NaN	NaN	NaN	NaN	NaN	NaN	NaN	25.161	30.44	30.232	30.483	37.376	52.444	62.674	68.959	80.725	99.525	133.67	164.96	186.96	193.59	201.09	227.99	204.84	161.44	100.6	59.74	NaN	NaN	NaN	NaN	NaN	NaN	NaN	NaN	NaN	NaN	NaN	NaN	NaN	NaN	NaN	NaN	NaN
NaN	NaN	NaN	NaN	NaN	NaN	NaN	NaN	NaN	NaN	NaN	NaN	NaN	NaN	NaN	NaN	NaN	NaN	NaN	NaN	NaN	NaN	138.88	129.94	116.87	123.87	131.92	150.54	168	156.88	124.68	78.218	35.621	NaN	NaN	NaN	NaN	NaN	NaN	NaN	NaN	NaN	NaN	NaN	NaN	NaN	NaN	NaN	NaN	NaN
NaN	NaN	NaN	NaN	NaN	NaN	NaN	NaN	NaN	NaN	NaN	NaN	NaN	NaN	NaN	NaN	52.367	71.299	82.189	98.756	123.24	158.31	195.19	220.85	231.53	228.63	201.13	186.03	190.15	205.63	201.51	178.09	104.51	NaN	NaN	NaN	NaN	NaN	NaN	NaN	NaN	NaN	NaN	NaN	NaN	NaN	NaN	NaN	NaN	NaN
NaN	NaN	NaN	NaN	NaN	NaN	NaN	NaN	NaN	NaN	NaN	NaN	NaN	NaN	NaN	NaN	NaN	40.215	36.926	35.098	40.771	62.269	80.242	99.539	112.56	118.21	122.03	123.99	129.8	126.54	92.531	69.824	30.901	NaN	NaN	NaN	NaN	NaN	NaN	NaN	NaN	NaN	NaN	NaN	NaN	NaN	NaN	NaN	NaN	NaN
NaN	NaN	NaN	NaN	NaN	NaN	NaN	NaN	NaN	NaN	NaN	NaN	NaN	NaN	NaN	NaN	NaN	NaN	NaN	29.931	24.946	24.65	35.337	51.924	77.64	133.94	174.41	217.79	201.52	170.59	110.68	55.116	NaN	NaN	NaN	NaN	NaN	NaN	NaN	NaN	NaN	NaN	NaN	NaN	NaN	NaN	NaN	NaN	NaN	NaN
NaN	NaN	NaN	NaN	NaN	NaN	NaN	NaN	NaN	NaN	NaN	NaN	NaN	NaN	81.824	95.478	101.38	105.65	111.79	115.12	119.31	99.257	86.21	88.974	100.46	117.11	124.61	125.79	137.81	122.57	107.83	55.694	NaN	NaN	NaN	NaN	NaN	NaN	NaN	NaN	NaN	NaN	NaN	NaN	NaN	NaN	NaN	NaN	NaN	NaN
NaN	NaN	NaN	NaN	NaN	NaN	NaN	NaN	NaN	NaN	NaN	NaN	NaN	NaN	NaN	NaN	NaN	NaN	52.515	87.024	102.79	102.97	110.28	120.02	140.53	154.95	159.69	134.63	121.69	109.73	111.84	87.637	47.969	NaN	NaN	NaN	NaN	NaN	NaN	NaN	NaN	NaN	NaN	NaN	NaN	NaN	NaN	NaN	NaN	NaN
NaN	NaN	NaN	NaN	NaN	NaN	NaN	NaN	NaN	NaN	NaN	NaN	NaN	NaN	18.358	30.8	43.86	57.443	70.858	75.788	73.207	74.028	75.714	80.472	90.349	102.45	103.53	98.05	91.199	96.467	82.57	60.936	36.9	19.721	NaN	NaN	NaN	NaN	NaN	NaN	NaN	NaN	NaN	NaN	NaN	NaN	NaN	NaN	NaN	NaN
NaN	NaN	NaN	NaN	NaN	NaN	NaN	NaN	NaN	NaN	NaN	NaN	NaN	NaN	NaN	86.853	140.62	154.31	174.64	189.07	201.16	200.36	217.24	200.96	222	235.05	285.86	290.64	265.75	256.51	233.49	198.96	106.92	NaN	NaN	NaN	NaN	NaN	NaN	NaN	NaN	NaN	NaN	NaN	NaN	NaN	NaN	NaN	NaN	NaN
NaN	NaN	NaN	NaN	NaN	NaN	NaN	NaN	NaN	NaN	NaN	NaN	72.892	116.13	116.49	127.08	130.92	140.47	133.57	132.35	143.47	166.67	171.35	163.93	165.38	173.61	181.97	198.03	207.23	169	119.63	51.651	NaN	NaN	NaN	NaN	NaN	NaN	NaN	NaN	NaN	NaN	NaN	NaN	NaN	NaN	NaN	NaN	NaN	NaN
NaN	NaN	NaN	NaN	NaN	NaN	NaN	NaN	NaN	NaN	NaN	NaN	NaN	NaN	NaN	NaN	NaN	NaN	NaN	NaN	19.424	36.574	46.124	60.295	65.023	73.611	94.737	125.67	139.57	132.18	102.82	79.401	70.454	69.303	67.207	57.685	53.808	47.268	44.119	39.183	42.119	38.154	33.181	NaN	NaN	NaN	NaN	NaN	NaN	NaN
NaN	NaN	NaN	NaN	NaN	NaN	NaN	NaN	NaN	NaN	NaN	NaN	NaN	NaN	NaN	NaN	NaN	NaN	NaN	NaN	NaN	16.398	33.636	45.487	52.791	60.076	82.909	107.61	121.02	110.85	84.402	46.474	NaN	NaN	NaN	NaN	NaN	NaN	NaN	NaN	NaN	NaN	NaN	NaN	NaN	NaN	NaN	NaN	NaN	NaN
NaN	NaN	NaN	NaN	NaN	NaN	NaN	NaN	NaN	NaN	NaN	NaN	NaN	NaN	NaN	NaN	NaN	10.079	25.699	36.426	48.544	58.872	76.824	86.899	89.344	94.142	113.55	150.48	174.06	172.17	143.47	82.057	NaN	NaN	NaN	NaN	NaN	NaN	NaN	NaN	NaN	NaN	NaN	NaN	NaN	NaN	NaN	NaN	NaN	NaN
NaN	NaN	NaN	NaN	NaN	NaN	NaN	NaN	NaN	NaN	NaN	NaN	NaN	NaN	NaN	NaN	NaN	70.381	109.06	140.75	138.99	151.79	152.39	160.35	166.06	175.12	182.01	196.01	161.73	129.71	87.316	58.745	NaN	NaN	NaN	NaN	NaN	NaN	NaN	NaN	NaN	NaN	NaN	NaN	NaN	NaN	NaN	NaN	NaN	NaN
NaN	NaN	NaN	NaN	NaN	NaN	NaN	NaN	NaN	NaN	NaN	NaN	NaN	NaN	NaN	NaN	NaN	NaN	NaN	NaN	92.211	138.36	136.85	134.97	137.06	149.29	147.42	145.15	144.31	119.97	94.213	42.159	NaN	NaN	NaN	NaN	NaN	NaN	NaN	NaN	NaN	NaN	NaN	NaN	NaN	NaN	NaN	NaN	NaN	NaN
NaN	NaN	NaN	NaN	NaN	NaN	NaN	NaN	NaN	NaN	NaN	NaN	NaN	NaN	NaN	NaN	43.304	92.922	123.95	152.98	157.1	172.72	187.19	210.55	203.5	180.25	159.23	160.73	188.77	185.28	157.78	NaN	NaN	NaN	NaN	NaN	NaN	NaN	NaN	NaN	NaN	NaN	NaN	NaN	NaN	NaN	NaN	NaN	NaN	NaN
NaN	NaN	NaN	NaN	NaN	NaN	NaN	NaN	NaN	NaN	NaN	NaN	NaN	NaN	NaN	NaN	NaN	NaN	NaN	NaN	NaN	101.89	159.64	187.58	176.85	189.61	201.7	228.68	217.58	192.24	153.24	110.76	57.776	NaN	NaN	NaN	NaN	NaN	NaN	NaN	NaN	NaN	NaN	NaN	NaN	NaN	NaN	NaN	NaN	NaN
NaN	NaN	NaN	NaN	NaN	NaN	NaN	25.566	27.535	26.721	30.479	34.388	40.644	43.475	48.398	52.609	61.54	74.174	92.976	122.75	115.83	132.27	132.82	160.68	162.74	177.71	186.36	175.58	168.3	161.1	143.41	96.179	42.266	NaN	NaN	NaN	NaN	NaN	NaN	NaN	NaN	NaN	NaN	NaN	NaN	NaN	NaN	NaN	NaN	NaN
NaN	NaN	NaN	NaN	NaN	NaN	NaN	NaN	NaN	94.719	110.07	109.46	111.88	120.48	137.42	157.8	149.41	142.64	126.39	144.36	166.92	171.07	134.94	117.98	119.99	168.48	197.08	206.01	202.61	170.65	144.93	78.276	NaN	NaN	NaN	NaN	NaN	NaN	NaN	NaN	NaN	NaN	NaN	NaN	NaN	NaN	NaN	NaN	NaN	NaN
NaN	NaN	NaN	NaN	NaN	NaN	NaN	NaN	NaN	NaN	NaN	NaN	NaN	NaN	NaN	NaN	NaN	NaN	NaN	NaN	NaN	71.953	90.313	98.331	130.34	146.48	158.02	162.4	145.84	153.86	126.37	105.68	54.112	NaN	NaN	NaN	NaN	NaN	NaN	NaN	NaN	NaN	NaN	NaN	NaN	NaN	NaN	NaN	NaN	NaN
NaN	NaN	NaN	NaN	NaN	NaN	NaN	NaN	NaN	NaN	NaN	NaN	NaN	NaN	NaN	NaN	NaN	NaN	NaN	93.142	156.46	192.76	197.4	199.25	194.9	195.72	160.76	161.32	162.51	178.85	148.05	77.118	NaN	NaN	NaN	NaN	NaN	NaN	NaN	NaN	NaN	NaN	NaN	NaN	NaN	NaN	NaN	NaN	NaN	NaN
NaN	NaN	NaN	NaN	NaN	NaN	NaN	NaN	NaN	NaN	NaN	NaN	NaN	NaN	41.643	33.675	26.326	28.18	26.119	28.268	27.737	27.394	28.739	31.228	32.873	42.931	58.972	96.217	141.2	148.67	120.66	55.591	NaN	NaN	NaN	NaN	NaN	NaN	NaN	NaN	NaN	NaN	NaN	NaN	NaN	NaN	NaN	NaN	NaN	NaN
NaN	NaN	NaN	NaN	NaN	NaN	NaN	NaN	NaN	NaN	NaN	NaN	NaN	NaN	NaN	NaN	NaN	NaN	103.61	130.9	138.91	143.44	146.27	149.07	183.71	202.57	235.24	238.86	248.36	229.98	176.58	99.631	69.459	74.164	114.27	135.27	150.74	145.98	134.35	117.92	112.7	104.08	83.243	73.833	69.394	75.242	73.049	76.939	NaN	NaN
NaN	NaN	NaN	NaN	NaN	NaN	NaN	NaN	NaN	NaN	NaN	NaN	NaN	NaN	NaN	NaN	NaN	NaN	NaN	97.062	158.18	192.7	190.88	192.56	185.63	188.84	171.78	179.6	182.53	169.94	104.1	NaN	NaN	NaN	NaN	NaN	NaN	NaN	NaN	NaN	NaN	NaN	NaN	NaN	NaN	NaN	NaN	NaN	NaN	NaN
NaN	NaN	NaN	NaN	NaN	NaN	NaN	NaN	NaN	NaN	NaN	NaN	NaN	NaN	NaN	NaN	NaN	NaN	55.503	96.7	113.68	128.24	126.24	130.47	131.58	140.89	141.63	137.2	141.35	126.25	114.36	84.448	49.578	NaN	NaN	NaN	NaN	NaN	NaN	NaN	NaN	NaN	NaN	NaN	NaN	NaN	NaN	NaN	NaN	NaN
NaN	NaN	NaN	NaN	NaN	NaN	NaN	NaN	NaN	NaN	NaN	NaN	NaN	NaN	NaN	NaN	23.471	37.36	41.439	39.403	37.521	41.466	43.091	49.716	64.636	93.368	118.01	145.75	156.36	151.37	121.58	67.917	NaN	NaN	NaN	NaN	NaN	NaN	NaN	NaN	NaN	NaN	NaN	NaN	NaN	NaN	NaN	NaN	NaN	NaN
NaN	NaN	NaN	NaN	NaN	NaN	NaN	NaN	NaN	NaN	NaN	NaN	NaN	NaN	NaN	NaN	NaN	NaN	NaN	NaN	108.64	162.41	163.89	152.12	128	103.68	102.57	104.67	94.349	71.654	57.956	31.819	NaN	NaN	NaN	NaN	NaN	NaN	NaN	NaN	NaN	NaN	NaN	NaN	NaN	NaN	NaN	NaN	NaN	NaN
NaN	NaN	NaN	NaN	NaN	NaN	NaN	NaN	NaN	88.748	76.775	56.756	54.569	55.103	59.096	63.007	64.503	72.503	66.794	70.645	91.105	123.66	125.39	142.64	161.97	212.9	231.71	237.85	247.57	233.16	205.49	115.4	NaN	NaN	NaN	NaN	NaN	NaN	NaN	NaN	NaN	NaN	NaN	NaN	NaN	NaN	NaN	NaN	NaN	NaN
NaN	NaN	108.02	134.46	125.53	118.83	112.11	126.14	137.36	135.25	134.72	110.23	95.369	80.954	90.732	80.904	74.841	59.533	64.98	64.252	63.219	60.602	60.272	55.663	50.762	45.125	39.15	37.894	37.587	43.117	29.761	NaN	NaN	NaN	NaN	NaN	NaN	NaN	NaN	NaN	NaN	NaN	NaN	NaN	NaN	NaN	NaN	NaN	NaN	NaN
NaN	NaN	NaN	NaN	NaN	NaN	NaN	NaN	NaN	46.929	44.052	40.909	41.4	45.971	49.237	55.028	52.706	56.85	67.547	91.29	121.44	151.99	136.11	168.98	182.32	238.55	247.93	254.98	257.53	213.9	131.02	NaN	NaN	NaN	NaN	NaN	NaN	NaN	NaN	NaN	NaN	NaN	NaN	NaN	NaN	NaN	NaN	NaN	NaN	NaN
NaN	NaN	NaN	NaN	NaN	NaN	NaN	NaN	NaN	NaN	NaN	NaN	NaN	NaN	NaN	82.186	66.719	53.148	56.687	67.719	77.416	99.548	110.08	138.16	161.83	181.88	190.22	200.52	198.47	199.02	155	95.008	NaN	NaN	NaN	NaN	NaN	NaN	NaN	NaN	NaN	NaN	NaN	NaN	NaN	NaN	NaN	NaN	NaN	NaN
NaN	NaN	NaN	NaN	NaN	NaN	NaN	32.169	33.161	33.471	42.9	57.432	75.502	90.825	106.65	124.55	139.78	142.92	142.02	143.57	131.86	137.39	141.19	154.61	155.21	148.89	153.27	154.54	158.55	163.16	146.18	107.98	76.796	40.275	NaN	NaN	NaN	NaN	NaN	NaN	NaN	NaN	NaN	NaN	NaN	NaN	NaN	NaN	NaN	NaN
NaN	NaN	49.046	46.495	40.37	42.296	40.905	45.458	42.617	37.926	36.486	25.174	35.449	51.864	95.784	107.19	113.15	122.62	169.08	196.48	191.95	184.43	184.32	206.75	204.62	194.21	151.87	130	120.43	117.61	72.489	NaN	NaN	NaN	NaN	NaN	NaN	NaN	NaN	NaN	NaN	NaN	NaN	NaN	NaN	NaN	NaN	NaN	NaN	NaN
NaN	NaN	NaN	NaN	NaN	NaN	NaN	NaN	NaN	NaN	NaN	NaN	NaN	NaN	31.065	29.267	27.453	33.397	59.672	86.49	112.26	133.38	154.46	180.81	186.09	186.44	180.39	149.64	155.06	120.22	101.62	39.405	NaN	NaN	NaN	NaN	NaN	NaN	NaN	NaN	NaN	NaN	NaN	NaN	NaN	NaN	NaN	NaN	NaN	NaN
NaN	NaN	NaN	NaN	NaN	NaN	NaN	NaN	NaN	NaN	58.223	47.91	33.022	31.428	37.301	47.962	92.783	129.31	146.85	127.83	110.54	102.84	106.13	106.19	135.53	141.03	151.93	138.84	142.13	128.17	110.77	57.707	NaN	NaN	NaN	NaN	NaN	NaN	NaN	NaN	NaN	NaN	NaN	NaN	NaN	NaN	NaN	NaN	NaN	NaN
NaN	NaN	NaN	83.493	76.337	66.918	65.4	72.674	73.174	77.358	76.676	85.359	82.654	77.38	68.897	55.486	50.91	45.246	46.224	50.088	57.118	60.682	57.508	61.975	96.079	133.59	176.95	179.74	212.56	225.4	171.06	NaN	NaN	NaN	NaN	NaN	NaN	NaN	NaN	NaN	NaN	NaN	NaN	NaN	NaN	NaN	NaN	NaN	NaN	NaN
NaN	NaN	37.044	38.725	30.128	26.365	24.242	25.004	38.999	61.723	88.271	99.401	86.646	85.394	88.061	98.065	104.65	102.74	108.47	97.46	88.21	79.899	73.184	68.291	59.889	60.679	45.936	39.368	35.92	83.268	71.167	NaN	NaN	NaN	NaN	NaN	NaN	NaN	NaN	NaN	NaN	NaN	NaN	NaN	NaN	NaN	NaN	NaN	NaN	NaN
NaN	NaN	37.256	34.453	29.085	27.835	27.886	27.571	26.323	24.758	28.321	28.628	30.904	34.431	37.924	42.374	48.981	54.364	55.256	47.751	43.172	38.582	38.047	36.762	36.325	32.163	29.886	31.505	35.315	35.4	22.306	NaN	NaN	NaN	NaN	NaN	NaN	NaN	NaN	NaN	NaN	NaN	NaN	NaN	NaN	NaN	NaN	NaN	NaN	NaN
NaN	NaN	39.043	34.942	30.174	28.136	30.35	28.866	30.655	29.52	33.032	30.187	32.309	32.529	34.996	32.976	32.429	33.941	32.726	28.962	25.117	32.653	40.459	43.941	36.788	38.536	34.473	45.567	50.247	52.513	31.83	NaN	NaN	NaN	NaN	NaN	NaN	NaN	NaN	NaN	NaN	NaN	NaN	NaN	NaN	NaN	NaN	NaN	NaN	NaN
NaN	NaN	NaN	NaN	NaN	NaN	NaN	NaN	NaN	NaN	NaN	NaN	NaN	NaN	NaN	NaN	NaN	NaN	50.429	45.875	44.897	60.787	83.808	109.68	165.98	190.88	221.26	213.08	232.74	208.23	131.35	NaN	NaN	NaN	NaN	NaN	NaN	NaN	NaN	NaN	NaN	NaN	NaN	NaN	NaN	NaN	NaN	NaN	NaN	NaN
NaN	NaN	85.088	62.456	52.728	61.305	69.072	71.407	107.79	149.96	186.74	184.98	174.11	182.54	189.45	154.3	139.11	134.46	182.18	186.31	185.52	170.71	168.86	161.5	157.82	151	120.94	109.44	107.24	90.521	73.918	65.384	NaN	NaN	NaN	NaN	NaN	NaN	NaN	NaN	NaN	NaN	NaN	NaN	NaN	NaN	NaN	NaN	NaN	NaN
NaN	NaN	NaN	NaN	NaN	NaN	NaN	NaN	NaN	NaN	NaN	NaN	30.722	22.981	12.638	14.743	19.872	29.802	32.86	35.403	44.819	50.281	68.647	88.708	102.29	81.061	66.261	72.332	104.08	99.861	73.772	32.136	NaN	NaN	NaN	NaN	NaN	NaN	NaN	NaN	NaN	NaN	NaN	NaN	NaN	NaN	NaN	NaN	NaN	NaN
NaN	NaN	NaN	28.121	26.278	19.671	14.563	15.3	14.755	14.113	16.336	24.593	32.636	36.019	33.736	42.809	50.566	80.794	106.55	143.13	156.53	171.7	160.63	158.66	149.83	163	167.98	136.46	132.32	91.99	87.653	31.637	NaN	NaN	NaN	NaN	NaN	NaN	NaN	NaN	NaN	NaN	NaN	NaN	NaN	NaN	NaN	NaN	NaN	NaN
NaN	NaN	NaN	NaN	NaN	NaN	NaN	NaN	NaN	NaN	NaN	NaN	NaN	NaN	NaN	NaN	NaN	NaN	NaN	NaN	NaN	28.153	44.22	48.605	49.29	76.517	96.021	130.58	128.92	118.55	90.468	73.662	44.023	NaN	NaN	NaN	NaN	NaN	NaN	NaN	NaN	NaN	NaN	NaN	NaN	NaN	NaN	NaN	NaN	NaN
NaN	NaN	NaN	NaN	NaN	NaN	NaN	NaN	NaN	NaN	NaN	NaN	NaN	NaN	NaN	NaN	37.234	39.081	39.323	47.165	63.096	69.503	92.231	93.406	100.16	91.502	99.441	117.25	134.9	128.38	107.24	55.331	NaN	NaN	NaN	NaN	NaN	NaN	NaN	NaN	NaN	NaN	NaN	NaN	NaN	NaN	NaN	NaN	NaN	NaN
NaN	NaN	NaN	NaN	NaN	NaN	NaN	NaN	NaN	NaN	NaN	NaN	NaN	NaN	NaN	NaN	NaN	80.934	93.347	95.831	106.22	123.29	136.32	143.87	135.88	134.28	123.54	139.13	159.57	169.38	126.06	75.125	31.712	25.675	15.267	NaN	NaN	NaN	NaN	NaN	NaN	NaN	NaN	NaN	NaN	NaN	NaN	NaN	NaN	NaN
NaN	75.881	72.04	61.976	54.859	51.252	48.866	52.711	51.137	52.786	56.286	66.286	73.563	73.835	67.729	86.143	113.46	147.68	162.97	170.69	175.34	183.82	172.52	163.62	150.56	121.83	112.58	98.72	108.96	77.002	28.735	NaN	NaN	NaN	NaN	NaN	NaN	NaN	NaN	NaN	NaN	NaN	NaN	NaN	NaN	NaN	NaN	NaN	NaN	NaN
NaN	NaN	NaN	NaN	NaN	NaN	NaN	NaN	NaN	NaN	35.865	36.691	37.169	37.646	40.349	43.936	49.28	66.64	81.062	94.156	111.36	131.35	154.91	131.9	132.58	132.04	176.69	183.17	175.46	151.56	110.32	75.168	29.601	NaN	NaN	NaN	NaN	NaN	NaN	NaN	NaN	NaN	NaN	NaN	NaN	NaN	NaN	NaN	NaN	NaN
NaN	NaN	NaN	NaN	NaN	NaN	NaN	NaN	NaN	NaN	NaN	NaN	NaN	68.437	93.991	101.23	111.65	119.41	127.54	155.99	171.43	190.3	177.94	182.34	187.89	196.08	166.03	161.43	157.32	153.16	121.95	88.915	82.703	83.362	72.155	57.62	39.421	23.882	NaN	NaN	NaN	NaN	NaN	NaN	NaN	NaN	NaN	NaN	NaN	NaN
NaN	NaN	NaN	NaN	49.2	60.111	52.57	42.065	40.201	46.89	50.097	52.742	45.469	43.343	52.837	84.375	90.4	105.84	103.64	121.33	145.67	149.28	164.32	161.56	177.55	158.99	152.78	140.35	166.8	167.19	115.71	NaN	NaN	NaN	NaN	NaN	NaN	NaN	NaN	NaN	NaN	NaN	NaN	NaN	NaN	NaN	NaN	NaN	NaN	NaN
NaN	NaN	24.747	32.91	32.533	43.368	49.323	69.672	78.478	89.489	84.144	75.939	85.944	103.77	105.21	107.69	97.082	101.81	97.352	91.407	89.534	83.466	81.682	81.168	81.201	66.045	61.234	55.051	81.755	66.685	20.937	NaN	NaN	NaN	NaN	NaN	NaN	NaN	NaN	NaN	NaN	NaN	NaN	NaN	NaN	NaN	NaN	NaN	NaN	NaN
NaN	NaN	NaN	NaN	NaN	13.698	23.746	30.978	34.673	38.262	36.085	31.509	39.512	56.113	76.288	86.537	83.949	81.903	77.125	93.75	110.36	122.79	120.43	118.18	120.07	126.87	104.76	103.17	97.232	112.6	78.226	16.335	NaN	NaN	NaN	NaN	NaN	NaN	NaN	NaN	NaN	NaN	NaN	NaN	NaN	NaN	NaN	NaN	NaN	NaN
NaN	NaN	NaN	NaN	NaN	NaN	NaN	NaN	NaN	NaN	NaN	NaN	NaN	NaN	NaN	NaN	NaN	NaN	NaN	NaN	NaN	NaN	70.536	90.629	117.63	127.95	151.42	136.91	127.73	114.82	106.54	100.12	97.77	75.208	64.933	36.63	NaN	NaN	NaN	NaN	NaN	NaN	NaN	NaN	NaN	NaN	NaN	NaN	NaN	NaN
NaN	NaN	NaN	NaN	NaN	NaN	NaN	NaN	NaN	NaN	NaN	NaN	NaN	NaN	NaN	NaN	NaN	NaN	NaN	NaN	NaN	NaN	NaN	69.769	115.1	151.38	183.58	214.98	228.81	196.15	139.51	68.464	48.414	44.971	47.973	51.46	49.579	54.32	52.539	55.648	55.998	54.385	51.861	46.956	50.452	56.444	62.472	42.289	NaN	NaN
NaN	NaN	NaN	NaN	NaN	NaN	NaN	NaN	NaN	NaN	NaN	NaN	NaN	NaN	NaN	NaN	NaN	54.303	91.852	99.267	109.32	102.09	93.98	74.269	68.426	62.42	57.662	47.518	43.305	36.518	22.177	NaN	NaN	NaN	NaN	NaN	NaN	NaN	NaN	NaN	NaN	NaN	NaN	NaN	NaN	NaN	NaN	NaN	NaN	NaN
NaN	NaN	NaN	NaN	NaN	NaN	NaN	NaN	37.401	79.493	95.592	110.53	99.838	102.41	105.61	116.78	95.504	107.17	112.55	156.24	167.29	188.86	184.23	190.13	177.11	187.12	178.42	143.97	123.11	96.688	133.87	112.42	68.791	NaN	NaN	NaN	NaN	NaN	NaN	NaN	NaN	NaN	NaN	NaN	NaN	NaN	NaN	NaN	NaN	NaN
NaN	NaN	NaN	NaN	NaN	NaN	NaN	NaN	NaN	NaN	NaN	NaN	32.435	56.982	75.893	76.878	70.274	58.907	54.493	50.599	58.41	61.169	75.52	80.257	96.26	103.1	104.75	106.51	117.55	112.52	79.175	47.363	21.133	NaN	NaN	NaN	NaN	NaN	NaN	NaN	NaN	NaN	NaN	NaN	NaN	NaN	NaN	NaN	NaN	NaN
NaN	NaN	NaN	NaN	NaN	NaN	NaN	NaN	NaN	NaN	NaN	NaN	NaN	NaN	NaN	NaN	NaN	NaN	63.944	112.85	134.51	144.97	149.33	141.75	140.27	154.72	193.56	183.87	187.37	138.1	102.01	NaN	NaN	NaN	NaN	NaN	NaN	NaN	NaN	NaN	NaN	NaN	NaN	NaN	NaN	NaN	NaN	NaN	NaN	NaN
NaN	NaN	NaN	NaN	NaN	NaN	NaN	NaN	NaN	NaN	NaN	NaN	NaN	NaN	NaN	219.34	319.21	315.05	310.92	299.53	274.33	262.34	274.77	300.49	302.71	304.63	309.46	311.89	323.41	286.6	242.64	128.28	NaN	NaN	NaN	NaN	NaN	NaN	NaN	NaN	NaN	NaN	NaN	NaN	NaN	NaN	NaN	NaN	NaN	NaN
NaN	NaN	NaN	NaN	NaN	NaN	NaN	NaN	NaN	NaN	NaN	NaN	NaN	NaN	NaN	NaN	NaN	145.79	228.96	234.06	228.62	213.73	201.37	209.21	226.07	250.72	242.53	215.69	188.1	196.01	194.56	128.23	NaN	NaN	NaN	NaN	NaN	NaN	NaN	NaN	NaN	NaN	NaN	NaN	NaN	NaN	NaN	NaN	NaN	NaN
NaN	NaN	NaN	NaN	NaN	NaN	NaN	NaN	NaN	NaN	NaN	NaN	NaN	NaN	NaN	NaN	NaN	NaN	NaN	96.886	147.44	147.98	145.43	143.49	144.21	156.52	172.96	191.89	186.52	167.23	139.24	106.91	61.14	NaN	NaN	NaN	NaN	NaN	NaN	NaN	NaN	NaN	NaN	NaN	NaN	NaN	NaN	NaN	NaN	NaN
NaN	NaN	NaN	NaN	NaN	NaN	NaN	NaN	NaN	NaN	NaN	NaN	NaN	NaN	NaN	NaN	NaN	NaN	17.885	27.022	32.51	58.084	77.448	110.34	126.65	150.97	156.14	163.46	168.92	160.75	121.51	63.229	NaN	NaN	NaN	NaN	NaN	NaN	NaN	NaN	NaN	NaN	NaN	NaN	NaN	NaN	NaN	NaN	NaN	NaN
NaN	NaN	NaN	NaN	NaN	NaN	NaN	NaN	NaN	NaN	NaN	NaN	NaN	NaN	NaN	NaN	NaN	NaN	NaN	NaN	60.251	106.1	155.32	173.43	191.93	191.66	190.57	179.91	170.9	165.38	141.39	81.524	NaN	NaN	NaN	NaN	NaN	NaN	NaN	NaN	NaN	NaN	NaN	NaN	NaN	NaN	NaN	NaN	NaN	NaN
NaN	NaN	NaN	NaN	NaN	NaN	NaN	NaN	NaN	NaN	NaN	NaN	NaN	NaN	NaN	NaN	NaN	NaN	19.57	26.364	43.609	59.884	80.898	96.769	123.93	150.38	173.66	185.55	202.7	186.4	130.62	82.639	55.099	44.095	NaN	NaN	NaN	NaN	NaN	NaN	NaN	NaN	NaN	NaN	NaN	NaN	NaN	NaN	NaN	NaN
NaN	NaN	NaN	NaN	NaN	NaN	NaN	NaN	NaN	NaN	NaN	NaN	NaN	NaN	NaN	31.712	47.783	49.513	51.022	48.927	47.082	42.561	40.977	38.212	32.814	35.767	31.543	30.696	20.954	33.212	44.723	58.289	NaN	NaN	NaN	NaN	NaN	NaN	NaN	NaN	NaN	NaN	NaN	NaN	NaN	NaN	NaN	NaN	NaN	NaN
NaN	NaN	NaN	NaN	NaN	NaN	NaN	NaN	NaN	NaN	NaN	NaN	NaN	NaN	NaN	NaN	NaN	NaN	NaN	NaN	80.181	137.62	150.01	166.2	148.17	145.11	154.36	182.65	192.82	154.06	86.363	NaN	NaN	NaN	NaN	NaN	NaN	NaN	NaN	NaN	NaN	NaN	NaN	NaN	NaN	NaN	NaN	NaN	NaN	NaN
NaN	NaN	NaN	NaN	NaN	NaN	NaN	NaN	NaN	NaN	NaN	NaN	NaN	NaN	NaN	NaN	NaN	NaN	NaN	NaN	25.105	56.117	88.551	125.09	140.59	150.45	151.97	152.89	154.5	157.65	135.17	97.344	41.177	NaN	NaN	NaN	NaN	NaN	NaN	NaN	NaN	NaN	NaN	NaN	NaN	NaN	NaN	NaN	NaN	NaN
NaN	NaN	NaN	NaN	NaN	NaN	NaN	NaN	NaN	NaN	NaN	NaN	NaN	NaN	NaN	NaN	NaN	NaN	NaN	25.093	40.509	45.6	62.653	73.945	87.889	98.709	116.27	130.99	166.36	180.5	150.47	79.041	NaN	NaN	NaN	NaN	NaN	NaN	NaN	NaN	NaN	NaN	NaN	NaN	NaN	NaN	NaN	NaN	NaN	NaN
NaN	NaN	NaN	NaN	NaN	NaN	NaN	NaN	NaN	NaN	NaN	NaN	NaN	NaN	88.846	133.83	134.93	121.2	100.58	92.006	91.376	95.643	86.51	74.957	70.347	56.229	52.629	46.974	50.22	41.19	29.728	NaN	NaN	NaN	NaN	NaN	NaN	NaN	NaN	NaN	NaN	NaN	NaN	NaN	NaN	NaN	NaN	NaN	NaN	NaN
NaN	NaN	NaN	NaN	NaN	NaN	NaN	NaN	NaN	NaN	NaN	NaN	NaN	NaN	97.093	137.96	144.98	166	188.93	201.45	192.26	184.12	169.23	161.13	148.63	109.81	88.237	69.046	98.963	72.39	9.3536	NaN	NaN	NaN	NaN	NaN	NaN	NaN	NaN	NaN	NaN	NaN	NaN	NaN	NaN	NaN	NaN	NaN	NaN	NaN
NaN	NaN	NaN	NaN	NaN	NaN	NaN	NaN	NaN	NaN	NaN	NaN	NaN	NaN	NaN	NaN	NaN	NaN	NaN	NaN	107.78	178.29	182	199.38	179.01	180.57	184.25	207.99	218.02	193.17	119.29	NaN	NaN	NaN	NaN	NaN	NaN	NaN	NaN	NaN	NaN	NaN	NaN	NaN	NaN	NaN	NaN	NaN	NaN	NaN
NaN	NaN	NaN	NaN	NaN	NaN	NaN	NaN	NaN	NaN	NaN	NaN	NaN	NaN	NaN	NaN	NaN	83.067	124.26	125.39	117.62	118.17	124.91	137.17	152.52	166.71	172.59	175.93	163.93	162.53	102.1	NaN	NaN	NaN	NaN	NaN	NaN	NaN	NaN	NaN	NaN	NaN	NaN	NaN	NaN	NaN	NaN	NaN	NaN	NaN
NaN	NaN	NaN	NaN	NaN	NaN	NaN	NaN	NaN	NaN	NaN	NaN	NaN	NaN	NaN	NaN	47.375	78.024	100.74	123.61	143.27	139.56	132.51	129.32	138.51	127.54	123.36	107.65	118.44	82.994	22.456	NaN	NaN	NaN	NaN	NaN	NaN	NaN	NaN	NaN	NaN	NaN	NaN	NaN	NaN	NaN	NaN	NaN	NaN	NaN
NaN	NaN	NaN	NaN	NaN	NaN	NaN	NaN	NaN	NaN	NaN	NaN	NaN	NaN	NaN	NaN	NaN	82.445	131.75	163.48	185.56	199.13	187.85	180.82	194.58	203.89	161.09	123.7	83.894	91.621	52.377	NaN	NaN	NaN	NaN	NaN	NaN	NaN	NaN	NaN	NaN	NaN	NaN	NaN	NaN	NaN	NaN	NaN	NaN	NaN
NaN	NaN	NaN	NaN	NaN	NaN	NaN	NaN	NaN	NaN	NaN	NaN	NaN	NaN	NaN	NaN	NaN	NaN	NaN	NaN	111.37	180.45	188.04	193.48	187.8	165.38	142.28	141.3	165.64	156.87	114.94	53.539	NaN	NaN	NaN	NaN	NaN	NaN	NaN	NaN	NaN	NaN	NaN	NaN	NaN	NaN	NaN	NaN	NaN	NaN
NaN	NaN	NaN	NaN	NaN	NaN	NaN	NaN	NaN	NaN	NaN	NaN	NaN	NaN	NaN	NaN	NaN	NaN	NaN	NaN	NaN	140.65	206.26	227.26	219.1	228.26	214.86	230.03	221.37	171.75	110.24	44.132	NaN	NaN	NaN	NaN	NaN	NaN	NaN	NaN	NaN	NaN	NaN	NaN	NaN	NaN	NaN	NaN	NaN	NaN
NaN	NaN	NaN	NaN	NaN	NaN	NaN	NaN	NaN	NaN	NaN	NaN	NaN	NaN	NaN	NaN	NaN	NaN	106.98	153.18	138.5	154.93	182.68	205.37	205.13	205.44	209.86	169.31	146.18	121.55	95.452	NaN	NaN	NaN	NaN	NaN	NaN	NaN	NaN	NaN	NaN	NaN	NaN	NaN	NaN	NaN	NaN	NaN	NaN	NaN
NaN	NaN	NaN	NaN	NaN	NaN	NaN	NaN	NaN	NaN	NaN	NaN	NaN	NaN	NaN	NaN	NaN	NaN	101.44	158.97	178.95	189.88	193.87	188.63	180.93	179.71	182.11	153.66	131	121.68	136.41	98.761	NaN	NaN	NaN	NaN	NaN	NaN	NaN	NaN	NaN	NaN	NaN	NaN	NaN	NaN	NaN	NaN	NaN	NaN
NaN	NaN	NaN	NaN	NaN	NaN	NaN	NaN	NaN	NaN	NaN	NaN	NaN	NaN	NaN	NaN	NaN	NaN	NaN	NaN	NaN	NaN	NaN	NaN	NaN	NaN	NaN	25.891	35.179	33.717	36.185	42.77	40.203	36.876	25.618	25.111	20.711	24.015	16.985	39.981	49.874	53.435	NaN	NaN	NaN	NaN	NaN	NaN	NaN	NaN
NaN	NaN	NaN	NaN	NaN	NaN	NaN	NaN	NaN	NaN	NaN	NaN	NaN	NaN	NaN	NaN	NaN	NaN	NaN	NaN	NaN	NaN	105.11	163.82	169.99	171.41	165.5	159.64	170.13	156.46	126.4	75.585	36.457	NaN	NaN	NaN	NaN	NaN	NaN	NaN	NaN	NaN	NaN	NaN	NaN	NaN	NaN	NaN	NaN	NaN
NaN	NaN	NaN	NaN	NaN	NaN	NaN	NaN	NaN	NaN	NaN	NaN	NaN	NaN	NaN	NaN	NaN	127.84	189.28	182.31	170.17	151.4	131.29	107.9	90.262	76.39	58.136	44.078	32.3	32.53	44.923	70.119	NaN	NaN	NaN	NaN	NaN	NaN	NaN	NaN	NaN	NaN	NaN	NaN	NaN	NaN	NaN	NaN	NaN	NaN
NaN	NaN	NaN	NaN	NaN	NaN	NaN	NaN	NaN	NaN	NaN	NaN	NaN	NaN	NaN	NaN	NaN	NaN	157.52	255.45	252.93	249.49	219.57	215.89	213.66	203.88	152.78	124.5	113.52	95.413	52.883	NaN	NaN	NaN	NaN	NaN	NaN	NaN	NaN	NaN	NaN	NaN	NaN	NaN	NaN	NaN	NaN	NaN	NaN	NaN
NaN	NaN	NaN	NaN	NaN	NaN	NaN	NaN	NaN	NaN	NaN	NaN	NaN	NaN	NaN	NaN	NaN	NaN	134.21	194.2	183.98	157.65	138.59	127.96	130.09	126.22	97.069	75.961	60.946	65.458	42.501	NaN	NaN	NaN	NaN	NaN	NaN	NaN	NaN	NaN	NaN	NaN	NaN	NaN	NaN	NaN	NaN	NaN	NaN	NaN
NaN	NaN	NaN	NaN	NaN	NaN	NaN	NaN	NaN	NaN	NaN	NaN	NaN	NaN	NaN	NaN	NaN	NaN	NaN	NaN	50.664	75.006	83.899	87.37	99.783	110.18	115.2	133	135.42	160.01	144.32	99.893	NaN	NaN	NaN	NaN	NaN	NaN	NaN	NaN	NaN	NaN	NaN	NaN	NaN	NaN	NaN	NaN	NaN	NaN
NaN	NaN	NaN	NaN	NaN	NaN	NaN	NaN	NaN	NaN	NaN	NaN	NaN	NaN	NaN	NaN	NaN	NaN	67.987	113.6	122.67	135.23	133.92	125.14	119.51	111.38	100.68	89.387	84.191	70.718	38.537	NaN	NaN	NaN	NaN	NaN	NaN	NaN	NaN	NaN	NaN	NaN	NaN	NaN	NaN	NaN	NaN	NaN	NaN	NaN
NaN	NaN	NaN	NaN	NaN	NaN	NaN	NaN	NaN	NaN	NaN	NaN	NaN	NaN	NaN	NaN	NaN	NaN	NaN	NaN	23.323	35.295	35.096	33.228	38.002	37.217	48.715	56.29	73.712	68.558	51.058	NaN	NaN	NaN	NaN	NaN	NaN	NaN	NaN	NaN	NaN	NaN	NaN	NaN	NaN	NaN	NaN	NaN	NaN	NaN
[truncated: 11 more columns]
