# Supplementary material for: Timing of gene expression in a cell‐fate decision system
Source: Mol Syst Biol. 2018 Apr 25;14(4):e8024. doi: 10.15252/msb.20178024 (PMC5916086; doi:10.15252/msb.20178024)
Supplement: Supplementary file 3 — Dataset EV1 [file MSB-14-e8024-s003.zip › DatasetEV1/yDA302_pFIG2_dPSTR_R_NucearEnrichment_FusionSync.csv]

-180	-175	-170	-165	-160	-155	-150	-145	-140	-135	-130	-125	-120	-115	-110	-105	-100	-95	-90	-85	-80	-75	-70	-65	-60	-55	-50	-45	-40	-35	-30	-25	-20	-15	-10	-5	0	5	10	15	20	25	30	35	40	45	50	55	60	65
NaN	NaN	NaN	NaN	NaN	NaN	NaN	NaN	NaN	NaN	NaN	NaN	NaN	NaN	NaN	NaN	NaN	NaN	NaN	NaN	NaN	NaN	NaN	NaN	NaN	NaN	NaN	42.389	36.186	40.924	41.382	61.892	99.165	204.49	331.39	410.84	341.09	186.26	NaN	NaN	NaN	NaN	NaN	NaN	NaN	NaN	NaN	NaN	NaN	NaN
NaN	NaN	NaN	NaN	NaN	NaN	NaN	NaN	NaN	NaN	NaN	NaN	NaN	NaN	NaN	NaN	NaN	NaN	NaN	NaN	NaN	NaN	NaN	36.581	40.544	44.949	43.496	44.342	38.378	39.2	44.07	47.277	61.076	80.188	128.51	162.89	124.44	NaN	NaN	NaN	NaN	NaN	NaN	NaN	NaN	NaN	NaN	NaN	NaN	NaN
NaN	NaN	NaN	NaN	NaN	NaN	NaN	NaN	NaN	NaN	NaN	NaN	NaN	NaN	NaN	NaN	NaN	NaN	NaN	NaN	NaN	NaN	NaN	NaN	NaN	54.088	62.277	70.668	83.558	93.026	93.926	105.81	127.8	196.65	319.42	435.68	480.38	389.73	216.46	NaN	NaN	NaN	NaN	NaN	NaN	NaN	NaN	NaN	NaN	NaN
NaN	NaN	NaN	NaN	NaN	NaN	NaN	NaN	NaN	NaN	NaN	NaN	NaN	NaN	NaN	NaN	NaN	NaN	NaN	NaN	NaN	NaN	NaN	NaN	NaN	80.478	69.516	60.065	59.882	52.757	55.484	60.07	99.453	161.58	252.99	339.61	339.63	276.58	178.8	142.74	150.06	107.97	NaN	NaN	NaN	NaN	NaN	NaN	NaN	NaN
NaN	NaN	NaN	NaN	NaN	NaN	NaN	NaN	NaN	NaN	NaN	NaN	NaN	NaN	NaN	NaN	NaN	NaN	NaN	33.512	53.604	60.066	57.512	48.135	42.719	38.49	40.8	43.666	43.842	41.539	48.691	82.56	159.18	243.78	379.3	451.42	424.65	242.76	NaN	NaN	NaN	NaN	NaN	NaN	NaN	NaN	NaN	NaN	NaN	NaN
NaN	NaN	NaN	NaN	NaN	NaN	NaN	NaN	NaN	NaN	NaN	NaN	NaN	NaN	NaN	NaN	NaN	NaN	NaN	NaN	NaN	NaN	NaN	-7.4424	6.5166	9.4818	0.80318	13.702	24.016	35.388	42.528	60.932	103.44	190.27	307.44	429.83	381.81	235.44	NaN	NaN	NaN	NaN	NaN	NaN	NaN	NaN	NaN	NaN	NaN	NaN
NaN	NaN	NaN	NaN	NaN	NaN	NaN	NaN	NaN	NaN	NaN	NaN	NaN	NaN	NaN	NaN	NaN	NaN	NaN	NaN	NaN	NaN	NaN	NaN	NaN	104.18	95.463	99.03	118.82	164.01	200.8	261.12	323.5	419.53	527.99	552.02	457.28	297.27	134.13	NaN	NaN	NaN	NaN	NaN	NaN	NaN	NaN	NaN	NaN	NaN
NaN	NaN	NaN	NaN	NaN	NaN	NaN	NaN	NaN	NaN	NaN	NaN	NaN	NaN	NaN	NaN	NaN	NaN	NaN	NaN	NaN	NaN	NaN	NaN	NaN	0.7449	73.337	166.02	256.88	355.4	406.62	451.21	436.21	442.71	479.81	516.15	461.33	267.05	NaN	NaN	NaN	NaN	NaN	NaN	NaN	NaN	NaN	NaN	NaN	NaN
NaN	NaN	NaN	NaN	NaN	NaN	NaN	NaN	NaN	NaN	NaN	NaN	49.755	56.106	53.285	46.787	37.169	40.243	42.163	39.313	41.439	49.97	69.119	83.949	93.142	90.847	87.911	102.46	133.28	163.33	224.33	311.57	442.92	550.54	652.16	672.49	637.83	391.59	NaN	NaN	NaN	NaN	NaN	NaN	NaN	NaN	NaN	NaN	NaN	NaN
NaN	NaN	NaN	NaN	NaN	NaN	NaN	NaN	NaN	NaN	NaN	NaN	NaN	NaN	NaN	NaN	NaN	NaN	NaN	NaN	NaN	NaN	40.831	57.116	65.437	67.183	56.461	47.389	33.285	47.064	76.227	144.37	230.94	309.81	361.74	386.65	395.2	320.36	262.92	223.61	204.76	168.19	78.043	NaN	NaN	NaN	NaN	NaN	NaN	NaN
NaN	NaN	NaN	NaN	NaN	NaN	NaN	NaN	NaN	NaN	NaN	NaN	NaN	NaN	NaN	NaN	NaN	NaN	NaN	NaN	NaN	NaN	NaN	NaN	85.195	96.498	119.36	160.87	237.33	293.25	354.88	388.76	422.59	446.63	475.41	503.63	461.76	289.13	NaN	NaN	NaN	NaN	NaN	NaN	NaN	NaN	NaN	NaN	NaN	NaN
NaN	NaN	NaN	NaN	NaN	NaN	NaN	NaN	NaN	NaN	NaN	NaN	NaN	NaN	NaN	NaN	NaN	NaN	NaN	NaN	NaN	45.407	58.165	56.042	41.706	23.396	34.61	105.53	210.53	314	407.68	483.09	522.51	515.47	537.13	584.26	592.91	458.25	318.83	212.06	200.79	202.33	228.75	275.45	277.14	263.49	200.82	210.99	188.04	203.32
NaN	NaN	NaN	NaN	NaN	NaN	NaN	NaN	NaN	NaN	NaN	NaN	NaN	NaN	NaN	NaN	NaN	NaN	NaN	97.849	114.44	130.42	151.4	158.76	167.77	166.39	168.16	168	174.15	177.65	176.34	166.64	184.68	219.14	289.41	272.96	219.23	98.307	NaN	NaN	NaN	NaN	NaN	NaN	NaN	NaN	NaN	NaN	NaN	NaN
NaN	NaN	NaN	NaN	NaN	NaN	NaN	NaN	NaN	NaN	NaN	NaN	NaN	NaN	NaN	137.86	224.53	262.02	257.35	242.95	219.79	220.47	212.06	206.6	205.76	198.8	187.05	176.46	187.71	234.81	305.54	437	543.13	595.05	557.56	528.03	419.63	257.52	NaN	NaN	NaN	NaN	NaN	NaN	NaN	NaN	NaN	NaN	NaN	NaN
NaN	NaN	NaN	NaN	NaN	NaN	NaN	NaN	NaN	NaN	NaN	NaN	NaN	NaN	NaN	20.404	50.427	45.414	28.296	28.445	44.133	53.839	50.757	55.6	67.36	77.762	82.582	76.479	69.083	60.138	49.351	40.401	46.43	90.074	189.24	284.29	307.59	195.43	NaN	NaN	NaN	NaN	NaN	NaN	NaN	NaN	NaN	NaN	NaN	NaN
NaN	NaN	NaN	NaN	NaN	NaN	NaN	NaN	NaN	NaN	NaN	NaN	NaN	NaN	NaN	NaN	NaN	53.544	67.69	76.371	63.163	66.188	71.811	95.721	100.89	100.21	102.07	82.543	83.181	71.272	90.854	98.946	110.38	119.33	145.04	196.31	234.18	211.34	171.84	174.48	212.87	223.68	216.04	215.29	236.88	240.88	244.67	239.97	158.94	NaN
NaN	NaN	NaN	NaN	NaN	NaN	NaN	NaN	NaN	NaN	NaN	NaN	NaN	NaN	NaN	NaN	NaN	NaN	NaN	NaN	NaN	42.616	39.165	44.577	46.738	57.021	58.019	70.748	84.38	107.22	171.75	281.41	395.37	459.33	491.68	451.74	381.99	257.82	140.34	NaN	NaN	NaN	NaN	NaN	NaN	NaN	NaN	NaN	NaN	NaN
NaN	NaN	NaN	NaN	NaN	NaN	NaN	NaN	NaN	NaN	NaN	NaN	NaN	NaN	NaN	NaN	NaN	NaN	NaN	NaN	NaN	NaN	71.414	93.331	125.86	178.36	231.71	245.38	238.31	227.05	230.37	265	302.61	342.56	392.83	393.04	339.14	259.34	140	NaN	NaN	NaN	NaN	NaN	NaN	NaN	NaN	NaN	NaN	NaN
NaN	NaN	NaN	NaN	NaN	NaN	NaN	NaN	NaN	NaN	45.533	52.96	67.511	82.325	95.268	98.509	101.33	91.101	85.614	83.481	75.302	78.477	89.875	90.79	84.822	72.472	75.767	75.516	85.451	109.41	145.74	185.28	235.48	311.57	400.96	385.7	248.85	NaN	NaN	NaN	NaN	NaN	NaN	NaN	NaN	NaN	NaN	NaN	NaN	NaN
NaN	NaN	NaN	NaN	NaN	NaN	NaN	38.429	47.594	44.565	43.286	47.863	63.307	58.428	60.838	53.221	56.914	48.689	49.772	62.173	67.234	90.101	112.86	139.84	141.61	122.51	112.39	119.36	130.35	135.91	120.98	107.43	103.26	98.204	90.118	72.368	75.914	103.18	136.03	122.06	94.989	67.967	78.406	NaN	NaN	NaN	NaN	NaN	NaN	NaN
NaN	NaN	NaN	NaN	NaN	NaN	NaN	NaN	NaN	NaN	NaN	NaN	NaN	NaN	NaN	NaN	NaN	NaN	NaN	43.604	52.501	57.03	60.336	76.479	89.649	100.27	109.83	109.68	118.32	112.22	118.83	120.72	146.59	213.85	319.52	397	348.05	197.45	NaN	NaN	NaN	NaN	NaN	NaN	NaN	NaN	NaN	NaN	NaN	NaN
NaN	NaN	NaN	NaN	NaN	NaN	NaN	NaN	NaN	NaN	NaN	NaN	NaN	6.846	20.856	34.008	48.051	73.11	94.22	103.57	106.19	110.54	112.28	116.89	127.81	137.97	143.04	137.07	132.96	128.32	135.08	167.95	235.42	318.59	410.57	443.55	415.7	251.41	NaN	NaN	NaN	NaN	NaN	NaN	NaN	NaN	NaN	NaN	NaN	NaN
NaN	NaN	NaN	NaN	NaN	NaN	NaN	NaN	NaN	NaN	NaN	NaN	NaN	NaN	75.787	70.269	66.215	67.47	70.87	80.094	87.289	102.51	105.13	119.06	130.12	142.79	140.64	125.85	112.07	107.19	142.68	214.09	319.94	393.91	426.82	400.33	316.34	238.63	121.91	NaN	NaN	NaN	NaN	NaN	NaN	NaN	NaN	NaN	NaN	NaN
NaN	NaN	NaN	NaN	NaN	NaN	NaN	NaN	NaN	NaN	NaN	NaN	NaN	NaN	NaN	NaN	NaN	NaN	NaN	NaN	NaN	NaN	NaN	NaN	NaN	NaN	NaN	130.05	186.88	254.21	299.3	349.54	328.16	337.53	294.02	343.47	338.27	309.32	238.16	135.16	NaN	NaN	NaN	NaN	NaN	NaN	NaN	NaN	NaN	NaN
NaN	NaN	NaN	NaN	NaN	NaN	NaN	NaN	NaN	NaN	NaN	NaN	NaN	NaN	NaN	NaN	NaN	NaN	50.951	45.773	45.767	37.85	29.869	15.617	44.522	53.2	73.359	46.227	40.457	36.51	53.677	75.23	113.85	207.17	342.98	411.47	359.44	189.82	NaN	NaN	NaN	NaN	NaN	NaN	NaN	NaN	NaN	NaN	NaN	NaN
NaN	NaN	NaN	NaN	NaN	NaN	NaN	NaN	NaN	NaN	NaN	NaN	NaN	NaN	45.361	71.137	90.222	88.101	68.479	45.893	35.02	29.08	37.545	48.549	56.735	53.948	68.158	112.73	175.88	261.86	344.44	417.3	467.17	500.57	502.6	513.13	518.55	414.21	229.36	NaN	NaN	NaN	NaN	NaN	NaN	NaN	NaN	NaN	NaN	NaN
NaN	NaN	NaN	NaN	NaN	NaN	NaN	NaN	NaN	NaN	NaN	NaN	NaN	NaN	NaN	NaN	NaN	NaN	NaN	NaN	NaN	NaN	NaN	NaN	NaN	NaN	NaN	NaN	NaN	NaN	NaN	29.873	54.924	64.301	63.509	75.105	83.216	70.887	60.616	43.598	42.094	31.632	21.203	NaN	NaN	NaN	NaN	NaN	NaN	NaN
NaN	NaN	NaN	NaN	NaN	NaN	NaN	NaN	NaN	NaN	NaN	NaN	NaN	NaN	NaN	NaN	NaN	NaN	NaN	257.86	287.82	305.16	324.64	336.5	344.04	321.1	303.31	267.76	237.12	205.53	193.09	244.34	320.93	429.36	502.38	555.89	538.26	452.04	334.93	181.28	NaN	NaN	NaN	NaN	NaN	NaN	NaN	NaN	NaN	NaN
NaN	NaN	NaN	NaN	NaN	NaN	NaN	NaN	NaN	NaN	NaN	NaN	NaN	NaN	103.42	114.31	126.68	136.86	142.37	130.87	123.43	113.34	126.3	135.59	145.8	156.66	159.39	188.69	185.59	189.53	158.79	144.35	153.3	191.03	265.11	329.13	340.46	324.9	262.28	233.45	202.73	210.78	231.58	187.01	111.49	NaN	NaN	NaN	NaN	NaN
NaN	NaN	NaN	NaN	NaN	NaN	NaN	NaN	NaN	NaN	NaN	NaN	NaN	NaN	NaN	NaN	NaN	NaN	NaN	NaN	NaN	45.388	62.231	67.286	68.615	61.182	65.654	55.19	77.271	93.987	111.11	105.21	104.62	158.59	277.04	406.01	443.02	366.41	217.66	165.41	201.83	180.82	NaN	NaN	NaN	NaN	NaN	NaN	NaN	NaN
NaN	NaN	NaN	NaN	NaN	NaN	NaN	NaN	NaN	NaN	NaN	NaN	NaN	NaN	NaN	NaN	NaN	NaN	65.399	57.268	52.038	65.24	80.417	86.491	85.598	86.506	103.3	109.32	120.58	118.67	118.75	118.22	165.17	276.75	415.95	483.72	337.56	NaN	NaN	NaN	NaN	NaN	NaN	NaN	NaN	NaN	NaN	NaN	NaN	NaN
NaN	NaN	NaN	NaN	NaN	NaN	NaN	NaN	NaN	NaN	NaN	NaN	NaN	NaN	NaN	NaN	NaN	NaN	NaN	NaN	NaN	NaN	NaN	NaN	NaN	112.51	147.72	176.73	230.98	295.08	383.63	458.22	514.66	539.13	551.99	536.84	442.88	322.17	239.06	230.53	218.43	247.82	243.51	180.44	NaN	NaN	NaN	NaN	NaN	NaN
NaN	NaN	NaN	NaN	NaN	NaN	NaN	NaN	NaN	NaN	NaN	NaN	NaN	NaN	NaN	NaN	NaN	NaN	NaN	NaN	21.495	53.462	53.589	43.571	31.353	31.739	29.834	31.404	52.986	77.096	119.23	192.29	284.49	400.47	441.2	447.56	352.46	209.4	NaN	NaN	NaN	NaN	NaN	NaN	NaN	NaN	NaN	NaN	NaN	NaN
NaN	NaN	NaN	NaN	NaN	NaN	NaN	NaN	NaN	NaN	NaN	NaN	NaN	NaN	NaN	NaN	NaN	NaN	NaN	NaN	NaN	NaN	NaN	NaN	NaN	130.08	139.78	156.35	177.9	210.94	236.57	266.39	288.59	334.66	430.22	543.24	592.07	479.52	260.87	NaN	NaN	NaN	NaN	NaN	NaN	NaN	NaN	NaN	NaN	NaN
NaN	NaN	NaN	NaN	NaN	NaN	NaN	NaN	NaN	NaN	NaN	NaN	NaN	NaN	NaN	NaN	NaN	NaN	NaN	NaN	NaN	NaN	NaN	NaN	NaN	NaN	168.38	168.09	174.93	191.49	220.85	223.45	233.61	251.77	316.12	383.14	442.77	421.18	263.92	NaN	NaN	NaN	NaN	NaN	NaN	NaN	NaN	NaN	NaN	NaN
NaN	NaN	NaN	NaN	NaN	NaN	NaN	NaN	NaN	NaN	NaN	NaN	NaN	NaN	NaN	NaN	NaN	NaN	NaN	NaN	NaN	NaN	NaN	NaN	NaN	NaN	NaN	NaN	157.21	233.83	280.25	308.63	350.08	420.8	515.91	559.31	485.42	363.53	177.06	NaN	NaN	NaN	NaN	NaN	NaN	NaN	NaN	NaN	NaN	NaN
NaN	NaN	NaN	NaN	NaN	NaN	NaN	NaN	NaN	NaN	NaN	NaN	NaN	NaN	NaN	NaN	NaN	NaN	NaN	NaN	NaN	NaN	NaN	NaN	NaN	NaN	138.49	195.49	220.41	211.13	268.72	323.1	372.39	417.81	410.39	427.51	354.39	328.89	278.67	186.6	NaN	NaN	NaN	NaN	NaN	NaN	NaN	NaN	NaN	NaN
NaN	NaN	NaN	NaN	NaN	NaN	NaN	NaN	NaN	NaN	NaN	NaN	NaN	NaN	NaN	61.775	80.813	95.074	104.06	151.55	220.51	297.93	349.87	386.52	422.12	435.61	416.78	382.78	375.86	404.59	433.89	455.17	433.54	469.53	530.22	593.32	515.66	361.23	179.89	143.43	201.23	272.13	307.71	341.57	410.11	479.47	444.4	397.25	321.62	340.43
NaN	NaN	NaN	NaN	NaN	NaN	NaN	NaN	NaN	NaN	NaN	NaN	NaN	NaN	NaN	NaN	NaN	NaN	NaN	NaN	NaN	NaN	NaN	NaN	NaN	NaN	NaN	NaN	188.86	207.26	239.73	290.7	381.7	484.44	616.7	605.31	495	360.58	329	367.58	350.61	360.71	365.23	375.47	330.3	324.48	329.09	365.36	345.88	334.01
NaN	NaN	NaN	NaN	NaN	NaN	NaN	NaN	NaN	NaN	NaN	NaN	NaN	NaN	NaN	NaN	NaN	NaN	NaN	NaN	NaN	NaN	NaN	108.9	179.5	223.31	241.34	233.28	217.99	226.35	250.97	333.15	434.56	545.52	579.28	538.95	418.62	310.73	243.85	275.41	302.25	221.76	NaN	NaN	NaN	NaN	NaN	NaN	NaN	NaN
NaN	NaN	NaN	NaN	NaN	NaN	NaN	NaN	NaN	NaN	NaN	NaN	NaN	NaN	NaN	NaN	NaN	NaN	NaN	NaN	NaN	NaN	NaN	NaN	NaN	87.531	77.64	62.268	76.213	85.903	161.28	288.14	439.14	540.88	626.02	600.24	536.35	300.39	NaN	NaN	NaN	NaN	NaN	NaN	NaN	NaN	NaN	NaN	NaN	NaN
NaN	NaN	NaN	NaN	NaN	NaN	NaN	NaN	NaN	NaN	NaN	NaN	NaN	NaN	NaN	NaN	NaN	NaN	NaN	NaN	NaN	17.584	19.072	27.392	36.318	58.391	49.083	52.568	48.144	62.81	73.301	94.495	151.54	228.91	282.04	299.14	192.7	NaN	NaN	NaN	NaN	NaN	NaN	NaN	NaN	NaN	NaN	NaN	NaN	NaN
NaN	NaN	NaN	NaN	NaN	NaN	NaN	NaN	NaN	NaN	NaN	NaN	NaN	NaN	NaN	NaN	NaN	NaN	NaN	NaN	NaN	NaN	NaN	NaN	NaN	NaN	NaN	68.904	49.799	60.912	74.877	106.89	141.48	214.63	337.97	404.16	392.04	288.25	231.52	208.68	280.91	337.75	371.3	347.82	279.96	289.1	278.32	298.93	272.08	243.49
NaN	NaN	NaN	NaN	NaN	NaN	NaN	NaN	NaN	NaN	NaN	NaN	NaN	NaN	NaN	28.02	43.365	47.897	45.372	58.943	66.195	77.932	84.525	102.55	120.26	130.18	145.15	155.41	188.14	196.78	196.29	198.71	203.88	257.16	294.12	327.82	328.98	308.41	206.79	NaN	NaN	NaN	NaN	NaN	NaN	NaN	NaN	NaN	NaN	NaN
NaN	NaN	NaN	NaN	NaN	NaN	NaN	NaN	NaN	NaN	NaN	NaN	NaN	NaN	NaN	NaN	NaN	91.885	109.82	126.58	124.87	137.71	133.81	160.04	148.3	152.43	154.05	158.36	180.64	182.65	181.82	164.24	168.87	227.25	296.08	347.97	299.27	232.19	172.18	160.58	149.82	141.89	136.64	178.98	217.8	231.39	190.85	152.59	148.76	189.42
NaN	NaN	NaN	NaN	NaN	NaN	NaN	NaN	NaN	NaN	NaN	NaN	NaN	NaN	NaN	NaN	NaN	NaN	NaN	NaN	NaN	NaN	91.575	87.652	82.237	93.806	104.94	136.05	168.92	190	212.27	251.73	345.73	452.31	530.63	583.8	588.79	488.65	367.45	177.38	NaN	NaN	NaN	NaN	NaN	NaN	NaN	NaN	NaN	NaN
NaN	NaN	NaN	NaN	NaN	NaN	NaN	NaN	NaN	NaN	NaN	NaN	NaN	NaN	NaN	NaN	NaN	53.706	76.366	92.469	97.205	150.72	213.75	315.46	378.35	454.99	518.45	540.68	528.56	502.75	530.47	582.26	641.56	651.38	622.59	567.41	476.51	291.96	NaN	NaN	NaN	NaN	NaN	NaN	NaN	NaN	NaN	NaN	NaN	NaN
NaN	NaN	NaN	NaN	NaN	NaN	NaN	NaN	NaN	NaN	NaN	NaN	NaN	NaN	NaN	NaN	NaN	NaN	NaN	48.709	32.924	32.231	29.113	45.133	45.579	51.897	38.842	46.742	70.128	110.28	153.12	224.98	348.67	484.69	601.46	620.6	554.22	400.81	286.74	241.71	250.61	232.52	141.19	NaN	NaN	NaN	NaN	NaN	NaN	NaN
NaN	NaN	NaN	NaN	NaN	NaN	NaN	NaN	NaN	NaN	NaN	NaN	NaN	NaN	NaN	NaN	NaN	NaN	NaN	NaN	NaN	NaN	NaN	NaN	NaN	118.09	112.7	90.158	74.617	52.303	58.824	92.289	144.94	214.1	303.67	433.58	476.12	423.27	229.17	NaN	NaN	NaN	NaN	NaN	NaN	NaN	NaN	NaN	NaN	NaN
NaN	NaN	NaN	NaN	NaN	NaN	NaN	NaN	NaN	NaN	NaN	NaN	NaN	NaN	NaN	NaN	NaN	NaN	NaN	NaN	NaN	NaN	NaN	NaN	NaN	NaN	45.406	100.78	128.78	146.9	179.11	221.52	279.61	339.72	427.2	461.28	413.18	240.16	NaN	NaN	NaN	NaN	NaN	NaN	NaN	NaN	NaN	NaN	NaN	NaN
NaN	NaN	NaN	NaN	NaN	NaN	NaN	NaN	NaN	NaN	NaN	NaN	NaN	NaN	NaN	NaN	NaN	NaN	NaN	NaN	NaN	NaN	NaN	NaN	NaN	NaN	43.174	99.632	177.14	287.4	408.42	473.17	541.94	598.95	673.05	664.73	538.15	307.4	NaN	NaN	NaN	NaN	NaN	NaN	NaN	NaN	NaN	NaN	NaN	NaN
NaN	NaN	NaN	NaN	NaN	NaN	NaN	NaN	NaN	NaN	NaN	NaN	NaN	NaN	NaN	NaN	NaN	NaN	NaN	NaN	NaN	NaN	89.187	83.25	84.567	82.232	87.381	76.925	73.937	74.268	90.985	132.29	193.53	294.97	402.03	465.43	420.2	247.29	NaN	NaN	NaN	NaN	NaN	NaN	NaN	NaN	NaN	NaN	NaN	NaN
NaN	NaN	NaN	NaN	NaN	NaN	NaN	NaN	NaN	NaN	NaN	NaN	NaN	NaN	NaN	NaN	NaN	NaN	NaN	NaN	NaN	NaN	NaN	NaN	88.07	81.502	76.654	95.808	114.95	178.25	278.99	389.28	433.7	479.81	507.09	503.29	399.6	212.35	NaN	NaN	NaN	NaN	NaN	NaN	NaN	NaN	NaN	NaN	NaN	NaN
NaN	NaN	NaN	NaN	NaN	NaN	NaN	NaN	NaN	NaN	NaN	NaN	NaN	NaN	NaN	NaN	NaN	NaN	NaN	NaN	NaN	NaN	NaN	48.068	53.694	53.063	50.138	57.393	89.411	148.11	250.78	345.36	486.98	612.03	716.12	730.33	551.5	305.42	NaN	NaN	NaN	NaN	NaN	NaN	NaN	NaN	NaN	NaN	NaN	NaN
NaN	NaN	NaN	NaN	NaN	NaN	NaN	NaN	NaN	NaN	NaN	NaN	NaN	NaN	NaN	NaN	NaN	NaN	NaN	52.136	52.658	56.688	68.281	72.16	73.662	66.641	72.304	76.012	86.458	85.972	93.407	118.89	169.3	260.49	357.92	432.86	356.86	203.78	NaN	NaN	NaN	NaN	NaN	NaN	NaN	NaN	NaN	NaN	NaN	NaN
NaN	NaN	NaN	NaN	NaN	NaN	NaN	NaN	NaN	NaN	NaN	NaN	NaN	NaN	NaN	NaN	NaN	NaN	NaN	NaN	NaN	16.667	36.097	46.816	48.885	49.414	49.221	46.377	74.528	95.042	129.98	152.02	199.61	276.28	390.12	446.52	415.66	236.01	NaN	NaN	NaN	NaN	NaN	NaN	NaN	NaN	NaN	NaN	NaN	NaN
NaN	NaN	NaN	NaN	NaN	NaN	NaN	NaN	NaN	NaN	NaN	NaN	NaN	NaN	NaN	NaN	NaN	NaN	NaN	NaN	NaN	NaN	NaN	NaN	NaN	138.18	211.93	267.04	333.81	395.13	455.41	490.78	508.76	497.7	488.32	481.92	377.79	214.49	NaN	NaN	NaN	NaN	NaN	NaN	NaN	NaN	NaN	NaN	NaN	NaN
NaN	NaN	NaN	NaN	NaN	NaN	NaN	NaN	NaN	NaN	NaN	NaN	NaN	NaN	NaN	NaN	NaN	NaN	NaN	NaN	NaN	NaN	NaN	NaN	NaN	NaN	148.5	164.11	166.91	189.05	225.99	278.73	316.97	352.89	363.77	410.27	401.95	363.68	200.44	NaN	NaN	NaN	NaN	NaN	NaN	NaN	NaN	NaN	NaN	NaN
NaN	NaN	NaN	NaN	NaN	NaN	NaN	NaN	NaN	NaN	NaN	NaN	NaN	NaN	NaN	NaN	NaN	NaN	NaN	NaN	NaN	NaN	123.36	120.71	112.77	110.46	107.7	108.78	101.77	109.5	121.87	129.98	164.56	228.94	335.64	406.17	383.31	233.42	NaN	NaN	NaN	NaN	NaN	NaN	NaN	NaN	NaN	NaN	NaN	NaN
NaN	NaN	NaN	NaN	NaN	NaN	NaN	NaN	NaN	NaN	NaN	NaN	NaN	NaN	NaN	NaN	NaN	43.232	72.374	68.544	70.019	54.168	50.448	38.746	39.561	47.694	77.538	109.25	132.96	135.25	134.91	174.65	245.85	369.36	440.22	474.83	401.73	319.24	168.43	NaN	NaN	NaN	NaN	NaN	NaN	NaN	NaN	NaN	NaN	NaN
NaN	NaN	NaN	NaN	NaN	NaN	NaN	NaN	NaN	NaN	NaN	NaN	NaN	NaN	NaN	NaN	NaN	NaN	NaN	NaN	NaN	NaN	NaN	NaN	43.989	70.045	86.468	97.293	104.62	93.679	114.11	139.03	186.86	211.86	236.58	237.49	206.67	162.01	126.8	132.72	123.17	146.12	158.42	183.64	174.14	176.63	182.96	188.17	174.79	164.64
NaN	NaN	NaN	NaN	NaN	NaN	NaN	NaN	NaN	NaN	NaN	NaN	NaN	NaN	NaN	NaN	NaN	57.121	88.497	91.878	86.479	86.355	81.712	72.524	66.485	62.766	76.234	77.575	61.559	56.164	48.756	64.033	70.548	100.95	149.06	200.77	215.97	206.55	159.94	144.14	161.75	183.87	179.86	150.81	143.36	154.53	175.48	205.96	249.18	254.91
NaN	NaN	NaN	NaN	NaN	NaN	NaN	NaN	NaN	NaN	NaN	NaN	NaN	NaN	NaN	NaN	NaN	NaN	NaN	NaN	NaN	54.354	65.785	40.675	42.458	45.485	55.71	57.259	63.822	64.507	65.232	63.677	86.072	129.3	224.14	312.79	327.91	269.21	201.73	119.27	NaN	NaN	NaN	NaN	NaN	NaN	NaN	NaN	NaN	NaN
NaN	NaN	NaN	NaN	NaN	NaN	NaN	NaN	NaN	NaN	NaN	NaN	NaN	NaN	NaN	NaN	NaN	NaN	NaN	NaN	NaN	NaN	70.102	104.82	101.86	113.16	120.73	136.07	167.82	207.31	212.83	225.63	212.57	220.07	237.08	277.62	281.28	222.27	151.78	171.84	130.27	NaN	NaN	NaN	NaN	NaN	NaN	NaN	NaN	NaN
NaN	NaN	NaN	NaN	NaN	NaN	NaN	NaN	NaN	NaN	NaN	NaN	NaN	NaN	NaN	NaN	NaN	NaN	NaN	NaN	NaN	NaN	NaN	NaN	NaN	NaN	NaN	35.134	85.362	168.82	257.8	338.51	379.65	433.42	545.5	654.19	681.08	555.75	310.25	NaN	NaN	NaN	NaN	NaN	NaN	NaN	NaN	NaN	NaN	NaN
NaN	NaN	NaN	NaN	NaN	NaN	NaN	NaN	NaN	NaN	NaN	NaN	NaN	NaN	NaN	NaN	NaN	NaN	NaN	NaN	NaN	NaN	NaN	NaN	NaN	NaN	43.42	71.577	70.085	62.172	55.405	67.527	101.26	152.76	207.76	277.26	204.37	NaN	NaN	NaN	NaN	NaN	NaN	NaN	NaN	NaN	NaN	NaN	NaN	NaN
NaN	NaN	NaN	NaN	NaN	NaN	NaN	NaN	NaN	NaN	NaN	NaN	NaN	NaN	NaN	NaN	NaN	NaN	33.805	72.164	73.25	71.355	45.531	37.78	38.345	37.83	42.587	35.834	44.368	37.867	46.477	60.298	119.98	223.93	326.89	363.86	302.2	224.37	152.06	148.68	147.4	114.31	NaN	NaN	NaN	NaN	NaN	NaN	NaN	NaN
NaN	NaN	NaN	NaN	NaN	NaN	NaN	NaN	NaN	NaN	NaN	NaN	NaN	NaN	NaN	NaN	NaN	NaN	NaN	NaN	NaN	NaN	NaN	NaN	71.245	146.02	175.77	214.93	191.77	177.94	173.92	193.85	227.28	302.46	430.76	508.98	473.58	342.95	168.71	NaN	NaN	NaN	NaN	NaN	NaN	NaN	NaN	NaN	NaN	NaN
NaN	NaN	NaN	NaN	NaN	NaN	NaN	NaN	NaN	NaN	NaN	NaN	NaN	NaN	NaN	NaN	NaN	NaN	NaN	56.255	94.542	94.294	101.06	106.93	125.49	143.18	157.14	182.26	216.9	237.02	254.73	261.47	302.13	363.38	466.81	510.8	429.48	233.15	NaN	NaN	NaN	NaN	NaN	NaN	NaN	NaN	NaN	NaN	NaN	NaN
NaN	NaN	NaN	NaN	NaN	NaN	NaN	NaN	NaN	NaN	NaN	NaN	NaN	NaN	NaN	NaN	NaN	NaN	NaN	NaN	47.369	64.351	67.8	72.078	76.557	75.439	73.958	76.063	75.758	84.809	95.627	105.72	111.47	129.21	170.62	242.79	284.2	284.83	233.39	139.86	NaN	NaN	NaN	NaN	NaN	NaN	NaN	NaN	NaN	NaN
NaN	NaN	NaN	NaN	NaN	NaN	NaN	NaN	NaN	NaN	NaN	NaN	NaN	NaN	NaN	NaN	NaN	NaN	NaN	30.506	53.362	57.706	67.701	65.913	60.898	68.58	84.923	104.98	104.49	99.771	118.97	152.03	196.53	219.95	269.45	312.45	293.44	179.4	NaN	NaN	NaN	NaN	NaN	NaN	NaN	NaN	NaN	NaN	NaN	NaN
NaN	NaN	NaN	NaN	NaN	NaN	NaN	NaN	NaN	NaN	NaN	NaN	NaN	NaN	NaN	NaN	NaN	NaN	67.015	97.867	120.93	129.35	128.16	102.03	88.126	90.317	112.29	125.25	181.18	221.44	258.19	252.02	264.45	278.74	312.01	299.47	253.36	138.48	NaN	NaN	NaN	NaN	NaN	NaN	NaN	NaN	NaN	NaN	NaN	NaN
NaN	NaN	NaN	NaN	NaN	NaN	NaN	NaN	NaN	NaN	NaN	NaN	NaN	NaN	NaN	NaN	NaN	NaN	NaN	NaN	NaN	NaN	NaN	NaN	NaN	NaN	NaN	95.767	152.48	176.36	171.22	170	175.37	193.86	246.81	322.72	403.25	407.81	268.37	NaN	NaN	NaN	NaN	NaN	NaN	NaN	NaN	NaN	NaN	NaN
NaN	NaN	NaN	NaN	NaN	NaN	NaN	NaN	NaN	NaN	NaN	NaN	NaN	NaN	NaN	NaN	NaN	NaN	NaN	NaN	NaN	NaN	NaN	NaN	NaN	NaN	NaN	NaN	103.93	229.32	389.22	551.69	658.05	748.91	806.58	831.96	743.07	583.11	325.97	NaN	NaN	NaN	NaN	NaN	NaN	NaN	NaN	NaN	NaN	NaN
NaN	NaN	NaN	NaN	NaN	NaN	NaN	NaN	NaN	30.71	55.358	71.565	80.037	81.018	75.83	76.661	75.409	80.759	80.162	85.168	83.886	86.855	80.048	78.749	69.425	76.554	93.131	119.11	131.19	129.29	117.14	107.29	102.99	129.72	187.44	253.5	272.13	252.27	151.16	NaN	NaN	NaN	NaN	NaN	NaN	NaN	NaN	NaN	NaN	NaN
NaN	NaN	NaN	NaN	NaN	NaN	NaN	NaN	NaN	NaN	NaN	NaN	NaN	75.71	111.77	104.82	109.54	105.73	100.11	99.533	94.895	85.378	78.78	83.786	77.459	78.759	73.839	84.273	94.888	99.821	101.65	113.2	178.54	285.64	387.5	407.92	338.61	187.07	NaN	NaN	NaN	NaN	NaN	NaN	NaN	NaN	NaN	NaN	NaN	NaN
NaN	NaN	NaN	NaN	NaN	NaN	NaN	NaN	NaN	NaN	NaN	NaN	NaN	NaN	NaN	NaN	NaN	NaN	NaN	NaN	NaN	NaN	NaN	NaN	NaN	NaN	NaN	NaN	NaN	NaN	NaN	NaN	NaN	117.42	227.43	326.73	362.26	329.95	225.17	221.39	258.29	335.91	348.41	343.1	300.53	276.95	250.76	219.13	217.19	185.68
NaN	NaN	NaN	NaN	NaN	NaN	NaN	NaN	NaN	NaN	NaN	NaN	NaN	62.485	81.004	71.48	58.997	55.52	55.168	62.029	71.314	78.624	72.259	70.001	60.791	65.539	85.992	123.05	166.8	199.03	220.06	224.57	235.39	258.02	326.32	371.91	339.38	197.33	NaN	NaN	NaN	NaN	NaN	NaN	NaN	NaN	NaN	NaN	NaN	NaN
NaN	NaN	NaN	NaN	NaN	NaN	NaN	NaN	NaN	NaN	NaN	NaN	NaN	NaN	NaN	NaN	NaN	NaN	NaN	NaN	NaN	45.192	75.511	75.342	76.441	90.32	95.356	99.522	89.939	92.391	106.2	155.37	262.77	366.46	455.33	429.33	327.67	227.42	192.17	205.09	167	117.67	57.936	NaN	NaN	NaN	NaN	NaN	NaN	NaN
NaN	NaN	NaN	NaN	NaN	NaN	NaN	NaN	NaN	NaN	NaN	NaN	NaN	NaN	NaN	NaN	37.347	61.95	64.437	41.626	26.672	17.416	26.045	32.043	57.691	83.622	80.172	77.453	85.148	112.86	111.02	109.81	135.9	224.18	312.02	364.8	317.83	237.56	118.78	NaN	NaN	NaN	NaN	NaN	NaN	NaN	NaN	NaN	NaN	NaN
NaN	NaN	NaN	NaN	NaN	NaN	NaN	NaN	NaN	NaN	NaN	NaN	NaN	NaN	NaN	NaN	NaN	NaN	NaN	NaN	50.386	76.388	68.323	58.236	66.589	69.193	94.394	128.98	209.03	306.54	395.36	442.62	458.54	450.37	476.87	444.59	294.99	NaN	NaN	NaN	NaN	NaN	NaN	NaN	NaN	NaN	NaN	NaN	NaN	NaN
NaN	NaN	NaN	NaN	NaN	NaN	NaN	NaN	NaN	NaN	NaN	NaN	NaN	NaN	NaN	NaN	NaN	NaN	NaN	NaN	NaN	NaN	NaN	NaN	NaN	54.939	65.925	47.697	57.373	77.585	90.018	89.824	109.53	164.69	243.19	302.01	276.23	213.31	103.58	NaN	NaN	NaN	NaN	NaN	NaN	NaN	NaN	NaN	NaN	NaN
NaN	NaN	NaN	NaN	NaN	NaN	NaN	NaN	NaN	NaN	NaN	NaN	45.239	77.279	85.6	78.337	67.416	61.061	51.726	43.743	52.249	89.345	122.71	146.33	159.5	171.17	170.67	169.93	192.49	235.28	283	301.54	299.21	322.1	313.2	293.08	160.94	NaN	NaN	NaN	NaN	NaN	NaN	NaN	NaN	NaN	NaN	NaN	NaN	NaN
NaN	NaN	NaN	NaN	NaN	NaN	NaN	NaN	NaN	NaN	NaN	NaN	NaN	NaN	NaN	NaN	NaN	NaN	NaN	NaN	NaN	NaN	NaN	NaN	NaN	NaN	NaN	NaN	NaN	138.97	214.29	235.47	305.52	390.17	477.5	567.72	567.02	491.04	408.43	249.16	NaN	NaN	NaN	NaN	NaN	NaN	NaN	NaN	NaN	NaN
NaN	NaN	NaN	NaN	NaN	NaN	NaN	NaN	NaN	NaN	NaN	NaN	NaN	NaN	NaN	NaN	NaN	NaN	NaN	NaN	NaN	NaN	NaN	55.616	84.93	94.72	91.71	104.1	114.19	113.01	103.84	104.15	121.64	170.7	227.27	277.65	261.16	232.78	188.33	198.85	216.04	230.67	272.71	259.78	296.16	292.47	323.02	291.06	257.87	226.46
NaN	NaN	NaN	NaN	NaN	NaN	NaN	NaN	NaN	NaN	NaN	NaN	NaN	NaN	NaN	NaN	NaN	NaN	NaN	NaN	NaN	NaN	35.906	58.2	59.164	58.216	62.46	58.211	45.84	39.525	51.189	73.269	100.95	151.31	215.83	248.3	223.09	141.51	107.85	111.41	153.31	154.9	104.36	NaN	NaN	NaN	NaN	NaN	NaN	NaN
NaN	NaN	NaN	NaN	NaN	NaN	NaN	NaN	NaN	NaN	NaN	NaN	NaN	NaN	NaN	NaN	NaN	NaN	NaN	NaN	NaN	NaN	NaN	NaN	NaN	NaN	NaN	NaN	92.556	139.77	164.21	198.78	262.12	354.35	489.88	551.32	486.01	361.59	296.74	306.58	212.66	NaN	NaN	NaN	NaN	NaN	NaN	NaN	NaN	NaN
NaN	NaN	NaN	NaN	NaN	NaN	NaN	NaN	NaN	NaN	NaN	NaN	NaN	NaN	NaN	NaN	NaN	NaN	22.188	43.076	58.387	60.281	57.984	63.579	67.585	78.253	99.39	123.43	149.35	160.92	171.13	205.9	281.64	382.44	459.94	488.76	396.62	229.16	NaN	NaN	NaN	NaN	NaN	NaN	NaN	NaN	NaN	NaN	NaN	NaN
NaN	NaN	NaN	NaN	NaN	NaN	NaN	NaN	NaN	NaN	NaN	NaN	NaN	NaN	48.16	95.814	120.08	133.57	119.09	106.17	110.38	106.93	98.788	104.76	126.59	129.65	134.15	153.55	195.18	206.61	207.48	206.17	190.02	192.27	201.85	217.41	234.44	153.16	NaN	NaN	NaN	NaN	NaN	NaN	NaN	NaN	NaN	NaN	NaN	NaN
NaN	NaN	NaN	NaN	NaN	NaN	NaN	NaN	NaN	NaN	NaN	NaN	NaN	NaN	NaN	NaN	NaN	NaN	NaN	NaN	NaN	NaN	55.357	77.817	68.074	76.943	78.803	71.757	70.835	77.941	118.81	189.24	274.61	340.32	368.74	362.77	309.07	237.83	177.15	151.22	131.79	125.09	139.62	148.92	139.87	76.702	NaN	NaN	NaN	NaN
NaN	NaN	NaN	NaN	NaN	NaN	NaN	NaN	NaN	NaN	NaN	NaN	NaN	NaN	NaN	NaN	NaN	NaN	NaN	NaN	NaN	NaN	NaN	NaN	NaN	34.44	51.538	52.524	55.099	55.418	73.939	101.3	133.67	166.28	229.21	278.56	276.68	197.24	98.105	NaN	NaN	NaN	NaN	NaN	NaN	NaN	NaN	NaN	NaN	NaN
NaN	NaN	NaN	NaN	NaN	NaN	NaN	NaN	NaN	NaN	NaN	NaN	NaN	NaN	NaN	NaN	NaN	NaN	NaN	NaN	NaN	NaN	NaN	NaN	NaN	46.308	76.626	85.731	108.37	157	235.67	353.13	488.6	630.32	737.67	780.11	630.22	464.92	208.06	NaN	NaN	NaN	NaN	NaN	NaN	NaN	NaN	NaN	NaN	NaN
NaN	NaN	NaN	NaN	NaN	NaN	NaN	NaN	NaN	NaN	NaN	NaN	NaN	NaN	NaN	NaN	NaN	NaN	NaN	NaN	NaN	NaN	NaN	NaN	NaN	NaN	NaN	NaN	125.45	210.89	237.59	254.1	240.2	230.25	217.25	231.09	244.03	207.75	122.38	NaN	NaN	NaN	NaN	NaN	NaN	NaN	NaN	NaN	NaN	NaN
NaN	NaN	NaN	NaN	NaN	NaN	NaN	NaN	NaN	NaN	NaN	NaN	NaN	NaN	NaN	NaN	61.415	88.306	95.545	93.049	86.675	90.827	93.518	98.366	91.5	114.58	170.05	256.54	358.84	419.52	414.4	399.69	406.85	436.21	486.15	497.92	469.19	337.06	242.84	190.49	134.54	NaN	NaN	NaN	NaN	NaN	NaN	NaN	NaN	NaN
NaN	NaN	NaN	NaN	NaN	NaN	NaN	NaN	NaN	NaN	NaN	NaN	NaN	28.064	40.299	49.389	60.086	64.103	64.93	51.223	46.851	34.102	30.865	25.135	23.717	37.571	48.677	75.445	99.402	141.94	173.9	211.7	265.54	358.38	445.52	443.34	338.95	164.67	NaN	NaN	NaN	NaN	NaN	NaN	NaN	NaN	NaN	NaN	NaN	NaN
NaN	NaN	NaN	NaN	NaN	NaN	NaN	NaN	NaN	NaN	NaN	NaN	NaN	NaN	NaN	NaN	NaN	NaN	NaN	NaN	NaN	NaN	NaN	NaN	-16.71	2.0151	18.998	46.059	64.064	140.9	274.75	399.38	481.16	517.33	544.05	578.54	493.98	393.79	188.03	NaN	NaN	NaN	NaN	NaN	NaN	NaN	NaN	NaN	NaN	NaN
NaN	NaN	NaN	NaN	NaN	NaN	NaN	NaN	NaN	NaN	NaN	NaN	NaN	NaN	NaN	NaN	29.296	72.108	92.447	103.33	91.144	88.098	75.375	81.975	102.74	155.01	192.24	212.31	205.07	196.15	205.78	237.42	318.78	408.41	489.27	443.11	272.56	NaN	NaN	NaN	NaN	NaN	NaN	NaN	NaN	NaN	NaN	NaN	NaN	NaN
NaN	NaN	NaN	NaN	NaN	NaN	NaN	NaN	NaN	NaN	NaN	NaN	NaN	NaN	NaN	NaN	NaN	NaN	NaN	NaN	NaN	NaN	NaN	NaN	NaN	NaN	73.825	124.9	138.45	168.88	194.73	244.08	320.1	370.37	427.03	419.54	389.8	231.97	NaN	NaN	NaN	NaN	NaN	NaN	NaN	NaN	NaN	NaN	NaN	NaN
NaN	NaN	NaN	NaN	NaN	NaN	NaN	NaN	NaN	NaN	NaN	NaN	NaN	NaN	NaN	NaN	NaN	NaN	NaN	NaN	NaN	NaN	NaN	NaN	NaN	NaN	41.405	69.305	90.358	110.27	137.93	165.32	219.14	280.53	371.4	425.97	380.68	279.52	131.95	NaN	NaN	NaN	NaN	NaN	NaN	NaN	NaN	NaN	NaN	NaN
NaN	NaN	NaN	NaN	NaN	NaN	NaN	NaN	NaN	NaN	NaN	NaN	NaN	NaN	NaN	NaN	NaN	NaN	NaN	NaN	NaN	NaN	NaN	NaN	NaN	NaN	NaN	25.939	44.301	45.507	46.636	46.454	58.434	61.843	60.536	90.84	137.42	182.04	196.94	218.61	231.05	221.91	199.47	193.72	213.28	236.86	266.79	283.76	275.6	244.43
NaN	NaN	NaN	NaN	NaN	NaN	NaN	NaN	NaN	NaN	NaN	NaN	NaN	34.609	53.058	63.315	63.174	74.949	75.204	82.181	70.099	63.237	59.916	55.284	69.753	66.976	74.902	61.072	64.551	65.996	60.885	47.503	44.479	63.413	138.72	228.57	263.57	227.88	142.56	73.182	NaN	NaN	NaN	NaN	NaN	NaN	NaN	NaN	NaN	NaN
NaN	NaN	NaN	NaN	NaN	NaN	NaN	NaN	NaN	NaN	NaN	NaN	NaN	NaN	NaN	NaN	12.603	19.236	29.78	35.974	38.53	38.66	38.156	58.888	83.45	121.1	154.44	214.81	273.4	352.71	411.05	472.71	503.26	535.37	552.6	517.08	327.48	NaN	NaN	NaN	NaN	NaN	NaN	NaN	NaN	NaN	NaN	NaN	NaN	NaN
NaN	NaN	NaN	NaN	NaN	NaN	NaN	NaN	NaN	NaN	NaN	NaN	NaN	NaN	NaN	NaN	NaN	NaN	NaN	38.06	53.465	48.422	45.757	46.191	45.129	39.445	40.51	43.604	53.407	52.07	74.564	110.49	175.4	242.38	321.55	382.39	376.15	293.16	151.85	NaN	NaN	NaN	NaN	NaN	NaN	NaN	NaN	NaN	NaN	NaN
NaN	NaN	NaN	NaN	NaN	NaN	NaN	NaN	NaN	NaN	NaN	NaN	NaN	NaN	NaN	NaN	NaN	57.997	84.979	82.091	89.897	101.77	126.78	132.08	143.02	149.85	195.25	243.15	302.62	342.27	375.78	387.03	411.82	435.8	485.13	392.5	315.83	199.79	136.72	NaN	NaN	NaN	NaN	NaN	NaN	NaN	NaN	NaN	NaN	NaN
NaN	NaN	NaN	NaN	NaN	NaN	NaN	NaN	NaN	NaN	NaN	NaN	NaN	NaN	NaN	NaN	NaN	NaN	NaN	NaN	NaN	NaN	NaN	NaN	NaN	NaN	NaN	NaN	NaN	NaN	35.696	71.016	109.34	198.64	267.79	354.5	350.7	344.1	282.99	267.14	169.25	NaN	NaN	NaN	NaN	NaN	NaN	NaN	NaN	NaN
NaN	NaN	NaN	NaN	NaN	NaN	NaN	NaN	NaN	NaN	NaN	NaN	NaN	NaN	NaN	NaN	NaN	NaN	NaN	NaN	NaN	NaN	NaN	NaN	NaN	NaN	NaN	NaN	NaN	44.85	66.569	69.806	100.56	161.39	240.42	265.9	241.57	182.47	180.19	193.78	210.04	207.85	188.22	199.32	194.38	185.65	159.62	157.69	172.13	154.88
NaN	NaN	NaN	NaN	NaN	NaN	NaN	NaN	NaN	NaN	NaN	NaN	NaN	NaN	NaN	NaN	NaN	NaN	NaN	NaN	NaN	NaN	NaN	NaN	NaN	NaN	NaN	NaN	NaN	NaN	NaN	NaN	NaN	191.17	363.92	486.74	580.59	528.96	436.05	298.46	310.04	304.76	338.57	312.98	283.66	324.9	217.79	NaN	NaN	NaN
NaN	NaN	NaN	NaN	NaN	NaN	NaN	NaN	NaN	NaN	NaN	NaN	NaN	NaN	NaN	NaN	NaN	NaN	NaN	NaN	NaN	NaN	NaN	NaN	49.834	65.106	69.736	66.855	112.33	146.73	218.47	239.35	288.91	330.38	392.35	411.96	356.02	269.01	201.96	174.78	197.66	210.68	213.45	183.86	193.31	206.32	220.66	177.06	133.49	NaN
NaN	NaN	NaN	NaN	NaN	NaN	NaN	NaN	NaN	NaN	NaN	NaN	NaN	NaN	NaN	NaN	NaN	NaN	NaN	NaN	NaN	NaN	NaN	NaN	NaN	NaN	NaN	133.49	277.91	341.97	398.28	375.17	430.43	466.63	482.37	454.86	419.53	364.62	217.49	NaN	NaN	NaN	NaN	NaN	NaN	NaN	NaN	NaN	NaN	NaN
NaN	NaN	NaN	NaN	NaN	NaN	NaN	NaN	NaN	NaN	NaN	NaN	NaN	NaN	NaN	NaN	NaN	NaN	NaN	NaN	NaN	NaN	47.085	68.812	72.767	83.772	103.76	138.19	160.5	178.36	177.84	192.14	222.31	277.32	336.21	367.47	331.95	242.48	179.19	169.1	195.11	205.39	207.14	210.25	219.17	NaN	NaN	NaN	NaN	NaN
NaN	NaN	NaN	NaN	NaN	NaN	NaN	NaN	NaN	NaN	NaN	NaN	NaN	NaN	NaN	NaN	NaN	NaN	NaN	NaN	NaN	NaN	NaN	NaN	29.74	58.72	89.031	125.8	157.61	164.03	158.87	134.85	120.09	126.05	184.07	237.28	252.22	157.43	NaN	NaN	NaN	NaN	NaN	NaN	NaN	NaN	NaN	NaN	NaN	NaN
NaN	NaN	NaN	NaN	NaN	NaN	NaN	NaN	NaN	NaN	NaN	NaN	NaN	NaN	NaN	NaN	NaN	NaN	NaN	NaN	NaN	NaN	51.058	69.065	65.654	42.418	37.182	52.273	75.339	90.147	85.11	74.308	73.828	59.916	55.201	84.871	73.831	NaN	NaN	NaN	NaN	NaN	NaN	NaN	NaN	NaN	NaN	NaN	NaN	NaN
NaN	NaN	NaN	NaN	NaN	NaN	NaN	NaN	NaN	NaN	NaN	NaN	NaN	NaN	NaN	NaN	NaN	NaN	NaN	NaN	20.784	31.121	29.111	30.416	30.348	34.285	33.086	37.224	45.14	56.101	64.228	80.146	143.3	264.19	382.66	378.62	235.19	NaN	NaN	NaN	NaN	NaN	NaN	NaN	NaN	NaN	NaN	NaN	NaN	NaN
NaN	NaN	NaN	NaN	NaN	NaN	NaN	NaN	NaN	NaN	NaN	NaN	NaN	NaN	NaN	NaN	NaN	NaN	NaN	NaN	NaN	NaN	NaN	NaN	92.182	142.89	158.71	166.55	174.22	182.5	211	257.02	326.54	394.33	460.89	488.55	443.79	272.83	NaN	NaN	NaN	NaN	NaN	NaN	NaN	NaN	NaN	NaN	NaN	NaN
NaN	NaN	NaN	NaN	NaN	NaN	NaN	NaN	NaN	NaN	NaN	NaN	NaN	NaN	NaN	NaN	NaN	NaN	NaN	NaN	NaN	NaN	107.31	154.32	146.75	121.89	108.57	104.38	112.98	123.09	131.98	142.89	159.27	204.2	276.71	355.34	366.79	241.87	NaN	NaN	NaN	NaN	NaN	NaN	NaN	NaN	NaN	NaN	NaN	NaN
NaN	NaN	NaN	NaN	NaN	NaN	NaN	NaN	NaN	NaN	NaN	NaN	NaN	NaN	NaN	NaN	NaN	NaN	NaN	NaN	NaN	NaN	43.839	64.604	65.087	81.453	89.337	67.425	53.678	41.897	45.39	74.254	135.33	218.7	293.49	317.57	306.09	NaN	NaN	NaN	NaN	NaN	NaN	NaN	NaN	NaN	NaN	NaN	NaN	NaN
NaN	NaN	NaN	NaN	NaN	NaN	NaN	NaN	NaN	NaN	NaN	NaN	NaN	NaN	NaN	NaN	NaN	NaN	NaN	NaN	NaN	NaN	NaN	NaN	33.609	59.178	63.953	64.357	68.158	96.631	143.83	193.73	263.04	329.82	388.58	397.1	378.92	NaN	NaN	NaN	NaN	NaN	NaN	NaN	NaN	NaN	NaN	NaN	NaN	NaN
NaN	NaN	NaN	NaN	NaN	NaN	NaN	NaN	NaN	NaN	NaN	NaN	NaN	NaN	NaN	NaN	NaN	NaN	NaN	NaN	52.174	108.99	141.54	172.66	180.44	226.55	268.89	296.38	292.25	315.86	358.91	436.74	501.5	558.29	576.5	629.31	647.27	598.5	487.64	275.6	NaN	NaN	NaN	NaN	NaN	NaN	NaN	NaN	NaN	NaN
NaN	NaN	NaN	NaN	NaN	NaN	NaN	NaN	NaN	NaN	NaN	NaN	NaN	NaN	NaN	NaN	NaN	NaN	NaN	NaN	NaN	NaN	NaN	NaN	NaN	NaN	164	175.32	171.26	171.57	182.96	230.01	287.52	409.57	486.01	540.88	476.16	302.06	NaN	NaN	NaN	NaN	NaN	NaN	NaN	NaN	NaN	NaN	NaN	NaN
NaN	NaN	NaN	NaN	NaN	NaN	NaN	NaN	NaN	NaN	NaN	NaN	NaN	NaN	NaN	NaN	NaN	NaN	NaN	NaN	NaN	115.4	76.638	51.539	64.409	77.66	99.5	107.62	109.75	115.22	105.62	105.58	110.06	168.21	263.54	353.94	369.28	241.78	106.23	NaN	NaN	NaN	NaN	NaN	NaN	NaN	NaN	NaN	NaN	NaN
NaN	NaN	NaN	NaN	NaN	NaN	NaN	NaN	NaN	NaN	NaN	NaN	NaN	NaN	NaN	NaN	NaN	NaN	NaN	NaN	NaN	NaN	26.959	45.067	78.231	129.06	186.06	225.05	259.97	287.01	285.85	287.89	308.38	379.1	487	572.24	579.31	364.89	NaN	NaN	NaN	NaN	NaN	NaN	NaN	NaN	NaN	NaN	NaN	NaN
NaN	NaN	NaN	NaN	NaN	NaN	NaN	NaN	NaN	63.669	54.765	57.33	79.99	87.176	88.972	72.314	67.06	57.934	63.093	58.808	73.303	84.31	110.78	130.1	128.88	131.43	117.9	121.77	105.51	103.06	101.15	114.44	161.93	267.13	408.61	466.41	386.18	202.12	NaN	NaN	NaN	NaN	NaN	NaN	NaN	NaN	NaN	NaN	NaN	NaN
NaN	NaN	NaN	NaN	NaN	NaN	NaN	NaN	NaN	NaN	NaN	NaN	NaN	NaN	NaN	NaN	NaN	NaN	NaN	NaN	NaN	NaN	NaN	NaN	NaN	117.43	123.76	129.83	120.83	132.49	135.97	134.84	138.8	169.99	273.63	374.45	434.23	290.38	NaN	NaN	NaN	NaN	NaN	NaN	NaN	NaN	NaN	NaN	NaN	NaN
NaN	NaN	NaN	NaN	NaN	NaN	NaN	NaN	NaN	NaN	NaN	NaN	NaN	NaN	NaN	NaN	NaN	NaN	NaN	NaN	NaN	NaN	92.045	152.46	188.12	193.97	195.44	220.05	270.03	325.22	351.62	358.02	351.17	371.25	431.97	484.53	459.66	359.7	192.79	NaN	NaN	NaN	NaN	NaN	NaN	NaN	NaN	NaN	NaN	NaN
NaN	NaN	NaN	NaN	NaN	NaN	NaN	NaN	NaN	NaN	NaN	NaN	NaN	NaN	NaN	NaN	NaN	NaN	NaN	NaN	NaN	NaN	NaN	NaN	NaN	NaN	NaN	NaN	91.484	103.93	98.11	112.13	122.67	181.48	253.87	366.36	443.46	461.8	302.43	NaN	NaN	NaN	NaN	NaN	NaN	NaN	NaN	NaN	NaN	NaN
NaN	NaN	NaN	NaN	NaN	NaN	NaN	NaN	NaN	NaN	NaN	NaN	NaN	NaN	NaN	NaN	NaN	NaN	NaN	NaN	NaN	NaN	NaN	NaN	NaN	NaN	NaN	206.8	288.09	341.65	379.69	390.3	426.05	515.68	650.72	688.47	574.09	304.65	NaN	NaN	NaN	NaN	NaN	NaN	NaN	NaN	NaN	NaN	NaN	NaN
NaN	NaN	NaN	NaN	NaN	NaN	NaN	NaN	NaN	NaN	NaN	NaN	NaN	NaN	NaN	NaN	NaN	NaN	NaN	NaN	NaN	NaN	NaN	92.492	117.83	132.87	141.26	158	178.06	232.57	276	319.57	338.46	365.36	391.54	386.52	292.37	156.69	NaN	NaN	NaN	NaN	NaN	NaN	NaN	NaN	NaN	NaN	NaN	NaN
NaN	NaN	NaN	NaN	NaN	NaN	NaN	NaN	NaN	NaN	NaN	NaN	NaN	NaN	NaN	NaN	NaN	NaN	NaN	NaN	NaN	NaN	NaN	NaN	NaN	45.797	45.478	47.696	82.57	159.8	242.98	339.44	399.89	460.88	466.57	479.42	417.68	330.21	169.53	NaN	NaN	NaN	NaN	NaN	NaN	NaN	NaN	NaN	NaN	NaN
NaN	NaN	NaN	NaN	NaN	NaN	NaN	NaN	NaN	NaN	NaN	NaN	NaN	NaN	NaN	NaN	NaN	NaN	NaN	NaN	NaN	NaN	NaN	NaN	NaN	106.48	151.55	196.79	263.42	309.55	367.73	437.87	519.98	588.21	614.75	628.4	544.95	478.02	265.91	NaN	NaN	NaN	NaN	NaN	NaN	NaN	NaN	NaN	NaN	NaN
NaN	NaN	NaN	NaN	NaN	NaN	NaN	NaN	NaN	NaN	NaN	NaN	NaN	NaN	NaN	NaN	NaN	NaN	NaN	NaN	96.357	95.783	87.425	123.41	204.29	295.12	352.94	404.01	450.38	484.67	487.78	479.38	504.36	611.82	803.53	824.89	640.59	296.31	NaN	NaN	NaN	NaN	NaN	NaN	NaN	NaN	NaN	NaN	NaN	NaN
NaN	NaN	NaN	NaN	NaN	NaN	NaN	NaN	NaN	NaN	NaN	NaN	NaN	NaN	NaN	NaN	NaN	NaN	NaN	NaN	NaN	NaN	114.36	141.68	152.94	159.26	176.84	199	223.05	241.92	272.03	281.36	287.07	291.26	323.53	357.97	252.12	NaN	NaN	NaN	NaN	NaN	NaN	NaN	NaN	NaN	NaN	NaN	NaN	NaN
NaN	NaN	NaN	NaN	NaN	NaN	NaN	NaN	NaN	NaN	NaN	NaN	NaN	NaN	NaN	NaN	116.07	123.84	118.63	107.4	94.801	82.256	73.805	61.883	62.317	66.848	78.407	86.624	106.54	148.34	198.39	236.83	258.14	266.47	305.95	320.55	335.37	210.37	NaN	NaN	NaN	NaN	NaN	NaN	NaN	NaN	NaN	NaN	NaN	NaN
NaN	NaN	NaN	NaN	NaN	NaN	NaN	NaN	NaN	NaN	NaN	NaN	NaN	NaN	NaN	NaN	NaN	NaN	NaN	NaN	NaN	NaN	NaN	NaN	NaN	NaN	NaN	72.603	61.663	70.023	98.282	158.55	265.61	407.36	527.56	538.18	481.88	282.05	NaN	NaN	NaN	NaN	NaN	NaN	NaN	NaN	NaN	NaN	NaN	NaN
NaN	NaN	NaN	NaN	NaN	NaN	NaN	NaN	NaN	NaN	NaN	NaN	NaN	NaN	NaN	NaN	NaN	NaN	NaN	NaN	NaN	NaN	NaN	NaN	NaN	NaN	114.08	153.43	205.83	223.64	229.65	210.67	198.47	245.94	345.73	487.26	519.21	347.97	NaN	NaN	NaN	NaN	NaN	NaN	NaN	NaN	NaN	NaN	NaN	NaN
NaN	NaN	NaN	NaN	NaN	NaN	NaN	NaN	NaN	NaN	NaN	NaN	NaN	NaN	NaN	NaN	NaN	NaN	NaN	NaN	47.699	20.091	9.3609	11.31	19.046	32.859	60.894	86.37	98.503	115.79	153.84	178.89	196.02	195.72	191.93	173.41	120.04	67.648	NaN	NaN	NaN	NaN	NaN	NaN	NaN	NaN	NaN	NaN	NaN	NaN
NaN	NaN	NaN	NaN	NaN	NaN	NaN	NaN	NaN	NaN	NaN	NaN	NaN	NaN	NaN	NaN	NaN	46.554	63.029	74.417	72.011	61.063	56.95	48.994	43.464	39.469	44.106	52.924	72.169	129.11	211.51	295.51	378.26	458.54	506.38	566.66	566.13	502.87	331.31	151.29	NaN	NaN	NaN	NaN	NaN	NaN	NaN	NaN	NaN	NaN
NaN	NaN	NaN	NaN	NaN	NaN	NaN	NaN	NaN	NaN	NaN	NaN	NaN	NaN	NaN	NaN	NaN	NaN	61.771	53.132	51.343	44.894	46.875	49.336	53.15	64.198	64.997	89.75	99.607	111.65	135.98	180.57	250.78	300.26	375.59	393.43	349.42	247.55	182.86	186.72	220.73	218.18	229.52	222.93	168.01	NaN	NaN	NaN	NaN	NaN
NaN	NaN	NaN	NaN	NaN	NaN	NaN	NaN	NaN	NaN	NaN	NaN	NaN	NaN	NaN	NaN	NaN	NaN	NaN	42.339	52.607	72.183	108.06	147.97	181.97	198.45	202.39	205.08	187.99	202.23	246.51	371.64	530.09	670.03	741.29	753.03	738.34	657.1	406.49	NaN	NaN	NaN	NaN	NaN	NaN	NaN	NaN	NaN	NaN	NaN
NaN	NaN	NaN	NaN	NaN	NaN	NaN	NaN	NaN	NaN	NaN	NaN	NaN	NaN	NaN	NaN	NaN	NaN	NaN	NaN	NaN	NaN	NaN	13.823	30.72	42.817	59.97	53.959	47.726	36.616	42.553	58.22	128.51	234.48	336.2	376.23	348.65	266.8	143.54	NaN	NaN	NaN	NaN	NaN	NaN	NaN	NaN	NaN	NaN	NaN
NaN	NaN	NaN	NaN	NaN	NaN	NaN	NaN	NaN	NaN	NaN	NaN	NaN	NaN	90.944	74.524	63.623	60.496	62.222	83.44	119.26	174.94	217.02	252.54	273.98	270.89	260.54	234.97	230.39	219.32	229.1	263.93	347.73	457.2	560	616.41	491.5	341.41	130.36	NaN	NaN	NaN	NaN	NaN	NaN	NaN	NaN	NaN	NaN	NaN
NaN	NaN	NaN	NaN	NaN	NaN	NaN	NaN	NaN	NaN	NaN	NaN	NaN	NaN	NaN	NaN	NaN	NaN	NaN	NaN	NaN	NaN	NaN	117.08	151.64	180.92	217.44	273.42	318.84	350.9	375.7	393.18	418.12	462.01	527.53	550.1	472.38	275.65	NaN	NaN	NaN	NaN	NaN	NaN	NaN	NaN	NaN	NaN	NaN	NaN
NaN	NaN	NaN	NaN	NaN	NaN	NaN	NaN	NaN	NaN	NaN	NaN	NaN	NaN	NaN	NaN	74.199	116.25	145.53	170.81	203.83	239.53	258.54	277.9	280.49	272.32	260.76	251.5	248.46	234.69	232.88	209.29	204.97	211.71	298.3	390.44	441.15	395.06	233.68	NaN	NaN	NaN	NaN	NaN	NaN	NaN	NaN	NaN	NaN	NaN
NaN	NaN	NaN	NaN	NaN	NaN	NaN	NaN	NaN	NaN	NaN	NaN	NaN	NaN	NaN	NaN	NaN	NaN	NaN	NaN	NaN	NaN	NaN	78.397	88.466	116.69	173.92	210.73	246.28	265.25	313.24	347.18	404.03	471.18	565.55	626.75	535.47	317.25	NaN	NaN	NaN	NaN	NaN	NaN	NaN	NaN	NaN	NaN	NaN	NaN
NaN	NaN	NaN	NaN	NaN	NaN	NaN	NaN	NaN	NaN	NaN	NaN	NaN	NaN	NaN	NaN	NaN	NaN	NaN	NaN	NaN	53.174	70.006	104.4	192.54	389.54	569.49	703.74	738.4	723.8	691.27	638.52	613.03	602.88	611.19	615.53	518.1	417.09	220.77	NaN	NaN	NaN	NaN	NaN	NaN	NaN	NaN	NaN	NaN	NaN
NaN	NaN	NaN	NaN	NaN	NaN	NaN	NaN	NaN	NaN	NaN	NaN	NaN	NaN	NaN	NaN	NaN	NaN	NaN	NaN	78.78	74.735	82.098	83.686	97.878	112.52	135.49	161.27	176.02	211.87	253.04	330.65	407.4	517.48	576.57	651.49	577.03	456.93	217.97	NaN	NaN	NaN	NaN	NaN	NaN	NaN	NaN	NaN	NaN	NaN
NaN	NaN	NaN	NaN	NaN	NaN	NaN	NaN	NaN	NaN	NaN	NaN	0.21053	36.382	64.665	70.523	84.802	88.455	107.19	120.6	126.54	117.11	131.87	144.7	173.08	161.83	152.33	161.74	178.64	235.15	297.73	374.14	442.25	446.31	456.1	440.71	438.65	366.25	307.55	261.08	279.85	258.1	168.23	NaN	NaN	NaN	NaN	NaN	NaN	NaN
NaN	NaN	NaN	NaN	NaN	NaN	NaN	NaN	NaN	NaN	NaN	NaN	NaN	NaN	NaN	NaN	NaN	NaN	NaN	NaN	NaN	NaN	NaN	191.29	212.03	223.7	262.06	265.16	287.3	309	341.26	371.88	410.58	543.83	679.1	734.56	646.58	501.2	386.45	309.44	268.28	244.56	225.2	148.28	NaN	NaN	NaN	NaN	NaN	NaN
NaN	NaN	NaN	NaN	NaN	NaN	NaN	NaN	NaN	NaN	NaN	NaN	NaN	NaN	NaN	NaN	NaN	NaN	NaN	NaN	NaN	108.83	116.28	126.08	123.84	164.24	230.37	303.06	354.2	377.41	397.66	422.46	448.4	489.23	542.69	569.86	525.54	439.12	250.59	NaN	NaN	NaN	NaN	NaN	NaN	NaN	NaN	NaN	NaN	NaN
NaN	NaN	NaN	NaN	NaN	NaN	NaN	NaN	NaN	NaN	NaN	NaN	NaN	NaN	NaN	NaN	NaN	NaN	NaN	NaN	-4.8742	10.846	18.996	24.39	18.11	31.009	47.938	52.231	49.935	41.437	48.446	59.761	104.9	220.02	368.34	478.19	464.39	360.78	316.34	199.63	NaN	NaN	NaN	NaN	NaN	NaN	NaN	NaN	NaN	NaN
NaN	NaN	NaN	NaN	NaN	NaN	NaN	NaN	NaN	NaN	NaN	NaN	NaN	NaN	NaN	NaN	NaN	NaN	4.8014	42.809	73.996	108.63	144.04	207.78	252.07	259.13	252.63	228.43	243.92	270.05	351.3	507.92	614.62	697.52	714.64	688.96	574.62	413.7	216.52	NaN	NaN	NaN	NaN	NaN	NaN	NaN	NaN	NaN	NaN	NaN
NaN	NaN	NaN	NaN	NaN	NaN	NaN	NaN	NaN	NaN	NaN	NaN	NaN	NaN	NaN	37.085	61.74	76.061	92.872	121.97	156.1	174.72	170.84	161.89	157.62	154.65	148.68	150.85	212.59	325.6	469.87	551	613.86	628.49	626.36	589.85	462.1	270.44	NaN	NaN	NaN	NaN	NaN	NaN	NaN	NaN	NaN	NaN	NaN	NaN
NaN	NaN	NaN	NaN	NaN	NaN	NaN	NaN	NaN	NaN	NaN	NaN	NaN	NaN	NaN	NaN	66.593	67.242	66.029	75.283	74.805	92.669	92.916	103.63	93.487	92.979	92.642	91.617	81.832	80.208	88.514	110.77	126.02	165.02	230.73	318.82	369	355.16	313.97	188.8	NaN	NaN	NaN	NaN	NaN	NaN	NaN	NaN	NaN	NaN
NaN	NaN	NaN	NaN	NaN	NaN	NaN	NaN	NaN	NaN	NaN	NaN	NaN	NaN	NaN	24.44	47.663	56.852	69.2	77.236	106.46	102.13	107.46	95.884	107.68	112.91	115.98	127.59	141.45	180.38	225.72	276.03	316.83	360.35	379.66	405.1	384.86	289.54	167.73	84.94	73.752	52.345	NaN	NaN	NaN	NaN	NaN	NaN	NaN	NaN
NaN	NaN	NaN	NaN	NaN	NaN	NaN	NaN	NaN	NaN	NaN	NaN	NaN	NaN	NaN	NaN	NaN	NaN	NaN	42.438	50.34	55.48	52.495	56.869	61.178	56.716	64.98	54.51	58.246	81.307	178.56	358.78	555.3	691.32	726.21	713.65	642.6	404.3	NaN	NaN	NaN	NaN	NaN	NaN	NaN	NaN	NaN	NaN	NaN	NaN
NaN	NaN	NaN	NaN	NaN	NaN	NaN	NaN	NaN	NaN	NaN	NaN	NaN	NaN	NaN	NaN	NaN	NaN	NaN	122.98	123.72	120.35	114.01	99.905	77.648	55.204	53.313	61.406	81.554	84.434	103.78	165.43	272.37	340.06	415.81	458.35	443.27	387.79	285.59	278.04	232.5	272.13	325.95	375.52	330.87	277.81	265.2	270.03	236.01	199.64
NaN	NaN	NaN	NaN	NaN	NaN	NaN	NaN	NaN	NaN	NaN	NaN	NaN	NaN	NaN	NaN	NaN	NaN	NaN	NaN	NaN	NaN	NaN	NaN	109.18	132.77	147.39	156.5	165.23	179.25	202.68	234.02	252.84	281.18	355.94	464.43	471.92	309.03	NaN	NaN	NaN	NaN	NaN	NaN	NaN	NaN	NaN	NaN	NaN	NaN
NaN	NaN	NaN	NaN	NaN	NaN	NaN	NaN	NaN	NaN	NaN	NaN	NaN	NaN	NaN	NaN	NaN	NaN	NaN	NaN	NaN	NaN	NaN	NaN	101.83	170.12	228.43	282.04	301.12	301.27	274.27	260.72	246.21	273.38	334.71	430.75	400.39	298.47	124.55	NaN	NaN	NaN	NaN	NaN	NaN	NaN	NaN	NaN	NaN	NaN
NaN	NaN	NaN	NaN	NaN	NaN	NaN	NaN	NaN	NaN	NaN	NaN	NaN	NaN	NaN	NaN	NaN	NaN	NaN	NaN	NaN	NaN	NaN	NaN	NaN	NaN	133.96	139.89	173.2	246.06	352.19	481.95	589.4	653.64	661.29	584.26	362.69	NaN	NaN	NaN	NaN	NaN	NaN	NaN	NaN	NaN	NaN	NaN	NaN	NaN
NaN	NaN	NaN	NaN	NaN	NaN	NaN	NaN	NaN	NaN	NaN	NaN	NaN	NaN	NaN	50.458	58.921	53.227	43.643	54.53	71.524	80.579	86.434	84.609	76.256	66.395	64.184	74.691	76.527	81.43	98.039	126.69	187.87	285.12	429.48	484.67	422.26	292.21	214.5	135.34	NaN	NaN	NaN	NaN	NaN	NaN	NaN	NaN	NaN	NaN
NaN	NaN	NaN	NaN	NaN	NaN	NaN	NaN	NaN	NaN	NaN	NaN	NaN	NaN	NaN	NaN	NaN	NaN	NaN	NaN	NaN	NaN	NaN	NaN	NaN	NaN	52.165	46.773	34.351	47.422	82.349	174.21	260.65	373.42	492.95	622.35	633.33	416.98	NaN	NaN	NaN	NaN	NaN	NaN	NaN	NaN	NaN	NaN	NaN	NaN
NaN	NaN	NaN	NaN	NaN	NaN	NaN	NaN	NaN	NaN	NaN	NaN	NaN	NaN	NaN	NaN	NaN	NaN	NaN	NaN	NaN	NaN	NaN	NaN	NaN	NaN	137.3	172.64	272.27	403.41	500.32	541.27	547.59	576.12	625.81	714.36	711.06	587.5	317.31	NaN	NaN	NaN	NaN	NaN	NaN	NaN	NaN	NaN	NaN	NaN
NaN	NaN	NaN	NaN	NaN	NaN	NaN	NaN	NaN	NaN	NaN	NaN	NaN	NaN	NaN	NaN	NaN	NaN	NaN	NaN	NaN	NaN	81.598	130.95	219.06	335.55	458.47	534.79	548.2	505.85	487.39	509.55	550.62	542.89	504.81	492.49	442.91	388.61	266.12	225.72	203.83	239.38	246.72	243.21	273.13	316.18	306.47	273.5	198.5	190.47
NaN	NaN	NaN	NaN	NaN	NaN	NaN	NaN	NaN	NaN	NaN	NaN	NaN	NaN	NaN	NaN	NaN	NaN	NaN	NaN	NaN	NaN	NaN	NaN	NaN	149.75	255.78	351.97	439.67	498.85	523.8	505.25	509.86	546.07	601.21	609.93	545.62	440.5	251.56	NaN	NaN	NaN	NaN	NaN	NaN	NaN	NaN	NaN	NaN	NaN
NaN	NaN	NaN	NaN	NaN	NaN	NaN	NaN	NaN	NaN	NaN	NaN	NaN	NaN	NaN	NaN	NaN	NaN	NaN	NaN	NaN	NaN	NaN	NaN	NaN	NaN	54.314	35.121	66.6	185.23	362.02	540.85	697.05	791.39	827.94	841.01	771.61	506.65	NaN	NaN	NaN	NaN	NaN	NaN	NaN	NaN	NaN	NaN	NaN	NaN
NaN	NaN	NaN	NaN	NaN	NaN	NaN	NaN	NaN	NaN	NaN	NaN	NaN	NaN	NaN	NaN	NaN	NaN	NaN	NaN	NaN	NaN	NaN	66.463	59.42	76.347	119.94	190.08	291.33	384.08	469.67	498.69	489.38	469.09	401.31	387.21	235.43	NaN	NaN	NaN	NaN	NaN	NaN	NaN	NaN	NaN	NaN	NaN	NaN	NaN
NaN	NaN	NaN	NaN	NaN	NaN	NaN	NaN	NaN	NaN	NaN	NaN	NaN	NaN	NaN	NaN	NaN	NaN	NaN	NaN	NaN	NaN	NaN	NaN	NaN	108.2	189.67	239.37	284.7	329.5	377.19	398.54	394.09	384.2	380.59	372.4	314.21	182.71	NaN	NaN	NaN	NaN	NaN	NaN	NaN	NaN	NaN	NaN	NaN	NaN
NaN	NaN	NaN	NaN	NaN	NaN	NaN	NaN	NaN	NaN	NaN	NaN	NaN	NaN	NaN	NaN	NaN	NaN	NaN	NaN	NaN	NaN	NaN	NaN	NaN	NaN	NaN	67.089	70.422	78.151	86.165	107.19	138.93	206.71	331.07	423.38	412.89	282.38	128.23	NaN	NaN	NaN	NaN	NaN	NaN	NaN	NaN	NaN	NaN	NaN
NaN	NaN	NaN	NaN	NaN	NaN	NaN	34.822	54.68	54.735	58.263	75.713	88.639	92.605	81.704	75.309	65.574	47.957	35.052	29.07	32.692	41.057	52.045	53.029	50.553	46.369	50.485	51.978	56.29	57.407	67.299	82.545	113.47	149.27	227.6	261.89	268.56	153.38	NaN	NaN	NaN	NaN	NaN	NaN	NaN	NaN	NaN	NaN	NaN	NaN
NaN	NaN	NaN	NaN	NaN	NaN	NaN	NaN	NaN	NaN	NaN	NaN	53.926	84.514	76.777	90.951	97.756	105.63	107.87	93.826	105.85	145.68	189.15	223.45	242.24	271.36	264.71	248.98	217.37	236.17	292.23	355.59	401.91	431.7	461.6	459.33	438.37	280.8	NaN	NaN	NaN	NaN	NaN	NaN	NaN	NaN	NaN	NaN	NaN	NaN
NaN	NaN	NaN	NaN	NaN	NaN	NaN	NaN	NaN	NaN	NaN	NaN	NaN	NaN	NaN	NaN	NaN	NaN	NaN	NaN	NaN	59.11	79.4	73.655	80.11	89.324	115	208.72	350.75	505.44	610.91	637.32	644.42	645.94	656.1	643.05	508.3	300.19	NaN	NaN	NaN	NaN	NaN	NaN	NaN	NaN	NaN	NaN	NaN	NaN
NaN	NaN	NaN	NaN	NaN	NaN	NaN	NaN	NaN	NaN	NaN	NaN	NaN	NaN	NaN	NaN	NaN	NaN	NaN	NaN	44.208	69.946	80.918	97.738	116.37	130.59	133.99	128.33	121.66	131.55	155.04	194.85	268.45	353.13	435.45	494.27	473.8	385.68	274.58	148.17	NaN	NaN	NaN	NaN	NaN	NaN	NaN	NaN	NaN	NaN
NaN	NaN	NaN	NaN	NaN	23.695	41.812	37.283	52.931	55.605	74.045	94.44	132.19	142.69	150.11	143.55	140.92	155.69	148.4	151.55	124.99	108.82	94.016	104.74	122.32	131.46	121.51	110.05	115.34	140.22	175.46	242.07	299.03	354.25	360.98	305.03	204.63	88.726	NaN	NaN	NaN	NaN	NaN	NaN	NaN	NaN	NaN	NaN	NaN	NaN
NaN	NaN	NaN	NaN	NaN	NaN	NaN	NaN	NaN	NaN	NaN	108.17	173.34	189.68	194.7	198.14	198.67	221.56	230.16	232.97	230.74	230.96	219.06	201.79	179.43	159.39	131.45	112.76	113.38	154.97	260.18	426.35	580.04	652.27	667.57	653.82	555.43	331.4	NaN	NaN	NaN	NaN	NaN	NaN	NaN	NaN	NaN	NaN	NaN	NaN
NaN	NaN	NaN	NaN	NaN	NaN	NaN	NaN	NaN	NaN	NaN	NaN	NaN	NaN	NaN	NaN	NaN	NaN	NaN	NaN	NaN	NaN	NaN	NaN	36.753	56.024	52.323	50.156	58.374	76.853	101.13	131.64	179.75	232.62	314.35	381.04	383.24	293.6	146.59	NaN	NaN	NaN	NaN	NaN	NaN	NaN	NaN	NaN	NaN	NaN
NaN	NaN	NaN	NaN	NaN	NaN	NaN	NaN	NaN	NaN	NaN	NaN	NaN	NaN	NaN	NaN	NaN	NaN	NaN	NaN	NaN	60.517	99.192	90.851	83.888	69.099	74.638	93.445	122.26	149.89	184.6	202.35	243.33	286.98	346.25	393.69	379.47	316.12	171.35	NaN	NaN	NaN	NaN	NaN	NaN	NaN	NaN	NaN	NaN	NaN
NaN	NaN	NaN	NaN	NaN	NaN	NaN	NaN	NaN	NaN	NaN	NaN	NaN	NaN	NaN	NaN	NaN	NaN	NaN	NaN	NaN	NaN	NaN	NaN	NaN	NaN	NaN	235.08	374.61	386.55	410.96	429.85	490.43	565.92	671.03	707.44	727.77	634.49	507.15	385.63	215.38	NaN	NaN	NaN	NaN	NaN	NaN	NaN	NaN	NaN
NaN	NaN	NaN	NaN	NaN	NaN	NaN	NaN	NaN	NaN	NaN	NaN	NaN	NaN	NaN	NaN	NaN	NaN	NaN	NaN	NaN	NaN	NaN	NaN	NaN	NaN	118.6	172.37	180.57	180.1	199.43	241.34	285.88	388.64	546.46	696.44	745.92	652.77	521.28	295.95	NaN	NaN	NaN	NaN	NaN	NaN	NaN	NaN	NaN	NaN
NaN	NaN	NaN	NaN	NaN	NaN	NaN	NaN	NaN	NaN	NaN	NaN	NaN	NaN	NaN	NaN	NaN	NaN	NaN	NaN	NaN	NaN	NaN	NaN	NaN	NaN	NaN	55.682	103.04	124.26	171.44	196.22	243.75	289.61	334.2	409.13	436.23	436.13	325.18	262.95	250.11	309.79	346.06	352.24	325.34	294.84	258.71	275.62	280.14	206.27
NaN	NaN	NaN	NaN	NaN	NaN	NaN	NaN	NaN	NaN	NaN	NaN	NaN	NaN	NaN	NaN	NaN	NaN	NaN	NaN	NaN	NaN	NaN	113.22	161.23	159.58	168.59	195.2	204.69	236.49	296.21	377.91	455.16	508.23	594.2	649.26	716.65	722.65	611.74	356.94	NaN	NaN	NaN	NaN	NaN	NaN	NaN	NaN	NaN	NaN
NaN	NaN	NaN	NaN	NaN	NaN	NaN	NaN	NaN	NaN	NaN	NaN	NaN	NaN	NaN	NaN	NaN	NaN	NaN	NaN	NaN	NaN	NaN	NaN	40.045	70.382	100.33	162.68	258.77	342.59	417.06	476.36	498.36	575.42	635.54	686.32	600.57	354.72	NaN	NaN	NaN	NaN	NaN	NaN	NaN	NaN	NaN	NaN	NaN	NaN
NaN	NaN	NaN	NaN	NaN	NaN	NaN	NaN	NaN	NaN	NaN	NaN	NaN	NaN	NaN	NaN	NaN	NaN	NaN	NaN	NaN	NaN	NaN	226.8	379.48	418.8	473.28	538.82	608.87	679.99	678.86	734.68	754.42	820.01	827.22	810.92	677.98	400.28	NaN	NaN	NaN	NaN	NaN	NaN	NaN	NaN	NaN	NaN	NaN	NaN
NaN	NaN	NaN	NaN	NaN	NaN	NaN	NaN	NaN	NaN	NaN	NaN	36.379	56.684	66.812	61.221	63.159	83.429	130.56	187.84	249.47	312.61	359.73	383.36	388.86	412.36	450.58	460.8	458.48	455.33	481.77	507.07	490.52	477.87	460.64	459.03	453.19	371.56	227.24	NaN	NaN	NaN	NaN	NaN	NaN	NaN	NaN	NaN	NaN	NaN
NaN	NaN	NaN	NaN	NaN	NaN	NaN	NaN	NaN	NaN	NaN	NaN	NaN	NaN	NaN	32.944	49.566	46.259	53.831	57.878	64.469	68.01	72.389	73.638	61.668	50.644	46.931	65.005	100.61	168.31	253.04	335.77	355.66	405.4	434.49	481.72	314.83	NaN	NaN	NaN	NaN	NaN	NaN	NaN	NaN	NaN	NaN	NaN	NaN	NaN
NaN	NaN	NaN	NaN	NaN	NaN	NaN	NaN	NaN	NaN	NaN	NaN	NaN	NaN	30.181	53.609	49.434	62.426	60.302	61.287	54.336	49.877	59.449	86.584	118.6	153.94	173.94	194.04	202.42	216.34	242.63	261.7	300.79	293.25	336.9	356.4	268.69	NaN	NaN	NaN	NaN	NaN	NaN	NaN	NaN	NaN	NaN	NaN	NaN	NaN
NaN	NaN	NaN	NaN	NaN	NaN	NaN	NaN	NaN	NaN	NaN	NaN	NaN	NaN	NaN	NaN	NaN	NaN	NaN	NaN	NaN	NaN	NaN	NaN	NaN	43.027	56.299	43.219	62.06	114.02	164.26	215.31	255.43	350.88	438.01	492.67	333.48	NaN	NaN	NaN	NaN	NaN	NaN	NaN	NaN	NaN	NaN	NaN	NaN	NaN
NaN	NaN	NaN	NaN	NaN	NaN	NaN	NaN	NaN	NaN	NaN	NaN	NaN	NaN	NaN	NaN	NaN	NaN	NaN	NaN	34.954	34.138	20.452	15.054	24.585	30.67	37.588	39.603	41.604	44.51	53.495	72.768	138.03	249.13	379.03	457.87	410.11	241.82	NaN	NaN	NaN	NaN	NaN	NaN	NaN	NaN	NaN	NaN	NaN	NaN
NaN	NaN	NaN	NaN	NaN	NaN	NaN	NaN	NaN	NaN	NaN	NaN	NaN	NaN	NaN	NaN	NaN	NaN	NaN	NaN	NaN	NaN	NaN	NaN	NaN	NaN	31.227	53.382	73.262	104.06	152.78	203.65	260.04	280.82	355	364.83	273.18	NaN	NaN	NaN	NaN	NaN	NaN	NaN	NaN	NaN	NaN	NaN	NaN	NaN
NaN	NaN	NaN	NaN	NaN	NaN	NaN	NaN	NaN	NaN	NaN	NaN	NaN	NaN	NaN	NaN	NaN	NaN	NaN	NaN	NaN	NaN	NaN	NaN	NaN	42.407	65.685	70.614	65.119	59.946	77.504	143.48	220.51	308.81	380.77	429.14	402.3	326.41	248.48	146.21	NaN	NaN	NaN	NaN	NaN	NaN	NaN	NaN	NaN	NaN
NaN	NaN	NaN	NaN	NaN	NaN	NaN	NaN	NaN	NaN	NaN	NaN	NaN	NaN	NaN	NaN	NaN	NaN	12.15	24.642	37.866	48.798	60.856	65.277	67.487	67.052	68.984	86.602	116.38	145.5	189.68	228.14	291.37	362.75	435.58	480.34	415.15	249.96	NaN	NaN	NaN	NaN	NaN	NaN	NaN	NaN	NaN	NaN	NaN	NaN
NaN	NaN	NaN	NaN	NaN	NaN	NaN	NaN	NaN	NaN	NaN	NaN	NaN	28.963	59.287	72.341	53.119	36.942	29.198	46.692	39.353	48.749	44.464	46.618	54.629	63.792	86.262	87.503	89.026	89.16	96.334	142.63	223.83	303.14	359.45	361.56	313.38	223.37	141.94	111.6	119.06	NaN	NaN	NaN	NaN	NaN	NaN	NaN	NaN	NaN
NaN	NaN	NaN	NaN	NaN	NaN	NaN	NaN	NaN	NaN	NaN	NaN	NaN	NaN	NaN	NaN	NaN	NaN	NaN	NaN	NaN	NaN	NaN	NaN	NaN	NaN	NaN	80.337	119.07	109.26	113.94	132.18	194.51	228.39	254.39	251.17	239.63	189.42	102	NaN	NaN	NaN	NaN	NaN	NaN	NaN	NaN	NaN	NaN	NaN
NaN	NaN	NaN	NaN	NaN	NaN	NaN	NaN	NaN	NaN	NaN	NaN	121.5	190.68	194.32	198.17	195.63	192.88	180.69	156.55	119.51	106.12	108.35	127.8	143.11	153.26	165.87	160.76	145.93	129.76	133.12	144.3	172.58	221.56	278.29	311.79	212.41	NaN	NaN	NaN	NaN	NaN	NaN	NaN	NaN	NaN	NaN	NaN	NaN	NaN
NaN	NaN	NaN	NaN	NaN	NaN	NaN	NaN	NaN	NaN	NaN	NaN	NaN	NaN	NaN	NaN	NaN	NaN	NaN	NaN	NaN	NaN	NaN	37.571	67.148	90.224	80.7	69.005	72.631	80.498	108.34	144.12	203.84	239.84	273	275.2	263.18	197.3	103.91	NaN	NaN	NaN	NaN	NaN	NaN	NaN	NaN	NaN	NaN	NaN
NaN	NaN	NaN	NaN	NaN	NaN	NaN	NaN	NaN	NaN	NaN	NaN	NaN	NaN	NaN	NaN	NaN	NaN	NaN	NaN	NaN	NaN	NaN	91.98	159.66	185.47	201.67	214.09	224.47	233.52	242.34	254.64	270.4	310.67	355.4	379.88	250.68	NaN	NaN	NaN	NaN	NaN	NaN	NaN	NaN	NaN	NaN	NaN	NaN	NaN
NaN	NaN	NaN	NaN	NaN	NaN	NaN	NaN	NaN	NaN	NaN	NaN	NaN	NaN	NaN	NaN	NaN	NaN	NaN	NaN	NaN	NaN	74.775	101.94	100.16	98.088	96.737	102.01	104.41	118.41	108.98	100.64	116.56	189.73	320.77	504.74	559.51	524.93	285.22	NaN	NaN	NaN	NaN	NaN	NaN	NaN	NaN	NaN	NaN	NaN
NaN	NaN	NaN	NaN	NaN	NaN	NaN	NaN	NaN	NaN	NaN	NaN	NaN	NaN	NaN	NaN	NaN	NaN	0.72273	9.5757	7.5462	2.9679	-5.6976	0.27775	12.412	35.311	60.198	85.894	100.09	107.71	121.46	148.38	202.01	254.34	323.78	366.43	329.12	195.48	NaN	NaN	NaN	NaN	NaN	NaN	NaN	NaN	NaN	NaN	NaN	NaN
NaN	NaN	NaN	NaN	NaN	NaN	NaN	NaN	NaN	NaN	NaN	NaN	NaN	NaN	NaN	NaN	NaN	NaN	NaN	NaN	73.896	125.03	123.1	147.34	151	166.8	161.86	164.43	163.93	150.93	165.98	199.17	275.75	351.77	385.48	402.8	340.05	214.25	NaN	NaN	NaN	NaN	NaN	NaN	NaN	NaN	NaN	NaN	NaN	NaN
NaN	NaN	NaN	NaN	NaN	NaN	NaN	NaN	NaN	NaN	NaN	NaN	NaN	NaN	NaN	NaN	NaN	NaN	32.961	65.335	74.097	82.48	86.372	103.47	112.66	110.39	95.544	74.865	65.676	75.65	106.37	155	207.52	299.27	383.62	440.3	429.75	NaN	NaN	NaN	NaN	NaN	NaN	NaN	NaN	NaN	NaN	NaN	NaN	NaN
NaN	NaN	NaN	NaN	NaN	NaN	NaN	NaN	NaN	NaN	NaN	NaN	NaN	NaN	NaN	NaN	NaN	NaN	NaN	NaN	NaN	NaN	NaN	NaN	NaN	92.14	132.45	134.99	160.76	193.34	225.29	270.76	352.62	492.6	604.16	728.44	702.91	582.36	437.35	358.13	365.04	231.04	NaN	NaN	NaN	NaN	NaN	NaN	NaN	NaN
NaN	NaN	NaN	NaN	NaN	NaN	NaN	NaN	NaN	NaN	NaN	NaN	NaN	NaN	NaN	NaN	NaN	NaN	NaN	NaN	NaN	NaN	NaN	NaN	NaN	NaN	144.52	236.21	250.99	273.22	260.84	265.98	294.83	370.74	515.98	627.67	594.44	365.95	NaN	NaN	NaN	NaN	NaN	NaN	NaN	NaN	NaN	NaN	NaN	NaN
NaN	NaN	NaN	NaN	NaN	NaN	NaN	NaN	NaN	NaN	NaN	NaN	NaN	NaN	NaN	NaN	NaN	NaN	NaN	NaN	NaN	NaN	NaN	NaN	NaN	NaN	42.816	67.058	69.064	74.616	80.561	121.23	202.21	331.85	426.23	450.74	374.22	216.22	NaN	NaN	NaN	NaN	NaN	NaN	NaN	NaN	NaN	NaN	NaN	NaN
NaN	NaN	NaN	NaN	NaN	NaN	NaN	NaN	NaN	NaN	NaN	NaN	NaN	NaN	NaN	NaN	NaN	NaN	NaN	NaN	NaN	NaN	NaN	NaN	65.877	120.58	146.37	170.21	164.02	158.86	161.31	152.64	159.88	181.7	241.84	257.58	252.7	152.7	NaN	NaN	NaN	NaN	NaN	NaN	NaN	NaN	NaN	NaN	NaN	NaN
NaN	NaN	NaN	NaN	NaN	NaN	NaN	NaN	NaN	NaN	NaN	NaN	NaN	NaN	NaN	NaN	NaN	NaN	NaN	NaN	NaN	NaN	NaN	NaN	NaN	21.283	26.193	28.467	26.219	27.828	75.554	121.63	200.54	246.15	331.02	332.05	259.39	NaN	NaN	NaN	NaN	NaN	NaN	NaN	NaN	NaN	NaN	NaN	NaN	NaN
NaN	NaN	NaN	NaN	NaN	NaN	NaN	NaN	NaN	NaN	NaN	NaN	NaN	NaN	NaN	NaN	NaN	NaN	NaN	NaN	NaN	NaN	NaN	NaN	NaN	NaN	58.589	93.031	106.61	112.68	120.8	118.08	133.26	183.28	274.68	332.87	328.48	NaN	NaN	NaN	NaN	NaN	NaN	NaN	NaN	NaN	NaN	NaN	NaN	NaN
NaN	NaN	NaN	NaN	NaN	NaN	NaN	NaN	NaN	NaN	NaN	NaN	NaN	NaN	NaN	NaN	NaN	NaN	NaN	NaN	NaN	NaN	NaN	NaN	NaN	NaN	NaN	NaN	184.46	277.77	328.17	416.84	515.21	563.6	576.33	579.45	496.6	362.71	167.91	NaN	NaN	NaN	NaN	NaN	NaN	NaN	NaN	NaN	NaN	NaN
NaN	NaN	NaN	NaN	NaN	NaN	NaN	NaN	NaN	NaN	NaN	NaN	NaN	NaN	NaN	NaN	NaN	NaN	NaN	NaN	9.4788	18.472	29.832	38.5	49.673	49.08	62.242	95.253	147.1	204.75	227.18	237.92	243.57	296.07	368.85	421.16	393.95	301.59	159.29	NaN	NaN	NaN	NaN	NaN	NaN	NaN	NaN	NaN	NaN	NaN
NaN	NaN	NaN	NaN	NaN	NaN	NaN	NaN	NaN	NaN	NaN	NaN	NaN	NaN	NaN	NaN	NaN	NaN	NaN	NaN	NaN	NaN	NaN	NaN	NaN	NaN	NaN	246.3	283.98	313.44	311.66	282.89	288.32	339.44	386.01	386.69	378.02	249.62	NaN	NaN	NaN	NaN	NaN	NaN	NaN	NaN	NaN	NaN	NaN	NaN
NaN	NaN	NaN	NaN	NaN	NaN	NaN	NaN	NaN	NaN	NaN	NaN	NaN	NaN	NaN	NaN	NaN	NaN	NaN	68.347	76.415	82.593	80.368	80.999	77.391	77.927	91.406	100.49	107.99	103.48	90.825	93.496	113.43	193.97	325.22	418.91	403.09	235.35	NaN	NaN	NaN	NaN	NaN	NaN	NaN	NaN	NaN	NaN	NaN	NaN
NaN	NaN	NaN	NaN	NaN	NaN	NaN	NaN	NaN	NaN	NaN	NaN	NaN	NaN	NaN	NaN	NaN	NaN	NaN	NaN	NaN	NaN	127.6	214.39	285.66	317.83	323.28	334.51	385.12	449.91	470.3	508.34	541.82	599.36	668.85	742.01	758.81	690.71	606.75	517.24	386.64	199.08	NaN	NaN	NaN	NaN	NaN	NaN	NaN	NaN
NaN	NaN	NaN	NaN	NaN	NaN	NaN	NaN	NaN	NaN	NaN	NaN	NaN	NaN	NaN	NaN	NaN	NaN	NaN	NaN	NaN	NaN	NaN	26.715	58.185	77.697	117.28	153.39	200.32	250.37	267.62	290.79	293.02	362.9	488.14	609.55	609.54	491.66	260.6	NaN	NaN	NaN	NaN	NaN	NaN	NaN	NaN	NaN	NaN	NaN
NaN	NaN	NaN	NaN	NaN	NaN	NaN	NaN	NaN	NaN	NaN	NaN	NaN	NaN	NaN	NaN	NaN	NaN	NaN	NaN	NaN	NaN	NaN	NaN	NaN	NaN	NaN	29.848	60.315	99.503	144.2	192.03	253.72	341.8	434.46	463.05	435.48	335.58	196.16	NaN	NaN	NaN	NaN	NaN	NaN	NaN	NaN	NaN	NaN	NaN
NaN	NaN	NaN	NaN	NaN	NaN	NaN	NaN	NaN	NaN	NaN	NaN	NaN	NaN	NaN	NaN	NaN	NaN	NaN	121.84	92.756	67.825	80.72	128.03	233.06	363.44	441.57	436.7	390.3	380.35	461.51	546.83	650.1	784.55	889.5	877.65	701.91	389.72	NaN	NaN	NaN	NaN	NaN	NaN	NaN	NaN	NaN	NaN	NaN	NaN
NaN	NaN	NaN	NaN	NaN	NaN	NaN	NaN	NaN	NaN	NaN	NaN	100.19	78.858	80.197	83.903	87.486	89.157	100.78	99.374	110.86	121.67	126.38	123.44	141.29	166.06	186.16	208.74	238.44	250.45	243.95	239.11	274.99	352.31	430.97	451.83	376.29	211.31	NaN	NaN	NaN	NaN	NaN	NaN	NaN	NaN	NaN	NaN	NaN	NaN
NaN	NaN	NaN	NaN	NaN	NaN	NaN	NaN	NaN	NaN	NaN	NaN	NaN	NaN	NaN	NaN	60.554	70.69	77.5	86.779	110.69	140.85	159.5	162.98	147	151.5	149.71	152.18	140.46	152.16	206.75	300.11	377.19	411.03	399.8	384.96	309.76	181.2	NaN	NaN	NaN	NaN	NaN	NaN	NaN	NaN	NaN	NaN	NaN	NaN
NaN	NaN	NaN	NaN	NaN	NaN	NaN	NaN	NaN	NaN	NaN	NaN	NaN	NaN	-0.28402	13.84	15.844	12.552	20.867	41.716	47.38	51.699	42.082	37.182	30.835	32.788	33.015	33.879	33.334	56.413	74.805	107.23	142.78	208.86	321.21	433.44	457.59	298.26	NaN	NaN	NaN	NaN	NaN	NaN	NaN	NaN	NaN	NaN	NaN	NaN
NaN	NaN	NaN	NaN	NaN	NaN	NaN	NaN	NaN	NaN	NaN	NaN	NaN	NaN	NaN	NaN	NaN	NaN	NaN	72.785	66.165	62.852	62.914	76.925	90.597	111.77	119.37	118.16	131.89	131.63	138.15	125.75	125.41	148.42	215.43	306.35	351.36	334.19	198.79	NaN	NaN	NaN	NaN	NaN	NaN	NaN	NaN	NaN	NaN	NaN
NaN	NaN	NaN	NaN	NaN	NaN	NaN	NaN	NaN	NaN	NaN	NaN	NaN	NaN	NaN	NaN	NaN	NaN	NaN	NaN	NaN	27.939	22.33	28.185	46.239	64.925	65.612	63.358	78.267	109.61	159.15	223.6	310.25	437.82	577	599.05	399.24	NaN	NaN	NaN	NaN	NaN	NaN	NaN	NaN	NaN	NaN	NaN	NaN	NaN
NaN	NaN	NaN	NaN	NaN	NaN	NaN	NaN	NaN	NaN	NaN	NaN	NaN	NaN	NaN	NaN	NaN	NaN	NaN	NaN	NaN	NaN	NaN	NaN	123.11	154.79	167.01	178.85	195.71	219.24	235.31	232.65	238.25	282.69	388.39	499.38	540.64	362.19	NaN	NaN	NaN	NaN	NaN	NaN	NaN	NaN	NaN	NaN	NaN	NaN
NaN	NaN	NaN	NaN	NaN	NaN	NaN	NaN	NaN	NaN	NaN	NaN	NaN	NaN	NaN	NaN	NaN	NaN	NaN	NaN	NaN	NaN	NaN	NaN	NaN	82.545	76.751	66.303	59.684	59.321	99.556	177.33	284.4	385.42	509.77	512.75	354.42	NaN	NaN	NaN	NaN	NaN	NaN	NaN	NaN	NaN	NaN	NaN	NaN	NaN
NaN	NaN	NaN	NaN	NaN	NaN	NaN	NaN	NaN	NaN	NaN	NaN	NaN	NaN	NaN	NaN	NaN	NaN	NaN	NaN	99.441	114.87	126.88	120.6	108.26	97.199	83.838	78.724	91.578	109.82	129.38	144.19	201.84	308.57	423.41	479.07	441.53	344.93	255.94	223.45	185	149.32	155.47	195.1	232.39	160.05	140.5	136.1	182.9	161.8
NaN	NaN	NaN	NaN	NaN	80.428	71.057	67.784	72.947	81.932	91.708	103.26	120.87	127.37	134.29	123.41	122.98	122.83	123.04	122.82	107.71	99.924	94.478	100.22	111.01	105.93	98.623	83.937	82.241	86.104	102.73	132.64	172.43	190.91	216.02	229.36	203.98	168.9	140.29	159.83	166.1	NaN	NaN	NaN	NaN	NaN	NaN	NaN	NaN	NaN
NaN	NaN	NaN	NaN	NaN	NaN	NaN	NaN	NaN	NaN	NaN	NaN	NaN	NaN	NaN	NaN	NaN	NaN	NaN	NaN	NaN	NaN	NaN	78.253	91.66	123.43	150.23	183.47	222.41	284.75	351.23	378.58	442.7	521.52	615.06	645.27	588.79	511.38	384.31	321.04	265.31	298.56	329.06	365.2	333.39	318.5	259.39	282.9	274.64	296.24
NaN	NaN	NaN	NaN	NaN	NaN	NaN	NaN	NaN	NaN	NaN	NaN	NaN	NaN	76.036	114.67	144.69	179.99	194.96	208.21	208.36	212.47	201.49	177.88	160.4	150.96	163.21	179.13	180.63	171.19	143.89	138.5	158.06	271.61	407.2	511.99	473.84	380.5	203.6	NaN	NaN	NaN	NaN	NaN	NaN	NaN	NaN	NaN	NaN	NaN
NaN	NaN	NaN	NaN	NaN	NaN	NaN	NaN	NaN	NaN	NaN	NaN	NaN	NaN	NaN	NaN	NaN	58.232	60.25	68.399	62.686	64.949	54.189	59.888	61.759	73.062	75.856	71.151	57.809	51.524	45.521	70.501	132.55	257.11	359.1	436.99	371.17	312.97	180.57	173.98	141.38	165.47	160.1	179.75	190.14	189.84	185.45	184.83	157.56	155.35
NaN	NaN	NaN	NaN	NaN	NaN	NaN	NaN	NaN	NaN	NaN	NaN	NaN	NaN	NaN	NaN	NaN	NaN	NaN	NaN	NaN	NaN	NaN	NaN	NaN	111	134.14	171.52	185.6	204.49	211.08	249.41	292.68	366.76	458.84	443.8	400.88	266.78	165.96	NaN	NaN	NaN	NaN	NaN	NaN	NaN	NaN	NaN	NaN	NaN
NaN	NaN	NaN	NaN	NaN	NaN	NaN	NaN	NaN	NaN	NaN	NaN	NaN	NaN	NaN	NaN	NaN	NaN	NaN	NaN	NaN	NaN	NaN	NaN	NaN	NaN	NaN	NaN	2.9163	42.914	135.19	247.43	332.97	353.31	397.09	448.31	382.7	283.69	147.88	185.17	190.25	183.44	165.56	97.77	NaN	NaN	NaN	NaN	NaN	NaN
NaN	NaN	NaN	NaN	NaN	NaN	NaN	NaN	NaN	NaN	NaN	NaN	NaN	NaN	NaN	NaN	NaN	NaN	NaN	NaN	NaN	NaN	NaN	NaN	NaN	-8.9237	114.92	177.32	185.72	192.28	240.66	331.42	433.86	508.21	570.78	539.24	409.78	193.8	NaN	NaN	NaN	NaN	NaN	NaN	NaN	NaN	NaN	NaN	NaN	NaN
NaN	NaN	NaN	NaN	NaN	NaN	NaN	NaN	NaN	NaN	NaN	NaN	NaN	NaN	NaN	NaN	NaN	NaN	NaN	NaN	NaN	NaN	86.67	119.02	162.82	188.21	210.55	213.46	219	219.01	215.6	226.38	275.55	328.01	430.4	485.34	497.55	311.19	NaN	NaN	NaN	NaN	NaN	NaN	NaN	NaN	NaN	NaN	NaN	NaN
NaN	NaN	NaN	NaN	NaN	NaN	NaN	NaN	NaN	NaN	NaN	NaN	NaN	NaN	118.07	138.68	146.52	157.41	157.08	156.47	153.51	144.91	146.93	149.13	156.04	165.96	162.64	171.08	176.93	183.52	204.79	253.74	384.2	569.4	735.2	798.48	728.61	601.73	444.68	376.28	319.6	365.94	339.53	327.17	302.27	310.88	328.86	292.95	293.49	332.91
NaN	NaN	NaN	NaN	NaN	NaN	NaN	NaN	NaN	NaN	NaN	NaN	NaN	NaN	NaN	NaN	38.371	56.64	64.506	71.761	92.637	115.63	149.88	195.38	248.47	291.05	314.24	364.39	434.11	515.6	550.14	542.83	548.23	538.08	548.06	523.33	472.16	345.05	229.39	184.65	204.01	149.08	NaN	NaN	NaN	NaN	NaN	NaN	NaN	NaN
NaN	NaN	NaN	NaN	NaN	NaN	NaN	NaN	NaN	NaN	NaN	NaN	NaN	NaN	NaN	NaN	NaN	NaN	NaN	NaN	NaN	42.575	43.095	46.056	48.541	59.71	66.158	66.749	65.735	69.038	70.404	77.496	107.07	183.43	291.65	345.44	319.28	212.58	129.07	93.075	104.75	143.34	176.74	203.71	203.53	173.16	184.27	164.44	157.94	109.29
NaN	NaN	NaN	NaN	NaN	NaN	NaN	NaN	NaN	NaN	NaN	NaN	NaN	NaN	NaN	NaN	NaN	NaN	NaN	NaN	NaN	NaN	NaN	NaN	NaN	NaN	287.52	391.24	478.6	566.79	628.56	658.77	658.85	693.09	703.77	709.03	567.39	343.3	NaN	NaN	NaN	NaN	NaN	NaN	NaN	NaN	NaN	NaN	NaN	NaN
NaN	NaN	NaN	NaN	NaN	NaN	NaN	NaN	NaN	NaN	NaN	NaN	NaN	NaN	NaN	NaN	NaN	NaN	NaN	NaN	NaN	NaN	NaN	NaN	NaN	NaN	NaN	NaN	NaN	26.864	56.231	84.167	146.91	274.44	455.01	604.32	579.73	444.04	271.01	247.15	240.71	287.35	295.18	284.75	210.41	169.86	222.55	275.4	307.25	253.45
NaN	NaN	NaN	NaN	NaN	NaN	NaN	NaN	NaN	NaN	NaN	NaN	NaN	NaN	NaN	NaN	NaN	NaN	NaN	NaN	NaN	NaN	51.647	29.036	21.945	30.613	43.784	52.257	43.464	32.455	78.699	176.43	312.3	404.9	555.31	622.05	605.71	350.47	NaN	NaN	NaN	NaN	NaN	NaN	NaN	NaN	NaN	NaN	NaN	NaN
NaN	NaN	NaN	NaN	NaN	NaN	NaN	NaN	NaN	NaN	NaN	NaN	NaN	NaN	NaN	NaN	55.955	84.913	110.15	125.19	134.5	132.5	133.46	131.53	131.01	135.45	138.3	150.05	164.83	180.73	202.76	226.89	267.45	261.47	258.71	265.66	296.33	287.53	246.98	227.06	147.96	NaN	NaN	NaN	NaN	NaN	NaN	NaN	NaN	NaN
NaN	NaN	NaN	NaN	NaN	NaN	NaN	NaN	NaN	NaN	NaN	NaN	NaN	NaN	NaN	NaN	NaN	NaN	NaN	NaN	NaN	NaN	NaN	NaN	NaN	52.438	56.472	69.739	100.69	126.79	135.21	144.1	175.07	227.76	268.23	251.94	203.07	107.28	NaN	NaN	NaN	NaN	NaN	NaN	NaN	NaN	NaN	NaN	NaN	NaN
NaN	NaN	NaN	NaN	NaN	NaN	NaN	NaN	NaN	NaN	NaN	NaN	NaN	NaN	NaN	NaN	NaN	NaN	NaN	NaN	NaN	NaN	NaN	NaN	NaN	NaN	56.307	171.08	280.41	367.98	413.85	415.49	409.85	426.01	425.15	416.64	358.58	286.04	151.39	NaN	NaN	NaN	NaN	NaN	NaN	NaN	NaN	NaN	NaN	NaN
NaN	NaN	NaN	NaN	NaN	NaN	NaN	NaN	NaN	NaN	NaN	NaN	NaN	NaN	NaN	NaN	NaN	NaN	36.306	46.429	42.147	63.566	49.194	56.722	48.775	55.798	69.401	89.048	103.42	122.73	161.91	230.6	336.95	419.27	483.8	448.97	291.66	NaN	NaN	NaN	NaN	NaN	NaN	NaN	NaN	NaN	NaN	NaN	NaN	NaN
NaN	NaN	NaN	NaN	NaN	NaN	NaN	NaN	NaN	NaN	NaN	NaN	NaN	NaN	NaN	NaN	NaN	NaN	NaN	NaN	39.359	63.039	51.24	46.764	36.627	38.281	44.138	47.985	50.803	81.372	150.31	275.56	421.02	509.52	530.46	439.95	265.11	NaN	NaN	NaN	NaN	NaN	NaN	NaN	NaN	NaN	NaN	NaN	NaN	NaN
NaN	NaN	NaN	NaN	NaN	NaN	NaN	NaN	NaN	NaN	NaN	NaN	NaN	NaN	NaN	NaN	NaN	NaN	NaN	NaN	NaN	NaN	NaN	NaN	NaN	137.78	215.99	261.26	273.34	297.28	311.22	302.57	319.87	373.75	541.4	646.69	642.72	388.73	NaN	NaN	NaN	NaN	NaN	NaN	NaN	NaN	NaN	NaN	NaN	NaN
NaN	NaN	NaN	NaN	NaN	NaN	NaN	NaN	NaN	NaN	NaN	NaN	NaN	NaN	NaN	NaN	NaN	NaN	NaN	NaN	NaN	19.593	38.933	37.143	43.855	30.155	31.798	27.157	25.027	31.269	34.552	53.946	79.845	123.81	182.87	233.31	250.55	208.89	163.31	85.12	NaN	NaN	NaN	NaN	NaN	NaN	NaN	NaN	NaN	NaN
NaN	NaN	NaN	NaN	NaN	NaN	NaN	NaN	NaN	NaN	NaN	NaN	NaN	NaN	NaN	NaN	NaN	NaN	NaN	NaN	NaN	NaN	NaN	46.118	76.065	88.424	108.08	117.51	115.13	117.71	126.6	155.44	202.07	274.93	360.9	411.41	361.97	284.05	218.04	227.66	207.05	228.69	226.79	175.19	NaN	NaN	NaN	NaN	NaN	NaN
NaN	NaN	NaN	NaN	NaN	NaN	NaN	NaN	NaN	NaN	NaN	NaN	NaN	NaN	28.294	43.484	49.409	44.795	49.288	51.139	54.282	57.336	66.904	81.296	99.142	128.38	178.25	239.24	287.1	308.93	323.2	355.28	394.9	406.14	409.36	394.99	332.48	247.17	157.86	149.27	151.28	178.8	192.5	186.72	166.24	96.548	NaN	NaN	NaN	NaN
NaN	NaN	NaN	NaN	NaN	NaN	NaN	NaN	NaN	NaN	NaN	NaN	NaN	NaN	NaN	NaN	28.611	41.162	42.592	43.798	50.356	57.869	56.798	61.758	60.076	61.317	56.584	66.135	71.282	71.925	66.429	57.188	60.735	84.267	145	187	199.99	169.46	103.94	NaN	NaN	NaN	NaN	NaN	NaN	NaN	NaN	NaN	NaN	NaN
NaN	NaN	NaN	NaN	NaN	NaN	NaN	NaN	NaN	NaN	NaN	NaN	NaN	NaN	NaN	NaN	NaN	NaN	NaN	NaN	NaN	27.048	39.904	44.147	65.412	90.771	104.49	109.79	108.26	128.19	173.48	263.03	378.94	475.51	527.13	537.84	446.19	268.33	NaN	NaN	NaN	NaN	NaN	NaN	NaN	NaN	NaN	NaN	NaN	NaN
NaN	NaN	NaN	NaN	NaN	NaN	NaN	NaN	NaN	NaN	NaN	NaN	NaN	NaN	NaN	NaN	NaN	NaN	NaN	NaN	NaN	NaN	NaN	NaN	NaN	NaN	NaN	NaN	41.548	66.816	81.313	82.264	115.37	184.49	293.76	364.45	337.56	269.51	203.68	221.47	247.62	272.12	260.78	241	237.72	236.95	206.11	189.55	164.69	188.26
NaN	NaN	NaN	NaN	NaN	NaN	NaN	NaN	NaN	NaN	NaN	NaN	NaN	NaN	NaN	NaN	NaN	NaN	NaN	NaN	NaN	NaN	NaN	NaN	NaN	NaN	NaN	37.891	55.42	54.922	62.196	63.463	73.089	90.624	172.46	267.13	307.68	207.05	NaN	NaN	NaN	NaN	NaN	NaN	NaN	NaN	NaN	NaN	NaN	NaN
NaN	NaN	NaN	NaN	NaN	NaN	NaN	NaN	NaN	NaN	NaN	NaN	NaN	NaN	NaN	NaN	NaN	NaN	NaN	NaN	NaN	22.94	37.25	40.811	42.101	45.954	52.132	57.336	60.797	64.03	71.409	93.492	168.04	304.41	410.19	434	322.77	173.29	NaN	NaN	NaN	NaN	NaN	NaN	NaN	NaN	NaN	NaN	NaN	NaN
NaN	NaN	NaN	NaN	NaN	NaN	NaN	NaN	NaN	NaN	NaN	NaN	NaN	NaN	NaN	NaN	NaN	NaN	NaN	NaN	NaN	39.726	72.614	78.683	80.57	66.903	56.62	74.264	95.975	131.68	161.83	195.67	227.72	311.06	396.03	472.84	380.07	220.32	NaN	NaN	NaN	NaN	NaN	NaN	NaN	NaN	NaN	NaN	NaN	NaN
NaN	NaN	NaN	NaN	NaN	NaN	NaN	NaN	NaN	NaN	NaN	NaN	43.209	68.417	74.118	75.383	81.713	95.515	100.43	106.65	108.8	125.47	136.82	155.45	166.21	189.9	205.09	233.69	263.44	284.03	268.28	224.82	234.64	305.44	416.42	478.86	503.35	NaN	NaN	NaN	NaN	NaN	NaN	NaN	NaN	NaN	NaN	NaN	NaN	NaN
NaN	NaN	NaN	NaN	NaN	NaN	NaN	NaN	NaN	NaN	NaN	NaN	NaN	NaN	NaN	NaN	NaN	NaN	NaN	NaN	NaN	NaN	NaN	NaN	NaN	NaN	NaN	NaN	132.79	211.41	244.41	246.83	222.05	213.45	279.68	366.94	410.94	362.8	254.05	219.36	175.63	250.63	263.76	341.78	336.81	307.11	NaN	NaN	NaN	NaN
NaN	NaN	NaN	NaN	NaN	NaN	NaN	NaN	NaN	NaN	NaN	NaN	NaN	NaN	NaN	NaN	NaN	NaN	NaN	NaN	NaN	NaN	NaN	NaN	19.93	42.638	62.549	89.512	133.74	172.07	213.67	239.18	279.54	290.81	327.3	361.68	395.75	338.85	272.05	226.57	NaN	NaN	NaN	NaN	NaN	NaN	NaN	NaN	NaN	NaN
NaN	NaN	NaN	NaN	NaN	NaN	NaN	NaN	NaN	NaN	NaN	NaN	NaN	NaN	NaN	NaN	NaN	NaN	NaN	46.132	34.192	33.496	45.014	72.269	79.096	58.654	38.469	34.864	58.333	78.917	95.897	116.57	159.47	235.28	307.95	342.53	287.92	165.93	NaN	NaN	NaN	NaN	NaN	NaN	NaN	NaN	NaN	NaN	NaN	NaN
NaN	NaN	NaN	NaN	NaN	NaN	NaN	NaN	NaN	NaN	NaN	NaN	NaN	NaN	NaN	NaN	NaN	NaN	NaN	147.32	212.88	265.1	289.34	263.7	244.14	219.47	243.14	231.41	231.91	213.49	231.05	230.22	226.29	255.61	343.67	406.64	391.94	323.14	255.28	153.07	NaN	NaN	NaN	NaN	NaN	NaN	NaN	NaN	NaN	NaN
NaN	NaN	NaN	NaN	NaN	NaN	NaN	NaN	NaN	NaN	NaN	NaN	NaN	NaN	NaN	NaN	NaN	NaN	NaN	NaN	NaN	NaN	NaN	NaN	NaN	110.27	209.57	316.3	421.65	511.87	559.92	590.32	605.16	587.99	592.19	545.39	442.31	321.58	162.12	NaN	NaN	NaN	NaN	NaN	NaN	NaN	NaN	NaN	NaN	NaN
NaN	NaN	NaN	NaN	NaN	NaN	NaN	NaN	NaN	NaN	NaN	NaN	NaN	NaN	NaN	NaN	NaN	NaN	NaN	NaN	NaN	NaN	NaN	49.505	97.566	155.64	228.76	284.53	317.22	321.37	345.71	371.81	435.02	465.27	532.84	612.04	642.12	590.54	458.25	350.87	302.62	261.69	348.39	247.3	NaN	NaN	NaN	NaN	NaN	NaN
NaN	NaN	NaN	NaN	NaN	NaN	NaN	NaN	NaN	NaN	NaN	NaN	NaN	NaN	NaN	NaN	NaN	NaN	NaN	NaN	NaN	NaN	NaN	9.0276	26.106	48.5	65.747	68.145	71.553	125.52	237.99	351.6	446.32	488.94	515.89	491.37	402.63	233.27	NaN	NaN	NaN	NaN	NaN	NaN	NaN	NaN	NaN	NaN	NaN	NaN
NaN	NaN	NaN	NaN	NaN	NaN	NaN	NaN	NaN	NaN	NaN	NaN	NaN	NaN	NaN	NaN	NaN	NaN	52.797	63.89	76.173	79.957	78.707	66.203	56.451	63.803	62.035	66.788	56.681	71.548	81.356	122.26	210.63	337.5	450.04	476.57	439.48	265.75	NaN	NaN	NaN	NaN	NaN	NaN	NaN	NaN	NaN	NaN	NaN	NaN
NaN	NaN	NaN	NaN	NaN	NaN	NaN	NaN	NaN	NaN	NaN	NaN	NaN	NaN	NaN	NaN	NaN	NaN	NaN	NaN	NaN	NaN	NaN	NaN	NaN	NaN	NaN	113.17	84.978	101.52	185.58	261.06	324.31	346.85	422.22	495.65	509.36	324.68	NaN	NaN	NaN	NaN	NaN	NaN	NaN	NaN	NaN	NaN	NaN	NaN
NaN	NaN	NaN	NaN	NaN	NaN	NaN	NaN	NaN	NaN	NaN	NaN	NaN	NaN	NaN	NaN	NaN	NaN	NaN	NaN	NaN	NaN	NaN	81.984	82.754	86.763	109.15	148.94	196.39	260.14	306.61	368.18	405.91	443.36	458.63	431.59	278.51	NaN	NaN	NaN	NaN	NaN	NaN	NaN	NaN	NaN	NaN	NaN	NaN	NaN
NaN	NaN	NaN	NaN	NaN	NaN	NaN	NaN	NaN	NaN	NaN	NaN	NaN	NaN	NaN	NaN	NaN	NaN	NaN	NaN	NaN	NaN	63.042	64.83	64.265	70.723	75.779	80.486	92.315	104.74	114.36	125.07	132.36	133.5	162.7	211.07	261.89	253.6	225.13	138.39	NaN	NaN	NaN	NaN	NaN	NaN	NaN	NaN	NaN	NaN
NaN	NaN	NaN	NaN	NaN	NaN	NaN	NaN	NaN	NaN	NaN	NaN	NaN	NaN	NaN	NaN	NaN	NaN	NaN	NaN	78.397	78.746	72.615	56.887	42.652	36.925	46.833	62.934	64.379	53.994	64.739	82.767	116.54	133.52	182.2	229.71	316.74	342.42	317.61	264.66	235.7	281.43	293.85	307.53	274.68	252.82	221.63	139.03	NaN	NaN
NaN	NaN	NaN	NaN	NaN	NaN	NaN	NaN	NaN	NaN	NaN	108.6	104.63	94.046	84.011	78.766	82.491	62.934	54.642	35.848	45.34	31.83	19.734	16.551	35.088	74.999	104.93	121.81	155.2	222.63	274.94	287.37	256.68	249.84	264.99	304.94	286.18	262.22	145.18	NaN	NaN	NaN	NaN	NaN	NaN	NaN	NaN	NaN	NaN	NaN
NaN	NaN	NaN	NaN	NaN	NaN	NaN	NaN	NaN	NaN	NaN	NaN	NaN	NaN	NaN	NaN	NaN	NaN	NaN	NaN	NaN	NaN	NaN	NaN	NaN	NaN	NaN	48.778	53.581	66.806	79.045	99.421	128.41	204.79	331.51	449.23	436.12	354.51	271.14	270.33	297.14	293.12	299.81	275.33	276.64	251.12	261.59	287.16	294.98	255.75
NaN	NaN	NaN	NaN	NaN	NaN	NaN	NaN	NaN	NaN	NaN	NaN	NaN	NaN	NaN	NaN	NaN	NaN	NaN	NaN	NaN	118.78	86.151	77.577	88.495	71.449	66.842	59.601	65.956	68.762	92.781	116.44	152.3	230.41	317.39	435.66	439.51	397.61	237.19	116.98	NaN	NaN	NaN	NaN	NaN	NaN	NaN	NaN	NaN	NaN
NaN	NaN	NaN	NaN	NaN	NaN	NaN	NaN	NaN	NaN	NaN	NaN	NaN	NaN	NaN	NaN	NaN	NaN	NaN	NaN	NaN	82.358	71.114	67.174	99.663	114.82	125.15	103.44	124.96	148.69	182.62	223.09	276.89	327.29	409.3	428.09	373.17	197.64	NaN	NaN	NaN	NaN	NaN	NaN	NaN	NaN	NaN	NaN	NaN	NaN
NaN	NaN	NaN	NaN	NaN	NaN	NaN	NaN	NaN	NaN	NaN	NaN	NaN	NaN	NaN	NaN	NaN	NaN	NaN	NaN	NaN	NaN	92.881	115.22	117.27	133.86	163.13	217.14	259.27	280.71	282.12	287.49	295.58	339.65	393.75	477.26	508.46	414.83	227.23	NaN	NaN	NaN	NaN	NaN	NaN	NaN	NaN	NaN	NaN	NaN
NaN	141.67	171.96	186.34	203.83	239.49	272.12	289.66	285.79	263.6	237.79	221.38	224.5	220.03	212.41	203.68	193.14	196.15	182.47	184.91	162.77	169.07	164.17	179.11	156.72	147	133.65	160.48	171.53	193.17	214.69	248.33	320.14	391.58	474.61	500.97	497.19	NaN	NaN	NaN	NaN	NaN	NaN	NaN	NaN	NaN	NaN	NaN	NaN	NaN
NaN	NaN	NaN	NaN	NaN	NaN	NaN	NaN	NaN	NaN	NaN	NaN	NaN	NaN	NaN	NaN	NaN	NaN	NaN	NaN	NaN	NaN	44.743	57.725	59.015	63.9	82.895	177.11	308.64	430.88	472.31	480.62	481.86	515.35	538.03	590.86	578.76	497.21	401.69	333.54	299.44	316.57	211.47	NaN	NaN	NaN	NaN	NaN	NaN	NaN
NaN	NaN	NaN	NaN	NaN	NaN	NaN	NaN	NaN	NaN	NaN	NaN	117.15	131.23	121.77	136.26	103.71	108.46	105.14	101.73	106.24	109.75	146.49	174.48	203.64	211.79	213.25	184.09	161.59	140.23	152.19	169.11	178.12	203.65	213.76	282.85	314.75	325.11	298.21	268.04	304.26	338.96	382.76	404.79	379.85	348.25	307.06	304.46	NaN	NaN
NaN	NaN	NaN	NaN	NaN	NaN	NaN	NaN	NaN	NaN	NaN	NaN	NaN	NaN	NaN	NaN	NaN	NaN	NaN	NaN	112.71	75.976	65.878	84.546	87.884	96.822	90.335	110.08	119.93	141.08	171.57	199.28	230.11	259.92	268.96	299.19	266.82	246.73	218.91	243.68	261.08	269.71	266.29	289.5	302.26	303.71	274.12	231.42	205.46	201.73
NaN	NaN	NaN	NaN	NaN	NaN	NaN	NaN	NaN	NaN	NaN	NaN	NaN	NaN	NaN	NaN	NaN	NaN	NaN	NaN	NaN	NaN	81.167	100.3	107.34	110.35	123.85	150.62	178.18	192.1	199.22	222.46	267.83	362.44	441.03	518.94	499.88	381.95	195.22	NaN	NaN	NaN	NaN	NaN	NaN	NaN	NaN	NaN	NaN	NaN
NaN	NaN	NaN	NaN	NaN	NaN	NaN	NaN	NaN	NaN	NaN	NaN	NaN	NaN	NaN	NaN	NaN	NaN	NaN	NaN	NaN	115.6	104.41	104.88	100.11	109.13	134.96	209.78	276.84	313.8	296.09	283.76	287.27	373.68	523.85	731.69	792.78	662.46	349.33	NaN	NaN	NaN	NaN	NaN	NaN	NaN	NaN	NaN	NaN	NaN
NaN	NaN	NaN	NaN	NaN	NaN	NaN	NaN	NaN	NaN	NaN	NaN	NaN	NaN	NaN	NaN	NaN	NaN	NaN	NaN	NaN	NaN	47.02	31.823	32.698	39.783	52.028	39.483	58.387	96.275	185.48	308.13	438.97	533.54	603.05	617.32	554.22	327.72	NaN	NaN	NaN	NaN	NaN	NaN	NaN	NaN	NaN	NaN	NaN	NaN
NaN	NaN	NaN	NaN	NaN	NaN	NaN	NaN	NaN	NaN	NaN	NaN	NaN	NaN	NaN	NaN	NaN	NaN	57.09	40.537	34.956	33.685	24.061	23.147	29.494	34.004	30.231	46.474	67.016	103.63	124.31	168.64	222.8	303.4	423.21	465.93	399.86	207.21	NaN	NaN	NaN	NaN	NaN	NaN	NaN	NaN	NaN	NaN	NaN	NaN
NaN	NaN	NaN	NaN	NaN	NaN	NaN	NaN	NaN	NaN	NaN	NaN	NaN	NaN	NaN	NaN	NaN	NaN	NaN	NaN	NaN	NaN	NaN	NaN	NaN	NaN	122.56	107.35	96.339	104.34	101.78	120.09	196.44	321.88	457.75	515.16	451.12	310.7	138.07	NaN	NaN	NaN	NaN	NaN	NaN	NaN	NaN	NaN	NaN	NaN
NaN	NaN	NaN	NaN	NaN	NaN	NaN	NaN	NaN	NaN	NaN	NaN	NaN	NaN	NaN	NaN	NaN	NaN	NaN	NaN	NaN	NaN	NaN	NaN	NaN	NaN	NaN	187.41	235.89	280.1	336.46	414.56	541.1	729.04	867.87	850.93	610.08	294.14	NaN	NaN	NaN	NaN	NaN	NaN	NaN	NaN	NaN	NaN	NaN	NaN
NaN	NaN	NaN	NaN	NaN	NaN	NaN	NaN	NaN	NaN	NaN	NaN	NaN	NaN	NaN	NaN	NaN	NaN	NaN	56.706	53.159	69.87	100.54	129.83	147.38	181.43	223.5	262.89	277.17	318.44	364.95	419.75	430.1	437.47	437.07	410.03	311.18	212.82	162.67	178.2	194.61	128.1	NaN	NaN	NaN	NaN	NaN	NaN	NaN	NaN
NaN	NaN	NaN	NaN	NaN	NaN	NaN	NaN	NaN	NaN	NaN	NaN	NaN	NaN	NaN	NaN	NaN	NaN	NaN	NaN	NaN	NaN	NaN	113.4	111.08	107.65	96.284	92.765	82.576	95.915	92.819	104.54	142.43	229.07	374.78	440.09	432.19	250.59	NaN	NaN	NaN	NaN	NaN	NaN	NaN	NaN	NaN	NaN	NaN	NaN
NaN	NaN	NaN	NaN	NaN	NaN	NaN	NaN	NaN	NaN	NaN	NaN	NaN	NaN	NaN	NaN	NaN	NaN	NaN	NaN	NaN	NaN	NaN	NaN	NaN	NaN	NaN	77.797	125.71	184.55	251.05	319.25	360.29	377.03	389.61	384.46	365.28	292.44	195.87	116.89	94.625	116.26	147.67	142.85	150.23	128.52	131.03	124.85	133.01	92.137
NaN	NaN	NaN	NaN	NaN	NaN	NaN	NaN	NaN	NaN	NaN	NaN	NaN	NaN	NaN	NaN	NaN	NaN	NaN	NaN	70.209	74.085	79.014	91.401	135.71	194.05	231.93	244.74	223.26	230.2	247.62	282.85	345.77	447.41	565.61	563.75	493.72	328.37	248.47	203.56	233.74	272.91	250.89	211.66	153.83	158.8	200.71	254.13	277.11	244.51
NaN	NaN	NaN	NaN	NaN	NaN	NaN	NaN	NaN	NaN	NaN	NaN	NaN	NaN	NaN	NaN	NaN	NaN	NaN	115.18	121.65	122.52	121.35	118.56	127.5	142.21	179.9	190.32	194.72	175.13	157.6	151.98	154.45	186.03	269.3	435.67	531.52	429.03	204.27	NaN	NaN	NaN	NaN	NaN	NaN	NaN	NaN	NaN	NaN	NaN
NaN	NaN	NaN	NaN	NaN	NaN	NaN	NaN	NaN	67.184	71.789	65.386	53.591	49.281	53.087	55.639	46.138	47.799	58.534	80.127	91.397	94.938	93.814	84.33	74.308	62.369	60.779	59.136	56.209	53.755	66.333	135.24	261.23	416.8	530.03	580.01	514.99	406.24	211.09	NaN	NaN	NaN	NaN	NaN	NaN	NaN	NaN	NaN	NaN	NaN
NaN	NaN	NaN	NaN	NaN	NaN	NaN	NaN	NaN	NaN	NaN	NaN	NaN	NaN	NaN	NaN	NaN	NaN	NaN	NaN	NaN	68.064	49.88	50.012	46.303	68.933	78.861	84.459	84.503	68.922	63.792	68.655	109.27	186.49	266.87	302.59	267.66	152.4	NaN	NaN	NaN	NaN	NaN	NaN	NaN	NaN	NaN	NaN	NaN	NaN
NaN	NaN	NaN	NaN	NaN	89.962	62.332	62.111	75.997	76.866	71.522	90.526	100.55	123.84	119.83	127.32	111.85	112.79	104.44	99.993	81.218	72.538	56.654	50.42	42.175	40.755	47.723	47.275	50.842	56.201	89.461	175.76	304.36	456.74	554.29	613.62	515.7	408.66	304.67	201.4	NaN	NaN	NaN	NaN	NaN	NaN	NaN	NaN	NaN	NaN
NaN	NaN	NaN	NaN	NaN	NaN	NaN	NaN	NaN	NaN	NaN	NaN	NaN	NaN	NaN	NaN	NaN	NaN	NaN	NaN	128.04	138.07	143.39	145.73	134.31	113.81	114.26	115.11	118.32	133.65	158.47	200.95	232.46	286.38	369.07	430.09	403.36	330.89	253.89	158.71	NaN	NaN	NaN	NaN	NaN	NaN	NaN	NaN	NaN	NaN
NaN	NaN	NaN	NaN	NaN	NaN	NaN	NaN	NaN	NaN	NaN	NaN	NaN	NaN	NaN	NaN	NaN	35.122	54.192	66.933	66.349	79.27	78.15	82.04	101.34	128.35	155.12	157.78	141.91	128.83	110.2	109.1	106.54	137.13	208.77	266.78	281.34	246.8	149.08	NaN	NaN	NaN	NaN	NaN	NaN	NaN	NaN	NaN	NaN	NaN
NaN	NaN	NaN	NaN	NaN	NaN	NaN	NaN	NaN	NaN	NaN	NaN	NaN	NaN	NaN	NaN	NaN	NaN	NaN	NaN	NaN	NaN	48.46	85.792	112.79	137.68	144.39	167.8	202.61	288.56	305.35	278.35	211.06	205.92	244.02	295.38	296.63	195.88	NaN	NaN	NaN	NaN	NaN	NaN	NaN	NaN	NaN	NaN	NaN	NaN
NaN	NaN	NaN	NaN	NaN	NaN	NaN	NaN	NaN	NaN	NaN	NaN	NaN	NaN	NaN	NaN	NaN	NaN	NaN	NaN	NaN	NaN	NaN	NaN	NaN	NaN	64.368	94.614	109.9	107.54	134.54	162.3	196.17	245.13	302.16	370.66	387.29	341.15	285.05	238.18	229.79	235.67	159.72	NaN	NaN	NaN	NaN	NaN	NaN	NaN
NaN	NaN	NaN	NaN	NaN	NaN	NaN	NaN	NaN	NaN	NaN	NaN	NaN	NaN	NaN	NaN	46.474	63.596	58.613	51.195	80.189	142.18	219.73	234.61	242.28	217.21	220.52	208.83	218.35	236.47	233.82	256	247.93	269.37	287.09	319.42	272.33	203.29	156.28	155.61	143.29	115.17	136.3	173.46	174.35	174.1	156.31	178.39	126.93	72.891
NaN	NaN	NaN	NaN	NaN	NaN	NaN	NaN	NaN	NaN	NaN	NaN	NaN	NaN	NaN	NaN	NaN	NaN	NaN	NaN	89.1	161.57	222.57	266.63	289.35	282.67	270.6	261.33	262.57	300.96	387.37	525.73	647.2	699.53	718.71	621.26	602.46	459.12	418.2	296.13	316.96	315.18	277.84	204.18	154.76	218.56	273.61	266.56	267.94	256.1
NaN	NaN	NaN	NaN	NaN	NaN	NaN	NaN	NaN	NaN	NaN	NaN	NaN	24.657	36.708	30.785	44.664	44.456	50.712	42.721	63.482	68.038	69.695	63.049	65.855	77.898	91.034	119.84	143.24	175.24	213.82	248.7	277.12	291.26	318.78	315.71	278.05	208.4	111.95	NaN	NaN	NaN	NaN	NaN	NaN	NaN	NaN	NaN	NaN	NaN
NaN	NaN	NaN	NaN	NaN	NaN	NaN	NaN	NaN	NaN	NaN	NaN	NaN	NaN	NaN	NaN	NaN	NaN	NaN	NaN	NaN	NaN	NaN	NaN	NaN	42.76	60.021	61.239	58.71	64.133	64.001	85.911	142.01	226.49	309.01	378.1	359.57	286.09	138.21	NaN	NaN	NaN	NaN	NaN	NaN	NaN	NaN	NaN	NaN	NaN
NaN	NaN	NaN	NaN	NaN	NaN	NaN	NaN	NaN	NaN	NaN	NaN	NaN	NaN	NaN	NaN	NaN	37.996	60.978	67.677	70.912	71.56	81.255	87.636	108.46	135.01	178.68	202.81	203.71	209.36	218.2	274	345.95	448.14	517.12	527.79	423.59	308.49	207.57	216.8	226.59	241.13	193.55	194.71	191.62	239.29	246.77	253.17	234.61	NaN
NaN	NaN	NaN	NaN	NaN	NaN	NaN	NaN	NaN	NaN	NaN	NaN	NaN	NaN	NaN	NaN	NaN	NaN	NaN	NaN	NaN	NaN	50.267	87.639	101.53	109.99	122.48	138.4	157.03	169.76	219.49	295.16	350.02	376.41	374.94	384.69	314.93	239.16	163.17	163.77	156.05	146.32	129.48	128.5	107.78	124.56	136.1	162.21	154.57	157.06
NaN	NaN	NaN	NaN	NaN	NaN	NaN	NaN	NaN	NaN	NaN	NaN	NaN	NaN	NaN	NaN	NaN	NaN	NaN	NaN	NaN	NaN	NaN	NaN	NaN	NaN	NaN	54.262	89.892	128.8	171.76	220.51	298.03	361.42	392.73	379.36	299.27	183.59	NaN	NaN	NaN	NaN	NaN	NaN	NaN	NaN	NaN	NaN	NaN	NaN
NaN	NaN	NaN	NaN	NaN	NaN	NaN	NaN	NaN	NaN	NaN	NaN	NaN	NaN	NaN	NaN	NaN	NaN	NaN	NaN	NaN	43.377	62.897	55.575	60.164	78.654	102.45	119.72	132.6	130.55	142.54	135.05	163.07	230.87	335.82	421.27	391	242.65	NaN	NaN	NaN	NaN	NaN	NaN	NaN	NaN	NaN	NaN	NaN	NaN
NaN	NaN	NaN	NaN	NaN	NaN	NaN	NaN	NaN	42.348	53.093	59.885	46.925	65.438	88.709	121.72	152.34	162.53	181.18	194.43	227.81	265.37	311.81	337.89	340.23	320.63	288.31	280.6	284.34	298.74	304.93	316.28	326.22	323.81	353.45	401.12	446.22	301.5	NaN	NaN	NaN	NaN	NaN	NaN	NaN	NaN	NaN	NaN	NaN	NaN
NaN	NaN	NaN	NaN	NaN	NaN	NaN	NaN	NaN	NaN	NaN	NaN	NaN	NaN	NaN	NaN	NaN	NaN	25.193	31.936	30.402	38.583	51.266	63.301	60.658	57.881	52.188	55.124	62.236	60.343	61.499	62.275	88.31	124.61	193.22	264.4	277.67	249.51	136.9	NaN	NaN	NaN	NaN	NaN	NaN	NaN	NaN	NaN	NaN	NaN
NaN	NaN	NaN	NaN	NaN	NaN	NaN	NaN	NaN	NaN	NaN	NaN	NaN	NaN	NaN	NaN	NaN	NaN	NaN	NaN	NaN	NaN	NaN	NaN	NaN	NaN	NaN	69.026	142.27	194.14	225.7	250.15	276.51	333.01	349.78	405.62	391.02	383	312.09	248.39	181.37	150.35	161.79	182.58	191.39	201.74	233.58	262.62	259.32	218.6
NaN	NaN	NaN	NaN	NaN	NaN	NaN	NaN	NaN	NaN	NaN	NaN	NaN	NaN	NaN	NaN	NaN	NaN	NaN	NaN	NaN	NaN	NaN	NaN	NaN	NaN	NaN	NaN	NaN	NaN	NaN	342.12	531.67	605.56	670.71	705.77	668.98	546.26	463.3	399.18	419.02	393.82	414.25	399.53	427.31	427.41	418.54	397.95	249.2	NaN
NaN	NaN	NaN	NaN	NaN	NaN	NaN	NaN	NaN	NaN	NaN	NaN	NaN	NaN	NaN	NaN	NaN	NaN	NaN	NaN	NaN	NaN	NaN	NaN	24.5	44.963	37.441	34.205	23.375	34.785	58.544	107.73	167.46	262.68	361.65	380.64	337.86	224.9	201.92	210.95	254.15	262.05	238.08	236.56	225.65	159.15	NaN	NaN	NaN	NaN
NaN	NaN	NaN	NaN	NaN	NaN	NaN	NaN	NaN	NaN	NaN	NaN	NaN	NaN	NaN	51.411	73.677	60.163	69.465	69.184	73.365	85.467	102.5	109.57	114.64	102.12	88.439	77.275	71.212	70.323	72.063	84.388	91.405	80.394	71.27	100.43	82.253	NaN	NaN	NaN	NaN	NaN	NaN	NaN	NaN	NaN	NaN	NaN	NaN	NaN
NaN	NaN	NaN	NaN	NaN	NaN	NaN	NaN	NaN	NaN	NaN	NaN	NaN	NaN	NaN	NaN	NaN	NaN	NaN	NaN	NaN	NaN	NaN	NaN	NaN	NaN	NaN	NaN	54.563	95.239	120.29	162.34	234.04	329.82	414.49	451.54	423.93	346.32	272.68	219.36	223.75	232.64	250.28	241.3	233.94	232.75	245.42	262.11	268	260.89
NaN	NaN	NaN	NaN	NaN	NaN	NaN	NaN	NaN	NaN	NaN	NaN	NaN	NaN	NaN	NaN	NaN	NaN	NaN	NaN	NaN	NaN	NaN	NaN	NaN	40.519	58.113	69.933	67.434	64.641	51.605	62.38	104.55	165.65	287.6	357.34	365.06	260.08	133.37	NaN	NaN	NaN	NaN	NaN	NaN	NaN	NaN	NaN	NaN	NaN
NaN	NaN	NaN	NaN	NaN	NaN	NaN	NaN	NaN	NaN	NaN	NaN	NaN	NaN	NaN	NaN	NaN	NaN	NaN	NaN	NaN	NaN	NaN	NaN	NaN	NaN	NaN	NaN	NaN	NaN	60.54	109.21	132.3	176.24	227.33	281.52	292.8	250.62	176.4	169.03	182.36	221.65	222.7	243.85	243.52	226.35	181.21	107.97	NaN	NaN
NaN	NaN	NaN	NaN	NaN	NaN	NaN	NaN	NaN	NaN	NaN	NaN	NaN	NaN	NaN	NaN	NaN	NaN	37.297	54.836	53.073	43.409	37.453	28.188	33.151	34.703	41.787	38.925	42.355	36.972	49.297	78.608	159.15	262.54	329.84	361.57	326.55	273.34	NaN	NaN	NaN	NaN	NaN	NaN	NaN	NaN	NaN	NaN	NaN	NaN
NaN	NaN	NaN	NaN	NaN	NaN	NaN	NaN	NaN	NaN	NaN	NaN	NaN	NaN	NaN	NaN	NaN	NaN	NaN	NaN	NaN	NaN	NaN	NaN	NaN	18.911	25.496	39.479	76.016	124.38	202.73	298.93	413.69	468.59	513.94	510.76	356.09	NaN	NaN	NaN	NaN	NaN	NaN	NaN	NaN	NaN	NaN	NaN	NaN	NaN
NaN	NaN	NaN	NaN	NaN	NaN	NaN	NaN	NaN	NaN	NaN	NaN	NaN	NaN	NaN	NaN	NaN	NaN	NaN	NaN	NaN	NaN	NaN	NaN	NaN	NaN	38.08	58.51	64.28	69.912	77.924	107.7	131.68	187.6	238.22	283.5	265.16	166.01	NaN	NaN	NaN	NaN	NaN	NaN	NaN	NaN	NaN	NaN	NaN	NaN
NaN	NaN	NaN	NaN	NaN	NaN	NaN	NaN	NaN	NaN	NaN	NaN	NaN	NaN	NaN	NaN	NaN	NaN	NaN	NaN	NaN	NaN	NaN	35.918	54.49	55.73	72.064	93.086	139.58	185.03	234.52	270.7	345.19	434.33	497.77	481.82	409.58	NaN	NaN	NaN	NaN	NaN	NaN	NaN	NaN	NaN	NaN	NaN	NaN	NaN
NaN	NaN	NaN	NaN	NaN	NaN	NaN	NaN	NaN	NaN	NaN	NaN	NaN	NaN	NaN	NaN	NaN	NaN	NaN	NaN	NaN	NaN	NaN	NaN	NaN	NaN	NaN	NaN	NaN	NaN	NaN	188.32	333.7	436.01	575.25	655.22	631.1	464.75	326.36	227	239.29	253.09	NaN	NaN	NaN	NaN	NaN	NaN	NaN	NaN
NaN	NaN	NaN	NaN	NaN	NaN	NaN	NaN	NaN	NaN	NaN	NaN	NaN	NaN	NaN	NaN	NaN	NaN	NaN	NaN	NaN	NaN	NaN	NaN	NaN	84.08	118.31	159.93	186.16	215.64	203.54	197.21	186.82	218.58	273.23	358.34	269.02	NaN	NaN	NaN	NaN	NaN	NaN	NaN	NaN	NaN	NaN	NaN	NaN	NaN
NaN	NaN	NaN	NaN	NaN	NaN	NaN	NaN	NaN	NaN	NaN	NaN	NaN	NaN	NaN	NaN	NaN	NaN	NaN	NaN	NaN	NaN	NaN	NaN	NaN	NaN	NaN	155.35	202.71	260.54	309.29	371.64	412.89	459	512.74	508.62	425.77	227.05	NaN	NaN	NaN	NaN	NaN	NaN	NaN	NaN	NaN	NaN	NaN	NaN
NaN	NaN	NaN	NaN	NaN	NaN	NaN	NaN	NaN	NaN	NaN	NaN	NaN	NaN	NaN	NaN	NaN	NaN	NaN	NaN	NaN	NaN	NaN	NaN	74.978	95.575	105.78	136.04	163.02	221.07	278.57	347.76	442.27	511.42	613.43	635.19	536.11	297.77	NaN	NaN	NaN	NaN	NaN	NaN	NaN	NaN	NaN	NaN	NaN	NaN
NaN	NaN	NaN	NaN	NaN	NaN	NaN	NaN	NaN	NaN	NaN	NaN	NaN	NaN	79.001	77.552	84.73	88.625	97.087	94.871	113.55	143.99	215.01	306.08	391.92	488.95	535.91	587.54	612.19	642.49	672.09	681.6	727.49	754.91	750.48	744.55	695.65	607.99	351.11	NaN	NaN	NaN	NaN	NaN	NaN	NaN	NaN	NaN	NaN	NaN
NaN	NaN	NaN	NaN	NaN	NaN	NaN	NaN	20.147	60.795	78.76	69.623	75.794	82.396	83.89	75.28	64.921	65.59	67.884	73.258	76.948	79.438	80.799	78.118	69.541	67.676	64.55	66.901	67.509	80.854	94.164	131.12	187	285.71	362.18	393.3	350.89	211.07	NaN	NaN	NaN	NaN	NaN	NaN	NaN	NaN	NaN	NaN	NaN	NaN
NaN	NaN	NaN	NaN	NaN	NaN	NaN	NaN	NaN	NaN	NaN	NaN	NaN	NaN	NaN	NaN	NaN	75.176	71.201	69.267	60.437	47.941	31.751	24.265	18.72	32.553	36.89	48.424	43.169	59.717	94.596	159.12	226.76	309.35	361.94	385.39	328.25	265.58	143.89	NaN	NaN	NaN	NaN	NaN	NaN	NaN	NaN	NaN	NaN	NaN
NaN	NaN	NaN	NaN	NaN	NaN	NaN	NaN	NaN	NaN	NaN	NaN	NaN	NaN	NaN	NaN	NaN	NaN	NaN	NaN	NaN	41.931	61.518	63.778	78.615	61.37	59.653	41.101	33.973	43.352	49.391	69.791	72.046	97.705	154.07	237.36	250.76	168.51	NaN	NaN	NaN	NaN	NaN	NaN	NaN	NaN	NaN	NaN	NaN	NaN
NaN	NaN	NaN	NaN	NaN	NaN	NaN	NaN	NaN	NaN	NaN	NaN	NaN	NaN	NaN	NaN	NaN	NaN	NaN	NaN	NaN	33.839	66.154	90.529	119.01	152.01	209.71	271.49	304.68	306.73	287.59	296.6	333.23	390.39	441.96	434.79	375.71	216.63	NaN	NaN	NaN	NaN	NaN	NaN	NaN	NaN	NaN	NaN	NaN	NaN
NaN	NaN	NaN	NaN	NaN	NaN	NaN	NaN	NaN	NaN	NaN	NaN	NaN	15.035	38.939	49.069	54.771	54.56	51.8	45.588	43.447	48.366	46.75	39.87	35.999	41.142	39.853	34.219	25.434	34.426	57.318	124.16	228.13	363.65	460.48	475.18	416.32	312.71	175.3	NaN	NaN	NaN	NaN	NaN	NaN	NaN	NaN	NaN	NaN	NaN
NaN	NaN	NaN	NaN	NaN	NaN	NaN	NaN	NaN	NaN	NaN	NaN	NaN	NaN	NaN	NaN	NaN	NaN	NaN	NaN	NaN	NaN	NaN	NaN	158.88	214.3	263.71	303.49	324.68	335.42	357.11	481.8	607.51	738.92	789.67	746.84	656.98	520.64	443.88	263.94	NaN	NaN	NaN	NaN	NaN	NaN	NaN	NaN	NaN	NaN
NaN	NaN	NaN	NaN	NaN	NaN	NaN	NaN	NaN	NaN	NaN	NaN	NaN	NaN	NaN	NaN	NaN	NaN	NaN	NaN	NaN	NaN	NaN	NaN	107.65	187.03	267.76	337.24	357.46	327.67	325.8	326.46	368.08	429.68	504.48	559.96	477.05	287.61	NaN	NaN	NaN	NaN	NaN	NaN	NaN	NaN	NaN	NaN	NaN	NaN
NaN	NaN	NaN	NaN	NaN	NaN	NaN	NaN	NaN	NaN	NaN	NaN	NaN	NaN	NaN	NaN	NaN	NaN	NaN	59.213	59.072	66.988	74.948	76.038	65.201	57.427	56.724	62.386	71.829	91.714	129.75	183.38	253.36	353.6	433.99	469.87	396.67	296.3	200.75	159.75	169.64	191.61	232.08	252.28	264.36	242.86	182.16	155.83	146.19	169.98
NaN	NaN	NaN	NaN	NaN	NaN	NaN	NaN	NaN	NaN	NaN	NaN	NaN	NaN	NaN	NaN	NaN	NaN	NaN	NaN	NaN	NaN	NaN	84.499	91.541	81.496	88.811	68.24	78.957	81.256	134.2	217.66	342.72	479.26	576.13	632.39	589.02	379.85	NaN	NaN	NaN	NaN	NaN	NaN	NaN	NaN	NaN	NaN	NaN	NaN
NaN	NaN	NaN	NaN	NaN	NaN	NaN	NaN	NaN	NaN	NaN	NaN	NaN	NaN	NaN	NaN	NaN	NaN	NaN	NaN	NaN	NaN	81.462	101.76	110.09	112.7	129.03	135.42	149.47	148.69	152.62	172.5	262.8	407.06	561.11	572.41	472.52	245.18	NaN	NaN	NaN	NaN	NaN	NaN	NaN	NaN	NaN	NaN	NaN	NaN
NaN	NaN	NaN	NaN	NaN	NaN	NaN	NaN	NaN	NaN	NaN	NaN	NaN	NaN	NaN	NaN	NaN	NaN	NaN	NaN	NaN	NaN	NaN	NaN	NaN	NaN	155.03	249.64	336.64	416.56	461.87	518.16	610.16	708.95	769.6	772.9	696.02	440.4	NaN	NaN	NaN	NaN	NaN	NaN	NaN	NaN	NaN	NaN	NaN	NaN
NaN	NaN	NaN	NaN	NaN	NaN	NaN	NaN	NaN	NaN	NaN	NaN	NaN	NaN	NaN	NaN	NaN	NaN	NaN	NaN	80.969	88.129	88.693	79.895	78.518	86.354	117.41	170.9	213.68	239.76	236.41	239.98	243.04	296.02	427.62	562.12	532.52	319.17	NaN	NaN	NaN	NaN	NaN	NaN	NaN	NaN	NaN	NaN	NaN	NaN
NaN	NaN	NaN	NaN	NaN	NaN	NaN	NaN	NaN	NaN	NaN	NaN	NaN	NaN	NaN	NaN	NaN	NaN	NaN	NaN	NaN	7.9168	50.67	80.949	102.75	109.43	114.65	110.85	120.24	119.43	141.11	141.54	184.3	243.72	331.33	358.1	338.9	267.87	222.83	123.8	NaN	NaN	NaN	NaN	NaN	NaN	NaN	NaN	NaN	NaN
NaN	NaN	NaN	NaN	NaN	NaN	NaN	NaN	NaN	NaN	NaN	NaN	NaN	NaN	NaN	NaN	NaN	NaN	NaN	NaN	NaN	NaN	NaN	101.07	134.06	177.8	220.55	224.29	229.27	215.85	211.01	192	187.88	233.09	306.32	392.87	361.52	314.09	161.42	NaN	NaN	NaN	NaN	NaN	NaN	NaN	NaN	NaN	NaN	NaN
NaN	NaN	NaN	NaN	NaN	NaN	NaN	NaN	NaN	NaN	NaN	NaN	NaN	NaN	NaN	NaN	NaN	NaN	NaN	74.213	66.563	61.34	59.591	63.648	69.387	93.909	147.04	227.82	296.98	345.76	347.69	356.07	312.83	328.71	326.77	347.84	223.99	NaN	NaN	NaN	NaN	NaN	NaN	NaN	NaN	NaN	NaN	NaN	NaN	NaN
NaN	NaN	NaN	NaN	NaN	NaN	NaN	NaN	NaN	NaN	NaN	NaN	NaN	NaN	NaN	NaN	NaN	NaN	NaN	NaN	NaN	NaN	NaN	NaN	NaN	NaN	NaN	110.62	149.6	172.19	207.46	241.99	300.09	369.71	472.45	559.84	505.17	388.98	184.02	NaN	NaN	NaN	NaN	NaN	NaN	NaN	NaN	NaN	NaN	NaN
NaN	NaN	NaN	NaN	NaN	NaN	NaN	NaN	NaN	NaN	NaN	NaN	NaN	NaN	NaN	NaN	NaN	NaN	NaN	NaN	NaN	NaN	NaN	NaN	NaN	151.51	255.11	337.4	376.14	432.14	456	488.25	515.14	518.28	554.09	527.4	539.59	425.17	262.29	NaN	NaN	NaN	NaN	NaN	NaN	NaN	NaN	NaN	NaN	NaN
NaN	NaN	NaN	NaN	NaN	NaN	NaN	NaN	NaN	NaN	NaN	NaN	NaN	NaN	NaN	NaN	NaN	NaN	NaN	NaN	NaN	NaN	NaN	NaN	NaN	NaN	NaN	104.99	101.25	106.97	147.95	182.44	281.67	403.53	476.01	406.94	292.95	145.75	NaN	NaN	NaN	NaN	NaN	NaN	NaN	NaN	NaN	NaN	NaN	NaN
NaN	NaN	NaN	NaN	NaN	NaN	NaN	NaN	NaN	NaN	NaN	NaN	NaN	NaN	NaN	NaN	NaN	NaN	NaN	NaN	NaN	NaN	44.493	58.273	62.362	54.173	55.865	71.028	112.34	150.02	184.65	237.1	314.83	438.11	524.42	555.76	448.75	311.29	189.68	197.62	191.56	249.2	256.5	301.53	272.66	247.63	235.12	242.45	269.64	316.17
NaN	NaN	NaN	NaN	NaN	NaN	NaN	NaN	NaN	NaN	NaN	NaN	NaN	NaN	NaN	NaN	NaN	NaN	NaN	NaN	NaN	NaN	NaN	NaN	78.574	91.578	93.635	91.403	94.199	111.22	116.22	121.17	128.55	197.25	304.72	445.03	459.75	310.6	NaN	NaN	NaN	NaN	NaN	NaN	NaN	NaN	NaN	NaN	NaN	NaN
NaN	NaN	NaN	NaN	NaN	NaN	NaN	NaN	NaN	60.015	52.778	52.763	45.239	31.078	25.344	33.49	52.438	63.387	79.265	86.023	86.666	75.822	60.041	63.453	70.975	69.19	61.822	60.688	69.223	74.23	90.667	130.27	208.22	310.39	432.08	521.52	505.36	404.8	210.51	NaN	NaN	NaN	NaN	NaN	NaN	NaN	NaN	NaN	NaN	NaN
NaN	NaN	NaN	NaN	NaN	NaN	NaN	NaN	NaN	NaN	NaN	107.16	127.45	134.36	134.8	125.36	128.03	114.39	110.45	89.772	93.814	98.893	120.66	124.17	119.37	143.81	176.64	212.96	194.79	179.83	167.97	174.76	155.25	174.67	266.6	387.56	460.26	405.81	371.89	352.42	362.43	324.21	289.91	182.99	NaN	NaN	NaN	NaN	NaN	NaN
NaN	NaN	NaN	NaN	NaN	NaN	NaN	NaN	NaN	NaN	NaN	NaN	NaN	NaN	NaN	NaN	NaN	NaN	NaN	NaN	NaN	NaN	NaN	NaN	NaN	NaN	NaN	73.082	65.845	74.839	109.4	151.06	238.87	365.85	518.91	580.96	562.11	440.64	257.42	NaN	NaN	NaN	NaN	NaN	NaN	NaN	NaN	NaN	NaN	NaN
NaN	NaN	NaN	NaN	NaN	NaN	NaN	NaN	NaN	NaN	NaN	NaN	NaN	NaN	NaN	NaN	NaN	NaN	NaN	NaN	NaN	NaN	NaN	NaN	NaN	NaN	NaN	21.601	45.71	61.343	64.196	79.91	120.44	228.56	385.47	555.22	516.21	325.92	NaN	NaN	NaN	NaN	NaN	NaN	NaN	NaN	NaN	NaN	NaN	NaN
NaN	NaN	NaN	NaN	NaN	NaN	NaN	NaN	NaN	NaN	NaN	NaN	NaN	NaN	NaN	NaN	NaN	NaN	NaN	NaN	80.346	102.82	133.31	165.49	186.71	203.65	239.58	287.82	324.9	362.14	373.73	389.12	347.25	322.89	312.83	324.72	316.68	200.05	NaN	NaN	NaN	NaN	NaN	NaN	NaN	NaN	NaN	NaN	NaN	NaN
NaN	NaN	NaN	NaN	NaN	NaN	NaN	NaN	NaN	NaN	NaN	NaN	NaN	NaN	NaN	NaN	39.093	59.421	53.306	58.095	65.484	81.198	96.402	100.09	120.73	151.87	177.28	207.57	220.67	250.14	274.13	331.01	380.79	433.97	490.87	521.41	476.12	327.75	161.15	NaN	NaN	NaN	NaN	NaN	NaN	NaN	NaN	NaN	NaN	NaN
NaN	NaN	NaN	NaN	NaN	NaN	NaN	NaN	NaN	NaN	NaN	NaN	NaN	NaN	NaN	NaN	NaN	NaN	NaN	NaN	NaN	NaN	NaN	NaN	NaN	26.374	51.925	55.835	50.075	46.591	57.281	82.717	119.73	207.52	331.84	413.92	371.24	215.23	NaN	NaN	NaN	NaN	NaN	NaN	NaN	NaN	NaN	NaN	NaN	NaN
NaN	NaN	NaN	NaN	NaN	NaN	NaN	NaN	NaN	NaN	10.938	21.442	22.612	26.575	40.743	85.123	127	175.08	220.77	251.27	266.54	261.77	268.22	274.92	269.41	254.64	231.43	240.69	269.55	322.34	362.13	409.93	469.51	536.34	607.86	629.38	569.84	344.18	NaN	NaN	NaN	NaN	NaN	NaN	NaN	NaN	NaN	NaN	NaN	NaN
NaN	NaN	NaN	NaN	NaN	NaN	NaN	NaN	NaN	NaN	NaN	NaN	NaN	NaN	NaN	NaN	NaN	NaN	NaN	44.086	59.494	52.864	56.053	68.101	72.958	81.775	77.379	79.034	75.936	79.743	97.693	165.82	300.47	437.57	550.67	539.56	415.67	207.75	NaN	NaN	NaN	NaN	NaN	NaN	NaN	NaN	NaN	NaN	NaN	NaN
NaN	NaN	NaN	NaN	NaN	NaN	NaN	NaN	NaN	NaN	NaN	NaN	NaN	NaN	NaN	70.57	131.24	205.93	333.76	431.1	510.73	529.17	529.24	511.62	489.35	474.81	447.18	404.8	418.08	444.79	523.92	618.08	723.03	805.82	792.21	782.66	630.47	393.11	NaN	NaN	NaN	NaN	NaN	NaN	NaN	NaN	NaN	NaN	NaN	NaN
NaN	NaN	NaN	NaN	NaN	NaN	NaN	NaN	NaN	NaN	NaN	NaN	NaN	NaN	NaN	NaN	NaN	NaN	NaN	NaN	NaN	NaN	25.644	39.46	56.566	58.003	65.605	57.642	53.12	48.943	58.168	97.671	166.69	265.5	361.61	447.52	461.06	374.92	279.19	143.34	NaN	NaN	NaN	NaN	NaN	NaN	NaN	NaN	NaN	NaN
NaN	NaN	NaN	NaN	NaN	NaN	NaN	NaN	NaN	NaN	NaN	NaN	NaN	NaN	NaN	NaN	NaN	NaN	NaN	NaN	NaN	NaN	NaN	NaN	NaN	NaN	NaN	NaN	140.9	230.34	246.34	229.05	205.65	204.09	215.9	260.59	286.31	294.64	183.9	NaN	NaN	NaN	NaN	NaN	NaN	NaN	NaN	NaN	NaN	NaN
NaN	NaN	NaN	NaN	NaN	NaN	NaN	NaN	NaN	NaN	20.033	33.216	36.909	36.285	27.163	34.454	58.781	90.414	98.836	89.758	81.352	78.553	73.74	78.33	79.525	81.03	70.7	68.397	72.012	81.839	112.16	154.53	216.05	250.43	266.59	260.88	250	219.9	165.64	98.769	NaN	NaN	NaN	NaN	NaN	NaN	NaN	NaN	NaN	NaN
NaN	NaN	NaN	NaN	NaN	NaN	NaN	NaN	NaN	NaN	NaN	NaN	NaN	NaN	NaN	NaN	NaN	NaN	NaN	NaN	NaN	NaN	NaN	NaN	NaN	100.97	166.43	203.05	216.56	227.77	235.29	243.9	298.44	367.52	490.5	544.94	534.5	478.2	292.55	NaN	NaN	NaN	NaN	NaN	NaN	NaN	NaN	NaN	NaN	NaN
NaN	NaN	NaN	NaN	NaN	NaN	NaN	NaN	NaN	NaN	NaN	NaN	NaN	NaN	NaN	NaN	NaN	NaN	28.464	66.211	126.58	233.03	327.44	369.78	397.61	403.27	424.5	421.19	478.51	552.82	665.72	723.74	703.75	684.98	635.08	626.39	387.09	NaN	NaN	NaN	NaN	NaN	NaN	NaN	NaN	NaN	NaN	NaN	NaN	NaN
NaN	NaN	NaN	NaN	NaN	NaN	NaN	NaN	NaN	NaN	NaN	NaN	NaN	NaN	NaN	NaN	NaN	NaN	NaN	NaN	NaN	NaN	NaN	NaN	NaN	NaN	NaN	120.41	176.53	175.27	188.6	234.54	291.69	419.88	521.87	576.66	535.79	432.86	360.57	206.2	NaN	NaN	NaN	NaN	NaN	NaN	NaN	NaN	NaN	NaN
NaN	NaN	NaN	NaN	NaN	NaN	NaN	NaN	NaN	NaN	NaN	NaN	NaN	NaN	NaN	NaN	NaN	NaN	NaN	NaN	NaN	18.505	30.202	48.926	54.694	68.422	65.338	69.535	64.646	79.178	91.501	155.41	250.71	400.92	557.5	623.69	504.19	263.16	NaN	NaN	NaN	NaN	NaN	NaN	NaN	NaN	NaN	NaN	NaN	NaN
NaN	NaN	NaN	NaN	NaN	NaN	NaN	NaN	NaN	NaN	NaN	NaN	NaN	NaN	NaN	NaN	NaN	NaN	NaN	NaN	NaN	NaN	NaN	NaN	NaN	NaN	NaN	NaN	38.727	79.24	93.495	121.36	147.49	204.58	319.3	428.69	462.32	400.94	224.9	NaN	NaN	NaN	NaN	NaN	NaN	NaN	NaN	NaN	NaN	NaN
NaN	NaN	NaN	NaN	NaN	NaN	NaN	NaN	NaN	NaN	NaN	NaN	NaN	NaN	NaN	NaN	NaN	NaN	NaN	NaN	NaN	NaN	NaN	NaN	NaN	NaN	NaN	47.083	74.86	71.26	77.263	81.952	93.704	128.17	191.29	324.52	384.5	371.91	207.98	NaN	NaN	NaN	NaN	NaN	NaN	NaN	NaN	NaN	NaN	NaN
NaN	NaN	NaN	NaN	NaN	NaN	NaN	NaN	NaN	NaN	NaN	NaN	NaN	NaN	NaN	87.801	149.17	190.21	247.25	307.95	358.77	370.06	344.42	303.78	320.65	347.74	384.76	375.25	368.94	361.99	382.08	439.27	490.23	531.12	648.19	743.19	781.57	658.1	393.63	NaN	NaN	NaN	NaN	NaN	NaN	NaN	NaN	NaN	NaN	NaN
NaN	NaN	NaN	NaN	NaN	NaN	NaN	NaN	NaN	NaN	NaN	NaN	NaN	NaN	NaN	NaN	NaN	NaN	NaN	NaN	NaN	NaN	NaN	NaN	NaN	NaN	NaN	NaN	NaN	223.23	413.26	534.29	636.94	743.45	844.24	911.54	811.36	651.87	519.88	519.33	536.03	515.22	319.41	NaN	NaN	NaN	NaN	NaN	NaN	NaN
NaN	NaN	NaN	NaN	NaN	NaN	NaN	NaN	NaN	NaN	NaN	NaN	NaN	NaN	NaN	NaN	NaN	NaN	NaN	NaN	NaN	NaN	NaN	NaN	NaN	NaN	NaN	NaN	139.52	211.31	233.42	229.49	260.97	313.46	372.67	412.42	409.17	352.07	209.06	NaN	NaN	NaN	NaN	NaN	NaN	NaN	NaN	NaN	NaN	NaN
NaN	NaN	NaN	NaN	NaN	NaN	NaN	NaN	NaN	NaN	NaN	NaN	NaN	NaN	NaN	NaN	NaN	NaN	NaN	NaN	NaN	NaN	NaN	NaN	NaN	23.695	44.14	52.729	65.741	105.39	184.75	286.29	392.87	466.91	513.57	507.68	408.64	283.78	188.8	118.09	NaN	NaN	NaN	NaN	NaN	NaN	NaN	NaN	NaN	NaN
NaN	NaN	NaN	NaN	NaN	NaN	NaN	NaN	NaN	NaN	NaN	NaN	NaN	NaN	NaN	NaN	NaN	39.249	58.769	68.737	69.172	77.301	74.225	77.922	76.002	79.75	78.726	76.727	74.445	73.685	74.945	73.884	94.501	143.84	210.82	209.14	124.21	NaN	NaN	NaN	NaN	NaN	NaN	NaN	NaN	NaN	NaN	NaN	NaN	NaN
NaN	NaN	NaN	NaN	NaN	NaN	NaN	NaN	NaN	NaN	NaN	NaN	NaN	NaN	NaN	NaN	NaN	NaN	NaN	NaN	NaN	7.8594	29.641	38.331	33.05	35.635	37.831	37.884	33.674	52.997	106.21	184.26	268.12	398.05	543.54	649.18	555.55	320.59	NaN	NaN	NaN	NaN	NaN	NaN	NaN	NaN	NaN	NaN	NaN	NaN
NaN	NaN	NaN	NaN	NaN	NaN	NaN	NaN	NaN	NaN	NaN	NaN	NaN	NaN	NaN	NaN	NaN	NaN	40.248	36.293	33.485	34.889	28.666	26.137	17.892	31.48	34.572	52.693	56.879	69.813	79.552	98.534	127.56	169.95	252.21	307.97	327.74	274.65	165.76	NaN	NaN	NaN	NaN	NaN	NaN	NaN	NaN	NaN	NaN	NaN
NaN	NaN	NaN	NaN	NaN	NaN	NaN	NaN	NaN	NaN	NaN	NaN	NaN	NaN	NaN	NaN	NaN	NaN	NaN	NaN	NaN	NaN	NaN	152.59	223.58	256.51	257.59	249.35	248.32	235.07	230.6	214.98	243.67	288.53	356.69	384.01	338.98	203.68	NaN	NaN	NaN	NaN	NaN	NaN	NaN	NaN	NaN	NaN	NaN	NaN
NaN	NaN	NaN	NaN	NaN	NaN	NaN	NaN	NaN	NaN	NaN	NaN	NaN	NaN	NaN	26.035	13.65	12.029	10.43	20.519	17.421	19.327	15.581	20.917	25.471	31.123	35.546	38.253	28.723	31.784	61.83	134.89	186.02	210.92	213.09	231.44	189.87	111.75	NaN	NaN	NaN	NaN	NaN	NaN	NaN	NaN	NaN	NaN	NaN	NaN
NaN	NaN	NaN	NaN	NaN	NaN	NaN	NaN	NaN	NaN	NaN	NaN	NaN	NaN	NaN	NaN	NaN	NaN	NaN	NaN	NaN	NaN	37.301	35.556	40.087	39.037	44.027	46.485	73.031	92.394	115.78	125.37	149.43	186.55	256.37	335.35	358.61	303.67	166.79	NaN	NaN	NaN	NaN	NaN	NaN	NaN	NaN	NaN	NaN	NaN
NaN	NaN	NaN	NaN	NaN	NaN	NaN	NaN	NaN	NaN	NaN	NaN	NaN	NaN	NaN	NaN	NaN	NaN	NaN	NaN	NaN	NaN	NaN	NaN	NaN	66.22	43.849	28.493	32.891	34.715	47.771	76.829	116.33	186.68	303.12	401.52	406.87	319.96	166.03	NaN	NaN	NaN	NaN	NaN	NaN	NaN	NaN	NaN	NaN	NaN
NaN	NaN	NaN	NaN	NaN	NaN	NaN	NaN	NaN	NaN	NaN	NaN	NaN	NaN	NaN	NaN	NaN	NaN	NaN	NaN	NaN	NaN	NaN	NaN	NaN	NaN	NaN	49.476	56.03	68.532	86.898	98.667	129.23	185.09	280.99	348.3	350.82	218.33	NaN	NaN	NaN	NaN	NaN	NaN	NaN	NaN	NaN	NaN	NaN	NaN
NaN	NaN	NaN	NaN	NaN	NaN	NaN	NaN	NaN	NaN	NaN	NaN	NaN	NaN	NaN	NaN	NaN	NaN	NaN	NaN	NaN	NaN	8.3177	36.942	54.085	48.769	38.301	40.384	57.68	84.945	113.3	136.96	173.64	241.58	397.7	603.52	715.61	607.68	413.98	275.05	262.25	373.21	486.97	583.53	587.42	598.85	590.45	526.16	417.01	343.66
NaN	NaN	NaN	NaN	NaN	NaN	NaN	NaN	NaN	NaN	NaN	NaN	NaN	66.998	60.984	55.938	58.233	56.258	68.134	62.217	65.652	57.311	58.036	50.867	52.302	66.43	109.18	178	299.59	448.73	620.33	741.06	829.28	895.43	969.79	1002	837.06	489.28	NaN	NaN	NaN	NaN	NaN	NaN	NaN	NaN	NaN	NaN	NaN	NaN
NaN	NaN	NaN	NaN	NaN	NaN	NaN	NaN	NaN	20.186	-0.23998	5.1017	13.161	26.194	25.831	27.508	28.501	27.106	30.796	31.016	39.501	44.785	53.109	54.044	56.223	61.589	65.516	78.907	92.249	101.63	107.58	131.19	209.92	345.14	481.89	550.02	475.06	374.38	194.48	NaN	NaN	NaN	NaN	NaN	NaN	NaN	NaN	NaN	NaN	NaN
NaN	NaN	NaN	NaN	NaN	NaN	NaN	NaN	NaN	NaN	NaN	NaN	NaN	NaN	NaN	NaN	NaN	NaN	NaN	43.982	75.718	108.06	118.75	145.73	142.56	145.34	148.04	151.52	160.21	152.39	167.13	193.51	262.61	363.88	498.38	575.74	481.49	373.75	177.55	NaN	NaN	NaN	NaN	NaN	NaN	NaN	NaN	NaN	NaN	NaN
NaN	NaN	NaN	NaN	NaN	NaN	NaN	NaN	NaN	NaN	NaN	NaN	NaN	NaN	NaN	NaN	55.468	41.428	43.377	45.389	58.658	63.747	58.267	49.413	34.186	35.603	65.059	117.5	225.91	346.78	498.1	609	672.87	683.05	709.78	726.2	701.92	529.62	286.01	NaN	NaN	NaN	NaN	NaN	NaN	NaN	NaN	NaN	NaN	NaN
NaN	NaN	NaN	NaN	NaN	NaN	NaN	NaN	NaN	NaN	NaN	NaN	NaN	59.662	113.22	153.68	196.09	211.06	237.38	177.01	126.37	59.213	80.802	116.82	158.92	180.07	208.96	196.71	210.59	208.73	254.95	347.59	480.64	587.76	601.07	556.22	413.48	309.11	139.98	NaN	NaN	NaN	NaN	NaN	NaN	NaN	NaN	NaN	NaN	NaN
NaN	NaN	NaN	NaN	NaN	NaN	NaN	NaN	NaN	NaN	NaN	NaN	NaN	NaN	NaN	NaN	NaN	NaN	NaN	NaN	NaN	NaN	NaN	NaN	NaN	53.997	54.712	53.192	62.502	76.454	90.654	92.973	99.517	125.86	186.92	244.99	313.31	315.87	220.9	NaN	NaN	NaN	NaN	NaN	NaN	NaN	NaN	NaN	NaN	NaN
NaN	NaN	NaN	NaN	NaN	NaN	NaN	NaN	NaN	NaN	NaN	NaN	NaN	NaN	NaN	NaN	NaN	NaN	NaN	NaN	NaN	NaN	NaN	69.802	71.356	89.937	116.1	178.62	250.31	307.76	342.02	326.95	341.32	371.78	413.88	463.56	466.58	418.88	299.75	255.46	242	257.33	262.89	324.11	318.37	256.29	225.22	276.61	225.44	NaN
NaN	NaN	NaN	NaN	NaN	NaN	NaN	NaN	NaN	NaN	NaN	NaN	NaN	NaN	NaN	NaN	NaN	67.643	27.241	31.148	65.036	87.64	82.25	58.794	44.873	32.309	42.093	65.916	108.9	163.65	203.77	228.45	229.74	263.92	317.26	433.59	478.56	349.06	NaN	NaN	NaN	NaN	NaN	NaN	NaN	NaN	NaN	NaN	NaN	NaN
NaN	NaN	NaN	NaN	NaN	NaN	NaN	NaN	NaN	NaN	NaN	NaN	NaN	NaN	NaN	NaN	NaN	NaN	NaN	NaN	NaN	NaN	NaN	NaN	NaN	NaN	NaN	103.52	142.82	190.9	261.83	340.28	439.33	534.96	585.25	540.61	397.3	205.22	NaN	NaN	NaN	NaN	NaN	NaN	NaN	NaN	NaN	NaN	NaN	NaN
NaN	NaN	NaN	NaN	NaN	NaN	NaN	NaN	NaN	NaN	NaN	NaN	NaN	49.85	52.442	37.366	14.481	11.425	17.983	31.917	42.229	50.231	42.178	36.705	35.497	95.46	187.11	300.47	342.7	357.62	341.49	364.86	372.7	406.79	468.85	522.79	510.79	422.35	336.62	294.57	302.79	328.83	287.33	298.76	302.81	377.08	383.07	395.42	411.45	NaN
NaN	NaN	NaN	NaN	NaN	NaN	NaN	NaN	NaN	NaN	NaN	NaN	NaN	NaN	NaN	NaN	NaN	NaN	NaN	NaN	NaN	44.772	42.822	40.15	35.402	40.388	42.066	54.361	58.555	79.715	124.55	237.17	390.6	555.64	666.13	704.24	556.38	314.26	NaN	NaN	NaN	NaN	NaN	NaN	NaN	NaN	NaN	NaN	NaN	NaN
NaN	NaN	NaN	NaN	NaN	NaN	NaN	NaN	NaN	NaN	NaN	NaN	NaN	NaN	NaN	NaN	NaN	NaN	NaN	NaN	NaN	31.114	59.978	68.332	85.668	98.028	141.39	179.23	206.19	220.92	230.54	236.44	255.24	305.38	400.03	446.46	402.61	230.87	NaN	NaN	NaN	NaN	NaN	NaN	NaN	NaN	NaN	NaN	NaN	NaN
NaN	NaN	NaN	NaN	NaN	NaN	NaN	NaN	NaN	0.73295	18.014	30.805	46.876	43.445	41.256	41.437	43.368	44.653	51.826	55.295	76.742	75.33	73.861	55.438	52.23	53.252	54.632	55.405	52.823	50.321	42.253	36.575	58.912	136.54	255.96	319.2	284.39	151.77	NaN	NaN	NaN	NaN	NaN	NaN	NaN	NaN	NaN	NaN	NaN	NaN
NaN	NaN	NaN	NaN	NaN	NaN	NaN	NaN	NaN	NaN	NaN	NaN	NaN	NaN	NaN	NaN	40.567	47.746	45.471	32.339	41.291	59.811	85.494	83.259	78.627	72.036	74.226	73.326	86.981	111.98	133.11	177.06	206.78	255.31	277.26	261.79	220	114.08	NaN	NaN	NaN	NaN	NaN	NaN	NaN	NaN	NaN	NaN	NaN	NaN
NaN	NaN	NaN	NaN	NaN	NaN	NaN	NaN	NaN	NaN	NaN	NaN	NaN	NaN	NaN	NaN	NaN	NaN	140.52	116.78	104.72	98.65	92.897	85.485	71.737	67.136	66.298	74.764	67.943	67.17	57.242	58.453	73.747	146.94	304.07	431.4	508.63	332.72	NaN	NaN	NaN	NaN	NaN	NaN	NaN	NaN	NaN	NaN	NaN	NaN
NaN	NaN	NaN	NaN	NaN	NaN	NaN	NaN	NaN	NaN	NaN	NaN	NaN	NaN	NaN	NaN	NaN	NaN	NaN	NaN	NaN	NaN	NaN	NaN	NaN	64.872	57.73	58.098	68.904	86.054	124.34	197.29	315.97	417.19	494.01	500.59	456.23	342.1	179.44	NaN	NaN	NaN	NaN	NaN	NaN	NaN	NaN	NaN	NaN	NaN
NaN	NaN	NaN	NaN	NaN	NaN	NaN	NaN	NaN	NaN	NaN	NaN	NaN	NaN	NaN	NaN	NaN	NaN	NaN	NaN	NaN	NaN	NaN	54.086	72.532	109.36	149.26	187.52	216.11	234.07	240.46	232.4	246.29	270.38	296.51	347.47	380.14	278.61	NaN	NaN	NaN	NaN	NaN	NaN	NaN	NaN	NaN	NaN	NaN	NaN
NaN	NaN	NaN	NaN	NaN	NaN	NaN	NaN	NaN	NaN	NaN	NaN	NaN	NaN	NaN	NaN	NaN	NaN	NaN	NaN	NaN	NaN	NaN	211.98	251.55	270.26	277.38	263.79	256.66	238.4	246.79	236.1	266.92	326.21	465.58	584.99	624.73	545.83	319.41	NaN	NaN	NaN	NaN	NaN	NaN	NaN	NaN	NaN	NaN	NaN
NaN	NaN	NaN	NaN	NaN	NaN	NaN	NaN	NaN	NaN	NaN	NaN	NaN	NaN	NaN	NaN	NaN	NaN	NaN	NaN	NaN	24.995	42.152	55.553	57.415	57.986	53.348	56.578	66.546	90.788	146.11	201.58	245.55	289.34	322.58	358.95	315.39	237.15	115.46	NaN	NaN	NaN	NaN	NaN	NaN	NaN	NaN	NaN	NaN	NaN
NaN	NaN	NaN	NaN	NaN	NaN	NaN	NaN	NaN	NaN	NaN	NaN	NaN	NaN	NaN	NaN	NaN	NaN	NaN	20.519	31.507	27.406	24.284	27.566	35.224	39.311	61.794	90.762	135.18	165.45	198.06	238.63	277.24	309.68	371.29	410.77	379.96	296.62	151.49	NaN	NaN	NaN	NaN	NaN	NaN	NaN	NaN	NaN	NaN	NaN
NaN	NaN	NaN	NaN	NaN	NaN	NaN	NaN	NaN	NaN	NaN	NaN	NaN	NaN	NaN	NaN	NaN	NaN	NaN	NaN	NaN	NaN	NaN	NaN	64.545	94.344	96.191	102.92	124.27	142.68	156.08	168.67	217.09	305.45	430.43	518.18	574	385.29	NaN	NaN	NaN	NaN	NaN	NaN	NaN	NaN	NaN	NaN	NaN	NaN
NaN	NaN	NaN	NaN	NaN	NaN	NaN	NaN	NaN	44.949	61.583	107.6	99.717	112.77	79.602	66.079	53.398	60.107	53.481	53.096	58.771	92.545	128.84	171.04	220.03	258.61	269.31	258.57	251.47	255.56	248.48	266.46	283.76	319.08	351.26	342.2	222.93	78.893	19.032	58.912	112.53	119	147.49	182.24	NaN	NaN	NaN	NaN	NaN	NaN
NaN	NaN	NaN	NaN	NaN	NaN	NaN	91.988	127.84	119.74	108.17	109.18	100.17	87.816	79.723	69.341	71.836	66.96	77.001	73.019	72.42	72.931	76.304	66.383	86.681	119.62	179.19	196.46	203.91	180.18	185.84	191.01	203.93	227.63	272.38	314.71	272.22	154.43	NaN	NaN	NaN	NaN	NaN	NaN	NaN	NaN	NaN	NaN	NaN	NaN
NaN	NaN	NaN	NaN	NaN	NaN	NaN	NaN	NaN	NaN	NaN	NaN	NaN	NaN	NaN	NaN	NaN	NaN	NaN	NaN	NaN	NaN	NaN	NaN	NaN	NaN	23.047	35.974	41.092	42.803	61.385	84.892	140.77	196.96	249.06	281.36	280.07	188.37	NaN	NaN	NaN	NaN	NaN	NaN	NaN	NaN	NaN	NaN	NaN	NaN
NaN	NaN	NaN	NaN	NaN	NaN	NaN	NaN	NaN	NaN	NaN	NaN	NaN	NaN	NaN	NaN	NaN	NaN	23.443	32.95	32.881	42.862	37.622	31.208	25.097	26.153	18.835	17.652	17.743	39.755	86.637	161.28	241.01	277.68	306.24	298.32	263	209.89	112.27	NaN	NaN	NaN	NaN	NaN	NaN	NaN	NaN	NaN	NaN	NaN
NaN	NaN	NaN	NaN	NaN	NaN	NaN	NaN	NaN	NaN	NaN	NaN	NaN	NaN	NaN	NaN	NaN	NaN	NaN	NaN	NaN	NaN	NaN	NaN	NaN	17.645	26.261	34.382	67.295	98.895	124.27	158.08	238.54	355.05	456.35	495.3	432	323.31	163.68	NaN	NaN	NaN	NaN	NaN	NaN	NaN	NaN	NaN	NaN	NaN
NaN	NaN	NaN	NaN	NaN	NaN	NaN	NaN	NaN	NaN	NaN	NaN	NaN	NaN	NaN	NaN	NaN	NaN	NaN	1.1737	-2.6381	0.7296	-4.9424	13.032	12.902	10.623	16.239	50.85	126.87	185.76	241.38	301.26	379.03	429.27	440.08	429.35	371.75	227.39	NaN	NaN	NaN	NaN	NaN	NaN	NaN	NaN	NaN	NaN	NaN	NaN
NaN	NaN	NaN	NaN	NaN	NaN	NaN	NaN	NaN	NaN	NaN	NaN	NaN	NaN	NaN	NaN	NaN	NaN	NaN	NaN	NaN	NaN	28.196	37.125	36.674	37.097	44.087	46.612	52.454	68.172	91.77	147.45	215.55	273.12	307.6	305.79	296.4	221.85	123.92	NaN	NaN	NaN	NaN	NaN	NaN	NaN	NaN	NaN	NaN	NaN
NaN	NaN	NaN	NaN	NaN	NaN	NaN	NaN	NaN	NaN	NaN	NaN	NaN	NaN	NaN	NaN	33.611	59.465	79.192	84.733	79.19	59.476	68.593	76.63	96.278	119.82	154.37	175.91	189.34	181.16	183.55	194.26	245.31	340.92	468.58	557.61	568.34	482.31	348.21	298.35	294.21	300.94	183.29	NaN	NaN	NaN	NaN	NaN	NaN	NaN
NaN	NaN	NaN	NaN	NaN	NaN	NaN	NaN	NaN	NaN	NaN	NaN	NaN	NaN	NaN	NaN	NaN	NaN	8.4963	12.259	19.353	20.237	26.191	24.513	24.035	31.079	43.015	39.995	29.826	12.74	7.8573	-1.1126	-1.4847	3.1152	19.227	123.35	232.58	292.08	281.19	167.49	NaN	NaN	NaN	NaN	NaN	NaN	NaN	NaN	NaN	NaN
NaN	NaN	NaN	NaN	NaN	NaN	NaN	NaN	NaN	NaN	NaN	NaN	NaN	NaN	NaN	NaN	NaN	NaN	NaN	NaN	NaN	NaN	NaN	NaN	NaN	NaN	NaN	90.328	149.24	153.31	168.28	174.22	242.29	305.54	428.96	442.16	388.94	200.66	NaN	NaN	NaN	NaN	NaN	NaN	NaN	NaN	NaN	NaN	NaN	NaN
NaN	NaN	NaN	NaN	NaN	NaN	NaN	NaN	NaN	NaN	NaN	NaN	NaN	NaN	NaN	NaN	NaN	NaN	NaN	NaN	31.904	45.577	73.444	82.836	88.314	73.142	65.259	75.023	91.013	103.24	137.38	164.49	188.26	199.53	250.14	323.41	349.86	237.42	NaN	NaN	NaN	NaN	NaN	NaN	NaN	NaN	NaN	NaN	NaN	NaN
NaN	NaN	NaN	NaN	NaN	NaN	NaN	NaN	NaN	NaN	NaN	NaN	NaN	NaN	NaN	NaN	NaN	NaN	NaN	NaN	NaN	NaN	NaN	NaN	NaN	NaN	33.119	50.232	58.225	58.936	92.345	146.59	260.64	355.1	413.31	389.72	321.48	183.48	NaN	NaN	NaN	NaN	NaN	NaN	NaN	NaN	NaN	NaN	NaN	NaN
NaN	NaN	NaN	NaN	NaN	NaN	NaN	NaN	NaN	NaN	NaN	NaN	NaN	NaN	NaN	NaN	NaN	40.72	63.525	59.773	85.43	110.15	98.694	74.457	47.345	50.9	53.591	79.135	74.181	83.205	42.957	69.662	81.557	151.97	237.23	317.46	241.34	NaN	NaN	NaN	NaN	NaN	NaN	NaN	NaN	NaN	NaN	NaN	NaN	NaN
NaN	NaN	NaN	NaN	NaN	NaN	NaN	NaN	NaN	NaN	NaN	NaN	NaN	NaN	NaN	NaN	NaN	NaN	NaN	NaN	NaN	NaN	NaN	NaN	NaN	NaN	NaN	201.38	350.42	426.51	513.4	565.76	641.32	725.97	827.58	850.81	773.77	470.77	NaN	NaN	NaN	NaN	NaN	NaN	NaN	NaN	NaN	NaN	NaN	NaN
NaN	NaN	NaN	NaN	NaN	NaN	NaN	NaN	NaN	NaN	NaN	NaN	NaN	NaN	NaN	NaN	NaN	NaN	NaN	NaN	NaN	NaN	NaN	NaN	NaN	25.291	42.27	42.634	50.367	52.518	59.177	89.006	166.95	303.84	422.5	503.03	480.61	369.33	191.73	NaN	NaN	NaN	NaN	NaN	NaN	NaN	NaN	NaN	NaN	NaN
NaN	NaN	NaN	NaN	NaN	NaN	NaN	NaN	NaN	NaN	NaN	NaN	NaN	NaN	NaN	NaN	NaN	NaN	NaN	NaN	NaN	NaN	49.56	74.879	70.345	62.888	56.223	72.653	83.298	120.25	157.48	212.92	274.86	310.91	325.96	323.45	299.4	258.3	NaN	NaN	NaN	NaN	NaN	NaN	NaN	NaN	NaN	NaN	NaN	NaN
NaN	NaN	NaN	NaN	NaN	NaN	NaN	NaN	NaN	NaN	NaN	NaN	NaN	NaN	NaN	NaN	NaN	NaN	NaN	NaN	NaN	NaN	NaN	NaN	NaN	NaN	NaN	NaN	NaN	NaN	NaN	81.459	120.82	119.89	102.39	105.01	122.51	137.79	147.01	139.62	147.79	142.43	143.56	144.31	144.11	154.96	170.45	NaN	NaN	NaN
NaN	NaN	NaN	NaN	NaN	NaN	NaN	NaN	NaN	NaN	NaN	NaN	NaN	NaN	NaN	NaN	NaN	NaN	NaN	NaN	NaN	NaN	NaN	NaN	NaN	NaN	NaN	NaN	NaN	28.668	38.799	45.566	64.154	133.11	251.7	366.23	381.22	322.78	262.3	168.22	NaN	NaN	NaN	NaN	NaN	NaN	NaN	NaN	NaN	NaN
NaN	NaN	NaN	NaN	NaN	NaN	NaN	NaN	NaN	NaN	NaN	NaN	NaN	NaN	NaN	NaN	NaN	NaN	NaN	NaN	NaN	NaN	NaN	NaN	NaN	NaN	72.009	50.193	42.334	56.686	66.513	94.474	128.77	198	296.24	422.24	484.19	341.84	NaN	NaN	NaN	NaN	NaN	NaN	NaN	NaN	NaN	NaN	NaN	NaN
NaN	NaN	NaN	NaN	NaN	NaN	NaN	NaN	NaN	NaN	NaN	NaN	NaN	NaN	NaN	NaN	NaN	NaN	NaN	NaN	NaN	NaN	NaN	49.729	64.59	71.44	80.239	77.489	82.835	83.614	96.13	104.25	136.14	183.42	288.33	293.05	267.83	158.77	91.04	NaN	NaN	NaN	NaN	NaN	NaN	NaN	NaN	NaN	NaN	NaN
NaN	NaN	NaN	NaN	NaN	NaN	NaN	NaN	NaN	NaN	NaN	NaN	NaN	NaN	NaN	NaN	NaN	NaN	NaN	NaN	NaN	NaN	NaN	54.552	56.085	56.084	60.31	65.78	80.99	92.67	134.58	191.01	295.69	393.75	474.23	472.31	309.61	NaN	NaN	NaN	NaN	NaN	NaN	NaN	NaN	NaN	NaN	NaN	NaN	NaN
NaN	NaN	NaN	NaN	NaN	NaN	NaN	NaN	NaN	NaN	NaN	NaN	NaN	NaN	NaN	NaN	NaN	NaN	NaN	NaN	104.54	149.76	190.31	208.23	197.29	202.32	196.55	199.49	184.01	195.62	201.39	192.99	187.6	240.65	361.79	445.06	449.94	352.41	295.7	172.51	NaN	NaN	NaN	NaN	NaN	NaN	NaN	NaN	NaN	NaN
NaN	NaN	NaN	NaN	NaN	NaN	NaN	NaN	NaN	NaN	NaN	NaN	NaN	NaN	NaN	NaN	NaN	NaN	NaN	NaN	102.67	115.11	115.24	126.77	136.39	172.72	199.45	221.12	222.65	206.75	185.56	169.66	204.04	276.68	365.21	407.62	377.02	328.61	192.73	NaN	NaN	NaN	NaN	NaN	NaN	NaN	NaN	NaN	NaN	NaN
NaN	NaN	NaN	NaN	NaN	NaN	NaN	NaN	NaN	NaN	NaN	NaN	NaN	NaN	NaN	NaN	NaN	NaN	NaN	NaN	NaN	NaN	NaN	NaN	NaN	22.494	56.237	64.063	73.042	88.592	126.99	199.41	325.71	424.84	470.96	440.66	287.8	NaN	NaN	NaN	NaN	NaN	NaN	NaN	NaN	NaN	NaN	NaN	NaN	NaN
NaN	NaN	NaN	NaN	NaN	NaN	NaN	NaN	NaN	NaN	NaN	NaN	NaN	NaN	NaN	NaN	NaN	NaN	NaN	NaN	NaN	NaN	NaN	NaN	NaN	62.476	84.029	119.94	213.65	351.53	495.75	587.72	685.39	750.82	818.73	757.56	673.17	495.01	288.79	NaN	NaN	NaN	NaN	NaN	NaN	NaN	NaN	NaN	NaN	NaN
NaN	NaN	NaN	NaN	NaN	NaN	NaN	NaN	NaN	NaN	NaN	NaN	33.046	47.221	64.298	72.98	72.562	60.833	60.062	59.417	64.736	73.321	71.461	70.183	71.62	74.61	89.514	103.22	120.17	129.48	149.28	213.54	320.01	481.55	636.78	660.71	513.16	343.69	168.67	NaN	NaN	NaN	NaN	NaN	NaN	NaN	NaN	NaN	NaN	NaN
NaN	NaN	NaN	NaN	NaN	NaN	NaN	NaN	NaN	NaN	NaN	NaN	NaN	NaN	NaN	NaN	NaN	83.258	76.936	65.598	57.335	47.383	50.666	49.817	49.847	51.304	50.795	61.844	61.323	78.497	92.255	135.12	213.17	312.42	415.07	446.27	384.41	322.26	283.7	341.43	389.69	435.21	430.56	348.11	252.97	258.03	325.55	392.61	374.3	380.17
NaN	NaN	NaN	NaN	NaN	NaN	NaN	NaN	NaN	NaN	NaN	NaN	NaN	NaN	NaN	NaN	NaN	NaN	NaN	NaN	82.614	62.305	61.136	75.094	85.295	78.296	72.722	68.323	78.003	93.131	123.02	142.14	160.74	168.61	197	252.44	284.21	283.99	171.61	NaN	NaN	NaN	NaN	NaN	NaN	NaN	NaN	NaN	NaN	NaN
NaN	NaN	NaN	NaN	NaN	NaN	NaN	NaN	NaN	NaN	NaN	NaN	NaN	NaN	NaN	NaN	NaN	100.57	96.892	96.63	95.842	83.948	72.285	61.717	77.803	77.639	73.572	60.032	66.5	69.619	76.828	112.48	179.4	289.87	348.66	411.7	385.53	263.18	NaN	NaN	NaN	NaN	NaN	NaN	NaN	NaN	NaN	NaN	NaN	NaN
NaN	NaN	NaN	NaN	NaN	NaN	NaN	NaN	NaN	NaN	NaN	NaN	NaN	NaN	NaN	NaN	NaN	NaN	NaN	NaN	NaN	51.952	49.316	60.412	83.499	136.35	208.39	273.38	305.06	319.28	336.54	379.27	474.68	594.58	712.64	602.12	363.28	NaN	NaN	NaN	NaN	NaN	NaN	NaN	NaN	NaN	NaN	NaN	NaN	NaN
NaN	NaN	NaN	NaN	NaN	NaN	NaN	NaN	NaN	NaN	NaN	NaN	NaN	NaN	NaN	NaN	NaN	NaN	NaN	43.094	57.883	60.927	52.905	44.682	48.413	44.794	50.877	51.007	60.089	66.499	72.627	94.852	110.12	171.64	252.34	333.83	336.92	270.37	147.59	NaN	NaN	NaN	NaN	NaN	NaN	NaN	NaN	NaN	NaN	NaN
NaN	NaN	NaN	NaN	NaN	NaN	NaN	NaN	NaN	NaN	NaN	NaN	NaN	NaN	NaN	NaN	NaN	NaN	NaN	NaN	NaN	NaN	NaN	40.01	42.702	41.264	50.775	57.044	69.758	80.352	101.71	180.78	326.83	473.6	562.57	558.45	423.11	230.46	NaN	NaN	NaN	NaN	NaN	NaN	NaN	NaN	NaN	NaN	NaN	NaN
NaN	NaN	NaN	NaN	NaN	NaN	NaN	NaN	NaN	NaN	NaN	NaN	NaN	NaN	NaN	NaN	NaN	NaN	NaN	NaN	NaN	NaN	45.455	73.838	106.11	135.87	159.29	201.86	246.06	301.06	344.64	381.22	392.45	409.8	428.99	408.32	321.03	172.53	NaN	NaN	NaN	NaN	NaN	NaN	NaN	NaN	NaN	NaN	NaN	NaN
NaN	NaN	NaN	NaN	NaN	NaN	NaN	NaN	NaN	NaN	NaN	NaN	NaN	NaN	NaN	NaN	NaN	NaN	NaN	NaN	NaN	NaN	115.56	107.19	110.05	114.82	108.35	119.17	146.95	171.37	199.36	249.26	330.86	409.73	480.39	501.03	454.51	349.01	188.17	NaN	NaN	NaN	NaN	NaN	NaN	NaN	NaN	NaN	NaN	NaN
NaN	NaN	NaN	NaN	NaN	NaN	NaN	NaN	NaN	NaN	NaN	NaN	NaN	NaN	NaN	NaN	NaN	NaN	NaN	NaN	NaN	NaN	NaN	NaN	NaN	NaN	NaN	62.908	78.133	85.444	106.89	143.49	223.35	395.74	594.54	721.87	651.27	445.59	210.11	NaN	NaN	NaN	NaN	NaN	NaN	NaN	NaN	NaN	NaN	NaN
NaN	NaN	NaN	NaN	NaN	NaN	NaN	NaN	NaN	NaN	NaN	NaN	NaN	NaN	NaN	NaN	NaN	NaN	NaN	NaN	NaN	NaN	NaN	NaN	NaN	NaN	NaN	NaN	213.84	334.18	417.08	474.72	534.54	592.36	599.85	546.05	431.03	329.78	180.12	NaN	NaN	NaN	NaN	NaN	NaN	NaN	NaN	NaN	NaN	NaN
NaN	NaN	NaN	NaN	NaN	NaN	NaN	NaN	NaN	NaN	NaN	NaN	NaN	NaN	NaN	NaN	NaN	NaN	NaN	NaN	NaN	NaN	29.877	37.636	32.519	38.22	50.926	61.196	67.449	71.183	77.739	81.205	96.592	107.52	140.61	187.6	218.59	242.7	156.12	NaN	NaN	NaN	NaN	NaN	NaN	NaN	NaN	NaN	NaN	NaN
NaN	NaN	NaN	NaN	NaN	NaN	NaN	NaN	NaN	NaN	NaN	NaN	NaN	NaN	NaN	NaN	NaN	NaN	NaN	NaN	NaN	NaN	NaN	NaN	NaN	NaN	NaN	67.644	110.97	135.54	178.82	218.96	279.2	317.26	377.17	355.41	354.13	253.29	167.7	NaN	NaN	NaN	NaN	NaN	NaN	NaN	NaN	NaN	NaN	NaN
NaN	NaN	NaN	NaN	NaN	NaN	NaN	NaN	NaN	NaN	NaN	NaN	NaN	NaN	NaN	NaN	NaN	NaN	NaN	NaN	NaN	NaN	69.005	111.61	144.69	178.34	216.97	254.14	287.2	326.61	344.76	364.33	361.9	386.24	411.13	419.82	284.09	NaN	NaN	NaN	NaN	NaN	NaN	NaN	NaN	NaN	NaN	NaN	NaN	NaN
NaN	NaN	NaN	NaN	NaN	NaN	NaN	NaN	NaN	NaN	NaN	NaN	NaN	NaN	NaN	NaN	NaN	NaN	NaN	NaN	NaN	36.113	55.008	55.003	54.962	53.163	55.892	59.336	69.584	84.636	85.441	83.689	83.583	117.26	174.64	230.57	255.31	217.02	124.21	NaN	NaN	NaN	NaN	NaN	NaN	NaN	NaN	NaN	NaN	NaN
NaN	NaN	NaN	NaN	NaN	NaN	NaN	NaN	NaN	NaN	NaN	NaN	NaN	NaN	NaN	NaN	NaN	NaN	NaN	NaN	NaN	NaN	NaN	21.683	33.651	43.509	44.014	49.511	52.48	63.301	81.14	120.31	177.18	237.57	311.57	362.27	358.1	288.78	156.49	NaN	NaN	NaN	NaN	NaN	NaN	NaN	NaN	NaN	NaN	NaN
NaN	NaN	NaN	NaN	NaN	NaN	NaN	NaN	NaN	NaN	NaN	NaN	NaN	NaN	NaN	NaN	NaN	NaN	NaN	NaN	NaN	NaN	NaN	NaN	NaN	31.607	54.448	69.385	73.015	87.978	102.91	147.12	211.53	322.61	409.93	446.71	394.05	242.58	NaN	NaN	NaN	NaN	NaN	NaN	NaN	NaN	NaN	NaN	NaN	NaN
NaN	NaN	NaN	NaN	NaN	NaN	NaN	NaN	NaN	NaN	NaN	NaN	NaN	NaN	NaN	NaN	NaN	NaN	NaN	NaN	NaN	NaN	NaN	NaN	NaN	15.549	42.655	76.194	119.59	157.55	179.96	182.12	191.21	220.01	288.27	367.32	389.04	263.86	NaN	NaN	NaN	NaN	NaN	NaN	NaN	NaN	NaN	NaN	NaN	NaN
NaN	NaN	NaN	NaN	NaN	NaN	NaN	NaN	NaN	NaN	NaN	NaN	NaN	NaN	NaN	NaN	NaN	NaN	NaN	NaN	NaN	NaN	32.742	46.05	31.009	35.892	37.568	51.027	94.803	119.56	149.43	147.8	198.28	234.97	282.33	342.27	335.56	310.73	210.52	129.41	NaN	NaN	NaN	NaN	NaN	NaN	NaN	NaN	NaN	NaN
NaN	NaN	NaN	NaN	NaN	NaN	NaN	NaN	NaN	NaN	NaN	NaN	NaN	NaN	NaN	NaN	NaN	NaN	NaN	50.326	88.061	92.728	107.78	117.31	151.24	173.91	204.97	229.58	243.24	255.68	289.3	323.21	397.7	445.7	511.74	532.98	372.08	NaN	NaN	NaN	NaN	NaN	NaN	NaN	NaN	NaN	NaN	NaN	NaN	NaN
NaN	NaN	NaN	NaN	NaN	NaN	NaN	NaN	NaN	NaN	NaN	NaN	NaN	NaN	NaN	NaN	NaN	NaN	NaN	NaN	37.401	53.698	47.583	55.218	55.696	66.692	64.605	73.417	76.633	97.947	120.98	156.03	203.02	271.48	343.83	382.66	343.83	254.13	124.27	NaN	NaN	NaN	NaN	NaN	NaN	NaN	NaN	NaN	NaN	NaN
NaN	NaN	NaN	NaN	NaN	NaN	NaN	NaN	NaN	NaN	NaN	NaN	NaN	NaN	NaN	NaN	NaN	NaN	42.321	59.473	57.05	45.083	45.062	36.478	59.091	66.857	95.804	80.77	79.084	69.75	78.989	82.216	79.34	79.792	98.284	194.12	259.08	292.07	169.39	NaN	NaN	NaN	NaN	NaN	NaN	NaN	NaN	NaN	NaN	NaN
NaN	NaN	NaN	NaN	NaN	NaN	NaN	NaN	NaN	NaN	NaN	NaN	NaN	NaN	NaN	NaN	NaN	NaN	NaN	NaN	NaN	NaN	NaN	NaN	NaN	NaN	53.741	110.17	142.86	192.88	228.3	287.53	318.35	349.1	339.48	320.47	252.81	194.32	107.23	NaN	NaN	NaN	NaN	NaN	NaN	NaN	NaN	NaN	NaN	NaN
NaN	NaN	NaN	NaN	NaN	NaN	NaN	NaN	NaN	NaN	NaN	NaN	NaN	NaN	NaN	NaN	NaN	NaN	NaN	NaN	NaN	NaN	NaN	NaN	NaN	53.735	73.632	71.586	75.603	76.947	76.366	66.498	81.643	124.8	196.33	243.53	224.51	130.32	NaN	NaN	NaN	NaN	NaN	NaN	NaN	NaN	NaN	NaN	NaN	NaN
NaN	NaN	NaN	NaN	NaN	NaN	NaN	NaN	NaN	NaN	NaN	NaN	NaN	NaN	NaN	NaN	NaN	NaN	NaN	NaN	NaN	NaN	NaN	NaN	NaN	62.957	98.574	102.38	120.28	149.11	159.96	182.16	215.36	307.38	366.28	428.05	375.88	248.53	NaN	NaN	NaN	NaN	NaN	NaN	NaN	NaN	NaN	NaN	NaN	NaN
NaN	NaN	NaN	NaN	NaN	NaN	NaN	NaN	NaN	NaN	NaN	NaN	NaN	NaN	NaN	NaN	40.725	61.297	71.405	67.396	69.685	71.503	69.826	68.942	58.809	46.833	31.903	24.093	28.232	61.3	124.82	211.33	296.11	370.02	428.58	459.44	315.94	NaN	NaN	NaN	NaN	NaN	NaN	NaN	NaN	NaN	NaN	NaN	NaN	NaN
NaN	NaN	NaN	NaN	NaN	NaN	NaN	NaN	NaN	NaN	NaN	NaN	NaN	NaN	NaN	NaN	NaN	NaN	NaN	NaN	NaN	NaN	NaN	NaN	NaN	38.715	76.63	118.22	186.48	229.52	245.08	250.39	272.32	323.52	372.53	366.06	289.39	147.61	NaN	NaN	NaN	NaN	NaN	NaN	NaN	NaN	NaN	NaN	NaN	NaN
NaN	NaN	NaN	NaN	NaN	NaN	NaN	NaN	NaN	NaN	NaN	NaN	NaN	NaN	NaN	NaN	NaN	NaN	NaN	NaN	NaN	NaN	58.105	96.951	80.595	91.031	92.554	100.76	86.627	83.799	95.388	145.67	191.34	256.42	317.74	351.16	305.86	234.48	117.86	NaN	NaN	NaN	NaN	NaN	NaN	NaN	NaN	NaN	NaN	NaN
NaN	NaN	NaN	NaN	NaN	NaN	NaN	NaN	NaN	NaN	NaN	NaN	NaN	NaN	NaN	NaN	NaN	NaN	NaN	NaN	26.83	49.678	58.275	66.696	60.964	43.287	29.456	34.808	50.665	64.679	74.443	116.45	223.93	336.07	426.7	423.28	379.93	279.9	154.72	NaN	NaN	NaN	NaN	NaN	NaN	NaN	NaN	NaN	NaN	NaN
NaN	NaN	NaN	NaN	NaN	NaN	NaN	NaN	NaN	NaN	NaN	NaN	NaN	NaN	NaN	NaN	NaN	NaN	NaN	NaN	NaN	NaN	NaN	NaN	NaN	NaN	NaN	NaN	39.908	59.127	67.884	99.611	141.2	211.6	298.66	384.32	385.24	346.11	199.64	NaN	NaN	NaN	NaN	NaN	NaN	NaN	NaN	NaN	NaN	NaN
NaN	NaN	NaN	NaN	NaN	NaN	NaN	NaN	NaN	NaN	NaN	NaN	NaN	NaN	NaN	NaN	NaN	NaN	NaN	NaN	NaN	NaN	NaN	NaN	NaN	23.054	44.536	63.568	88.52	105.65	140.57	248.02	360.22	417.72	411.15	386.14	374.25	310.74	273.24	216.45	229.51	187.78	193.11	203.76	212.23	210.03	188.7	231.38	274.76	281.54
NaN	NaN	NaN	NaN	NaN	NaN	NaN	NaN	NaN	NaN	NaN	NaN	NaN	NaN	NaN	NaN	NaN	NaN	NaN	NaN	NaN	NaN	NaN	36.28	61.841	65.965	63.32	65.65	63.42	70.019	66.62	128.87	231.9	405.9	536.83	588.4	476.78	337.13	201.37	201.38	196.65	210.7	193.84	207.9	276.87	329.88	348.43	325.57	298.11	304.76
NaN	NaN	NaN	NaN	NaN	NaN	NaN	NaN	NaN	NaN	NaN	NaN	NaN	NaN	NaN	NaN	NaN	NaN	NaN	NaN	NaN	NaN	NaN	NaN	NaN	NaN	NaN	NaN	31.807	66.381	101.38	155.26	236.57	350.47	437.25	426.34	345.48	243.34	138.38	NaN	NaN	NaN	NaN	NaN	NaN	NaN	NaN	NaN	NaN	NaN
NaN	NaN	NaN	NaN	NaN	NaN	NaN	NaN	NaN	NaN	NaN	NaN	NaN	NaN	NaN	NaN	NaN	NaN	NaN	NaN	NaN	NaN	36.429	63.52	69.737	70.644	63.868	68.55	77.293	97.646	138.89	195.95	255.76	301.53	327.5	331.77	274.07	207.55	102.79	NaN	NaN	NaN	NaN	NaN	NaN	NaN	NaN	NaN	NaN	NaN
NaN	NaN	NaN	NaN	NaN	NaN	NaN	NaN	NaN	NaN	NaN	NaN	NaN	NaN	NaN	NaN	NaN	NaN	NaN	NaN	NaN	83.697	132.89	145.54	153.52	176.18	234.74	340.47	443.93	517.63	544.51	570.58	572.35	567.16	581.25	582.73	403.71	NaN	NaN	NaN	NaN	NaN	NaN	NaN	NaN	NaN	NaN	NaN	NaN	NaN
NaN	NaN	NaN	NaN	NaN	NaN	NaN	NaN	NaN	NaN	NaN	NaN	NaN	NaN	NaN	NaN	19.94	35.89	55.224	71.594	96.116	121.23	161.31	199.27	159.59	87.63	12.618	12.109	35.883	67.859	112.34	173.35	243.21	299.91	322.06	300.3	224.9	138.75	81.296	82.437	109.72	NaN	NaN	NaN	NaN	NaN	NaN	NaN	NaN	NaN
NaN	NaN	NaN	NaN	NaN	NaN	NaN	NaN	NaN	NaN	NaN	NaN	NaN	NaN	NaN	NaN	NaN	NaN	NaN	NaN	NaN	NaN	NaN	NaN	NaN	NaN	115.96	188.01	237.17	299.54	382.45	437.54	462.81	479.39	476.02	508.62	474.86	367.02	225.83	88.04	NaN	NaN	NaN	NaN	NaN	NaN	NaN	NaN	NaN	NaN
NaN	NaN	NaN	NaN	NaN	NaN	NaN	NaN	NaN	NaN	NaN	NaN	NaN	NaN	NaN	NaN	NaN	NaN	NaN	NaN	NaN	NaN	NaN	NaN	NaN	NaN	NaN	146.29	239.24	287.38	301.6	320.45	332.35	375.05	434.61	470	401.43	230.07	NaN	NaN	NaN	NaN	NaN	NaN	NaN	NaN	NaN	NaN	NaN	NaN
NaN	NaN	NaN	NaN	NaN	NaN	NaN	NaN	NaN	NaN	NaN	NaN	NaN	NaN	NaN	NaN	NaN	NaN	NaN	NaN	NaN	NaN	NaN	NaN	NaN	NaN	NaN	NaN	NaN	46.922	85.361	118.82	182.52	268.59	357.33	420.82	344.71	262.03	163.28	176.72	203.84	194.62	188.7	153.96	165.72	173.73	201.57	217.05	220.45	202
NaN	NaN	NaN	NaN	NaN	NaN	NaN	NaN	NaN	NaN	NaN	NaN	NaN	NaN	NaN	NaN	NaN	NaN	NaN	NaN	NaN	NaN	19.549	37.446	39.128	41.994	35.843	38.661	44.559	75.245	111.2	137.62	160.76	214.66	280.28	276.83	186.36	NaN	NaN	NaN	NaN	NaN	NaN	NaN	NaN	NaN	NaN	NaN	NaN	NaN
[truncated: 23 more columns]
