# Supplementary material for: Timing of gene expression in a cell‐fate decision system
Source: Mol Syst Biol. 2018 Apr 25;14(4):e8024. doi: 10.15252/msb.20178024 (PMC5916086; doi:10.15252/msb.20178024)
Supplement: Supplementary file 3 — Dataset EV1 [file MSB-14-e8024-s003.zip › DatasetEV1/yDA306_pPRM1_dPSTR_R_NucearEnrichment_FusionSync.csv]

-210	-205	-200	-195	-190	-185	-180	-175	-170	-165	-160	-155	-150	-145	-140	-135	-130	-125	-120	-115	-110	-105	-100	-95	-90	-85	-80	-75	-70	-65	-60	-55	-50	-45	-40	-35	-30	-25	-20	-15	-10	-5	0	5	10	15	20	25	30	35
NaN	NaN	NaN	NaN	NaN	NaN	NaN	NaN	NaN	NaN	NaN	NaN	NaN	NaN	NaN	NaN	NaN	NaN	NaN	NaN	NaN	NaN	NaN	NaN	NaN	NaN	NaN	NaN	NaN	NaN	NaN	152.42	199.07	250.59	288.28	315.7	321.69	344.18	371.75	377.77	370.7	332.84	257.86	193.18	89.98	NaN	NaN	NaN	NaN	NaN
NaN	NaN	NaN	NaN	NaN	NaN	NaN	NaN	NaN	NaN	NaN	NaN	NaN	NaN	NaN	NaN	NaN	NaN	NaN	NaN	NaN	NaN	NaN	86.483	127.05	120.49	112.61	107.44	109.25	104.64	104.79	105.83	111.48	118.63	130.7	136.62	168.29	207.38	278.23	334.98	435.7	502.86	510.4	423.26	323.05	272.99	288.7	305.68	313.76	264.68
NaN	NaN	NaN	NaN	NaN	NaN	NaN	NaN	NaN	NaN	NaN	NaN	NaN	NaN	NaN	NaN	NaN	NaN	50.855	63.097	82.723	101.45	127.24	157.77	171.2	175.39	147.09	165.63	197.46	233.74	272.89	303.94	339.06	350.14	353.11	381.83	421.65	455.95	450.94	433.17	429.24	452.75	430.7	277.61	NaN	NaN	NaN	NaN	NaN	NaN
NaN	NaN	NaN	NaN	NaN	NaN	NaN	NaN	NaN	NaN	NaN	NaN	NaN	NaN	NaN	NaN	NaN	NaN	NaN	NaN	NaN	NaN	NaN	NaN	NaN	NaN	50.347	42.012	39.699	48.13	75.253	104.01	126.42	136.15	147.96	175.9	216.06	259.48	306.82	324.51	345.44	340.23	291.63	172.23	NaN	NaN	NaN	NaN	NaN	NaN
NaN	NaN	NaN	NaN	NaN	NaN	NaN	NaN	NaN	NaN	NaN	NaN	NaN	NaN	NaN	NaN	NaN	NaN	NaN	NaN	NaN	NaN	NaN	NaN	NaN	280.44	363.82	444.23	499.64	536.51	512.03	517.79	494.95	509.71	508.29	496.22	496.9	492.08	518.52	538.94	559.72	531.45	441.98	370.84	216.8	NaN	NaN	NaN	NaN	NaN
NaN	NaN	NaN	NaN	NaN	NaN	NaN	NaN	NaN	NaN	NaN	NaN	NaN	NaN	NaN	NaN	NaN	NaN	NaN	NaN	NaN	NaN	NaN	NaN	NaN	NaN	NaN	NaN	NaN	106.61	159.76	247.28	378.64	453.21	543.52	608.72	725.58	821.71	831.11	798.5	720.82	716.65	599.2	367.39	NaN	NaN	NaN	NaN	NaN	NaN
NaN	NaN	NaN	NaN	NaN	NaN	NaN	NaN	NaN	NaN	NaN	NaN	NaN	NaN	NaN	NaN	NaN	NaN	NaN	NaN	NaN	NaN	NaN	NaN	NaN	NaN	NaN	NaN	NaN	NaN	NaN	NaN	NaN	105.03	180.68	273.1	306.95	378.96	402.83	486.38	547.03	561.56	451.98	243.59	NaN	NaN	NaN	NaN	NaN	NaN
NaN	NaN	NaN	NaN	NaN	NaN	NaN	NaN	NaN	NaN	NaN	NaN	NaN	NaN	NaN	NaN	NaN	NaN	NaN	NaN	NaN	NaN	NaN	NaN	NaN	NaN	NaN	NaN	NaN	231.17	234.3	267.61	350.48	379.42	405.78	371.56	390.18	436.79	504.06	549.02	526.83	435.87	333.27	172.12	NaN	NaN	NaN	NaN	NaN	NaN
NaN	NaN	NaN	NaN	NaN	NaN	NaN	NaN	NaN	NaN	NaN	NaN	NaN	NaN	NaN	NaN	NaN	NaN	NaN	NaN	NaN	NaN	NaN	NaN	NaN	NaN	NaN	73.819	93.713	119.14	152.14	197.81	268.52	332.88	400.75	422.52	438.3	428.61	431.34	427.69	459.6	456.06	452.39	391.98	370.41	343.42	289.42	299.88	278.96	262.24
NaN	NaN	NaN	NaN	NaN	NaN	NaN	NaN	NaN	NaN	NaN	NaN	NaN	NaN	NaN	NaN	NaN	NaN	NaN	NaN	NaN	NaN	NaN	NaN	NaN	NaN	NaN	NaN	NaN	NaN	234.37	282.71	351.16	379.36	413.88	412.86	440.8	462.43	513.34	583.5	615.34	573.16	476.75	376.05	221.76	NaN	NaN	NaN	NaN	NaN
NaN	NaN	NaN	NaN	NaN	NaN	NaN	NaN	NaN	NaN	NaN	NaN	NaN	NaN	NaN	NaN	NaN	NaN	NaN	NaN	NaN	NaN	NaN	NaN	NaN	NaN	NaN	NaN	NaN	NaN	NaN	313.11	383.11	465.34	551.73	626.16	700.7	759.5	752.74	760.48	717.8	751.8	669.13	450.49	NaN	NaN	NaN	NaN	NaN	NaN
NaN	NaN	NaN	NaN	NaN	NaN	NaN	NaN	NaN	NaN	NaN	NaN	NaN	NaN	NaN	NaN	NaN	NaN	NaN	NaN	NaN	NaN	NaN	NaN	NaN	NaN	NaN	NaN	NaN	NaN	NaN	NaN	NaN	244.01	329.37	395.59	464.25	520.31	612.38	678.88	744.07	742.56	658.92	396.73	NaN	NaN	NaN	NaN	NaN	NaN
NaN	NaN	NaN	NaN	NaN	NaN	NaN	NaN	NaN	NaN	NaN	NaN	NaN	NaN	NaN	NaN	NaN	NaN	NaN	NaN	37.105	37.642	73.597	125.27	184.75	205.24	210.25	195.68	181.95	182.12	151.73	138.24	124.61	152.69	165.23	166.67	169.06	184.31	205.6	239.15	297.76	361.87	369.37	300.64	214.9	112.2	NaN	NaN	NaN	NaN
NaN	NaN	NaN	NaN	NaN	NaN	NaN	NaN	NaN	NaN	NaN	NaN	NaN	NaN	NaN	NaN	NaN	NaN	NaN	NaN	NaN	NaN	NaN	NaN	NaN	NaN	NaN	28.957	64.333	75.571	51.825	40.782	33.44	28.456	14.852	43.992	119.31	217.89	308.89	416.23	512.45	578.29	550.01	466.8	332.11	279.39	291.36	358.18	408.86	373.15
NaN	NaN	NaN	NaN	NaN	NaN	NaN	NaN	NaN	NaN	NaN	NaN	NaN	NaN	NaN	NaN	NaN	NaN	NaN	NaN	NaN	NaN	NaN	NaN	NaN	NaN	NaN	NaN	NaN	NaN	NaN	NaN	NaN	394.73	429.06	448.93	498.24	534.57	570.27	555.08	593.69	629.9	603.66	475.33	251.98	NaN	NaN	NaN	NaN	NaN
NaN	NaN	NaN	NaN	NaN	NaN	NaN	NaN	NaN	NaN	NaN	NaN	NaN	NaN	NaN	NaN	NaN	NaN	NaN	NaN	NaN	NaN	NaN	NaN	NaN	NaN	NaN	NaN	NaN	NaN	NaN	NaN	NaN	116.72	287.68	439.39	565.54	682.39	798.03	873.07	911.15	921.27	858.15	560.45	NaN	NaN	NaN	NaN	NaN	NaN
NaN	NaN	NaN	NaN	NaN	NaN	NaN	NaN	NaN	NaN	NaN	NaN	NaN	NaN	NaN	NaN	NaN	NaN	NaN	NaN	NaN	NaN	NaN	NaN	NaN	NaN	NaN	NaN	NaN	NaN	NaN	NaN	58.72	93.629	124.37	195.14	279.9	408.68	529.09	610.83	690.82	712.06	620.81	361.73	NaN	NaN	NaN	NaN	NaN	NaN
NaN	NaN	NaN	NaN	NaN	NaN	NaN	NaN	NaN	NaN	NaN	NaN	NaN	NaN	NaN	NaN	NaN	NaN	NaN	NaN	NaN	NaN	NaN	NaN	NaN	169.6	189.2	216.41	265	314.99	375.38	444.59	473.23	501.13	508.48	512.1	549.17	542.74	579.23	553.46	531.07	508.87	421.46	265.81	NaN	NaN	NaN	NaN	NaN	NaN
NaN	NaN	NaN	NaN	NaN	NaN	NaN	NaN	NaN	NaN	NaN	NaN	NaN	NaN	NaN	NaN	NaN	NaN	NaN	NaN	NaN	NaN	NaN	NaN	NaN	NaN	NaN	NaN	NaN	NaN	NaN	275.04	254.17	246.11	281.72	360.59	449.99	546.36	612.53	681.49	667.92	616.52	399.34	238.45	110.87	148.37	217.41	275.87	308.34	284.75
NaN	NaN	NaN	NaN	NaN	NaN	NaN	NaN	NaN	NaN	NaN	NaN	NaN	NaN	NaN	NaN	NaN	NaN	NaN	NaN	NaN	NaN	NaN	NaN	NaN	NaN	NaN	NaN	NaN	NaN	NaN	NaN	NaN	138.49	197.29	284.06	369.86	503.69	638.25	765.77	826.47	780.88	621.38	437.24	342.38	215.59	NaN	NaN	NaN	NaN
NaN	NaN	NaN	NaN	NaN	NaN	NaN	NaN	NaN	NaN	NaN	NaN	NaN	NaN	NaN	NaN	NaN	277.26	358.66	473.33	534.69	602.28	565.5	545.24	507.76	533.11	519.29	539.26	556.21	608.45	611.58	576.66	567.02	572.51	601.74	599.4	575.77	522.61	466.54	414.84	455.89	465.86	408.62	286.73	215.98	485.84	752.81	1001.4	663.85	NaN
NaN	NaN	NaN	NaN	NaN	NaN	NaN	NaN	NaN	NaN	NaN	NaN	NaN	NaN	NaN	NaN	NaN	NaN	NaN	NaN	NaN	NaN	NaN	NaN	122.4	137.5	118.8	124.33	121.87	154.46	158	197.83	278.19	367.14	444.23	487.31	509.02	556.5	584.3	604.52	569.64	606.68	519.44	398.71	155.74	NaN	NaN	NaN	NaN	NaN
NaN	NaN	NaN	NaN	NaN	NaN	NaN	NaN	NaN	NaN	NaN	NaN	NaN	NaN	NaN	NaN	NaN	NaN	NaN	NaN	NaN	NaN	NaN	NaN	NaN	NaN	NaN	NaN	NaN	NaN	300.28	339.13	389.16	440.46	504.64	585.04	639.12	658.89	643.54	645.48	663.89	675.52	461.99	NaN	NaN	NaN	NaN	NaN	NaN	NaN
NaN	NaN	NaN	NaN	NaN	NaN	NaN	NaN	NaN	NaN	NaN	NaN	NaN	NaN	NaN	NaN	NaN	NaN	NaN	NaN	NaN	NaN	NaN	NaN	NaN	138.84	120.5	147.67	197.61	288.41	340.41	406.24	486.67	583.96	638.94	648.11	669.85	706.73	737.12	711.99	706.2	678.16	613.37	457.6	244.82	NaN	NaN	NaN	NaN	NaN
NaN	NaN	NaN	NaN	NaN	NaN	NaN	NaN	NaN	NaN	NaN	NaN	NaN	NaN	NaN	NaN	NaN	NaN	NaN	NaN	NaN	NaN	NaN	NaN	NaN	NaN	NaN	NaN	361.46	614.53	702.21	713.95	721.19	785.81	803.16	828.68	823.37	813.92	721.24	655.69	670.46	610.2	404.58	NaN	NaN	NaN	NaN	NaN	NaN	NaN
NaN	NaN	NaN	NaN	NaN	NaN	NaN	NaN	NaN	NaN	NaN	NaN	NaN	NaN	NaN	NaN	NaN	NaN	NaN	NaN	NaN	NaN	NaN	NaN	NaN	NaN	NaN	NaN	NaN	NaN	NaN	NaN	NaN	NaN	NaN	267.72	351.5	451.91	536.57	645.42	722.98	803.31	757.08	661.04	522.46	323.08	NaN	NaN	NaN	NaN
NaN	NaN	NaN	NaN	NaN	NaN	NaN	NaN	NaN	NaN	NaN	NaN	NaN	NaN	NaN	NaN	NaN	NaN	NaN	NaN	NaN	NaN	NaN	NaN	NaN	NaN	NaN	104.51	126.88	153.3	206.05	252.21	314.84	358.21	409.85	465.89	522.01	610.9	729.81	765.61	716.75	592.27	368.77	NaN	NaN	NaN	NaN	NaN	NaN	NaN
NaN	NaN	NaN	NaN	NaN	NaN	NaN	NaN	NaN	NaN	NaN	NaN	NaN	NaN	NaN	NaN	NaN	NaN	NaN	NaN	NaN	NaN	NaN	NaN	143.72	200.64	249.48	276.6	309.04	340.9	387.19	411.3	418	435.49	482.29	522.89	537.76	535.74	573.49	602.63	595.52	491.01	311.26	135.75	NaN	NaN	NaN	NaN	NaN	NaN
NaN	NaN	NaN	NaN	NaN	NaN	NaN	NaN	NaN	NaN	NaN	NaN	NaN	NaN	NaN	NaN	NaN	NaN	NaN	NaN	NaN	NaN	NaN	NaN	NaN	NaN	NaN	NaN	NaN	179.9	285.41	383.42	441.74	542.54	644.85	701.07	716.08	727.81	731.05	725.44	686.35	591.83	364.43	NaN	NaN	NaN	NaN	NaN	NaN	NaN
NaN	NaN	NaN	NaN	NaN	NaN	NaN	NaN	NaN	NaN	NaN	NaN	NaN	NaN	NaN	NaN	NaN	NaN	NaN	56.855	65.055	75.403	76.694	77.5	82.424	78.649	92.436	79.777	95.222	79.157	105.64	118.95	154.81	199.43	244.18	304.78	341.06	348.76	318.98	281.13	263.75	289.33	251.12	225.61	137.31	84.413	NaN	NaN	NaN	NaN
NaN	NaN	NaN	NaN	NaN	NaN	NaN	NaN	151.81	175.82	202.86	232.9	217.81	184.95	148.89	154.92	205.91	256.26	258.44	253.05	242.66	268.01	284.13	297.93	353.29	358.57	377.77	366.18	385.47	396.54	403.5	383.75	399.91	387.96	431.9	420.86	438.39	410.99	434.14	448.03	452.61	409.01	358.81	341.69	346.78	355.1	362.86	384.52	436.24	492.5
NaN	NaN	NaN	NaN	NaN	NaN	NaN	NaN	NaN	NaN	NaN	NaN	NaN	NaN	NaN	NaN	NaN	29.624	45.992	46.889	55.706	61.1	69.524	83.613	125.07	146.33	184.27	217.53	253.69	277.06	296.87	339.65	321.47	301.87	249.97	248.24	261.4	290.05	313.42	323.23	363.74	375.4	312.5	244.19	129.22	NaN	NaN	NaN	NaN	NaN
NaN	NaN	NaN	NaN	NaN	NaN	NaN	NaN	NaN	NaN	NaN	NaN	NaN	NaN	NaN	NaN	NaN	NaN	NaN	NaN	NaN	NaN	NaN	NaN	NaN	NaN	59.051	53.144	65.737	109.84	210.93	350.14	510.6	624.13	695.73	671.59	643.67	614.64	594.37	617.28	642.7	648.08	605.87	366.39	NaN	NaN	NaN	NaN	NaN	NaN
NaN	NaN	NaN	NaN	NaN	NaN	NaN	NaN	NaN	NaN	NaN	NaN	NaN	NaN	NaN	NaN	NaN	NaN	NaN	NaN	NaN	NaN	NaN	NaN	NaN	NaN	65.798	48.304	45.58	48.61	81.495	99.529	125.09	134.15	161.21	173.79	184.27	173.37	180.55	214.95	325.43	366.1	332.67	168.78	NaN	NaN	NaN	NaN	NaN	NaN
NaN	NaN	NaN	NaN	NaN	NaN	NaN	NaN	NaN	NaN	NaN	NaN	NaN	NaN	NaN	NaN	NaN	NaN	NaN	NaN	NaN	NaN	NaN	NaN	NaN	NaN	380.84	401.84	416.71	415.08	426.09	438.59	475.76	545.73	556.51	549.61	494.46	513.1	522.2	546.82	567.46	619.54	429.22	NaN	NaN	NaN	NaN	NaN	NaN	NaN
NaN	NaN	NaN	NaN	NaN	NaN	NaN	NaN	NaN	NaN	NaN	NaN	NaN	NaN	NaN	NaN	NaN	NaN	NaN	NaN	NaN	NaN	NaN	69.317	99.538	92.984	128.11	155.03	187.77	204.87	232.64	252.29	281.8	301.69	329.56	378.3	417.61	469.48	462.94	482.02	450.7	412.86	289.34	193.37	134.23	148.12	159.21	167.68	171.91	174.03
NaN	NaN	NaN	NaN	NaN	NaN	NaN	NaN	NaN	NaN	NaN	NaN	NaN	NaN	NaN	NaN	NaN	NaN	NaN	NaN	NaN	NaN	NaN	NaN	NaN	191.83	307.03	330.89	376.02	414.99	462.16	503.83	530.37	528.87	527.49	518.21	533.23	570.19	617.33	654.17	647.73	632.47	563.48	447.15	338.45	186.09	NaN	NaN	NaN	NaN
NaN	NaN	NaN	NaN	NaN	NaN	NaN	NaN	NaN	NaN	NaN	NaN	NaN	NaN	NaN	NaN	NaN	NaN	NaN	115.52	167.89	211.87	208.11	235.33	222.42	279.95	322.97	361.42	375.45	355.99	362.19	335.37	383.64	405.15	402.58	375.16	362.54	380.07	384.61	426.11	458.59	446.02	334.5	176.93	NaN	NaN	NaN	NaN	NaN	NaN
NaN	NaN	NaN	NaN	NaN	NaN	NaN	NaN	NaN	NaN	NaN	NaN	NaN	NaN	NaN	NaN	NaN	NaN	NaN	NaN	NaN	NaN	NaN	NaN	NaN	NaN	NaN	60.089	100.75	125.53	137.61	147.27	149.46	150.76	144.63	155.8	157.95	183.52	211.59	271.54	314.35	333.26	265.04	202.05	153.37	147.98	167.62	177.43	215.19	221.04
NaN	NaN	NaN	NaN	NaN	NaN	NaN	NaN	NaN	NaN	NaN	NaN	NaN	NaN	NaN	NaN	NaN	NaN	NaN	NaN	NaN	NaN	NaN	NaN	NaN	NaN	NaN	NaN	NaN	NaN	NaN	NaN	NaN	86.889	151.29	179.34	196.94	210.86	231.79	289.72	306.28	339.77	334.12	323.34	300.27	182.88	NaN	NaN	NaN	NaN
NaN	NaN	NaN	NaN	NaN	NaN	NaN	NaN	NaN	NaN	NaN	NaN	NaN	NaN	NaN	NaN	NaN	NaN	NaN	NaN	NaN	NaN	NaN	NaN	NaN	NaN	NaN	NaN	NaN	NaN	42.276	69.832	99.757	142.46	204.61	249.62	299.24	347.09	378.92	433.34	472.76	472.89	367.23	256.85	128.42	NaN	NaN	NaN	NaN	NaN
NaN	NaN	NaN	NaN	NaN	NaN	NaN	NaN	NaN	NaN	NaN	NaN	NaN	NaN	NaN	NaN	NaN	NaN	NaN	NaN	NaN	NaN	NaN	NaN	NaN	NaN	79.477	131.72	151.44	164.49	171.52	170.73	179.98	188.75	213.23	238.51	264.54	292.13	298.96	305.97	299.78	294.71	237.32	191.12	150.4	163.63	177.87	179.44	122.52	NaN
NaN	NaN	NaN	NaN	NaN	NaN	NaN	NaN	NaN	NaN	NaN	NaN	NaN	NaN	NaN	NaN	NaN	NaN	NaN	NaN	NaN	NaN	NaN	NaN	NaN	NaN	NaN	630.17	993.71	997.24	928.75	813.67	818.14	888.19	818.05	699.41	620.82	642.04	629.82	598.24	709.36	724.92	649.87	446.21	311.16	175.85	NaN	NaN	NaN	NaN
NaN	NaN	NaN	NaN	NaN	NaN	NaN	NaN	NaN	NaN	NaN	NaN	NaN	NaN	NaN	NaN	NaN	NaN	NaN	NaN	NaN	NaN	NaN	NaN	NaN	NaN	55.759	86.948	97.446	112.69	125.27	124.4	122.91	123.33	136.37	156.97	186.57	236.39	294.5	362.11	425.5	423.6	348.86	185.08	NaN	NaN	NaN	NaN	NaN	NaN
NaN	NaN	NaN	NaN	NaN	NaN	NaN	NaN	NaN	NaN	NaN	NaN	NaN	NaN	NaN	NaN	NaN	NaN	NaN	NaN	NaN	NaN	NaN	NaN	NaN	NaN	NaN	NaN	NaN	NaN	NaN	NaN	NaN	NaN	194.69	290.56	320.52	355.57	415.12	447.43	478.19	462.94	434.28	343.99	279.92	184.83	191.58	143.4	150.96	68.143
NaN	NaN	NaN	NaN	NaN	NaN	NaN	NaN	NaN	NaN	NaN	NaN	NaN	NaN	NaN	NaN	NaN	NaN	NaN	NaN	NaN	NaN	NaN	NaN	NaN	NaN	NaN	NaN	NaN	NaN	106.63	158.27	170.18	204.21	261.04	324.26	381.56	399.24	443.79	525.06	626.56	647.76	568.49	425.44	328.04	246.72	261.57	238.49	256.85	242.38
NaN	NaN	NaN	NaN	NaN	NaN	NaN	NaN	NaN	NaN	NaN	NaN	NaN	NaN	NaN	NaN	NaN	NaN	NaN	NaN	NaN	NaN	NaN	NaN	NaN	NaN	NaN	NaN	NaN	NaN	NaN	163.69	286.02	321.97	419.58	477.28	532.96	558.55	547.71	560.88	512.33	492.08	383.9	232.46	NaN	NaN	NaN	NaN	NaN	NaN
NaN	NaN	NaN	NaN	NaN	NaN	NaN	NaN	NaN	NaN	NaN	NaN	NaN	NaN	NaN	NaN	NaN	NaN	NaN	NaN	NaN	NaN	NaN	NaN	NaN	NaN	NaN	NaN	NaN	NaN	NaN	48.079	90.642	94.735	118.05	116.32	133.17	171.09	248.44	366.02	501.11	574.83	552.18	443.5	251.6	NaN	NaN	NaN	NaN	NaN
NaN	NaN	NaN	NaN	NaN	NaN	NaN	NaN	NaN	NaN	NaN	NaN	NaN	NaN	NaN	NaN	NaN	NaN	NaN	NaN	NaN	NaN	NaN	NaN	NaN	NaN	NaN	NaN	NaN	NaN	NaN	NaN	NaN	NaN	107.97	181.05	255.34	342.4	448.87	438.87	410.31	325.12	273.9	221.49	127.14	NaN	NaN	NaN	NaN	NaN
NaN	NaN	NaN	NaN	NaN	NaN	NaN	NaN	NaN	NaN	NaN	NaN	NaN	NaN	NaN	NaN	NaN	NaN	NaN	NaN	NaN	NaN	NaN	NaN	NaN	NaN	NaN	NaN	NaN	NaN	NaN	367.87	472.15	553.51	607.19	627.68	658.86	666.34	691.46	739.38	782.09	771.8	488.71	NaN	NaN	NaN	NaN	NaN	NaN	NaN
NaN	NaN	NaN	NaN	NaN	NaN	NaN	NaN	NaN	NaN	NaN	NaN	NaN	NaN	NaN	NaN	NaN	NaN	NaN	NaN	NaN	NaN	NaN	NaN	NaN	92.96	109.29	123.99	134	140.18	152.56	165.23	215.63	273.86	383.65	490.01	555	580.47	505	528.71	526.38	552.18	492.8	386.92	234.7	NaN	NaN	NaN	NaN	NaN
NaN	NaN	NaN	NaN	NaN	NaN	NaN	NaN	NaN	NaN	NaN	NaN	NaN	NaN	NaN	NaN	NaN	NaN	NaN	NaN	NaN	NaN	NaN	NaN	NaN	NaN	NaN	152.06	141.66	148.06	183.87	267.74	360.71	443.12	495.92	505.19	519	499.96	512.91	540.33	619.72	714.39	667.89	551.05	284.1	NaN	NaN	NaN	NaN	NaN
NaN	NaN	NaN	NaN	NaN	NaN	NaN	NaN	NaN	NaN	NaN	NaN	NaN	NaN	NaN	NaN	NaN	NaN	NaN	NaN	NaN	NaN	NaN	NaN	NaN	NaN	NaN	NaN	NaN	NaN	NaN	48.521	55.024	64.516	82.278	118.73	222.65	372.39	549.05	685.64	762.87	798.02	706.85	561.91	290.2	NaN	NaN	NaN	NaN	NaN
NaN	NaN	NaN	NaN	NaN	NaN	NaN	NaN	NaN	NaN	NaN	NaN	NaN	NaN	NaN	NaN	NaN	NaN	NaN	NaN	NaN	NaN	NaN	NaN	NaN	NaN	NaN	NaN	NaN	133.17	145.81	173.83	258.95	366.24	479.36	533.62	538.7	516.08	530.83	596.8	655.88	618.21	477.47	255.47	NaN	NaN	NaN	NaN	NaN	NaN
NaN	NaN	NaN	NaN	NaN	NaN	NaN	NaN	NaN	NaN	NaN	NaN	NaN	NaN	NaN	NaN	NaN	NaN	NaN	NaN	NaN	NaN	NaN	NaN	NaN	NaN	NaN	NaN	NaN	NaN	NaN	NaN	49.719	95.389	156.72	221.56	306.76	382.03	437.31	443.5	467.3	460.77	420.2	300.17	155.5	NaN	NaN	NaN	NaN	NaN
NaN	NaN	NaN	NaN	NaN	NaN	NaN	NaN	NaN	NaN	NaN	NaN	NaN	NaN	NaN	NaN	NaN	40.143	72.945	92.425	101.39	108.6	120.84	155.58	202.14	256.59	288.6	304.46	339.67	354.93	381.35	368.62	377.72	365.46	373.46	370.6	380.11	404.76	437.27	491.87	497.98	513.35	454.55	294.07	NaN	NaN	NaN	NaN	NaN	NaN
NaN	NaN	NaN	NaN	NaN	NaN	NaN	NaN	NaN	NaN	NaN	NaN	NaN	NaN	NaN	NaN	NaN	NaN	NaN	NaN	NaN	NaN	NaN	NaN	NaN	NaN	NaN	NaN	NaN	NaN	NaN	NaN	NaN	NaN	60.718	103.48	108.09	105.67	95.879	134.56	226.69	380.86	431.57	394.02	206.87	NaN	NaN	NaN	NaN	NaN
NaN	NaN	NaN	NaN	NaN	NaN	NaN	NaN	NaN	NaN	NaN	NaN	NaN	NaN	NaN	NaN	NaN	NaN	NaN	NaN	NaN	NaN	NaN	NaN	NaN	NaN	NaN	NaN	NaN	NaN	NaN	NaN	NaN	234.27	358.15	372.96	431	493.51	551.24	532.15	536.93	545.74	476.13	284.96	NaN	NaN	NaN	NaN	NaN	NaN
NaN	NaN	NaN	NaN	NaN	NaN	NaN	NaN	NaN	NaN	NaN	NaN	NaN	NaN	NaN	NaN	NaN	NaN	NaN	NaN	NaN	NaN	NaN	NaN	NaN	NaN	NaN	NaN	NaN	NaN	NaN	187.8	226.41	250.69	279.48	284.86	297.48	321.55	357.65	419.23	471.5	491.37	459.44	367.12	310.93	181.78	NaN	NaN	NaN	NaN
NaN	NaN	NaN	NaN	NaN	NaN	NaN	NaN	NaN	NaN	NaN	NaN	NaN	NaN	NaN	98.69	123.4	132.73	131.49	138.16	155.49	180.33	238.63	296.11	369.54	387.1	408.41	369.16	363.89	335.85	344.93	312.45	295.59	275.68	282.7	273.98	271.98	267.83	284.09	291.62	336.02	391.48	440.11	388.13	231.7	NaN	NaN	NaN	NaN	NaN
NaN	NaN	NaN	NaN	NaN	NaN	NaN	NaN	NaN	NaN	NaN	NaN	NaN	NaN	NaN	NaN	NaN	NaN	NaN	NaN	NaN	NaN	NaN	NaN	NaN	NaN	NaN	NaN	NaN	NaN	NaN	137.33	141.19	152.25	156.21	165.51	182.18	237.68	307.45	411.87	525.51	595.47	565.33	456.64	357.37	290.23	180.71	NaN	NaN	NaN
NaN	NaN	NaN	NaN	NaN	NaN	NaN	NaN	NaN	NaN	NaN	NaN	NaN	NaN	NaN	NaN	NaN	NaN	NaN	NaN	NaN	NaN	NaN	NaN	NaN	NaN	NaN	NaN	NaN	NaN	167.36	235.78	300.72	333.56	383.07	401.12	420.97	381.25	363.66	332.42	326.54	334.71	343.69	297.98	168.62	NaN	NaN	NaN	NaN	NaN
NaN	NaN	NaN	NaN	NaN	NaN	NaN	NaN	NaN	NaN	NaN	NaN	NaN	NaN	NaN	NaN	NaN	NaN	NaN	NaN	NaN	NaN	NaN	NaN	NaN	NaN	NaN	NaN	NaN	NaN	NaN	260.7	276.61	283.08	314.64	354.92	392.56	386.09	369.38	375.75	474.57	498.03	456.78	312	160.14	NaN	NaN	NaN	NaN	NaN
NaN	NaN	NaN	NaN	NaN	NaN	NaN	NaN	NaN	NaN	NaN	NaN	NaN	NaN	NaN	NaN	NaN	NaN	NaN	NaN	NaN	NaN	NaN	NaN	NaN	63.194	96.943	123.82	137.19	194.03	254.23	325.55	423.38	539.69	643.84	669.31	622.73	568.11	579.8	653.33	765.63	779.11	635.28	448.93	210.93	NaN	NaN	NaN	NaN	NaN
NaN	NaN	NaN	NaN	NaN	NaN	NaN	NaN	NaN	NaN	NaN	NaN	NaN	NaN	NaN	NaN	NaN	NaN	NaN	NaN	NaN	NaN	NaN	NaN	53.698	79.615	91.756	99.103	96.606	99.976	111.8	127.66	131.42	133.87	140.19	174.32	216.83	249.99	279.34	331.46	416.36	488.13	479.98	366.66	194.25	NaN	NaN	NaN	NaN	NaN
NaN	NaN	NaN	NaN	NaN	NaN	NaN	NaN	NaN	NaN	NaN	NaN	NaN	NaN	NaN	NaN	NaN	NaN	NaN	NaN	NaN	NaN	NaN	NaN	NaN	NaN	NaN	NaN	NaN	NaN	NaN	NaN	97.66	119.5	182.47	268.13	355.03	461.49	557.45	625.44	602.2	619	607.32	542.98	443.26	244.39	NaN	NaN	NaN	NaN
NaN	NaN	NaN	NaN	NaN	NaN	NaN	NaN	NaN	NaN	NaN	NaN	NaN	NaN	NaN	NaN	NaN	NaN	NaN	NaN	NaN	NaN	NaN	NaN	NaN	NaN	NaN	NaN	NaN	NaN	NaN	380.52	454.76	493.46	562.81	613.73	690.26	688.54	666.2	604.63	615.9	572.64	488.85	263.78	NaN	NaN	NaN	NaN	NaN	NaN
NaN	NaN	NaN	NaN	NaN	NaN	NaN	NaN	NaN	NaN	NaN	NaN	NaN	NaN	NaN	NaN	NaN	NaN	NaN	NaN	NaN	NaN	NaN	NaN	NaN	NaN	NaN	NaN	NaN	NaN	NaN	NaN	NaN	227.97	260.2	296.22	342.15	344.12	354.79	387.03	496.32	612.61	613.53	510.57	371.64	298.18	322.73	317.87	418.69	385.17
NaN	NaN	NaN	NaN	NaN	NaN	NaN	NaN	NaN	NaN	NaN	NaN	NaN	NaN	NaN	NaN	NaN	NaN	NaN	NaN	NaN	NaN	NaN	NaN	131.84	177.5	223.31	251.38	288.87	311.31	349.6	377.07	384.95	364.58	346.08	344.91	368.97	382.22	381.21	362.71	352.94	333.37	297.39	240.2	193.31	153.84	122.63	87.863	85.534	55.081
NaN	NaN	NaN	NaN	NaN	NaN	NaN	NaN	NaN	NaN	NaN	NaN	NaN	NaN	NaN	NaN	NaN	NaN	NaN	NaN	NaN	NaN	NaN	NaN	NaN	NaN	NaN	NaN	167.1	170.55	169.76	160.74	162.08	148.74	154.86	148.83	150.4	165.1	218.57	288.36	331.24	328.05	303.63	255.97	204.8	116.28	NaN	NaN	NaN	NaN
NaN	NaN	NaN	NaN	NaN	NaN	NaN	NaN	NaN	NaN	NaN	NaN	NaN	NaN	NaN	NaN	NaN	NaN	NaN	NaN	NaN	103.48	99.609	105.98	91.909	98.474	90.925	102.12	97.889	89.245	87.767	76.849	79.405	83.874	111.7	172.74	261.2	347.75	417.23	462.68	489	499.37	482.77	415.15	247.05	NaN	NaN	NaN	NaN	NaN
NaN	NaN	NaN	NaN	NaN	NaN	NaN	NaN	NaN	NaN	NaN	NaN	NaN	NaN	NaN	NaN	NaN	NaN	NaN	NaN	NaN	NaN	NaN	NaN	NaN	NaN	NaN	NaN	NaN	NaN	NaN	69.971	138.23	211.08	263.83	341.15	441.57	570.81	660.57	693.81	675.96	621.53	472.78	263.05	NaN	NaN	NaN	NaN	NaN	NaN
NaN	NaN	NaN	NaN	NaN	NaN	NaN	NaN	NaN	NaN	NaN	NaN	NaN	NaN	NaN	NaN	NaN	NaN	NaN	NaN	NaN	NaN	NaN	NaN	NaN	NaN	NaN	53.159	94.172	115.55	129.97	144.71	198.22	260.56	320.8	353.64	382.65	397.49	428.4	485.5	560.01	641.47	619.97	526	288.18	NaN	NaN	NaN	NaN	NaN
NaN	NaN	NaN	NaN	NaN	NaN	NaN	NaN	NaN	NaN	NaN	NaN	NaN	NaN	NaN	NaN	NaN	NaN	NaN	NaN	NaN	NaN	NaN	NaN	NaN	111.54	119.27	139.94	158.57	201.41	216.86	246.71	269.22	327.9	390.39	418.49	466.21	503.05	575.59	596.94	619.52	533.3	415.97	272.28	203.03	173.76	109.26	NaN	NaN	NaN
NaN	NaN	NaN	NaN	NaN	NaN	NaN	NaN	NaN	NaN	NaN	NaN	NaN	NaN	NaN	NaN	NaN	NaN	NaN	NaN	68.987	90.759	122.68	145.31	185.95	201.5	220.64	230.14	245.83	285.29	308.12	336.93	356.33	371	381.45	345.74	333.05	303.71	333.14	355.38	410.35	413.04	354.48	263.36	135.68	NaN	NaN	NaN	NaN	NaN
NaN	NaN	NaN	NaN	NaN	NaN	NaN	NaN	NaN	NaN	NaN	NaN	NaN	NaN	NaN	NaN	NaN	NaN	NaN	NaN	NaN	NaN	NaN	NaN	NaN	NaN	NaN	NaN	42.127	40.078	38.747	54.737	91.211	157.16	210.65	272.77	335.85	397.77	454.03	524.55	601.76	586.12	373.86	NaN	NaN	NaN	NaN	NaN	NaN	NaN
NaN	NaN	NaN	NaN	NaN	NaN	NaN	NaN	NaN	NaN	NaN	NaN	NaN	NaN	NaN	NaN	NaN	NaN	NaN	NaN	NaN	NaN	NaN	NaN	NaN	NaN	NaN	24.533	73.962	123.25	181.77	260.44	313.39	353.99	378.09	403.33	409.07	419.03	480.16	652.21	810.59	805.14	589.33	283.16	NaN	NaN	NaN	NaN	NaN	NaN
NaN	NaN	NaN	NaN	NaN	NaN	NaN	NaN	NaN	NaN	NaN	NaN	NaN	NaN	NaN	NaN	NaN	NaN	NaN	NaN	NaN	NaN	NaN	NaN	NaN	NaN	NaN	NaN	NaN	NaN	NaN	NaN	NaN	107.25	129.31	158.29	213.96	294.62	347.58	427.23	472.99	523.89	446.19	262.01	NaN	NaN	NaN	NaN	NaN	NaN
NaN	NaN	NaN	NaN	NaN	NaN	NaN	NaN	NaN	NaN	NaN	NaN	NaN	NaN	NaN	NaN	NaN	NaN	NaN	NaN	NaN	NaN	NaN	NaN	NaN	NaN	NaN	NaN	91.99	129.3	155.54	162.27	166.66	177.89	241.24	308.32	378.46	407.62	426.35	458.36	526.08	514.09	464.16	342.97	302.35	283.02	313.79	220.68	NaN	NaN
NaN	NaN	NaN	NaN	NaN	NaN	NaN	NaN	NaN	NaN	NaN	NaN	NaN	NaN	NaN	NaN	NaN	NaN	NaN	NaN	NaN	NaN	NaN	NaN	NaN	NaN	NaN	NaN	NaN	68.785	77.418	87.297	103.15	116.44	141.36	151.06	163.16	185.54	235.16	333.25	454.5	494.23	342.74	NaN	NaN	NaN	NaN	NaN	NaN	NaN
NaN	NaN	NaN	NaN	NaN	NaN	NaN	NaN	NaN	NaN	NaN	NaN	NaN	NaN	NaN	NaN	NaN	NaN	NaN	NaN	NaN	NaN	NaN	NaN	NaN	NaN	NaN	NaN	NaN	31.041	57.439	81.655	125.7	183.06	212.06	230.67	250.22	321.71	380.46	425.88	434.13	440.53	370.51	259.6	116.45	NaN	NaN	NaN	NaN	NaN
NaN	NaN	NaN	NaN	NaN	NaN	NaN	NaN	NaN	NaN	NaN	NaN	NaN	NaN	NaN	NaN	NaN	NaN	NaN	NaN	NaN	NaN	NaN	42.288	66.567	90.827	66.565	65.932	64.511	94.357	116.36	139.52	145.37	152.92	148.38	133.62	118.98	126.02	159.46	211.45	257.76	236.74	146.19	NaN	NaN	NaN	NaN	NaN	NaN	NaN
NaN	NaN	NaN	NaN	NaN	NaN	NaN	NaN	NaN	NaN	NaN	NaN	NaN	78.792	109.53	99.027	146.62	238.79	315.58	357.14	357.85	350.5	340.6	312.73	314.46	310.17	325.73	316.29	304.37	273.54	265.45	234.34	229.29	237.88	300.85	357.47	399.05	438.4	473.15	534.8	537.51	530.84	415.37	250.38	NaN	NaN	NaN	NaN	NaN	NaN
NaN	NaN	NaN	NaN	NaN	NaN	NaN	NaN	NaN	NaN	NaN	NaN	NaN	NaN	NaN	NaN	NaN	NaN	NaN	NaN	NaN	NaN	NaN	NaN	NaN	NaN	NaN	NaN	NaN	114.7	190.66	236.82	287.06	313.6	348.46	360.7	389.5	396.45	398.15	380.58	394.17	438.72	465.29	362.53	238.02	145.67	101.02	NaN	NaN	NaN
NaN	NaN	NaN	NaN	NaN	NaN	NaN	NaN	NaN	NaN	NaN	NaN	NaN	NaN	NaN	NaN	NaN	NaN	NaN	NaN	NaN	NaN	NaN	NaN	NaN	NaN	23.112	57.126	110.3	157.42	203.57	229.29	253.42	241.6	242.66	281.46	356.09	413.88	419.22	416.04	428.51	446.8	399.71	309.24	154.85	NaN	NaN	NaN	NaN	NaN
NaN	NaN	NaN	NaN	NaN	NaN	NaN	NaN	NaN	NaN	NaN	NaN	NaN	NaN	NaN	NaN	NaN	NaN	NaN	NaN	NaN	NaN	65.919	118.67	147.6	174.8	186.81	192.84	197.29	198.72	200.16	211.06	235.89	257.03	287.9	302.21	302.21	304.01	294.4	326.83	316.47	344.02	323.82	288.22	195.39	164.94	102.86	NaN	NaN	NaN
NaN	NaN	NaN	NaN	NaN	NaN	NaN	NaN	NaN	NaN	NaN	NaN	NaN	NaN	NaN	NaN	NaN	NaN	NaN	NaN	41.109	66.879	82.479	109.72	136.92	153.24	165.29	182.93	197.86	213.47	223.53	227.23	233.31	266.03	297.46	318.53	294.91	276.85	331.8	381.98	442.59	438.74	458.68	422.88	330.32	238.99	200.01	244.52	293.83	335.98
NaN	NaN	NaN	NaN	NaN	NaN	NaN	NaN	NaN	NaN	NaN	NaN	NaN	NaN	NaN	NaN	NaN	NaN	NaN	NaN	NaN	NaN	NaN	45.037	87.98	104.8	116.64	112.25	126.04	131.63	139.41	141.75	149.3	164.67	187.88	224.25	273.43	317.79	378.49	411.28	440.55	450.89	415.69	328.74	229.89	121.42	NaN	NaN	NaN	NaN
NaN	NaN	NaN	NaN	NaN	NaN	NaN	NaN	NaN	NaN	NaN	NaN	NaN	NaN	NaN	NaN	NaN	NaN	NaN	NaN	NaN	NaN	NaN	NaN	NaN	NaN	NaN	NaN	NaN	NaN	64.286	119.55	170.65	246.35	317.85	375.82	423.19	459.52	466.45	447.47	423.6	409.21	374.99	235.77	NaN	NaN	NaN	NaN	NaN	NaN
NaN	NaN	NaN	NaN	NaN	NaN	NaN	NaN	NaN	NaN	NaN	NaN	NaN	NaN	NaN	NaN	NaN	NaN	NaN	NaN	190.75	276.65	303.12	326.49	361.99	339.07	311.98	276.34	277.78	268.43	255.9	227.44	220.19	235.24	263.25	293.4	345.09	371.79	398.49	415.81	482.69	547.33	547.66	416.56	218.11	NaN	NaN	NaN	NaN	NaN
NaN	NaN	NaN	NaN	NaN	NaN	NaN	NaN	NaN	NaN	NaN	NaN	NaN	NaN	NaN	NaN	NaN	NaN	NaN	NaN	NaN	NaN	NaN	NaN	NaN	NaN	NaN	NaN	NaN	NaN	NaN	NaN	NaN	NaN	NaN	NaN	NaN	249.44	429.25	504.55	549.83	579.18	597.38	535.93	446.61	337.51	346.81	337.54	402.68	408.85
NaN	NaN	NaN	NaN	NaN	NaN	NaN	NaN	NaN	NaN	NaN	NaN	NaN	NaN	NaN	NaN	NaN	NaN	NaN	NaN	NaN	NaN	115.16	173.25	165.68	155.5	163.31	189.73	238.42	278.54	301.12	285.59	319.23	374.97	401.43	365.87	342.81	406.63	501.44	573.07	580.67	528.68	394.59	216.29	NaN	NaN	NaN	NaN	NaN	NaN
NaN	NaN	NaN	NaN	NaN	NaN	NaN	NaN	NaN	NaN	NaN	NaN	NaN	NaN	NaN	NaN	NaN	NaN	NaN	NaN	NaN	NaN	NaN	NaN	NaN	NaN	NaN	NaN	71.553	124.72	158.37	200.02	250.57	305.74	356.76	397.46	462.95	508.32	563.54	576.92	611.55	599.86	499.97	289.87	NaN	NaN	NaN	NaN	NaN	NaN
NaN	NaN	NaN	NaN	NaN	NaN	NaN	NaN	NaN	NaN	NaN	NaN	NaN	NaN	NaN	NaN	NaN	NaN	NaN	NaN	NaN	NaN	NaN	NaN	27.024	46.432	53.733	61.401	75.041	90.366	117.64	105.95	127.33	128.94	155.38	138.31	142.19	143.98	148.4	134.22	190.63	257.56	292.14	186.16	NaN	NaN	NaN	NaN	NaN	NaN
NaN	NaN	NaN	NaN	NaN	NaN	NaN	NaN	NaN	NaN	NaN	NaN	NaN	NaN	NaN	NaN	NaN	NaN	NaN	NaN	NaN	NaN	NaN	NaN	NaN	NaN	NaN	NaN	85.704	130.09	150.73	166.48	197.47	235.22	268.23	301.38	312.13	326.92	341.49	383.37	407.91	393.89	284.31	188.03	78.952	NaN	NaN	NaN	NaN	NaN
NaN	NaN	NaN	NaN	NaN	NaN	NaN	NaN	NaN	NaN	NaN	NaN	NaN	NaN	NaN	NaN	NaN	NaN	NaN	NaN	NaN	NaN	NaN	NaN	NaN	NaN	NaN	NaN	NaN	NaN	NaN	NaN	NaN	80.399	128.52	152.62	202.12	289.48	390.86	501.5	569.81	545	419.58	215.8	NaN	NaN	NaN	NaN	NaN	NaN
NaN	NaN	NaN	NaN	NaN	NaN	NaN	NaN	NaN	NaN	NaN	NaN	NaN	NaN	NaN	NaN	NaN	NaN	NaN	NaN	NaN	NaN	NaN	NaN	NaN	NaN	NaN	NaN	NaN	NaN	88.046	100.63	137.12	197.09	275.42	351.84	410.42	466.85	528.97	614.04	588.51	560.45	457.25	418.12	241.79	NaN	NaN	NaN	NaN	NaN
NaN	NaN	NaN	NaN	NaN	NaN	NaN	NaN	NaN	NaN	NaN	NaN	NaN	NaN	NaN	NaN	NaN	NaN	NaN	NaN	NaN	NaN	NaN	NaN	NaN	NaN	NaN	NaN	NaN	NaN	NaN	NaN	275.64	285.12	331.62	358.6	393.9	399.97	395.07	414.79	442.28	520.65	494.77	322.84	NaN	NaN	NaN	NaN	NaN	NaN
NaN	NaN	NaN	NaN	NaN	NaN	NaN	NaN	NaN	NaN	NaN	NaN	NaN	NaN	NaN	NaN	NaN	NaN	NaN	NaN	NaN	NaN	NaN	NaN	NaN	NaN	NaN	NaN	NaN	NaN	45.039	76.594	110.74	147.7	217.9	288.99	344.39	331.01	341.21	352.9	402.69	413.44	378.99	323.72	182.51	NaN	NaN	NaN	NaN	NaN
NaN	NaN	NaN	NaN	NaN	NaN	NaN	NaN	NaN	NaN	NaN	NaN	NaN	NaN	NaN	NaN	NaN	NaN	NaN	NaN	NaN	NaN	NaN	NaN	NaN	NaN	29.286	50.853	65.467	61.676	57.086	55.541	77.886	94.27	108.37	111.4	131.03	183.74	251.59	296.75	349.12	365.79	342.86	200.84	NaN	NaN	NaN	NaN	NaN	NaN
NaN	NaN	NaN	NaN	NaN	NaN	NaN	NaN	NaN	NaN	NaN	NaN	NaN	NaN	NaN	NaN	NaN	NaN	NaN	NaN	NaN	NaN	NaN	NaN	NaN	97.518	94.163	98.621	99.9	101.41	110.84	117.15	125.57	134.83	146.59	177.86	225.2	296.77	388.78	479.88	556.25	549.36	425.13	226.8	NaN	NaN	NaN	NaN	NaN	NaN
NaN	NaN	NaN	NaN	NaN	NaN	NaN	NaN	NaN	NaN	NaN	NaN	NaN	NaN	NaN	NaN	NaN	NaN	NaN	NaN	NaN	NaN	NaN	NaN	323.75	345.67	390.01	442.52	505.49	532.63	568.34	593.44	615.08	594.27	553.73	544.85	567.24	550.82	523.85	490.11	489.75	469.09	402.37	240.76	NaN	NaN	NaN	NaN	NaN	NaN
NaN	NaN	146.43	127.65	116.66	82.389	98.241	107.75	138.28	152.38	160.74	170.06	165.72	154.6	133.51	129.79	126.99	133.61	126.99	141.16	151.12	156.2	148.27	153.33	159.68	165.68	168.69	183.01	191.07	194.81	179.31	166.91	137.47	148.11	167.52	211.14	237.34	267.9	320.41	373.52	429.22	433	360.41	208.7	NaN	NaN	NaN	NaN	NaN	NaN
NaN	NaN	NaN	NaN	NaN	NaN	NaN	NaN	NaN	NaN	NaN	NaN	NaN	NaN	NaN	NaN	NaN	NaN	NaN	NaN	NaN	NaN	NaN	NaN	NaN	35.65	66.498	82.232	86.057	105.26	127.46	160.62	201.42	251.54	283.3	297.29	292.44	328.08	422.96	516.45	561.74	516.98	418.64	239.34	NaN	NaN	NaN	NaN	NaN	NaN
NaN	NaN	NaN	NaN	NaN	NaN	NaN	NaN	NaN	NaN	NaN	NaN	NaN	NaN	NaN	NaN	NaN	NaN	NaN	NaN	NaN	NaN	NaN	96.362	93.574	99.61	102.99	103.86	107.8	119.15	119.1	119.93	119.84	136.92	150.36	166.77	180.09	179.76	181.83	201.12	250.3	281.56	271.95	166.74	NaN	NaN	NaN	NaN	NaN	NaN
NaN	NaN	NaN	NaN	NaN	NaN	NaN	NaN	NaN	NaN	NaN	NaN	NaN	NaN	NaN	NaN	NaN	NaN	NaN	NaN	NaN	NaN	NaN	NaN	NaN	NaN	NaN	NaN	NaN	NaN	NaN	NaN	NaN	NaN	266.6	323.15	423.84	518.16	584.94	652.48	710.99	696.68	508.13	312.35	124.6	NaN	NaN	NaN	NaN	NaN
NaN	NaN	NaN	NaN	NaN	NaN	NaN	NaN	NaN	NaN	NaN	NaN	NaN	NaN	NaN	NaN	NaN	NaN	NaN	NaN	NaN	NaN	NaN	NaN	NaN	NaN	NaN	NaN	NaN	NaN	NaN	NaN	208.01	330.59	363.3	357.39	356.9	380.64	401.41	415.13	469.17	534.28	520.33	370.02	278.35	266.54	286.5	267.16	255.17	281.05
NaN	NaN	NaN	NaN	NaN	NaN	NaN	NaN	NaN	NaN	NaN	NaN	NaN	NaN	NaN	NaN	NaN	NaN	NaN	NaN	NaN	NaN	NaN	NaN	NaN	189.77	235.97	297.66	308.13	317.88	298.11	302.46	293.93	292.44	320.92	365.95	425.31	482.46	520.97	557.8	612.89	659.2	644.79	552.05	326.02	NaN	NaN	NaN	NaN	NaN
NaN	NaN	NaN	NaN	NaN	NaN	NaN	NaN	NaN	NaN	NaN	NaN	NaN	NaN	NaN	NaN	NaN	NaN	NaN	NaN	NaN	75.967	77.742	93.505	124.85	218.51	286.13	320.85	316.18	327.32	386.02	405.66	411.29	381.22	384.16	415.66	454.31	503.33	520.48	540.12	556.67	541.52	480.67	342.55	245.04	157.81	97.226	NaN	NaN	NaN
NaN	NaN	NaN	NaN	NaN	NaN	NaN	NaN	NaN	NaN	NaN	NaN	NaN	NaN	NaN	NaN	NaN	NaN	NaN	NaN	NaN	NaN	NaN	NaN	216.51	163.64	134.16	133.34	117.17	115.72	117.33	129.37	137.32	148.42	180.32	231.43	304.43	376.26	431.68	459.53	461.86	423.86	344.91	268.26	150.52	NaN	NaN	NaN	NaN	NaN
NaN	NaN	NaN	NaN	NaN	NaN	NaN	NaN	NaN	NaN	NaN	NaN	NaN	NaN	NaN	NaN	NaN	NaN	NaN	NaN	NaN	NaN	NaN	NaN	NaN	NaN	NaN	NaN	NaN	NaN	NaN	NaN	NaN	78.105	127.16	163.81	226.69	285.04	364.44	423.89	505.89	555.85	482.88	289.37	NaN	NaN	NaN	NaN	NaN	NaN
NaN	NaN	NaN	NaN	NaN	NaN	NaN	NaN	NaN	NaN	NaN	NaN	NaN	NaN	NaN	NaN	NaN	NaN	NaN	NaN	NaN	NaN	NaN	NaN	NaN	NaN	NaN	NaN	54.091	72.339	77.136	83.621	82.068	91.002	95.408	106.65	124.81	194.07	301.07	460.59	593.92	677.02	639.74	493.08	259.06	NaN	NaN	NaN	NaN	NaN
NaN	NaN	NaN	NaN	NaN	NaN	NaN	NaN	NaN	NaN	NaN	NaN	NaN	NaN	NaN	NaN	NaN	NaN	NaN	NaN	NaN	NaN	NaN	NaN	NaN	NaN	NaN	NaN	NaN	NaN	71.253	93.979	116.22	126.75	140.82	159.6	196.31	228.34	256.94	299.81	359.33	407.79	401.27	340.36	265.95	220.16	135.3	NaN	NaN	NaN
NaN	NaN	NaN	NaN	NaN	NaN	NaN	NaN	NaN	NaN	NaN	NaN	NaN	NaN	NaN	NaN	NaN	NaN	NaN	NaN	NaN	NaN	NaN	NaN	NaN	94.041	87.504	112.16	180.34	220.97	265.36	299.14	350.29	366.05	370.65	356.09	360.7	386.27	425.59	457.2	463.43	474.5	408.19	372.67	295.32	209.26	NaN	NaN	NaN	NaN
NaN	NaN	NaN	NaN	NaN	NaN	NaN	NaN	NaN	NaN	NaN	NaN	NaN	NaN	NaN	NaN	NaN	NaN	NaN	NaN	NaN	NaN	97.663	94.294	98.978	97.922	92.733	90.477	100.63	135.47	163.52	182.71	205.1	214.85	239.84	257.03	284.34	311.11	368.51	439.66	512.46	527.41	491.44	368.16	247.44	192.36	198.5	259.04	254.4	283.99
NaN	NaN	NaN	NaN	NaN	NaN	NaN	NaN	NaN	NaN	NaN	NaN	NaN	NaN	NaN	NaN	NaN	NaN	NaN	NaN	NaN	NaN	NaN	NaN	NaN	NaN	36.59	32.149	41.053	85.456	136.77	187.9	210.76	225.57	220.77	234.26	275.55	359.45	448.17	529.88	566.32	577.25	510.89	418.7	234.75	NaN	NaN	NaN	NaN	NaN
NaN	NaN	NaN	NaN	NaN	NaN	NaN	NaN	NaN	NaN	NaN	NaN	NaN	NaN	NaN	NaN	NaN	NaN	NaN	NaN	NaN	NaN	NaN	NaN	NaN	355.15	385.23	442.84	517.53	530.41	565.04	579.16	642.29	674.1	694.76	713.22	717.49	784.19	797.48	904.92	857.31	823.56	633.34	465.34	251.17	NaN	NaN	NaN	NaN	NaN
NaN	NaN	NaN	NaN	NaN	NaN	NaN	NaN	NaN	NaN	NaN	NaN	NaN	NaN	NaN	NaN	NaN	NaN	NaN	NaN	NaN	NaN	NaN	NaN	NaN	NaN	NaN	NaN	NaN	170.84	214.73	261.39	291.52	305.12	288.52	274.05	258.77	270.45	319.05	393.68	483.63	481.82	419.2	230.57	NaN	NaN	NaN	NaN	NaN	NaN
NaN	NaN	NaN	NaN	NaN	NaN	NaN	NaN	NaN	NaN	NaN	NaN	NaN	NaN	NaN	NaN	NaN	NaN	NaN	NaN	NaN	NaN	NaN	NaN	NaN	33.939	49.393	57.517	64.344	59.228	61.91	62.572	70.837	85.172	100.08	130.89	201.05	286.15	361.94	421.03	467.76	501.4	401.77	232.31	NaN	NaN	NaN	NaN	NaN	NaN
NaN	NaN	NaN	NaN	NaN	NaN	NaN	NaN	NaN	NaN	NaN	NaN	NaN	NaN	NaN	NaN	NaN	NaN	NaN	NaN	NaN	NaN	NaN	NaN	NaN	NaN	NaN	NaN	NaN	NaN	NaN	NaN	105.16	116.76	151.14	219.32	311.45	400.65	449.04	489.49	492.47	498.7	459.1	373.36	208.27	NaN	NaN	NaN	NaN	NaN
NaN	NaN	NaN	NaN	NaN	NaN	NaN	NaN	NaN	NaN	NaN	NaN	NaN	NaN	NaN	NaN	NaN	NaN	NaN	NaN	NaN	NaN	NaN	NaN	NaN	NaN	NaN	NaN	NaN	NaN	NaN	373.53	523.99	609.1	607.74	616.72	659.51	765.1	819.37	891.55	838.3	769.13	660.3	650	856.63	1081.3	1309	1323.1	1308.3	1255.8
NaN	NaN	NaN	NaN	NaN	NaN	NaN	NaN	NaN	NaN	NaN	NaN	NaN	NaN	NaN	NaN	NaN	NaN	NaN	NaN	NaN	NaN	NaN	NaN	104.12	106.5	109.89	119.46	126.28	166.04	249	370.37	519.39	621.94	671.16	674.93	669.54	707.99	756.39	785.74	781.06	642.74	486.28	233.48	NaN	NaN	NaN	NaN	NaN	NaN
NaN	NaN	NaN	NaN	NaN	NaN	NaN	NaN	NaN	NaN	NaN	NaN	NaN	NaN	NaN	NaN	NaN	NaN	NaN	NaN	171.37	200.38	230.55	243.32	279.14	304.38	344.57	394.75	445.9	462.65	433	392.2	386.27	381.37	386.17	378.22	352.23	328.05	285.06	315.89	354.57	388.33	330.09	243.27	125.63	NaN	NaN	NaN	NaN	NaN
NaN	NaN	NaN	NaN	NaN	NaN	NaN	NaN	NaN	NaN	349.31	518.54	620.49	664.54	683.18	686.24	702.6	662.13	679.21	619.79	649.74	600.53	638.05	636.49	653.93	643.09	583	523.84	483.99	478.91	502.51	498.62	502.07	538.59	630.79	710.55	740.16	724.46	722.31	734.08	742	725.87	612.23	365.3	NaN	NaN	NaN	NaN	NaN	NaN
NaN	NaN	NaN	NaN	NaN	NaN	NaN	NaN	NaN	NaN	NaN	NaN	NaN	NaN	NaN	NaN	NaN	NaN	NaN	NaN	NaN	NaN	NaN	NaN	NaN	67.028	110.56	125.76	124.78	123.64	111.91	137.57	134.82	157.46	162.53	206.12	258.97	303.1	340.03	351.65	362.59	343.78	267.69	144.34	NaN	NaN	NaN	NaN	NaN	NaN
NaN	NaN	NaN	NaN	NaN	NaN	NaN	NaN	NaN	NaN	NaN	NaN	NaN	NaN	NaN	NaN	NaN	NaN	NaN	NaN	NaN	NaN	NaN	NaN	NaN	NaN	NaN	65.452	113.44	152.99	194.86	203.31	201.15	200.83	229.1	266.23	300.95	334.9	361.06	372.43	406.2	380.47	311.67	159.23	NaN	NaN	NaN	NaN	NaN	NaN
NaN	NaN	NaN	NaN	NaN	NaN	NaN	NaN	NaN	NaN	NaN	NaN	NaN	NaN	NaN	NaN	NaN	NaN	NaN	NaN	NaN	NaN	NaN	NaN	NaN	NaN	NaN	NaN	NaN	205.96	353.07	406.61	476.59	481.71	461.46	430.81	438.06	471.81	537.75	630.93	709.69	690.63	437.97	NaN	NaN	NaN	NaN	NaN	NaN	NaN
NaN	NaN	NaN	NaN	NaN	NaN	NaN	NaN	NaN	NaN	NaN	NaN	NaN	NaN	NaN	NaN	NaN	NaN	NaN	NaN	NaN	NaN	NaN	NaN	99.601	168.89	195.5	203.2	204.13	202.24	201.11	209.22	206.86	202.23	188.69	185.48	223.62	263.81	307.7	315.38	314.21	299.15	254.79	220.53	128.6	NaN	NaN	NaN	NaN	NaN
NaN	NaN	NaN	NaN	NaN	NaN	NaN	NaN	NaN	NaN	NaN	NaN	NaN	NaN	NaN	NaN	NaN	NaN	NaN	NaN	NaN	NaN	NaN	NaN	NaN	NaN	NaN	NaN	NaN	NaN	NaN	NaN	NaN	159.06	249.15	241.7	246.41	232.71	252.95	274.09	300.35	299.3	240.59	137.95	NaN	NaN	NaN	NaN	NaN	NaN
NaN	NaN	NaN	NaN	NaN	NaN	NaN	NaN	NaN	NaN	NaN	NaN	NaN	NaN	NaN	NaN	NaN	NaN	NaN	NaN	NaN	NaN	73.02	135.01	159.72	175.18	172.85	183.11	189.01	193.98	202.38	208.92	199.85	196.74	193.29	207.01	237.09	265.15	293.14	275.2	280.86	275.99	279.57	233.22	140.81	NaN	NaN	NaN	NaN	NaN
NaN	NaN	NaN	NaN	NaN	NaN	NaN	NaN	NaN	NaN	NaN	NaN	NaN	NaN	NaN	NaN	NaN	NaN	NaN	NaN	NaN	NaN	NaN	NaN	NaN	NaN	NaN	39.26	57.592	69.933	77.014	93.89	88.929	83.379	73.359	94.043	132.41	193.98	317.69	452.69	571.07	564.68	443.94	313.36	150.14	NaN	NaN	NaN	NaN	NaN
NaN	NaN	NaN	NaN	NaN	NaN	NaN	NaN	NaN	NaN	NaN	NaN	NaN	NaN	72.57	105.16	122.56	131.5	133.08	126.69	144.05	164.54	179.9	204.02	244.66	323.5	389.36	447.3	434.14	448.08	417.6	426.88	387.43	368.8	320.74	280.68	267.21	314.73	370.11	431.93	439.85	464.98	383.07	315.66	228.91	216.78	220.64	143.96	NaN	NaN
NaN	NaN	NaN	NaN	NaN	NaN	NaN	NaN	NaN	NaN	NaN	NaN	NaN	NaN	NaN	NaN	NaN	NaN	NaN	NaN	NaN	NaN	NaN	NaN	NaN	NaN	NaN	NaN	NaN	83.141	145.94	167.76	187.12	204.92	244.62	277.55	305.1	343.37	429.79	538.48	576.06	594.92	509.44	459.66	358.2	309.9	241.64	211.98	188.43	185.15
NaN	NaN	NaN	NaN	NaN	NaN	NaN	NaN	NaN	NaN	NaN	NaN	NaN	NaN	NaN	NaN	NaN	NaN	NaN	NaN	NaN	NaN	NaN	NaN	NaN	NaN	NaN	NaN	178.1	309.8	402.74	485.27	507.62	496.91	494.4	531.57	528.15	550.96	553.35	589.86	573.19	554.33	355.24	NaN	NaN	NaN	NaN	NaN	NaN	NaN
NaN	NaN	NaN	NaN	NaN	NaN	NaN	NaN	NaN	NaN	NaN	NaN	NaN	NaN	NaN	NaN	NaN	NaN	NaN	NaN	131.27	204.57	209.88	220.19	219.77	214.59	214.61	209.09	197.39	182.01	173.51	167.73	179.32	199.31	234.43	257.47	290.55	335.32	415.01	521.45	625.88	700.11	576.61	404.31	159.32	NaN	NaN	NaN	NaN	NaN
NaN	NaN	NaN	NaN	NaN	NaN	NaN	NaN	NaN	NaN	NaN	NaN	NaN	NaN	NaN	NaN	NaN	NaN	NaN	NaN	NaN	NaN	NaN	NaN	NaN	NaN	NaN	NaN	NaN	NaN	NaN	110.17	179.03	187.37	201.43	193.85	219.83	258.76	330.89	365.4	414.18	432.8	423.6	345.11	258.3	166.24	171.55	167.81	201.15	198.5
NaN	NaN	NaN	NaN	NaN	NaN	NaN	NaN	NaN	NaN	72.123	126.81	165.2	216.84	246.4	265.13	271.5	266.44	256.5	228.21	224.01	232.47	259.12	251.47	229.7	216.14	234.66	255.8	250.18	234.18	222.48	218.07	212.64	205.55	198.96	205.18	239.61	249.86	271.46	286.4	319.76	361.9	403.15	NaN	NaN	NaN	NaN	NaN	NaN	NaN
NaN	NaN	NaN	NaN	NaN	NaN	NaN	NaN	NaN	NaN	NaN	NaN	NaN	NaN	NaN	NaN	NaN	NaN	NaN	NaN	NaN	NaN	NaN	NaN	NaN	NaN	NaN	NaN	NaN	NaN	NaN	NaN	NaN	NaN	NaN	NaN	205.79	339.43	411.14	452.51	461.37	481.25	425.93	391.12	247.73	238.33	197.77	240.69	215.05	255.27
NaN	NaN	NaN	NaN	NaN	NaN	NaN	NaN	NaN	NaN	NaN	NaN	NaN	NaN	NaN	NaN	NaN	NaN	NaN	NaN	NaN	NaN	NaN	NaN	NaN	63.503	96.644	110.5	133.9	177.79	222.42	261.38	258.97	265.68	255.76	292.92	320.84	345.57	341.6	358.06	409.98	431.47	362.19	200.79	NaN	NaN	NaN	NaN	NaN	NaN
NaN	NaN	NaN	NaN	NaN	NaN	NaN	NaN	NaN	NaN	NaN	NaN	NaN	NaN	NaN	NaN	NaN	NaN	NaN	NaN	NaN	NaN	NaN	NaN	NaN	605.2	901.44	822.83	799.51	767.63	721.26	674.1	601.07	573.71	582.9	639.39	689.6	787.22	871.29	1000	1028.4	1035.2	829.85	678.56	339.94	NaN	NaN	NaN	NaN	NaN
NaN	NaN	NaN	NaN	NaN	NaN	NaN	NaN	NaN	NaN	NaN	NaN	NaN	NaN	NaN	NaN	NaN	NaN	NaN	NaN	NaN	NaN	NaN	NaN	NaN	NaN	NaN	211.63	331.01	323.32	298.74	265.44	258.84	287.14	314.76	310.49	293.45	279.93	324.46	410.34	472.86	548.08	366.22	NaN	NaN	NaN	NaN	NaN	NaN	NaN
NaN	NaN	NaN	NaN	NaN	NaN	NaN	NaN	NaN	NaN	NaN	NaN	NaN	NaN	NaN	NaN	NaN	NaN	NaN	NaN	NaN	NaN	NaN	NaN	NaN	NaN	NaN	NaN	NaN	NaN	212.59	343.04	359.07	361.95	345.95	308.49	313.28	321.32	347.34	312.06	332.98	363.86	391.6	319.17	178.79	NaN	NaN	NaN	NaN	NaN
NaN	NaN	NaN	NaN	NaN	NaN	NaN	NaN	NaN	NaN	NaN	NaN	NaN	NaN	NaN	NaN	NaN	NaN	NaN	NaN	NaN	NaN	NaN	NaN	NaN	NaN	NaN	NaN	NaN	NaN	NaN	NaN	54.278	80.489	97.031	124.32	154.54	197.34	247.34	313.92	355.39	346.14	268.5	217.66	208.22	265.76	260.23	258.21	223.84	274.68
NaN	NaN	NaN	NaN	NaN	NaN	NaN	NaN	NaN	NaN	NaN	NaN	NaN	NaN	NaN	NaN	NaN	NaN	NaN	NaN	NaN	NaN	NaN	NaN	NaN	NaN	NaN	NaN	101.32	150.09	145.57	151.97	173.96	239.42	313.1	369.56	367.45	373.27	378.82	405.9	437.54	426.88	375.25	204.73	NaN	NaN	NaN	NaN	NaN	NaN
NaN	NaN	NaN	NaN	NaN	NaN	NaN	NaN	NaN	NaN	NaN	NaN	NaN	NaN	NaN	NaN	NaN	NaN	NaN	NaN	NaN	NaN	NaN	NaN	NaN	NaN	NaN	NaN	NaN	NaN	95.926	152.66	173.98	182.49	173.48	173.18	184.62	227.95	267.87	340.82	434.01	475.06	437.22	293.29	222.02	158.18	205.57	188.26	212.1	197.4
NaN	NaN	NaN	NaN	NaN	NaN	NaN	NaN	NaN	NaN	NaN	NaN	NaN	NaN	NaN	NaN	NaN	NaN	NaN	NaN	NaN	NaN	NaN	NaN	NaN	NaN	NaN	NaN	85.985	132.9	146.36	151.98	163.37	184.06	200.66	242.25	309.84	406.39	471.26	504.17	537.18	534.33	457.09	318.56	156.65	NaN	NaN	NaN	NaN	NaN
NaN	NaN	NaN	NaN	NaN	NaN	NaN	NaN	NaN	NaN	NaN	NaN	NaN	NaN	NaN	NaN	NaN	NaN	NaN	NaN	NaN	NaN	NaN	NaN	NaN	NaN	NaN	NaN	53.214	86.902	90.595	90.167	87.12	107.83	141.58	185.46	220.07	241.03	256.16	291.52	334.61	396.14	348.15	283.75	207.5	193.87	129.9	NaN	NaN	NaN
NaN	NaN	NaN	NaN	NaN	NaN	NaN	NaN	NaN	NaN	NaN	NaN	NaN	NaN	NaN	NaN	NaN	NaN	NaN	NaN	NaN	NaN	NaN	NaN	NaN	NaN	NaN	NaN	68.716	103.97	121.86	127.29	148.75	168.12	200.5	235	276.84	304.62	344.66	390.75	418.22	404.72	299.02	164.11	NaN	NaN	NaN	NaN	NaN	NaN
NaN	NaN	NaN	NaN	NaN	NaN	NaN	NaN	NaN	NaN	NaN	NaN	NaN	NaN	NaN	NaN	NaN	NaN	NaN	NaN	NaN	NaN	NaN	NaN	NaN	NaN	NaN	203.52	260.92	329.25	414.48	453.43	450.03	418.98	389.92	436.43	456.29	446.84	467.51	529.33	534.15	574.25	570.71	511.77	271.71	NaN	NaN	NaN	NaN	NaN
NaN	NaN	NaN	NaN	NaN	NaN	NaN	NaN	NaN	NaN	NaN	NaN	NaN	NaN	NaN	NaN	NaN	NaN	NaN	NaN	NaN	NaN	NaN	NaN	NaN	NaN	NaN	NaN	NaN	NaN	NaN	NaN	NaN	NaN	NaN	368.05	401.54	452.18	501.7	573.5	637.25	618.44	574.16	435.23	389.12	221.11	NaN	NaN	NaN	NaN
NaN	NaN	NaN	NaN	NaN	NaN	NaN	NaN	NaN	NaN	NaN	NaN	NaN	NaN	NaN	NaN	NaN	NaN	NaN	NaN	NaN	NaN	NaN	NaN	NaN	NaN	NaN	NaN	NaN	NaN	NaN	NaN	166.41	186.81	242.42	311.93	390.99	463.32	521.77	556.44	562.3	533.05	461.73	272.45	NaN	NaN	NaN	NaN	NaN	NaN
NaN	NaN	NaN	NaN	NaN	NaN	NaN	NaN	NaN	NaN	NaN	NaN	NaN	NaN	NaN	NaN	NaN	NaN	NaN	NaN	NaN	NaN	NaN	90.393	110.28	120.05	128.48	139.53	150.9	166.7	168.24	172.19	170.95	160.04	155.6	153.1	176.43	202.56	245.93	296.27	327.71	355.14	332.12	302.8	256.54	236.46	254.54	234.25	288.07	306.26
NaN	NaN	NaN	NaN	NaN	NaN	NaN	NaN	NaN	NaN	NaN	NaN	NaN	NaN	NaN	NaN	NaN	NaN	NaN	NaN	NaN	NaN	NaN	NaN	NaN	NaN	NaN	NaN	NaN	NaN	NaN	NaN	NaN	93.878	127.43	167.46	191.59	228.47	252.26	287.34	329.01	329.92	255.4	170.81	74.789	NaN	NaN	NaN	NaN	NaN
NaN	NaN	NaN	NaN	NaN	NaN	NaN	NaN	NaN	NaN	NaN	NaN	NaN	NaN	NaN	NaN	NaN	NaN	NaN	NaN	NaN	NaN	NaN	NaN	NaN	NaN	NaN	NaN	NaN	86.708	59.024	59.824	74.627	89.063	93.447	109.02	129.72	144.23	161.64	163.46	169.72	176.72	165.47	145.12	97.688	91.464	86.105	111.88	116.06	133.87
NaN	NaN	NaN	NaN	NaN	NaN	68.111	65.314	65.46	62.288	79.661	82.621	89.958	84.428	87.642	83.688	116	163.48	172.55	154.55	156.6	178.73	218.57	227.5	250.95	250.63	251.05	262.37	316.59	363.92	437.94	503.83	524.34	516.41	473.79	519.45	579.33	662.59	726.62	764.81	839.36	829.21	786.16	467.32	NaN	NaN	NaN	NaN	NaN	NaN
NaN	NaN	NaN	NaN	NaN	NaN	NaN	NaN	NaN	NaN	NaN	NaN	NaN	NaN	NaN	NaN	NaN	NaN	NaN	NaN	NaN	NaN	NaN	NaN	NaN	158.41	200.32	245.87	297.88	323.04	335.7	350.77	375.51	380.39	376.21	379.25	397.88	383	378.2	379.09	423.6	472.21	479.79	420.25	240.51	NaN	NaN	NaN	NaN	NaN
NaN	NaN	NaN	NaN	NaN	NaN	NaN	NaN	NaN	NaN	NaN	NaN	NaN	NaN	NaN	NaN	NaN	NaN	NaN	NaN	NaN	NaN	NaN	NaN	233.37	242.27	244.29	245.3	271.34	297.74	346.22	382.62	438.37	504.35	585.35	633.25	656.35	642.23	665.39	662.27	678.45	587.74	449.37	283.22	224.1	226.13	264.18	284.37	249.1	266.68
NaN	NaN	NaN	NaN	NaN	NaN	NaN	NaN	NaN	NaN	NaN	NaN	NaN	NaN	NaN	64.24	61.332	57.621	68.264	72.2	88.313	78.306	91.427	85.213	104.26	109.4	125.83	141.08	153.13	162.38	157.08	146.74	130.7	132.23	127.6	134.5	129.58	143.12	188.59	273.26	356.51	388.3	334.92	272.65	243.46	261.46	186.33	NaN	NaN	NaN
NaN	NaN	NaN	NaN	NaN	NaN	NaN	NaN	NaN	NaN	NaN	NaN	NaN	NaN	NaN	NaN	NaN	NaN	NaN	NaN	NaN	NaN	NaN	NaN	NaN	NaN	NaN	NaN	NaN	NaN	NaN	NaN	NaN	35.723	57.709	98.314	135.11	179.32	215.24	280.93	354.18	406.96	381.33	307.09	165.87	NaN	NaN	NaN	NaN	NaN
NaN	NaN	NaN	NaN	NaN	NaN	NaN	NaN	NaN	NaN	NaN	NaN	NaN	NaN	NaN	NaN	NaN	NaN	NaN	NaN	NaN	NaN	NaN	NaN	NaN	NaN	1.1593	50.775	83.991	108.16	127.21	149.2	211.35	283.16	356.69	362.62	352.52	338.72	356.05	355.46	376.64	365.84	350.95	287.64	214.22	187.68	170.17	196.94	180.38	206.27
NaN	NaN	NaN	NaN	NaN	NaN	NaN	NaN	NaN	NaN	NaN	NaN	NaN	NaN	NaN	NaN	NaN	NaN	NaN	NaN	NaN	NaN	NaN	NaN	NaN	NaN	NaN	49.179	57.594	59.877	68.592	100.29	146.33	189.99	209.05	260.88	303.01	372.85	363.5	382.85	384.7	442.44	375.22	317.97	153.04	NaN	NaN	NaN	NaN	NaN
NaN	134.87	143.13	171.84	193.43	208.19	218.58	250.08	284.79	301.38	316.28	330.4	338.47	335.87	343.76	344.85	336.8	293.01	253.57	229.33	246.65	291.24	302.47	310.44	282.61	270.5	259.74	249.57	241.42	210.01	181.27	150.56	123.07	114.88	113.53	140.58	147.12	166.56	167.94	188.57	174.81	148.13	110.66	NaN	NaN	NaN	NaN	NaN	NaN	NaN
NaN	NaN	NaN	NaN	NaN	NaN	NaN	NaN	NaN	NaN	NaN	NaN	NaN	NaN	NaN	NaN	NaN	NaN	NaN	NaN	NaN	NaN	NaN	NaN	NaN	NaN	NaN	NaN	NaN	90.239	77.533	62.059	57.144	58.991	72.868	87.825	116.95	176.44	264.91	347.39	372	330.47	259.58	147.01	NaN	NaN	NaN	NaN	NaN	NaN
NaN	NaN	NaN	NaN	NaN	NaN	NaN	NaN	NaN	NaN	NaN	NaN	NaN	NaN	NaN	NaN	NaN	NaN	NaN	NaN	NaN	NaN	NaN	NaN	NaN	NaN	NaN	NaN	NaN	NaN	NaN	88.969	110.49	152.44	232.03	329.28	417.38	492.66	538.05	596.24	694.82	726.6	677.19	508.75	381.36	263.11	209.22	214.64	284.3	366.96
NaN	NaN	NaN	NaN	NaN	NaN	NaN	NaN	NaN	NaN	NaN	NaN	NaN	NaN	NaN	NaN	NaN	NaN	NaN	NaN	NaN	NaN	NaN	NaN	NaN	NaN	NaN	NaN	NaN	34.421	37.663	50.836	74.417	117.44	181.3	260.37	313.04	320.61	377.44	419.05	510.08	494.27	424.67	296.45	213.08	129.84	NaN	NaN	NaN	NaN
NaN	NaN	NaN	NaN	NaN	NaN	NaN	NaN	NaN	NaN	NaN	NaN	NaN	NaN	NaN	NaN	NaN	NaN	NaN	NaN	NaN	NaN	NaN	NaN	NaN	NaN	NaN	NaN	NaN	NaN	NaN	NaN	56.398	59.094	66.284	78.504	130.21	230.94	371.69	526.43	614.37	647.28	549.08	384.5	249.4	217.36	261.66	286.92	278.51	293.71
NaN	NaN	NaN	NaN	NaN	NaN	NaN	NaN	NaN	NaN	NaN	NaN	NaN	NaN	NaN	NaN	NaN	NaN	NaN	NaN	NaN	NaN	NaN	411.14	188.5	76.693	101.39	137.42	184.02	202.85	233.31	259.57	340.8	378	382.47	376.23	391.36	461.97	480.94	552.13	574.85	567.32	461.27	349.09	269.58	190.43	177.81	168.04	202.03	215.48
NaN	NaN	NaN	NaN	NaN	NaN	NaN	NaN	NaN	NaN	NaN	NaN	NaN	NaN	NaN	NaN	NaN	NaN	NaN	NaN	NaN	NaN	NaN	NaN	NaN	NaN	NaN	NaN	NaN	NaN	NaN	143.88	157.08	180.66	228.91	257.08	268.66	289.55	355.81	414.24	418.33	398.99	389.81	383.29	337.97	291.9	359.84	387.61	420.05	343.61
NaN	NaN	NaN	NaN	NaN	NaN	NaN	NaN	NaN	NaN	NaN	NaN	NaN	NaN	NaN	NaN	NaN	NaN	NaN	NaN	NaN	NaN	NaN	NaN	NaN	NaN	52.665	56.228	56.583	72.296	100.01	141.49	188.4	234.89	268.43	285.83	303.17	328.36	352.39	396.84	445.88	494.29	447.03	347.74	245.32	197.72	179.1	178.11	210.62	242.57
NaN	NaN	NaN	NaN	NaN	NaN	NaN	NaN	NaN	NaN	NaN	NaN	NaN	NaN	NaN	NaN	NaN	NaN	NaN	NaN	NaN	NaN	NaN	NaN	102.66	105.06	126.34	175.54	225.48	274.5	332.04	357.09	371.79	368.75	371.31	383.92	396.99	402.64	434.08	445.25	490.12	495.88	409.48	237.59	NaN	NaN	NaN	NaN	NaN	NaN
NaN	NaN	NaN	NaN	NaN	NaN	NaN	NaN	NaN	NaN	NaN	NaN	NaN	NaN	NaN	NaN	NaN	NaN	NaN	NaN	NaN	NaN	NaN	NaN	NaN	69.102	65.817	65.739	61.774	71.158	75.714	84.75	88.796	91.121	100.21	128.78	172.17	233.69	272.47	280.32	297.46	278.57	256.18	165.13	84.966	NaN	NaN	NaN	NaN	NaN
NaN	NaN	NaN	NaN	NaN	NaN	NaN	NaN	NaN	NaN	NaN	NaN	NaN	NaN	NaN	NaN	NaN	NaN	NaN	NaN	NaN	NaN	NaN	NaN	63.547	75.55	85.278	91.886	96.204	95.712	92.953	91.542	94.518	101.92	112.51	127.44	150.24	182.97	230.39	279.4	321.96	304.29	233	116.83	NaN	NaN	NaN	NaN	NaN	NaN
NaN	NaN	NaN	NaN	NaN	NaN	NaN	NaN	NaN	NaN	NaN	NaN	NaN	NaN	NaN	NaN	NaN	NaN	NaN	NaN	NaN	NaN	NaN	NaN	NaN	NaN	NaN	NaN	NaN	NaN	NaN	150.57	247.09	300.79	354.48	401.76	424.51	434.98	452.27	522.22	595	650.63	558.41	390.79	174.06	NaN	NaN	NaN	NaN	NaN
NaN	NaN	NaN	NaN	NaN	NaN	NaN	NaN	NaN	NaN	NaN	NaN	NaN	NaN	NaN	NaN	NaN	NaN	NaN	NaN	NaN	NaN	NaN	NaN	NaN	NaN	NaN	NaN	NaN	NaN	NaN	NaN	28.215	57.523	97.303	169.3	250.74	309.2	349.54	367.71	395.11	402.16	370.5	267.74	135.84	NaN	NaN	NaN	NaN	NaN
NaN	NaN	NaN	NaN	NaN	NaN	NaN	NaN	NaN	NaN	NaN	NaN	NaN	NaN	NaN	NaN	NaN	NaN	NaN	NaN	NaN	93.372	143.5	162.65	173.18	187.14	194.72	207.72	239.19	264.15	274.56	272.48	259.96	267.44	272.47	292.66	295.77	306.97	325.35	370.84	395.27	377.24	323.56	242.23	200.78	114.18	NaN	NaN	NaN	NaN
NaN	NaN	NaN	NaN	NaN	NaN	NaN	NaN	NaN	NaN	NaN	NaN	NaN	NaN	44.419	69.141	83.209	88.991	101.44	107.89	112.81	116.44	121.11	128.41	144.54	164.97	201.48	247.28	289.73	323.9	300.57	309.06	316.2	389.25	399.91	424.25	407.43	438.28	436.14	454.22	458.15	464.39	377.25	296.44	224.26	157.69	NaN	NaN	NaN	NaN
NaN	NaN	NaN	NaN	NaN	NaN	NaN	NaN	NaN	NaN	NaN	NaN	NaN	NaN	NaN	NaN	NaN	NaN	NaN	NaN	NaN	NaN	NaN	NaN	NaN	NaN	NaN	NaN	NaN	NaN	NaN	NaN	NaN	NaN	110.57	193	234.82	277.67	339.12	430.46	486.63	516.61	437.76	339.83	240.43	212.91	228.82	222.9	227.85	221.37
NaN	NaN	NaN	NaN	NaN	NaN	NaN	NaN	NaN	NaN	NaN	NaN	NaN	NaN	NaN	NaN	NaN	NaN	NaN	NaN	NaN	53.431	89.689	96.273	120.31	153.67	184.51	203.9	207.01	218.66	237.98	257.49	275.71	283.36	292.6	299.77	315.49	320.17	318.67	333.54	366.21	405.71	390.22	340.42	295.74	235.24	214.13	180.96	213.88	242.85
NaN	NaN	NaN	NaN	NaN	NaN	NaN	NaN	46.414	72.527	83.53	95.257	112.69	133.93	157.11	195.8	227.86	237.3	242.68	225.15	237.46	237.95	248.22	245.62	231.68	224.18	213.02	203.3	201.7	192.09	177.1	173.45	180.82	194.53	195.72	177.71	182.32	184.96	210.64	221.81	259.01	270.2	261.62	NaN	NaN	NaN	NaN	NaN	NaN	NaN
NaN	NaN	NaN	NaN	NaN	NaN	NaN	NaN	NaN	NaN	NaN	NaN	NaN	NaN	NaN	NaN	NaN	NaN	NaN	NaN	NaN	NaN	NaN	NaN	NaN	NaN	NaN	NaN	NaN	NaN	NaN	NaN	93.988	159.69	198.68	243.35	300.88	352.65	381.16	376.1	362.56	344.42	265.89	145.02	NaN	NaN	NaN	NaN	NaN	NaN
NaN	NaN	NaN	NaN	NaN	NaN	NaN	NaN	NaN	NaN	NaN	NaN	NaN	NaN	NaN	NaN	NaN	NaN	NaN	NaN	NaN	NaN	NaN	NaN	NaN	NaN	NaN	NaN	NaN	NaN	NaN	NaN	NaN	50.838	78.415	86.014	104.37	125.1	157.95	189.14	242.46	272.68	240.11	183.06	129.95	137.18	145.84	149.69	140.77	144.29
NaN	NaN	NaN	NaN	NaN	NaN	NaN	NaN	NaN	NaN	NaN	NaN	NaN	NaN	NaN	NaN	NaN	NaN	NaN	NaN	NaN	NaN	NaN	NaN	NaN	NaN	NaN	NaN	NaN	NaN	94.442	138.41	132.8	138.09	137.49	151.24	134.83	155.64	162.03	204.05	218.57	235.94	200.06	121.36	NaN	NaN	NaN	NaN	NaN	NaN
NaN	NaN	NaN	NaN	NaN	NaN	NaN	NaN	NaN	NaN	NaN	NaN	NaN	NaN	NaN	NaN	NaN	NaN	NaN	NaN	NaN	NaN	NaN	NaN	NaN	NaN	NaN	NaN	NaN	NaN	286.81	324.03	331.81	329.47	367.66	410.77	423.96	429.48	439.13	465.12	484.6	467.49	419.03	313.76	213.28	100.4	NaN	NaN	NaN	NaN
NaN	NaN	NaN	NaN	NaN	NaN	NaN	NaN	NaN	NaN	NaN	NaN	NaN	NaN	NaN	NaN	NaN	NaN	NaN	NaN	NaN	NaN	NaN	NaN	49.613	47.182	45.01	41.751	37.551	37.808	57.358	84.507	95.893	95.081	101.59	112.01	157.27	218.55	282.2	336.74	375.36	396.5	370.72	304.67	260.81	216.01	192.59	151.99	150.45	154.3
NaN	NaN	NaN	NaN	NaN	NaN	NaN	NaN	NaN	NaN	NaN	NaN	NaN	NaN	NaN	NaN	NaN	NaN	NaN	NaN	NaN	NaN	NaN	NaN	NaN	91.553	102.59	136.96	189.71	264.99	319.88	373.84	431.21	460.67	481.98	461.03	476.14	436.04	431.6	416.03	462.69	463.25	439.64	368.16	259.17	134.01	NaN	NaN	NaN	NaN
NaN	NaN	NaN	NaN	NaN	NaN	NaN	NaN	NaN	NaN	NaN	NaN	NaN	NaN	NaN	NaN	NaN	NaN	NaN	NaN	NaN	NaN	NaN	NaN	NaN	NaN	NaN	NaN	NaN	NaN	NaN	126.94	158.29	175.78	179.78	196.84	219.62	255.3	297.49	364.67	460.77	496.45	491.16	397.54	246.92	NaN	NaN	NaN	NaN	NaN
NaN	NaN	NaN	NaN	NaN	NaN	NaN	NaN	NaN	NaN	NaN	NaN	NaN	NaN	NaN	NaN	NaN	NaN	NaN	NaN	NaN	NaN	NaN	NaN	NaN	NaN	78.309	90.331	107.26	116.5	125.08	143.7	193.66	254.11	295.8	356.67	422.08	433.26	378.1	376.79	423.5	533.73	495.91	426.88	224.96	NaN	NaN	NaN	NaN	NaN
NaN	NaN	NaN	NaN	NaN	NaN	NaN	NaN	NaN	NaN	NaN	NaN	NaN	NaN	NaN	NaN	NaN	NaN	NaN	NaN	NaN	NaN	NaN	NaN	NaN	NaN	NaN	NaN	NaN	NaN	NaN	293.37	341.43	374.12	382.77	396.82	409.53	440.8	431.09	427.62	413.13	428.14	386.51	306.26	160.25	NaN	NaN	NaN	NaN	NaN
NaN	NaN	NaN	NaN	NaN	NaN	NaN	NaN	NaN	NaN	NaN	NaN	NaN	NaN	NaN	NaN	NaN	NaN	NaN	NaN	NaN	NaN	NaN	NaN	NaN	NaN	41.954	22.649	6.9984	-0.29726	-6.1172	31.22	126.27	277.07	385.07	427.9	427.57	468.24	527.01	580.64	597.72	592.61	542.32	438.27	248.04	NaN	NaN	NaN	NaN	NaN
NaN	NaN	NaN	NaN	NaN	NaN	NaN	NaN	NaN	NaN	NaN	NaN	NaN	NaN	NaN	NaN	NaN	NaN	NaN	NaN	NaN	NaN	NaN	NaN	NaN	NaN	NaN	NaN	NaN	NaN	NaN	NaN	NaN	95.639	121.33	133.84	171.27	192.91	241.43	326.46	402.63	492.29	439.42	286.63	NaN	NaN	NaN	NaN	NaN	NaN
NaN	NaN	NaN	NaN	NaN	NaN	NaN	NaN	NaN	NaN	NaN	NaN	NaN	NaN	NaN	NaN	NaN	NaN	NaN	NaN	NaN	NaN	NaN	NaN	NaN	NaN	NaN	NaN	NaN	NaN	NaN	NaN	NaN	NaN	176.97	194.22	224.09	261.27	303.1	323.34	348.94	346.74	296.79	234.33	206.75	208	200.62	183.79	197.75	219.24
NaN	NaN	NaN	NaN	NaN	NaN	NaN	NaN	NaN	NaN	NaN	NaN	NaN	NaN	NaN	NaN	NaN	NaN	NaN	NaN	NaN	NaN	NaN	NaN	NaN	NaN	NaN	NaN	NaN	NaN	NaN	NaN	NaN	294.6	387.67	434.93	451.51	496.86	604.09	661.36	643.95	582.28	595.34	495.84	304.81	NaN	NaN	NaN	NaN	NaN
NaN	NaN	NaN	NaN	NaN	NaN	NaN	NaN	NaN	NaN	NaN	NaN	NaN	NaN	NaN	NaN	NaN	NaN	NaN	NaN	NaN	NaN	NaN	97.122	96.865	93.314	102.76	109.44	137	154.63	188.3	213.06	238.91	256.11	264.8	290.52	304.53	324.22	312.06	325.91	365.45	401.87	362.36	265.47	130.86	NaN	NaN	NaN	NaN	NaN
NaN	NaN	NaN	NaN	NaN	NaN	NaN	NaN	NaN	NaN	NaN	NaN	NaN	NaN	NaN	NaN	NaN	NaN	NaN	NaN	NaN	NaN	NaN	NaN	NaN	NaN	NaN	NaN	NaN	NaN	146.95	157.76	194.61	235.07	267.38	319.75	398.11	522.55	585.08	582.01	509.81	430.15	343.17	256.53	135.45	NaN	NaN	NaN	NaN	NaN
NaN	NaN	NaN	NaN	NaN	NaN	NaN	NaN	NaN	NaN	NaN	NaN	NaN	NaN	NaN	NaN	NaN	NaN	NaN	NaN	NaN	NaN	NaN	131.57	137.01	150.23	173.05	247.53	324.66	377.27	401.43	421.44	456.12	449.86	452.15	466	499.74	522.8	520.32	537.87	544.11	483.41	360.41	174.59	NaN	NaN	NaN	NaN	NaN	NaN
NaN	NaN	NaN	NaN	NaN	NaN	NaN	NaN	NaN	NaN	NaN	NaN	NaN	NaN	NaN	NaN	NaN	NaN	NaN	212.4	228.1	266.79	312.42	403.34	476.06	501.87	531.91	526.46	533.28	478.37	479.13	467.33	499.54	494.94	515.49	563	593.58	607.73	587.98	567.55	605.14	600.88	570.62	338.26	NaN	NaN	NaN	NaN	NaN	NaN
NaN	NaN	NaN	NaN	NaN	NaN	NaN	NaN	NaN	NaN	NaN	NaN	NaN	NaN	NaN	NaN	NaN	NaN	NaN	NaN	NaN	NaN	NaN	NaN	NaN	NaN	263.9	291.76	310.56	317.72	359.86	409.51	466.44	514.81	575.41	637.97	654.99	635.78	602.47	559.64	497.42	495.31	431.8	404.04	221.44	NaN	NaN	NaN	NaN	NaN
NaN	NaN	NaN	NaN	NaN	NaN	NaN	NaN	NaN	NaN	NaN	NaN	NaN	NaN	NaN	NaN	NaN	254.04	237.4	256.14	299	347.23	353.92	377.21	373.49	376.92	358.79	352.35	361.21	349.07	321.04	295.93	308.62	335.2	366.92	343.99	361.46	406.89	514.14	545.13	577.24	565.2	558.33	452.23	264.78	NaN	NaN	NaN	NaN	NaN
NaN	NaN	NaN	NaN	NaN	NaN	NaN	NaN	NaN	NaN	NaN	NaN	NaN	NaN	NaN	NaN	NaN	NaN	NaN	NaN	NaN	NaN	NaN	NaN	NaN	NaN	NaN	NaN	NaN	NaN	NaN	NaN	NaN	268.97	307.77	362.14	401.77	464.98	535.5	588.5	613.66	603.88	470.01	264.28	NaN	NaN	NaN	NaN	NaN	NaN
NaN	NaN	NaN	NaN	NaN	NaN	NaN	NaN	NaN	NaN	NaN	NaN	NaN	NaN	NaN	NaN	NaN	NaN	NaN	NaN	NaN	NaN	NaN	NaN	NaN	NaN	NaN	NaN	NaN	NaN	NaN	NaN	162.39	255.5	346.08	374.79	396.09	441.53	509.23	575.47	585.24	621.54	578.85	502.16	392.24	314.2	320.16	367.08	450.31	451.4
NaN	NaN	NaN	NaN	NaN	NaN	NaN	NaN	NaN	NaN	NaN	NaN	NaN	NaN	NaN	NaN	NaN	NaN	NaN	NaN	NaN	NaN	NaN	NaN	NaN	NaN	NaN	145.01	173.95	216.38	265.27	320.62	411.54	516.35	623.99	673.41	701.88	812.46	932.12	914.19	822.12	665.12	613.59	465.09	379.73	298.28	293.45	283.16	303.09	280.12
NaN	NaN	NaN	NaN	NaN	NaN	NaN	NaN	NaN	86.779	81.812	80.231	107.49	186.02	204.01	232.82	238.93	293.29	294.03	296.59	286.24	276.79	253.97	251.31	229.19	201.62	199.01	210.71	239.9	231.07	221.52	222.56	218.82	234.94	216.4	220.28	216.83	242.13	264.38	305.55	363.85	450.02	438.98	404.24	319.72	299.21	251.85	293.25	342.3	367.42
NaN	NaN	NaN	NaN	NaN	NaN	NaN	NaN	NaN	NaN	NaN	NaN	NaN	NaN	NaN	NaN	NaN	NaN	NaN	NaN	NaN	NaN	NaN	NaN	NaN	NaN	117.2	159.87	206.87	256.82	280.47	296.3	296.76	295.58	282.06	295.79	305.77	337.8	333.38	363.8	387.45	390.43	317.66	173.6	NaN	NaN	NaN	NaN	NaN	NaN
NaN	NaN	NaN	NaN	NaN	NaN	NaN	NaN	NaN	NaN	NaN	NaN	NaN	NaN	NaN	NaN	NaN	NaN	NaN	NaN	NaN	NaN	NaN	NaN	NaN	NaN	NaN	74.403	98.992	141.86	210.43	299.34	344.22	366.72	349.89	377.49	411.65	460.52	509.1	550.14	600.72	605.1	485.42	361.05	167.94	NaN	NaN	NaN	NaN	NaN
NaN	NaN	NaN	NaN	NaN	NaN	NaN	NaN	NaN	NaN	NaN	NaN	NaN	NaN	NaN	NaN	NaN	NaN	NaN	NaN	NaN	NaN	NaN	NaN	NaN	NaN	NaN	NaN	NaN	NaN	76.326	89.538	102.04	123.23	130.35	131.56	154.51	232.64	370.51	489.43	546.57	550.45	445.02	267.88	NaN	NaN	NaN	NaN	NaN	NaN
NaN	NaN	NaN	NaN	NaN	NaN	NaN	NaN	NaN	NaN	NaN	NaN	NaN	NaN	NaN	NaN	NaN	NaN	NaN	NaN	NaN	NaN	NaN	NaN	NaN	NaN	107.71	89.925	96.828	132.14	181.56	240.76	286.14	347.1	387.45	439.35	453.64	460.47	483.64	548.44	639.86	664.47	599.39	358.79	NaN	NaN	NaN	NaN	NaN	NaN
NaN	NaN	NaN	NaN	NaN	NaN	NaN	NaN	NaN	NaN	NaN	NaN	NaN	NaN	NaN	NaN	NaN	NaN	NaN	NaN	NaN	NaN	NaN	NaN	NaN	NaN	NaN	NaN	NaN	110.57	169.79	235.82	272.47	357.73	389.09	417.5	435.06	500.72	494.91	494.31	541.25	579.25	418.5	NaN	NaN	NaN	NaN	NaN	NaN	NaN
NaN	NaN	NaN	NaN	NaN	NaN	NaN	NaN	NaN	NaN	NaN	NaN	NaN	NaN	NaN	NaN	NaN	NaN	NaN	NaN	NaN	NaN	NaN	NaN	NaN	NaN	NaN	NaN	NaN	166	141.53	149.02	172.48	210.36	267.14	348.92	390.42	413.86	417.13	430.2	465.67	472.88	449.55	330.44	242.51	209.86	192.12	214.92	220.82	276.85
NaN	NaN	NaN	NaN	NaN	NaN	NaN	NaN	NaN	NaN	NaN	NaN	NaN	NaN	NaN	NaN	NaN	NaN	NaN	NaN	NaN	NaN	NaN	NaN	NaN	NaN	NaN	NaN	NaN	NaN	78.748	77.725	64.165	73.082	77.302	112.18	119.6	143.35	152.11	186.47	228.11	312.68	369.44	272.44	NaN	NaN	NaN	NaN	NaN	NaN
NaN	NaN	NaN	NaN	NaN	NaN	NaN	NaN	NaN	NaN	NaN	NaN	NaN	NaN	NaN	NaN	NaN	NaN	NaN	NaN	NaN	NaN	NaN	NaN	NaN	NaN	NaN	NaN	NaN	233.72	282.47	326.87	387.51	400.41	403.91	393.36	411.92	438.81	478.19	532.93	597.54	647.53	590.26	484.01	255.09	NaN	NaN	NaN	NaN	NaN
NaN	NaN	NaN	NaN	NaN	NaN	NaN	NaN	NaN	NaN	NaN	NaN	NaN	NaN	NaN	NaN	NaN	NaN	NaN	NaN	NaN	NaN	NaN	NaN	NaN	8.6464	10.839	16.742	23.52	41.429	45.468	53.894	60.864	85.086	107.7	123.63	134.01	178.68	209.15	246.16	243.12	214.51	157.72	101.4	79.606	97.821	124.25	152.62	106.76	NaN
NaN	NaN	NaN	NaN	NaN	NaN	NaN	NaN	NaN	NaN	NaN	NaN	NaN	NaN	NaN	NaN	NaN	NaN	NaN	NaN	NaN	NaN	NaN	NaN	NaN	NaN	NaN	NaN	NaN	NaN	NaN	NaN	NaN	214.12	243.57	280.34	357	432.53	488.79	493.92	495.74	475.8	431.61	337.95	193.48	NaN	NaN	NaN	NaN	NaN
NaN	NaN	NaN	NaN	NaN	NaN	NaN	NaN	NaN	NaN	NaN	NaN	NaN	NaN	NaN	NaN	NaN	NaN	NaN	NaN	NaN	NaN	NaN	NaN	NaN	NaN	NaN	NaN	182.64	184.12	194.22	221.3	267.37	339.55	424.78	520.73	615.53	705.69	761.56	820.41	772.38	800.76	706.41	594.05	300.13	NaN	NaN	NaN	NaN	NaN
NaN	NaN	NaN	NaN	NaN	NaN	NaN	NaN	NaN	NaN	NaN	NaN	NaN	NaN	NaN	NaN	NaN	NaN	NaN	210.63	260.4	300.68	334.01	364.05	410.07	440.25	440.68	422.45	438.71	495.06	549.5	560.78	528.17	502.79	495.22	499.98	489.9	509.3	523.05	560.63	618.35	636.66	573.27	388.92	193.75	NaN	NaN	NaN	NaN	NaN
NaN	NaN	NaN	NaN	NaN	NaN	NaN	NaN	NaN	NaN	NaN	NaN	NaN	NaN	NaN	NaN	NaN	NaN	NaN	NaN	NaN	NaN	NaN	NaN	NaN	NaN	NaN	NaN	NaN	NaN	NaN	NaN	NaN	NaN	201.7	251.52	297.19	338.7	404.26	479.06	545.88	594.64	465.48	344.79	129.11	NaN	NaN	NaN	NaN	NaN
NaN	NaN	NaN	NaN	NaN	NaN	NaN	NaN	NaN	NaN	NaN	NaN	NaN	NaN	NaN	NaN	NaN	NaN	NaN	NaN	NaN	NaN	NaN	NaN	NaN	NaN	NaN	NaN	NaN	NaN	NaN	265.14	365.84	430.81	451.68	506.18	532.46	534.13	519.61	548.53	620.48	624.72	416.16	NaN	NaN	NaN	NaN	NaN	NaN	NaN
NaN	NaN	NaN	NaN	NaN	NaN	NaN	NaN	NaN	NaN	NaN	NaN	NaN	NaN	NaN	80.945	91.402	99.396	109.89	110.89	109.98	119.66	119.79	136.11	149.88	141.17	139.59	110.02	115.2	118.99	155.14	188.34	252.87	343.78	428.75	468.42	437.28	432.64	421.88	454.9	443.99	433.18	395.95	339.93	204.69	NaN	NaN	NaN	NaN	NaN
NaN	NaN	NaN	NaN	NaN	NaN	NaN	NaN	NaN	NaN	NaN	NaN	NaN	NaN	NaN	NaN	NaN	NaN	NaN	NaN	NaN	NaN	NaN	NaN	NaN	NaN	163.98	166.29	176.88	206.49	236.66	277.9	288.23	292.07	285.72	274.58	287.34	321.82	368.17	399.02	387.93	362.02	294.16	210.53	106.68	NaN	NaN	NaN	NaN	NaN
NaN	NaN	NaN	NaN	NaN	NaN	NaN	NaN	NaN	NaN	NaN	NaN	NaN	NaN	NaN	NaN	NaN	NaN	NaN	NaN	NaN	NaN	NaN	NaN	NaN	NaN	NaN	NaN	NaN	NaN	NaN	238.49	309.54	383.7	499.76	546.54	569.49	551.31	572.33	599.08	595.44	528.94	406.94	292.7	153.61	NaN	NaN	NaN	NaN	NaN
NaN	NaN	NaN	NaN	NaN	NaN	NaN	NaN	NaN	NaN	NaN	NaN	NaN	NaN	NaN	NaN	NaN	NaN	NaN	NaN	NaN	NaN	NaN	NaN	NaN	NaN	NaN	NaN	NaN	NaN	NaN	NaN	NaN	337.36	430.92	500.23	549.65	589.18	610.54	685.19	686.4	662.44	542.42	382.11	202.96	NaN	NaN	NaN	NaN	NaN
NaN	NaN	NaN	NaN	NaN	NaN	NaN	NaN	NaN	NaN	NaN	NaN	NaN	NaN	NaN	NaN	NaN	NaN	NaN	NaN	NaN	NaN	NaN	NaN	NaN	NaN	NaN	NaN	NaN	261.66	394.98	449.34	455.14	556.82	644.78	711.27	603.56	602.38	614.61	748.07	768.54	669.94	539.83	364.52	273.97	280.8	378.18	510.19	360.91	NaN
NaN	NaN	NaN	NaN	NaN	NaN	NaN	NaN	NaN	NaN	NaN	NaN	NaN	NaN	NaN	NaN	NaN	NaN	NaN	NaN	NaN	NaN	NaN	NaN	NaN	NaN	NaN	NaN	NaN	NaN	NaN	189.16	284.03	369.7	435.34	527.61	579.95	610.64	577.59	558.25	565.44	553.08	445.89	279.12	135.77	113.89	177.18	200.3	266.52	285.14
NaN	NaN	NaN	NaN	NaN	NaN	NaN	NaN	NaN	NaN	NaN	NaN	NaN	NaN	NaN	NaN	NaN	NaN	NaN	NaN	NaN	NaN	NaN	NaN	NaN	NaN	NaN	33.723	32.758	33.949	54.995	60.732	77.029	99.539	157.94	240.02	323.34	387.73	450.8	486.58	562.64	574.37	590.89	375.66	NaN	NaN	NaN	NaN	NaN	NaN
NaN	NaN	NaN	NaN	NaN	NaN	NaN	NaN	NaN	NaN	NaN	NaN	NaN	NaN	NaN	NaN	NaN	NaN	NaN	NaN	NaN	NaN	NaN	NaN	NaN	NaN	NaN	NaN	NaN	NaN	NaN	NaN	NaN	296.42	382.44	443.06	502.88	563.86	674.67	696.87	719.67	696.82	675.57	569.73	322.34	NaN	NaN	NaN	NaN	NaN
NaN	NaN	NaN	NaN	NaN	NaN	NaN	NaN	NaN	NaN	NaN	NaN	NaN	NaN	NaN	NaN	NaN	NaN	NaN	NaN	NaN	NaN	NaN	NaN	NaN	NaN	NaN	NaN	160.59	242.68	304.31	370.34	447.72	517.77	542.54	539.03	539.76	568.67	596.77	609.52	614.6	580.97	482.83	363.32	269.36	168.82	NaN	NaN	NaN	NaN
NaN	NaN	NaN	NaN	NaN	NaN	NaN	NaN	NaN	NaN	NaN	NaN	NaN	NaN	NaN	198.03	271.41	360.79	408.02	463.49	561.98	628.25	657.62	611.57	526.78	480.1	446.27	502.1	531.97	517.52	494.71	458.04	448.05	431.78	379.8	369.46	430.93	594.25	712.25	762.31	764.7	740.41	619.85	362.48	NaN	NaN	NaN	NaN	NaN	NaN
NaN	NaN	NaN	NaN	NaN	NaN	NaN	NaN	NaN	NaN	NaN	NaN	NaN	NaN	NaN	NaN	NaN	NaN	NaN	NaN	109.12	95.719	96.011	89.419	87.396	82.737	97.923	116.55	141.1	158.46	169.13	161.52	145.31	133.12	124.81	137.82	145.12	187.33	233.24	312.9	393.63	413.71	387.44	223.88	NaN	NaN	NaN	NaN	NaN	NaN
NaN	NaN	NaN	NaN	NaN	NaN	NaN	NaN	NaN	NaN	NaN	NaN	NaN	NaN	NaN	NaN	NaN	NaN	NaN	NaN	NaN	NaN	NaN	NaN	NaN	156.35	163.35	164.93	172.48	177.39	189.51	200.71	204.65	217.65	248.5	270.46	291.66	258.11	229.72	221.76	272.88	329.73	322.14	268.16	215.43	193.11	211.31	189.57	226.84	248.99
NaN	NaN	NaN	NaN	NaN	NaN	NaN	NaN	NaN	NaN	NaN	NaN	NaN	NaN	NaN	NaN	NaN	NaN	NaN	NaN	NaN	NaN	NaN	NaN	NaN	NaN	NaN	NaN	NaN	NaN	NaN	NaN	74.892	147.63	175.43	247.03	291.25	343.71	353.64	380.03	450.4	502.03	465.27	277.64	NaN	NaN	NaN	NaN	NaN	NaN
NaN	NaN	NaN	NaN	NaN	NaN	NaN	NaN	NaN	NaN	NaN	NaN	NaN	NaN	NaN	NaN	NaN	NaN	NaN	NaN	NaN	NaN	NaN	NaN	NaN	78.017	124.18	141.71	148.84	181.63	213.63	267.5	305.95	335.24	344.46	336.79	326.85	345.52	379.81	454.01	523.36	504.22	407.54	290.04	220.69	136.69	NaN	NaN	NaN	NaN
NaN	NaN	NaN	NaN	NaN	70.733	103.17	125.24	142.33	166.28	179.11	174.5	166.88	174.2	175.75	183.04	159.23	147.65	139.44	137.09	140.63	130.55	119.14	110.65	106.21	103.77	90.497	83.852	94.624	99.087	110.71	99.796	119.89	155.58	241.3	326.27	396.94	434.04	459.35	485.32	514.74	516.11	468.12	284.6	NaN	NaN	NaN	NaN	NaN	NaN
NaN	NaN	NaN	NaN	NaN	NaN	NaN	NaN	NaN	NaN	NaN	NaN	NaN	NaN	NaN	NaN	NaN	NaN	NaN	NaN	NaN	NaN	NaN	NaN	NaN	NaN	NaN	NaN	NaN	NaN	65.775	113.55	150.7	190.28	253.26	353.31	451.13	517.51	557.38	590.68	612.92	581.86	489.79	369.24	274.34	216.06	241.6	262.78	278.16	294.54
NaN	NaN	NaN	NaN	NaN	NaN	NaN	NaN	NaN	NaN	NaN	NaN	NaN	NaN	NaN	NaN	NaN	NaN	NaN	NaN	NaN	NaN	NaN	NaN	71.965	116.11	153.2	205.23	244.42	285.16	310.55	353.86	405.63	470.99	522.64	540.72	538.01	527.21	501.12	511.86	527.05	496.3	418.07	309.41	247.44	141.56	NaN	NaN	NaN	NaN
NaN	NaN	NaN	NaN	NaN	NaN	NaN	NaN	NaN	NaN	NaN	NaN	NaN	89.328	116.18	106.8	146.12	183.82	200.88	188.99	177.5	162.43	187.26	234.87	246.35	236.52	208.38	199.01	232.97	248.29	316.2	306.14	328.9	258.19	201.01	135.68	174.43	244.6	317.16	423.2	497.76	495.56	297.11	NaN	NaN	NaN	NaN	NaN	NaN	NaN
NaN	NaN	NaN	NaN	NaN	NaN	NaN	NaN	NaN	NaN	NaN	NaN	NaN	NaN	NaN	NaN	NaN	NaN	NaN	NaN	38.914	67.173	70.557	95.487	121.21	161.94	198.66	208.96	233.64	227.6	243.8	233.25	233.06	234.52	266.77	278.36	286.95	254.11	259.71	262.25	299.44	295.94	272.69	229.56	228.15	158.34	NaN	NaN	NaN	NaN
NaN	NaN	NaN	NaN	NaN	NaN	NaN	NaN	NaN	NaN	NaN	NaN	NaN	NaN	NaN	NaN	NaN	NaN	NaN	NaN	NaN	NaN	NaN	NaN	NaN	NaN	NaN	40.414	68.166	82.17	66.356	71.95	98.796	128.44	145.49	164.6	165.33	182.25	191.62	200.45	197.47	235.8	265.35	246.51	182.96	144.56	99.059	NaN	NaN	NaN
NaN	NaN	NaN	NaN	NaN	NaN	NaN	NaN	NaN	NaN	NaN	NaN	NaN	NaN	NaN	NaN	NaN	NaN	79.323	139.72	168.02	201.7	226.32	239.05	244.48	241.56	246.61	258.44	277.53	304.88	317.87	322.43	333.84	343.11	361.83	364.99	391.77	380.34	378.92	344.78	342.99	345	328.36	283.37	228.73	203.09	242.2	172.55	NaN	NaN
NaN	NaN	NaN	NaN	NaN	NaN	NaN	NaN	NaN	NaN	NaN	NaN	NaN	NaN	NaN	NaN	NaN	NaN	NaN	NaN	NaN	NaN	NaN	NaN	NaN	NaN	NaN	NaN	NaN	NaN	NaN	NaN	27.924	56.82	92.767	115.74	163.15	231.22	299.93	387.99	436.47	416.12	315.68	165.3	NaN	NaN	NaN	NaN	NaN	NaN
NaN	NaN	NaN	NaN	NaN	NaN	NaN	NaN	NaN	NaN	NaN	NaN	NaN	NaN	NaN	NaN	NaN	62.548	102.58	143.91	191.45	235.86	257.96	250.45	240.92	225.09	211.39	220.19	216.98	218.39	218.46	242.9	275.76	295.02	294.67	313.68	305.12	308.1	300.35	317.49	337.15	356.81	348.08	311.19	182.09	NaN	NaN	NaN	NaN	NaN
NaN	NaN	NaN	NaN	NaN	NaN	NaN	NaN	NaN	NaN	NaN	NaN	NaN	NaN	NaN	NaN	NaN	NaN	NaN	NaN	NaN	NaN	NaN	NaN	NaN	NaN	NaN	NaN	NaN	NaN	NaN	89.812	175.95	256.24	324.95	362.51	400.05	420.9	411.05	392.09	349.13	336.04	269.37	162.02	NaN	NaN	NaN	NaN	NaN	NaN
NaN	NaN	NaN	NaN	NaN	NaN	NaN	NaN	NaN	NaN	NaN	NaN	NaN	NaN	NaN	NaN	NaN	NaN	NaN	NaN	NaN	NaN	NaN	NaN	NaN	NaN	NaN	NaN	NaN	NaN	127.27	206.59	234.21	263.68	306.2	336.28	366.07	404.69	482.88	528.67	536.96	514.19	462.1	293.34	NaN	NaN	NaN	NaN	NaN	NaN
NaN	NaN	NaN	NaN	NaN	NaN	NaN	NaN	NaN	NaN	NaN	NaN	NaN	NaN	NaN	NaN	NaN	NaN	NaN	NaN	NaN	NaN	NaN	NaN	NaN	64.702	94.031	110.95	150.22	217.07	272.97	322.71	347.85	356.75	349.05	320.45	310.38	311.21	326.26	317.15	299.7	268.41	244.38	198.47	160.15	130.72	134.62	180.08	134.98	NaN
NaN	NaN	NaN	NaN	NaN	NaN	NaN	NaN	NaN	NaN	NaN	NaN	NaN	NaN	NaN	NaN	NaN	NaN	NaN	86.46	156.64	194.8	245.46	261	283.24	323.56	364	350.52	310.95	302.62	323.11	352.55	376.12	411.55	424.57	439.97	422.54	412.41	371.71	332.61	300.43	259.47	201.64	113.58	NaN	NaN	NaN	NaN	NaN	NaN
NaN	NaN	NaN	NaN	NaN	NaN	NaN	NaN	NaN	NaN	NaN	NaN	NaN	NaN	NaN	NaN	NaN	41.458	80.39	118.4	170.44	230.51	278.74	351.93	425.59	433.03	412.36	377.37	429.7	474.73	509.08	514.28	496.37	488.82	478.45	469.22	468.47	498.29	507.41	528.58	512.19	500.05	315.16	NaN	NaN	NaN	NaN	NaN	NaN	NaN
NaN	NaN	NaN	NaN	NaN	NaN	NaN	NaN	NaN	NaN	NaN	NaN	NaN	NaN	NaN	NaN	NaN	NaN	NaN	NaN	NaN	NaN	NaN	NaN	NaN	130.1	205.78	226.87	254.72	264.01	272.08	269.51	270.08	278.17	288.03	333.04	393.52	443.36	428.59	391.4	349.69	339.23	247.72	136.25	NaN	NaN	NaN	NaN	NaN	NaN
NaN	NaN	NaN	NaN	NaN	NaN	NaN	NaN	NaN	NaN	NaN	NaN	NaN	NaN	NaN	NaN	NaN	NaN	NaN	NaN	NaN	NaN	NaN	NaN	NaN	NaN	61.105	93.554	82.945	106.76	117.06	167.19	235.13	328.57	397.2	436.44	455.02	526.88	588.6	675.19	690.94	656.92	565.07	440.3	396.51	374.96	450.04	503.53	501.67	474.43
NaN	NaN	NaN	NaN	NaN	NaN	NaN	NaN	NaN	NaN	NaN	NaN	NaN	NaN	NaN	NaN	NaN	NaN	NaN	NaN	NaN	NaN	NaN	NaN	NaN	NaN	NaN	NaN	NaN	NaN	NaN	NaN	NaN	NaN	NaN	283.04	438.17	455.37	474.04	494.31	560.9	613.93	631.18	575.83	452.11	361.19	203.72	NaN	NaN	NaN
NaN	NaN	NaN	NaN	NaN	NaN	NaN	NaN	NaN	NaN	NaN	NaN	NaN	NaN	NaN	NaN	NaN	NaN	NaN	NaN	NaN	NaN	NaN	NaN	NaN	NaN	NaN	NaN	NaN	237.22	381.26	447.37	428.52	451.28	426.79	427.01	505.28	534.48	498.14	452.04	553.18	578.59	551.06	428.69	361.8	263.89	267.32	347.41	409.46	449.88
NaN	NaN	NaN	NaN	NaN	NaN	NaN	NaN	NaN	NaN	NaN	NaN	NaN	NaN	NaN	NaN	NaN	NaN	NaN	NaN	NaN	NaN	NaN	NaN	NaN	NaN	NaN	NaN	NaN	NaN	NaN	NaN	NaN	NaN	NaN	NaN	NaN	397.81	608.89	674.49	705.18	722.83	659.45	514.7	415.24	382.22	420.71	401.62	401.21	416.35
NaN	NaN	NaN	NaN	NaN	NaN	NaN	NaN	NaN	NaN	NaN	NaN	NaN	NaN	NaN	NaN	NaN	NaN	NaN	NaN	NaN	NaN	NaN	NaN	NaN	NaN	NaN	NaN	NaN	NaN	133.2	217.74	255.72	300.66	347.49	400.98	456.45	478.56	483.79	475.23	497.63	519.37	460.42	378.76	200.92	NaN	NaN	NaN	NaN	NaN
NaN	NaN	NaN	NaN	NaN	NaN	NaN	NaN	NaN	NaN	NaN	NaN	NaN	NaN	NaN	NaN	NaN	NaN	NaN	NaN	NaN	NaN	NaN	NaN	NaN	NaN	NaN	NaN	NaN	NaN	NaN	171.68	235.94	226.73	258.84	322.25	377.96	413.52	440.86	457.88	461.3	444.32	381.6	299.72	245.5	216.34	211.68	217.88	264.95	292.99
NaN	NaN	NaN	NaN	NaN	NaN	NaN	NaN	NaN	NaN	NaN	NaN	NaN	NaN	NaN	NaN	NaN	NaN	NaN	NaN	NaN	NaN	NaN	NaN	NaN	100.71	182.13	217.65	251.61	299.95	371.41	452.05	536.54	579.76	588.64	583.27	589.04	622.64	614.86	596.07	576.23	610.68	519.59	432.17	196.62	NaN	NaN	NaN	NaN	NaN
NaN	NaN	NaN	NaN	NaN	NaN	NaN	NaN	NaN	NaN	NaN	NaN	NaN	NaN	NaN	NaN	NaN	NaN	NaN	NaN	NaN	NaN	NaN	NaN	NaN	NaN	NaN	NaN	NaN	NaN	NaN	NaN	68.95	116.98	163.63	224.33	294.5	356.5	414.85	453	419.2	414.09	376.31	270.1	NaN	NaN	NaN	NaN	NaN	NaN
NaN	NaN	NaN	NaN	NaN	NaN	NaN	NaN	NaN	NaN	NaN	NaN	NaN	NaN	NaN	NaN	NaN	NaN	NaN	NaN	NaN	NaN	NaN	NaN	177.62	299.18	268.93	255.84	318.09	423.68	540.15	522.81	545.57	588.5	644.12	662.58	636.14	611.96	612.58	642.45	642.03	612.03	504.41	306.91	NaN	NaN	NaN	NaN	NaN	NaN
NaN	NaN	NaN	NaN	NaN	NaN	NaN	NaN	NaN	NaN	NaN	NaN	NaN	NaN	NaN	NaN	NaN	NaN	NaN	NaN	NaN	NaN	NaN	NaN	NaN	NaN	220.93	349.79	368.66	390.77	387.85	412.79	448.89	488.66	504.01	526.77	525.66	465.01	433.83	397.26	409.18	420.82	436.33	416.17	342.45	306.49	280.55	337.1	369.47	419.83
NaN	NaN	NaN	NaN	NaN	NaN	NaN	NaN	NaN	NaN	NaN	NaN	NaN	NaN	NaN	NaN	NaN	NaN	NaN	NaN	NaN	NaN	NaN	NaN	NaN	NaN	NaN	NaN	84.63	131.41	143.68	155.5	159.75	170.43	196.56	243.83	300.76	348.75	390.52	414.74	478.33	497.04	451.38	348.34	189.55	NaN	NaN	NaN	NaN	NaN
NaN	NaN	NaN	NaN	NaN	NaN	NaN	NaN	NaN	NaN	NaN	NaN	NaN	NaN	NaN	NaN	NaN	NaN	NaN	NaN	NaN	NaN	NaN	NaN	NaN	NaN	NaN	NaN	NaN	NaN	NaN	NaN	148.34	287.21	345.78	394.82	392.83	439.94	462.91	493.76	496.25	535.18	367.45	NaN	NaN	NaN	NaN	NaN	NaN	NaN
NaN	NaN	NaN	NaN	NaN	NaN	NaN	NaN	NaN	NaN	NaN	NaN	NaN	NaN	NaN	NaN	NaN	NaN	NaN	NaN	NaN	NaN	NaN	NaN	NaN	NaN	NaN	NaN	NaN	NaN	NaN	NaN	171.03	298.09	318.02	381.87	366.74	344.31	296.79	272.94	223.02	246.43	275.84	216.88	NaN	NaN	NaN	NaN	NaN	NaN
NaN	NaN	NaN	NaN	NaN	NaN	NaN	NaN	NaN	NaN	NaN	NaN	NaN	NaN	NaN	NaN	NaN	NaN	NaN	NaN	NaN	NaN	NaN	NaN	NaN	NaN	NaN	NaN	NaN	NaN	NaN	NaN	NaN	NaN	79.85	124.71	140	176.98	229.38	283.56	311.6	295.3	240.92	170.22	130.27	75.65	NaN	NaN	NaN	NaN
[truncated: 35 more columns]
