# Supplementary material for: Timing of gene expression in a cell‐fate decision system
Source: Mol Syst Biol. 2018 Apr 25;14(4):e8024. doi: 10.15252/msb.20178024 (PMC5916086; doi:10.15252/msb.20178024)
Supplement: Supplementary file 4 — Dataset EV2 [file MSB-14-e8024-s004.zip]

Archive with 7 entries (4 files):
- DatasetEV2/
- DatasetEV2/BiochemistryExperiments.xlsx
- DatasetEV2/ReadMe.txt
- __MACOSX/
- __MACOSX/DatasetEV2/
- __MACOSX/DatasetEV2/._BiochemistryExperiments.xlsx
- __MACOSX/DatasetEV2/._ReadMe.txt
