# Supplementary material for: Timing of gene expression in a cell‐fate decision system
Source: Mol Syst Biol. 2018 Apr 25;14(4):e8024. doi: 10.15252/msb.20178024 (PMC5916086; doi:10.15252/msb.20178024)
Supplement: Supplementary file 4 — Dataset EV2 [file MSB-14-e8024-s004.zip › DatasetEV2/BiochemistryExperiments.xlsx]

## Sheet: Ste12 Kar4 ChIP 
		Ste12-MYC			Kar4-HA
		MEAN	DESVEST		MEAN	DESVEST
YSP580	no tag			no tag			AGA1 -259
YCS418 (Ste12-9myc Kar4-6HA)	0	1	0.164991	0	1	0.259994
	5	2.47964	0.841026	5	1.95692	0.112978
	15	2.86976	0.317809	15	2.00247	0.527042
	30	3.6503	0.171075	30	2.4331	0.615408
	60	2.75265	0.340866	60	1.91981	0.556682
		Ste12-MYC			Kar4-HA
		MEAN	DESVEST		MEAN	DESVEST
YSP580	no tag			no tag			FIG1 -299
YCS418 (Ste12-9myc Kar4-6HA)	0	1	0.166777	0	1	0.0806811
	5	1.26111	1.16624	5	3.57229	0.580106
	15	4.50269	1.95286	15	4.68834	1.66566
	30	9.02377	1.27539	30	13.6596	3.05978
	60	7.73989	0.797719	60	12.1077	2.85482

## Sheet: MNase treatment
AGA1 gene
	MEAN										nucleosome -1
AMPLICON	-928	-858	-768	-679	-570	-488	-405	-342	-259	-182	-92	10	102	195	268	374	470
control	1.08303	0.816878	0.656252	4.15334	0.000182384	0.027503	0.0894018	0.448277	0.0558664	0.122379	1.00019	0.0275684	5.27477	11.7837	0.722157	2.4433	1.86138
5 min	0.734112	0.353774	0.564243	2.69093	0.000136246	0.0158448	0.0621448	0.125967	0.0262769	0.080119	0.50726	0.0334339	3.35397	11.6807	0.685475	2.21994	1.54813
15 min	0.889989	0.588699	0.396817	2.07209	0.000184085	0.0123472	0.0674276	0.11307	0.0249439	0.0622266	0.474716	0.0485564	2.86069	8.30419	0.682383	1.59246	1.32984
30 min	0.788612	0.577152	0.628949	1.59613	6.22788e-05	0.00644009	0.0502073	0.0609821	0.0175619	0.0375482	0.259595	0.0246851	1.591	4.43064	0.321499	0.718012	0.561685
60 min	0.716166	0.546417	0.737188	1.03006	0.000100464	0.00268881	0.0314578	0.0182434	0.00742896	0.0185973	0.0982106	0.0278149	1.1516	3.456	0.183491	0.562952	0.507181
	DESVEST
AMPLICON	-928	-858	-768	-679	-570	-488	-405	-342	-259	-182	-92	10	102	195	268	374	470
control	0.0148625	0.106745	0.0465999	0.113983	1.98059e-05	0.00123973	0.026715	0.0285433	0.00374846	0.0144058	0.0274498	0.00288215	0.402917	0.686899	0.035735	0.100608	0.0518167
5 min	0.025282	0.110619	0.0185255	0.148959	#DIV/0!	0.00205109	0.00815473	0.0108739	0.00429227	0.0024749	0.0444408	0.0126469	0.0290742	0.252494	0.0255727	0.0146704	0.0136577
15 min	0.101256	0.033616	0.386842	0.336697	2.47679e-05	0.0021793	0.00478868	0.00405716	0.00119766	0.00737506	0.0344597	0.00734327	0.184354	0.684504	0.100143	0.254975	0.151969
30 min	0.0686214	0.0629051	0.0566585	0.110999	6.75627e-05	0.000980416	0.00215307	0.016076	0.00106478	0.000392591	0.0161735	0.00466131	0.135784	0.381506	0.00378176	0.124573	0.0772479
60 min	0.0406586	0.0619826	0.123239	0.199204	5.08417e-05	0.000294357	0.00555588	0.00340645	0.00158178	0.00373101	0.00616839	0.0090314	0.0470569	0.61332	0.0236087	0.0650772	0.0275454
FIG1 gene
	MEAN								nucleosome -1
AMPLICON	-933	-833	-738	-629	-517	-428	-337	-211	-123	-14	61	168	277	380	463
control	0.528484	2.7211	5.21264	5.15784	1.87729	0.280456	3.2239e-05	0.0449952	1.00036	0.201485	4.09963	0.0789053	0.311009	0.866608	0.388535
5 min	0.579111	2.12926	4.97378	5.34008	1.39545	0.308059	0.000478964	0.0631945	0.927959	0.342856	4.0599	0.122863	0.332184	0.686521	0.415784
15 min	0.562978	2.4162	5.38141	6.7273	1.45541	0.303321	3.46674e-05	0.0676574	0.975124	0.617179	3.67253	0.237654	0.447297	0.50874	0.478918
30 min	0.397932	2.14338	1.90481	3.29831	1.09025	0.204015	7.60188e-05	0.043085	0.417369	0.495996	2.09362	0.206454	0.289272	0.411369	0.442481
60 min	0.36386	1.53698	1.20139	2.587	1.46825	0.34758	0.000829316	0.0227405	0.125882	0.356272	1.27067	0.217053	0.243727	0.57072	0.824538
	DESVEST
AMPLICON	-933	-833	-738	-629	-517	-428	-337	-211	-123	-14	61	168	277	380	463
control	0.0272194	0.0538038	0.0306608	0.237548	0.146324	0.0140071	1.71584e-05	0.00227128	0.032804	0.0196922	0.131125	0.00277151	0.00852694	0.0928685	0.0348013
5 min	0.0200201	0.113819	0.263159	0.204105	0.0540034	0.0305294	0.00059114	0.00366964	0.0452482	0.0502231	0.16333	0.0105556	0.0128985	0.048872	0.00927527
15 min	0.0411772	0.0537791	0.0949543	0.25712	0.182766	0.0263171	1.0419e-06	0.00465624	0.115545	0.0963067	0.670265	0.0416471	0.0244889	0.0210133	0.0588555
30 min	0.0368094	0.0926703	0.0482757	0.0824388	0.219001	0.00959104	4.24949e-05	0.00558051	0.0763046	0.0377844	0.133572	0.0188166	0.0054109	0.0393114	0.026306
60 min	0.00886064	0.138486	0.107433	0.0456434	0.176035	0.0121668	0.00134189	0.000779216	0.0139207	0.0594856	0.0963996	0.0533858	0.0438421	0.0264394	0.120221

## Sheet: mRNA
		AGA1	FIG1	ENO1	AGA1/ENO1	FIG1/ENO1	AGA1	FIG1
W303 HTA2-CFP::HIS	0	1428	1223	17480	0.0816934	0.0699657	7.42818	10.3661
	10	15545	2900	16411	0.947231	0.176711	86.1294	26.1814
	20	18220	7388	16567	1.09978	0.445947	100	66.0714
	30	15558	12444	18437	0.843847	0.674947	76.7289	100
	60	8996	5083	16124	0.557926	0.315244	50.7309	46.7065
W303 HTA2-CFP::HIS Ste12-9Myc::NAT Kar4-6HA::HPH YCS418	0	2199	1811	17289	0.127191	0.104749	11.5651	15.5195
	10	7612	4720	16061	0.473943	0.29388	43.0945	43.5411
	20	10163	7224	17245	0.58933	0.418904	53.5864	62.0647
	30	11547	13776	17506	0.659602	0.78693	59.976	116.591
	60	11243	16006	17062	0.65895	0.938108	59.9167	138.99
