# Supplementary material for: Timing of gene expression in a cell‐fate decision system
Source: Mol Syst Biol. 2018 Apr 25;14(4):e8024. doi: 10.15252/msb.20178024 (PMC5916086; doi:10.15252/msb.20178024)
Supplement: Supplementary file 4 — Dataset EV2 [file MSB-14-e8024-s004.zip › DatasetEV2/ReadMe.txt]

# Timing of gene expression in a cell-fate decision system

Delphine Aymoz, Carme Solé, Jean-Jerrold Pierre, Marta Schmitt, Eulàlia de Nadal, Francesc Posas, Serge Pelet

# Dataset EV2

## Biochemistry experiments

- All data from the biochemistry experiments plotted in Figure 3 and Appendix Figure S15 are provided in the Excel file BiochemistryExperiments.xls.

- The sheet Ste12 Kar4 ChIP provides the mean and standard deviation for three replicates of the binding of Ste12-MYC and Kar4-HA to the pAGA1 and pFIG1 promoters as function of time.

- The sheet MNase treatment provides the mean and standard deviation for three replicates for MNase assays performed on the FIG1 and AGA1 promoters for various probes.

- The sheet mRNA provides the results from the Northern blots experiments performed for the induction of AGA1 and FIG1 in the untagged (ySP580) and tagged (yCS418) strains.
